# Supplementary material for: A novel Penicilliumsumatraense isolate reveals an arsenal of degrading enzymes exploitable in algal bio-refinery processes
Source: Biotechnol Biofuels. 2021 Sep 13;14:180. doi: 10.1186/s13068-021-02030-9 (PMC8438893; doi:10.1186/s13068-021-02030-9)
Supplement: Supplementary file 2 — Additionalfile2:Data S1–S3. Sequences of predicted genes (Data S1), CDSs (Data S2) and proteins (Data S3) as obtained from the annotated genome of the unknown fungal isolate (FASTA format). Data S4. GTF (Gene Transfer format) obtained by BRAKER annotation with gene structure and coordinates. Data S5. Functional annotations of predicted proteins (TXT format). Data S6. Phylogenetic markers used for the classification of the unknown fungal isolate. [file 13068_2021_2030_MOESM2_ESM.zip › Data_S1.fasta]

>g877
ATGCAGCCTATTTATAATTCCTCGATCCCTTCAGGAGGCGACCCTCTCAAAATCGACGTG
AATGCCCAATATGTGGGATTCGAATGGAATTATACCTATATTGCTTTCTGTGGTTTTATT
GTATGGTTGATCATTCCCGGTATCGGCCTACTATACAGTGGTCTGGCGCGAAGGAAGTCT
GCTCTCGCTTTACTTTTCCATTCTCTTATGATTATTGCAGTgtatgtccacgaaacgcta
tgctggtgtatttcatactaattttgaggacagAACAACATTTCAATGGATGTTTTGGGG
CTATTCTCTGGCATATGCCAGAGATGGTGGACCATTTATCGGAAATTTGAAGAACTTCGG
ACTCAAAAATGTGATGGCAGCGCCGTCTCCTGGCTCTGATGTTCTCCCAGAGATTGTATT
TTGTTTCTACCAGTTGCTGTTCTGCGCATGCACGgtaaggatactgatagttggaagtag
ccatggttgtaactaagctgatccaacctactacagGTGATGATTGTTGTTGGCGGTGCA
TTTGAGCGAGGAAATATGCTCCCATCATTGGTCTTCAGCTTCTGTTGGGCTACAGTAGTA
TATTGTCCGGTTGCATACTGGACCTGGAATAGCAATGGTTGGCTTTATAACCTGCCGTCC
CTGGATTTTGCAGGAGGCGGCCCCGTGCATATCGCCTCGGGCTGGTCCGCCCTTGCATAT
GCCCTGGTTTTAGGGAAGCGAAAGCATGTCGACGAAGCTTCTCATGGGAAGCCACACAAC
ACAACGTTAGTATTTCTGGGGACAACCTTGATTTGGTTTGGCTGGTTTGGATTCAATgta
tgtctttggttccggtgtcactcttttgcagtctaacatatactcgttgtagGGCGGCTC
TGCTCTCAACGCAAGCGTGAGAGCTATGCTGGCAGCTTTTAATACAAACACAGCCGCCTG
TATGGGCGTATTGGGTTGGGTTCTAGTTGACTCCGTGAGGAACCAAGGGAAGTTCTCTGT
AGTAGGAGCGTGCGAAGGAGCTATCGCCGGCCTTGTTGGCATCACTCCGGCTGCAGGATT
CGTCTCAGTCTGGCTGGCAGCCGTCATTGGATTTCTGACTAGCATTATTTGCGCACTGCT
GCAAGATATCAATAAGTGGTTGCGCATCGACGAAGGCATGGACGTTTTCAAGCTGCATGG
GATTGGCGGGATGGTCGGTGCATTTCTGACTGGCATTTTCGCGTCGCAATCCATTGCGGC
ATTGGATGGGGTAACAGAAGCTACTGGCGGTATCGATGGCAATGGCTTGCAAGTCGGAAA
GCAATTTGCAGAAATCTGTGCGATCTCTGCTTATTCCTTTACGGTGTCGCTTTGCCTCCT
GGTAGTGATGAGATGGATACCTATTCCCTGCATGAACCTACGAGTACACGAGGAGGCGGA
ATTGGTTGGCTTAGACCGAACACAATTTGTGGACGAGCAGATCGGCGAACGGGCCATTCT
GGATGATCTCTTTGCGTCGTCGTCACCCACATCTGCAAGTGTGGTCAATGAGGCACCAGG
GTTGGTGGTTGGATCCAAGATGCTCAAGGCTTAA
>g77
ATGGGGAAACCATTTATGGGCTTCCGAGGCAATGGCCTTCTCAGGGCAGCCGTCTGGCTA
GTTGTATTTCCAACTTTTACTTGCTATGGTTATAATATGAGTGTGGCTGGTGGCCTTCTA
ACGCTCGATGCGTTCAATCGCCAATTCCCACAAATGGACACAATTAACACTACGGGCGCT
ACTCAGCATGAAAATTCGACTATTCAAGgtaggccagaatatctatacatgacatcataa
tgtttatatcgtgatcatttctaacacttcatgcttcatagGAACGGTTATTGCACTCTA
CACTGTCGGCGGTATCTTCGGCGCGCTTTCCTGCGTTTATCTGGGCGATCTTCTAGGACG
ACGAAAGGTTATCTTCATCACTAATTTTATTACTATCATCGGCGCGGTCCTTATGGCCTC
TGCCTTCGAATTCGCTCATTTCATCGTTGCTCGACTTATTCTCGGTCTGGGTATCGGTGG
CTACGTTGCCACTGTTCCTGTCTGGCAATCCGAAATTTCCCCTGCGCATAAACGAGGCTC
AAATGTCGTGACAGATGGTATCTTCGTTGGTGCCGGTGTGACACTCGCCCTTTGGATCGA
CTTCGGATTTTTCTTCGTTGAGGATAGCTCTGTCTCATGGCGTTTCCCCCTCGCCTTCCA
GATCGTCATGTCTCTTATGGCCATGATCAGTATCGTCTTCCTTCCAGAGTCCCCTCGCTG
GCTCATTAAGGCTGGTCGTCGTGACGAAGCCCGTGTCGTTCTTTCAGCTTTGATGGATGT
CGATGAAGATGCGCCTACGGTCGAGGATTCCATCGTTTCGATCGAGACAGCCCTCCTCGT
TTGCGGCTCTTCTTCCTGGAAGGATATGTTTACCAACGGCAAGCAGCGTCTCTTCCACCG
AGCCTACCTCGCCGCGACCGGCCAGATGTTCCAGCAAATGTGCGGTGTCAACCTGATCAC
CTACTACGCCACTACCATTTTCCAGCAGTACCTCTCCATGGACCCTGTTCGCTCTCGTAT
CCTCGCCGCCGCTATGGGTCTCATGCAGCCTTTCGGTGGCTACCTCGCCTACTTCACTAT
CGATCGTCTTGGTCGTCGTCCACTGATGCTCTACAGTGCCGGTGCCATGGCCGTCTGCAT
GGCTCTTCTCGCTGGATGTACCTCCGACGCTGCAAAGGATAAGACCGGTGCCCTGGTTGT
CGCCGTCATTGCTCTGTACTGCTTCCAGTTCATCTTCACCGTCGGCTACTCCGGCCTGAC
CTTCCTCTACGCCGCCGAGATGGCACCTCTTCAGATTCGCGCGACCGTCAGTGCTGTCGC
TACCGCCACTGTCTGGGCCTTCAACTTCCTGCTGGCAGAAGTTACCCCGATCGGCTTTGC
TTCTATTGGAAGCCGCTACTACATTGTCTTTGCTGTTGTCAACGCTGCCATCGTGCCCTC
TGTCTACTTCTTCTTCCCTGAAACCAAGGGTCGCTCGCTGGAGGAGATCGACGAAATTTT
CGCACAGTCAAATAGCATCTTTGACCCTCCACGGGTCGCACGTCGCATGCTCCGAATGCA
GACTACCGAAGCTGCTGGCTCTGAGAGCGGCGAGAACACTGGCTCCAATGACGACGAAGT
CAAGCAGGAGCTCAAGGCATAA
>g387
ATGTCGCAGGCGGAGATCTCTCCCCCGAAGAACCAACAAGATGAGCATGTCGAATGCATC
GATGCCGAGCAGTCCACTAAGCCTGCGACTGCTACGGCTTCAGGAGATGTCCCAGATGTG
AAGAAAGATGATGCCTTGCAACTGATTGAGGATATGGGATACTCAACTATCCTCACTCCC
GAAAATAACAAGCAGGTACTACGCAAGATAGATCTACGTCTTCTCCCTATTCTACTAGCA
ATCTATTTCCTTCAACAACTCGACAAATCTACCCTCTCATATGCCTCTGTTTTCGGTCTC
ATTGAGAAGGCTAATCTCCATGGTCAAATGTACTCATGGCTAGGCTCGGTGGTTTATCTG
GCCCAGTTGATCTTTCAACCTCTGGTGTCCTACCTCCTGGTCAAGGTCCCGCTAGGAAAG
TTCTTAGCTGCGTCCTGTCTACTTTGGGGCATTGCTTTGTCTTGCATGACTGCTGCGAAT
AACTTTGCCAGCCTATTGGTATGCCGACTTTTCTTGGGTATCTTCGAAGCTGGAATTGgt
gagatcgagccccttgcccctaatacaaaatcgttctttcaactgacaagtgagtaatat
agCCCCGGCTTTCATTGCCGTGACCCAAATGTGGTATCGACGTCGTGAACAGCCGATCAG
ATTAGGCTCATGGTATGCGATGAATGGTGTGGTCAATATGgtgtgtgctttctgctagat
tactctcgacggtgattcggaattgttagccctaacatgatacagTTCGGGAGTCTTATC
ACCTATGGACTGGGACACATCAGCTCATCCATATTCGAACCATACCAAgtgagacattat
atcctcgggggttgagaaagtctcgttttgctgaccagtttgtgatttagATTATTTTCC
TTTTCTTCGGGCTAATCACTGTTGGCATGTCGGCCGCTATCTTgtatgctttcattcctt
ttccgcgagttccttacttctttcagacactaatctgttttcattctcatagTATCTTCA
TGCCTGACTCCCCGACGACTGCGAAATTCCTCCCCGAAGAAGATAAATTGGTAGCAATCG
AGAGgtacgtcgcctctgcctctgtcatatagagatggtcttgactaatgtgtgaacagA
CTTCGCATGAATCAGCAGGGTATGGAAACCCATGAATGGAAATGGGAACATGTCAAGGAA
GCCGCTCTTGACATCAAGTCATGGCTCTGGTTCTCATTGATGTTTACTATTTCgtgagtg
aatgctagccacccgatactagagatttgctgactggttttagCATTCCGAGTGGTGGAA
TTACTACTTTCGGCCCTTTGATCGTAGAATCTTTCGGTTTCGATCAACTCAACACTATAC
TTCTGAATGTACCTTTCGGAGCAGTCCAGCTGATCGCCACAATGGGTGGTGCTTGGCTAG
CTACAGCCTGGAAAATGAAGGGACCAGTTTTGGCACTGCTCTGTCTTCCACCTATTGCAG
GATGCTGTATGCTTTTGAATATTCCTCACGATGATGCTCACAAGGGGCCTCTGTTAGTTG
GATACTATATTgtgagtggtcacattctcctctctgctatcaattactaacattcatcca
ctatccagATCTCTGTATATCCTGGTATTAgtaagttggaaagctctggaaatagtaaag
aaacccaactaacatttccagCTCCTTTGATTTACTCTTGGTCTGCCGCAAACACAGCTG
GCGAAACGAAAAAGAAGGTCACGACTGGCATTCTGATCGTCGGACAATGTGTTGGTAACg
tacgtagccactattacctcaaagaatcgcagatcaccaactaatgctgtttttagGTTA
TCGGGCCGACTCTCTACACTACAGAAGAGGCGCCACTCTACAAGCGAGGTCTTACTTCAA
AgtaagcaaaaaggatcctcatatagatattttgctaattacttaatagTCTTGCCCTAT
TCTGTGTGCTAATTGTTCTCGTTCTgtaagagaaaaccccttatcttcttcagtatcaag
cctaacgagttttccctttacttagATTAAATATGGGATACCTCTGGTTGCTCAACAAGA
AGCATGAAAAGCAACGTGTGGCTGCCGGCAAAGACGCAAAAGTGGTGGACCACTCGATGC
ATGCCGTTGGTGCTGTGACCACTGACAAAGAGGGAGCACCTGTCCAGCAAGTTGCCAACG
ACAACGCTTTTAAGGATCTAACGGACTGGAAGAATGAGGATTTCGTGTATGTATACTAG
>g149
ATGGCTAGTACTAGCCCTCCCGCCCAGTCCAAgtatgtttgtcacggcactttttattca
ctcaagctgactgacattctctactacagTGCTCGCAGCTGGACAATCATCATTGGTGCC
TCAACCAGCCTGTTCTGTACAGTTGGTTTCATGAACTCCTTCGGTGTATTCGAAGAAGTC
TACGCTGCCGACAAGGCCCATCATGGATTGTACATTGCCAATGGAAATATGTCTACCATC
GGATGGCTTGGTGCTGTTGCCATCCTCTTCCTCTTCGGAATCTCTCCGATTGCTGGTGTT
CTGATGGACATTTTCGGTCCTACTgtgagtgctaacaataccaagctctttcagcctaat
ctaacagtcactctctagCTCCTCACCTGCACTGGTGCCTTTGGAATGGTCTTCAGTATC
ATGATGATCTCTCTCTGCAAGACCTTCTGGCAGTTCCTCCTCGCACAAGGCGTTCTTCTC
GGAATCTCTATGTCGCTCGTGTCCTGGCCCATGCTGGCTCTTGTAGCCAAAAGCGTCAAT
GCAAACAACCGCGCCGCAGCAATGGGCATCGTTCTTGGCGGCTCCTCTCTCGGAGGCATC
ATCTGGCCCATCGCGATCGATCAAATGCTCAAGAACCCCCGTCTCGGTTTCCCCTGGACT
ATGCGTATTGTTGGATTCGTTATGATTCCACTCTTCATTGTCCCCTGCTCTATCGCATTT
CTTCCAGCCCCTAAAGCTTCTGCCTCCGCAGTACAGCCTATCGGAACTAGTGATTCTGAG
ACTGAAGTTTCTGCAAGAGAAGATCCTCGTATCTCTGGCAAAGAAGCATCTGAAAAGCAG
ACCCCAGTCGCGCCAAAGGTTAACATTTGGGCTGAAGCAAAGATTCTCTTCAAGAAACCC
GCTATGATCTGTCTCTGTCTGGCTCTCTTCTTTACCTACTTTGGCATGTTCGGACCATTC
TTCTACGTTACTGCTTACGCAGTGGACAAGGGTTTCTCTTCCAGTCTCGCTTTCTACACT
ATCTCCATCGTCAACGGTGCTTCATTCTTCGGCCGAGTCATTCCGGGCGTTCTCGCTGAT
AAATATGGCCGTTTCAACCTGATCATCATCTCCAACCTCCTAGCTGGCATTATTGCCATG
ACCTGGACCAAGGTCACATCTGTTGCTGGGTTGGTAATTTGGTGCGCTGCATATGGTTTC
GCGTCAGGTgtaagttcatccttcctctcagctatcgaacgaccactaacttaaactttc
cagGGAATTCTGTCTCTCCAACAGGCTTGTGCTGCACAAGTCGCTACTCCACCCACCATG
GGTCTCGCTATTGGCTCTGTTGTAGGAGCAACCGCCCTTTCgtatgtatcctcatccagt
ttatcgaaagagttacactaacacccttctagTGCCATGGCCAACATCCCCATCAGCGGT
GCCCTCGTCGCTAAGCATGGCTGGATCTCGATAGCCATGTTCTCGGGCGCTACACTCCTC
CTCGGCTCCGCTCTTCTCATCCTAGCTCGCCTCGCCCAGGACCGCCGCCTTCTCGCCATC
GTTTGA
>g447
ATGGTCTACCGTCTCCATATTATCCGTCACGCCGAAGGCATTCATAACCCAACTCACGAC
AAAACAATACTAGACCCGCCCCTAACAGAAAATGGAGTTCAGCAATCGAAACAATTATGC
GAAGATTTCCCTTATCATGATGATGTGGGACTGGTGATAACTTCACCTCTTCGACGAACC
CTTCAAACAGCCTTGATCGGATTCTCCAAATGTCTAGACGCGAAATACTACCATTCTTCA
GCAAATGCTTCATGCGCAGGTAGCACTGCTTTACCTAGAGGCGCCGAATTATCTCTCGAA
CCAGAAATCCAAGCACACTCCTCCCGTCCATGCGACACAGGCTCTCCAGCTGAAATTCTC
CAATCTGAATACCCCGATCTACCCTGGTCAGAAATCGACTTGGGTATTTTTCCGGCCAAA
GAAGGGAAATATGCACCGGATGCTGAGAGCCTAGAGCAGCGTGGGAAAAGGGTTCAACAG
ATGCTATTGCGGGAATTCAAGAGACTTGAAGGGAGTGGTCGTGAGGATATAGTTGCTGTT
AGTCATGGTGGCTTTTTGAGATACATTTCTGGTCATAAGGAGGGGATACCGAATTCGAGG
TGGAGGTCTTTCATTATTAGGTTTGATTTAGAGGGGAGGATTATAGCTGAGCCTATTCGG
GACGTGGAACCTATCGCGATTCTGTGA
>g985
ATGTATTCGGCGATTGATTTTGCAACGAATATAGCACTTTCAGTGGCAGTTCTCTTTACT
TCTCGCTTTCTCTGGAATTACTTCCGGTCTCCATTGAAATCATTCCCGGGTCCCCTTCCT
ACCAGCTTCACCAACATCTGGAGATTTTTAGATGTCTTTCGTGGGCGTTGCGACATAACT
CAGAATGCTCTTCACCGTAAATACGGCTCTGCTGTTCGGGTAGGACCGAACATTCTCAGT
CTTTCCGATCCAAATCTCATCAGCCAAGTTTATAACACCAAAAGCCCATGGCTCAAGgta
gagtaactctagtctccttgatttcttttcacttggttgccacttgaaagtacgagttct
catgccttgtttttttagAGTTCAATGTACAATGTGAACGATGTTGTCGTCTCTGGTGTC
CGTCTCAGCAATCTTTTCTCCACCCAGGACGAGAAGTGGCATTCAACTTTTGTTCGTCCT
GTCAAGAGCCTGTACTCTATGAGTAGAGTTCAAGAAGTCGAAAGCAATATGGATTTAACG
ATCAAGTTGTTTTTCGAAAAGCTCCGCGCAAGATTTATTAGCAGCAATCAACCTTGTGAG
ATGTCCGATTGGATTAACTTTTgtgagtatttattgttgccaaggctttatttggtcttc
tggctgtcattgtcgacttttgtttgcctggattggctaataagtgttttcagTCGCTTG
GGACGCAATGAGTCAGGCTACCTTCTCTCAAGATCTTGGAATCCTTGAGGCTGGAAGTGA
CTATAAAGGGTTCCTTGCAAATTCCGACAGAACACTTGACTATTTCTCCCCGgtaggttc
ctgtcaccatgctaaacgggaattatgtactaatgtacgtcagGTTTGTCAAATTCCTTT
TTTGGATCGGCTTTTTGACAAGAACCCAATAATGCGCATCGGTCCTCCAACATTTGGATG
GGCTAATATCTTCAGCCTTGAACAACTTCAAAAACGGTACCAGGAGGGCAAAAAGGTAAA
CAAGCAAGACTTCCTTGCTAAATTCCTAGAGATCAAAGAGAATAATCCAGAGCTGGTTGA
TGACAATGTTGTTATCCTCTGGCTTTTGTCAAATGTCCTCGCAGGAAGTGATTCCACTGC
CTATACAATGTGTGCGGCAATCTACTATGTTCTGAAGAACCCTGAAGTTCATAAAAAGCT
CTGTGCCGAACTCCGTGGCGCTCGTCTGTCTCTTCCTGCCAAGTGGAAAGATATTCAAGG
ATTAAAATACCTAGGGGCCGTGATGCGTGAGGCCATGCGCATACACCCAGGTGTTGGTCT
TATACTCGAACGAGTTGTTCCTAAGGGCGGTTTGTCCCTTCCCGATGGCCGCTTTGTGCC
AGAGGGGGTAACTGTGGGAATGAATCCTTGGGTGATTAATAGAAACGAGCAGGTTTTCGG
TGCCAACCCTGATGAATACATCCCTGAGCGCTGGCTCCAGGCGTCTGATGAATCTGATGT
GGCATTTGAGGCACGATTTTCTAAGATGAAAGGCACAGACTTTACATTTGGCGCTGGATC
ACGCACATGCATAGGAAGAAATCTGTCACAGCTCGAAAGCTATAAGCTTATTGCAACCCT
ATTCAGCACTTTTGATgtgagtcatactacccgtcatcatactctcatacaattgcactg
gtatcattttccattatcatgtttgctaatatcttctgatcatacagATGGAACTCCCTA
GTCTAGATCACGAGTGGAAAGTGAGAAACTCTTGGTTCGTGAGACAAAAGGATTTACCAG
TTCATTTGTCAGAGCGTAAGGATGGGGCGGTTTTTTTCTGA
>g554
ATGGCATCACAGACCAACTCCAGCATCACTATGGCTCTTGCTGGCAAGACCGCCTCCGTT
GATATTCCCAAGCGCCGGTCGGGCGTCCCAAGCAAGGCCTCATCTCGCCCTGGCCAACCG
GCCATGCTTCCGACGCCACCCAACTCCATCTCACCCACCCTTCCCCCACAAGCCTTTAAA
CACCGCGCCGCGCTGTCTCCTGGCTCGCCGCTGTCGACGGTGCCGCAGCTGGACTCGGAC
ATCGATCTGCAAGACGCGGTCGAACATGCCATCAGTCAGAACCAGCCGCAGCCTGCCCAC
GAGCTGGACAGCGCCGGCGCCATCACTCCGGCCATGCTGGCGCGATACCATCTCCCCGAG
ATTTTGCTCTCCCAGGGCCCTCTCGCCATCCGTCATGTCATGGGCCACTTGACCACCTCC
GTACCGGGCTTCTCAGGTATCCCTCCTGCTAAGGCGCGTCGTCTTGTTGTCGCTGCACTA
GAAGGTCGGGGGAACGGTGGCGAAGCTGGCGGGATAGACGGTGATATTATCTTCCAGAAG
ATTGGCTGGGGACGCTGGGACGCGCGACGACGCGGGGAGTCTGCGAGGGAACGCTCTTTC
AATGTTTCATCACCTCCTTCCAGTGTTGCAGGCTCTTTCCAGCAACATGGACTGCAGATC
GAGGGTCGCTCCAACGACCGTCGGTATTCCTATGCCCCAGGCATGGACTCTGCCGCCTTC
TCGTACACCGAGGATTACCTGCCTGAAGATCTCGACATGCTCGAGCACGAGGCCGACAAG
ATGTCCCTAGATGGTGAAGACGGGCGTGAATACTGCTCTTCTTCTGAAGCGCCGGATGAA
ATGCAAGATGATGAATTCGACGAAGGCGATGTCACGGACGAGGAAGATTGGGCACAAATT
GGTGCGGATGCCCTGCGTGCACGCTCGTTCAACGGGGGTGGTGGCAGCGGCCCTTTCGTT
CGCAGCAGTAATGTTGCAGCTCGAGCGAAGCCTCTTCCTGCTGGACTTTTCGGTGGCGGA
CCCACTCCCGACGCGAAACCGCCCCGCACTTTTGATACCCAGGAACGCGCCGCAGTAGAG
GCGCTACTCCGCTTGGGCTCCATGTAA
>g434
ATGGCTCTCCCTAAGGCCAGAAATCCTCTGGCCTTCACGCCGTGGCCGGTCACCATTATT
ACGACGTTGGTGTACCTGGCCCTACTTATCCCTATCTTGGTTATCAACACCAACGTGCCG
ACCGCGCCGCAGTCCAGTCCTAAGGGCCTCAACCTCACAGAGGCATGGTCAGATCTACAG
GTCCTCACAGACGGCTTCCACCCATACAATTCACACCGAAGTGACAAGGTCCGCGCGTGG
TTGCTGGAACGTATCGACGCGATTACCAAGGCTACAGCTCCCGCGACAGAGTACGAGGCT
TATGACGAAGAAAAGCCCGAGATCTTTGTCTTCGATGACCTTACCTCGAACCTCACCTCG
TTAGATGGCCAGCTAGGTGTTTACTTCGAGGGCACAAATATTCTCGTCTACATTCGCGGC
TGGGAAGATAAGAAAGACAACTGGTGGGAGGTTCCTGGGAGAACTCCCGCTGGCAAGGGA
GGGGTACTGGTCAATGCGCACTACGACAGTGTTTCGACCGGGTATGGCGCGACAGATGAT
GGTGTTGGCGTTGTGACTTGTCTGCAGCTATTGAAGTATTTCACCACGCCAGGACACGCG
CCGCGTCGCGGTTTGGTGGTGCTATTCAACAATGGCGAGGAGGATTATTTGAACGGTGCA
CGCGCGTATAGCCAGCACCCGCTGTCAAGGTTTGCCCACACATTTTTGAACCTTGAAGGC
GCTGGAGCTGGAGGTCGAGCGACGCTGTTTCGAAGCTCGGATACAGAGGTTACGCAGGCG
TATGCGAAATCGGAACATCCGTTTGGCTCGGTGTTAAGCGCCAATGGCTTTGAAAAGGGA
CTTATCAGTAGCCAGACGGATTATGTTGTTTTCGAAGGCATGCTGGGTCTGCGCGGTCTG
GATCTCGCTTTCTTTGAACCACGCGCCAGGTATCATACTGATCAGGATGATGCGCGACAT
ACCAACCCGGACTCGGTTTGGCATATGCTGTCTGCTTCGGTAGCAACCACCCAGGAACTG
GTATCTGATTCTAGTGACCGGTTTGATGGACATCTTCGGAATGATGGTACCGTGCCTAGT
GGTACTGGCACACGAGCTGTTTGGTTCGACCTCTTTGGCAGTGCGTTTGCCGTCTTCCAG
CTGCACACCCTCTTCGCACTGTCGGTGACCATCTTGATTGTTGCGCCCTTGACTTTGCTT
GTGACAAGCATCGCGCTTTCTCACGCGGACAAAATGTACTTGTTCCGTTCCTCGACATCT
TTTGATTTCAGCGATGAGAAGTTTGCCCTCCGAGGCTTGCGTGGCTTTTTCCGGTTCCCA
TTCTTGATCGGTGTGCCCACTGCTGTGACTGTAGGATTTGCCTATATGGTTACCAAAGTC
AACCCTTTCATTTCTCACAGTAGCAGCTATGCTGTCTGGAGTATGATGATATCTGCCTGG
GTTTTCTTGGCTTGGTTCGTCTCCCGTGTGGCTGACTTTGCCCGTCCCTCGGCATTCCAC
CGTATATACACCTGGACCTGGCTGTTTGTTCTCACATGGGCTCTGCTGGTTGTGGCTACT
GTCTTTGAGAACGAAGACGGAATTGCCGGTGGCTACTTCATGTTCTTCTACTTTGCTGGT
ACCTTCTTGGCAACGTGGATCTCATATCTAGAACTATTCTCCCTCCCTACCAAGACCGAG
TTCATCAGCCAGTTCGCCCAAGGTTCACGACGACCCAGCAGCTTTGGCAGCCGTCTTGGT
GTCCAGTCAGGAGAAGAACGCCAGGATGAAGATGTCGAGGAGGAAGCGACTGAGTCGACA
TCGCTTCTCCGCTATAACCGCCAGAGGGCAACCTTTGCGAACTACGTTAACGTCTCTAAT
GAAGACCCTGAGCATGAAGCCGATGAAGAAGAAGAAGCGGATCCGAATGTATACGGCTAT
GAACAATCATGGAGCTCATCGATGCCACGCTGGACTTGGCTTCTGCAACTTATACTCACT
GTGCCCATTATTCTCACACTGGTCGCCCCACTTGGTTTAATCATCACAAGCGCCCTTCAT
CAAACTGGCCAGGATGGAAGTCCGCAGCTGTTTGTGTATCTATCCATCGCGATTCTGACG
GCTGTTCTCTTCGCTCCAATGCTGCCATACATTCACCGATTCACATATCACATCCCGATA
TTCCTGTTCCTCATTTTCCTTGGCACACTCATCTATAATATCGTTGCCTTCCCATTCTCG
GACTCCAACCGCGTGAAGATGTTCTTCCACCAGCAAGTCGATCTGGACAATGGTAACTCC
ACAGCTTATCTCACTGGCATGCAACCCTTCGTGGAAGAGATTGTTCGCGGACTCCCCAGC
TCCTCGGGGCAAACACAGTGCTCAAATTTCGTGAACCGCGTACAGTGTTCCTGGAATGGC
CCAGAGCCGCACGTTGTTCCAGAGAGCAACCCATCCAAGTCTTCCAGCCCTTCTTCAGAC
TGGGTCTCGTTCAACATCTCCGCCCCCACTGTCGAGAACCCCTCTGTCCACTTTGATATC
GCAGGCCGAAATACCCGCTCCTGCCGTATCACCATGGATCGTCATTCGATCAAGAACTTC
AGTGTCGCGGGTGGTTCTCCCCCAGACAAGCGATTCCGCCACCCATCCCGTGAAGGTCTG
AGTGAGGTTCGTCTGTGGAGTCGTACTTGGGACGCGAAATGGAGTGTCGATGTTGACTTT
TCCAAACACGATGCTTCACTCGAGGAAGATGAAGAATCACGTTCACCTGTTAAGGGTCGT
GTCTCTTGTATCTGGAGTGATGCTAACACTCCTGGTGTGATTCCTGCTCTAGACGAAGTG
AGACAGTACGCTCCTGCCTGGGCTGCCGTGACAAAGTTGAAGGACGGCCTAGTAGAGGCG
TACCGTGAGTTTGAAATCCCGGCTGCGCAGGCTGGATTTGTGTGA
>g1189
ATGTTTCTTCCAAGTGTGCATGCCGAAACCGATAAGGAGGCTCTTCTCCAATTCATAAAG
GAGAACCCTCTTGGAATCCTGATCACAGGTCAAAACTCCACCCAAGTGGACTTTTTGCAA
TGCACCCATGTGCCCTGCGTTCTTGATCTGCCTGAAGAATATGGCGGTACAGAACCCCGT
ATTCGTGCCCATATCGCTAAACAGAATCCTCAAGTGAAGGCTATGATCGAAGCGGTCGAC
GAGAAGCCCCCAAATGTTCTGGAGCTTGATAACGATGTCTTGGTACTTTTCAATGGAAAA
TATGATCATTATGTCACCCCAAAATTCTATACGGAGACAAAGCCTAGTACTGGGAAAGTG
GTACCCACTTGGAATTATTCTGCCGTTCAAGTCTACGGTAAACTGTCCCTGTATTACGAT
TCAAAGACTCCTGAAGCAGGGGCTTTTCTCGCCCAACAAGTTCATGACTTGTCTCAACAT
ACCGAGACGACTATCATGAATTACACTGGTGGTGAACGACCGCAGCCGTGGAAGGTAGCC
GATGCTCCAGAATCTTATACCGACCTTCTCAAGCGCAATATTGTTGGAATTGAAATCAAA
ATCACTAAGATCGAGGGAAAGTTCAAGATGAGCCAGGAGATGCGACCTGGCGATCGCGTG
GGCGTGGCTGAAGGTTTTGCAAAATTGGGCAGCGAAACCGGCACTGCGATTTCAGAATTG
GTTACAGAAAGAGCCGAGCTGAGCGATTTGAAAAAGAATGCTGCAAAGGATAATCAATAA
>g1186
ATGTCACAATACGATTCCAACTACTATCAGGAGCAACAGCCCCAGGGCCCCTACAACTAT
CAGCAGAATCAGACACAAAGCCATTATCTGACAGAACAATCCTCATATGGCCCTCCGCCA
TACACCGAACAGAGTTACCCACAAGGTCAAGACCAACACTACAACAACTCCGGTTACGAT
CAAAGATATGGAGCAATGGCAGACATGCCCCAGGGCGGCAACACTCCACCATATAGACCA
GAGGGCGCCAATACGTCGTACTATAACGGAGAGCCATTATCAGACTCGAACGGACATAAC
GTACCCGAGGGCGAAAAGGGTCTCGGATCAACCGTTGTAGGTGGTGCAGCGGGAGGATAT
ATGGGCCACAAAATGGGAGGTGGTTGGAGCACTGCCGCAGGTGCCGCTTTGGGGGCCGTT
GGTGCGAATGTTATCTCCCATAAGATgtaagactttccataataacccggtgtctcgtga
agtaacatatcctaacctctctaccagGAAACCTCAACCTGCCCCTGTCCAACAAGTTGT
CGCCGCGCCTCAACCGGTTCAATACGTCGCCACACCTGCAGTCGCTGGCTGTGGAGGTAT
GGGCCTCATCGGTCGTCGCCGAGCCCTTTTATCTAATCGTGCTGCATACCGGGGACGATT
TGGTTTGTGA
>g395
ATGGAGAACAAACCCACTATTCTTTTCGTCCACGGTTCGTGGCACACGCCGGTACATTTT
CGCCCTATCCGTCTTGTTTTCGAGCAGGCCGGGTACCAGACATCGTGTCCTCGACTGCCT
AGTGTGGGAACTTTGCCGCCTGTTAGTATGATAGATGATGCTCGGCGGATTACAGATGAA
CTGGTTCGATTAGTTGATATTCAGAACAAGAATGTAGCCATTGTGGCACATTCTTATGGC
GGACTTGTTGCTACTCAAGCGGCAGAGGCACGGTTCAGCAAAGCCTCTCGCGATTCAAAT
GGCAAGGAGGGTGGATTGATTCGGATCATATACCTTGCAGCCCCCCTTGTACCTGTTGGT
GCCAGTCTATTAACACCGCTGGGTGGAGTTATGCCTCCATTTATTCATGTGGATgtgagt
ggcttagaacccgattgacgtctattaactcagattaagtttaactgacttgaatatgtg
ggaagGAGCAGGGTATGTGTATATTGTGTGAGCCTGCAGATAGACTGTATCACGATCTCC
CTGCAGAGGAACAGGTTCATTGGATAAATGAGCTGCGCAGAATTCCTGCGTCCACACAGA
TTATGCCAATCAGTCAAGCTTCTTACACTTGCTATCCGATTTCTTACATTTATTGTGCAC
TAGATAGGGCCCTTCCATACTCGGTACAAAAAGATATGGTCGCTGATGTGAGTGAGAAAT
ATGGCCTGATCATCTCCACGGACACACTATTGGCTGGTCATTCGCCTTACTTGAGCATGC
CTGGTGAGCTTTTGACAGCGGTTGAAAATCAAGTTCGAGGATAA
>g1123
ATGCATTTTCCAGCTTGTTTCCTGGCTGTGCTGCCATCATTAGTTGCAGCATTGCCCAGT
GACGGCCAAAATCTCGTCAAACGTGACAATACTCTTATTCCGAATTCATGCTTTGATTCA
ACCTCGTCGCTCACTCAATACTTCAACTACAATTACCCTTGGGGTGATACTCATAATGGG
GCAGCCATTATGAAAGAGTCTAACTCGATTATTGCCGAAGCCGGTACTCTCACACTGAAC
GCTACCTACACGGGGGCATCGGACTATGCATATGACTCCGGTACCGTGTACGCGAAGCAA
CAATTTACTGTCGAAGCTGGTGGCGGATTGGATTTCTCAGCCCAATTCATCGCACCAGTC
GGAACTGGTACCTGGCCGGCCTTTTGGCTAAACGGTGTCAATTCATGGCCCCCAGAGATT
GATATCGCCGAATGGAAAGGCTCTGGTGATATCAGTTTTAATACTTTCAATTCATCAAGC
GACGTCCAAGCCAAAGATGTGGAGTACTCAAACCCAACAGAATACCACACAGTGCTTGCA
GAATTACGCGATGAAGATGGAAGCAATGTCAGCGTCAATTTTTATCTGGATGACAATCTT
ATAACTACCCAATATGCCTCTAGTCTAGTGGGTCAGCCGCTCAATCTCATTATTGATTTG
CAGATGGAGGGTAGCAGCGGAAGCCCAGGCCCAGAAGGCAgtaagtgcaagcttctcagc
cacaaaataacgtcaaagttattcctagtattcaaaagctcacataaattacagCAACAC
TTTTTCAAATCAAGAATCTTGAGGTCATAGATAAGAATCCTTGA
>g516
ATGTCGTCgtgagtatgcagcaagattatttggagaccaccattgctaaccttagatgaa
tctagCCCCCAGGAAAAATATACTGCATTGATCAGTTCCGGAGGCAAGGTTGACCCAGGA
ACAGTCGACGAACTTTTCAAACAGTTGCCTCCAATTCAGCCCAACGACATGCTGGGAGAG
TGGGATGGAGGCTTTTTCGATACTGGCCACCCAGTCGCCAAGCAACTTGAAGAGATCAAG
TGGATCGGAAAGTCATTCAAGTCTCTTGAAAATGTCGATCCTGTCATCGTTGATCACGCC
GGCAAACGAGTGAGTTGGGGTCAATGGGGCTTTGCAAGTgtaagttataaactgtatatg
cattgtgttcgtaaactttcggttgtctaactggaaactgtaaccagGTACGGAGAATGG
CGTACGGAGATACCACTTCAGCTGCGATGATTTATGATGATCGTCCGATTTTTGATCATT
TTCGCTATGTCAATGACCACCTAGTGGCAGGAGTCATGGAAGGGAAAGCTTTGGGAGATA
CGGGCCCCTTTTACTTTTACTTAAAGAGATAG
>g242
ATGCCGAACCAAATCCGAGATATTAGCGAAGTCTTCCACGATGAGGAGAATCAGTTGATC
TTTGAGAAAAATGCCAGCGTTCCTCTCAAATGGAACGGGGGAGTACTTCGTATCAATGTT
TATCGACCCAAAGCCCAGGGCAAGTACCCTAGTCTTGTCACTTATGGTCCCTATGGAAAG
GACATTTACTACGGGGAgtaagtatctctcactcgcgaactgaaaatgggaaatgcaaac
tactaatcttcaactcgacccagCTTTCACCAGAAGTCCTTCTCCGAGGTCAACCCCACT
CATAAATCAAAGTATTCGGCTTGGGAGACTCCAGACCCTGTTTACTGGACTCAGCGGGGA
TATGTGGTTGTCCGTGCCGATGAACAGGGTCTAGGCCAGTCGCCTGGCTTGCTGGATACG
ATGTCAGCCAGCACTGCGAACAGCTTTTTCGATCTCATCGAGTGGACAGCCGTGCAGGGA
TGGTGCAGCGGAAAGGTCGGCTTGCTAGGCGTGAGCTACTTTGCAGgtaaggcagctttc
actctcaactcctcttccacctctgcctctaggaaaggtcattgacttagatgtgttttc
gttagGGAGCCAATGGCGCGTTGCTGCAAAACGCCCGAAGGGCCTCGCTGCTATTGTACC
TCATGAAGGAATGTCCGACTACTACCGTGATCGTTGTCGCCATGGTGGTATCTTATCGAA
CAACTTTATCAACTTCTGGTGGAATCGGCAGGTCATCACGAACCAATATGGTCGACCCGG
TCGCTCGAAGTCACGGTGGGGCGAAGATACTATCGAAGGAGACCTGGATGCTGCTGAGCT
TGCCCAGAACTGCCGTGATCAGAATGTTGACAATGCCGACAACCCATTTTTGGACGACGA
ATACCACGCGGCGAGGACGTTCCGCCTTGAGGATATCGAAGTCCCACTCCTCAGCGTCGC
GAATTGGGGTGGTATAACCTTGCACTTGCGTGGCAATGTGGAGGGATATACTTGGGCAGG
TTCGAAGCAAAAGTTTCTGCGATTCATTGTCGGACGTCACGACCTGCCGTTTTACTATGA
CGAGGAAGTCGAGGTTCACCGTAGCTTCATGGACGCATTTCTCAAGGACGATGATTATGC
CGGATGGAAGAGTGGCAAAATCCCACCGGTGAGTATCTGCTTGAGGAAAGGGAATGTTGG
ATTCGATAATCCTAAGGGAGAGTTGACTTTCCCTCGACGAGACGAGTTTGAGTGGCCCAT
AGCCAGAACAGAGCATACCAAGTTTTTCTTGACGCCTGGATCGGCTCTGGAAGGTTCACT
GCAGAAAAGCATTGCTGGATTAACCCAAACTCTTTCTTATGATGCAGGTGATTGCTCAGC
AGCAGGAAAGAGATTACTCGAATTCAAGATGCGACCCAACGACTCAGACCTCGAAATTAC
AGGCCACGTCGTGGCCCATCTAGCCGTTTCGGTTGATAGCCATGTCGTTCCACCACCCGA
GGACCTCGAACTAGATCTTTTCTTGACTTTGCGACACTTCACTGCCACTGGGGTAGAAAT
TCCTTACACGGGATCTTCAGGGGACGCGGTGCCAGTCACAAAAGGCTGGTTGCGGACCAG
CCTACGAAAAGTGAACGAGGACAGCCCTTACCATAGGTCATATCTACCTCGGCGAGAATA
CCGATCTTCAGATGTTCAGCCTGTTCAAAATGGAGTAATCTATGAAGTTGACGTGGAGTT
GTGGCCAACCAATGTCGTCGTTGAGAAAGGAGGTTATTTGGTTCTGCAAGTATCGGCGGA
GGATACAGATCCTGGAGTAGGCCTCTTCAAACACAATTCTCCAATTGACCGgtatgttca
gattgcgactcttggatgagtttatactaaccatgatttgttcctcagACCTGCCCACAA
ATTTTCCGGGGTCAACAACATACATTTCGACGGTTACGAAAACTACCTTCTCTTGCCTGT
CATTCCCTCTGCCTGA
>g78
ATGCAATCCGAAGAACCTCCCGTTATTGATTTCAGTCgtgagtctagacggataatctct
cttcctgaattctgtaaatgtacactaacaattacgcagCATTCTTTGGCTCTGATGAGG
CTAAGAAACTAGCACTCATAGATCAAATTCGACAGGCTTGTGAAAGCTTCGGGTTCTTTC
AACTGATTAACCATAGTGTTCCAGCGGACCTCCAGCAGCAGGTTATCCAGCAAAGTAAGG
AGCTTTTTGATCTACCATTAGAAGTAAAGAAGAAGTATGACAAAGgtaaattatctttat
atctcggatatcaaaaatctctgggtcatgctaatcccttgaaatctgtaagACATTGGA
GGATACAACAGAGGGTACGAGTGCTTTCGGTCCCAGAACTTTGAAAAACAAGGGAAGGGA
GACCTGAAAGAAGGATACTACATGGGCAGAAATCTTCCTCTCACTGATCAATATGTAATT
GACAAACGATTCGGCCAAGGGCCTAACAAATATCCCGCGGAGCTCCGCGATCCGAAGGAA
TTCCAACGTGTGATGGACAAATATCACGAAGTGATGACTGCGCTAGCAGTAAATCTTCTC
CAGGTCTTGGCATGCACGTTGAACCTAGACAAGAACTTTTTCGATGATTTCTGTGATCAC
TCAGTGGCCGCACTCCGTCTCTTGCACTATCCGCCGCAAGACCCAGCCACATCCGAGGTT
GAGAAAGgcaagtcaccgtgcgccaatccctgaaacttttaactttaactaactcactct
atagGCATTGGCGCTCACACGGACTTTGGAGCAATAACAATGCTGCTTCAAGATGAGACA
GGTGGTCTACAAGTTTGGAATAACCTTTCCTCGGAATGGGTAGACGTGACTCCGATTGCC
GGGGCTTACGTAGTGAATTTGGGCAACATGATGATGAGGTGGACAAATGATCGCTATTTG
TCAAACTTGCATCGAGTGATTAACAGAGGGGGTGATGAGCGCTTTAGCGTGCCTTTCTTT
TTTTCCGGTAACCCGAACTATACGGTGGAGTGTCTACCTAGTTGCGCCGACCCCATCAAG
GGAGCTAAGTACCCTCCAGTCACAGTGCATGACTGGATGACTGGGCGTTTTGCAGATACC
TACGGATCATCAAAAGACAAGGCATTCGGAGACCTCCGGCAGGAAGCTGTTGCAAGTATG
GATGATAATAGAGTTTAA
>g825
ATGGCGACAACTACTGAGAGTACGGCTGCGGCCAGCGCGAAGCCATTTGAgtaagtctga
tgtcctgcaccgaaggccttttttgcaccgctcactctttctgtagCATCGTTGCGACAT
ACAATGAACTTCTACGCTCCGATCCCGACCTTACCATGCCCATTGCGGCTATCGAAGCTC
TCGTGCTTCTGCTCACACATGAACCGTCCTCGACGATTTCCGAAACCCTTGACCTACTCG
CACAATCTACCTCTCATTTGAAAAAAGCTATTCCCAACCCAATTGGTCTGTCTGCCGGAA
CCGATCTTTTCCAGCGATATCTGATTACCACATTACAACGACCTGGACAGTTGGGACCCG
CCGGTGACTTCAAGGCCATAAGAACACACCTTCTGTCTAATGGACGATTGTTTATTCGAC
GCGCCAAGGAGAGCCGAGAGAAGATTGTCGCATTTGGCCGAGGATTCATTCGCGACGGTT
GCACTGTGCTCACAAATGGTGGATCTAGAGCTGTCGCATCTTTGTTACAGAAAGCTGCCG
ATGAGGAGGGAGGTCCTTCAGCTGTCCGATTCCGAGTTATTTACGTCTTGTCATCAATTA
GCAAGAATATTGAGGAGCCATCTGGAGAACCGGAGGGTATGGAAACCGTGCGCGCCTTGA
GGGCGAAGGGTGTGCCAGTGTCAACAATTCCAGAATCAGCAGTGGCATACGCCCTCGGCA
AGGCAGACATGGTTATTGTTGGTGCTGAAGGTGTCGTGGAGAACGGAGGTATCGTATCCC
GCATGGGTACCTACCAAATTGGGTTGCTGGCCAAGGCCATTGGTAAACCGTTTTACTGTG
TGGCTGAGAGCCACAAGTTTGTTCGTCTTTACCCACTTGGTCAATACGATCTGCCGATTG
AGCAACATGTCATCGAATTCAGGTCCGAGGAAGATATTGCTGAACAAAGCAAGCAACCGG
CAGATACAAGTGCAGACCGTCCGATCGAGCTGCCGCTTTGTGATTCGGTGGACTTCACTC
CTCCACATCTTATTTCAGCTTTGATTACTGACAGCGGTGTCCTGACACCCAGTGCAGTCA
GTGAAGAGCTGATCAAAATCTGGTTCTAA
>g1211
ATGGGCGACAATAAGTTTGAATACCAATCTCTTCCTATCCCCTCCTACGAAGAAGCCACT
GCCCAACCATCATCCTCGCGATCCGATCTCGATGAAGGTAACGATACCGAACGACAAGGC
CTGCTTGGTCGCAATGGTTCCCATTACCAACCACCCACCGTCGAATCCGTCCGGAATAGC
TTGGATGATCTGGCCTCCTCTGCCTCAGGCTCGGATCGGGGGTCGCTAGACGAACTGCGG
AGGGAGCTTGATCAGATGGAAGTTGATGACTCCGCTCATGCTTCCTCCAATTCCCGTACC
CAGCTGCGACAACGATTTTCGAAACGCCTTTCCAGCTTGACGCGAACCCTCTCCGCAATA
CAAAGACCCCTGCAACGATACCTTCCCAGCCTACCAAGATTCAGTCGCCCAACCATCGAT
TTGAGTAATGCTCGAGAACGTTTCCGCGATCAAGGCTGTATTATGGTTCTCCGAATGTTC
GCCCTTCTCCTGGTTGTGTCTCTGGTCTATGTCTTCTTCATCGGCGATATATTCAATCTC
AATAGTCGGATGGTCATGGGCCAGTCATACAGCGCCTCCTCTGTCGAGAACTTCATTCAA
GGCCATATCAACGAGACAAATATTGTTGAGAATTTGAGGCGCGTTACGGGCTTTGCTCAC
ATCGCCGGCACCAAAGGAAGCTTCGTCTTGTCCGAATGGATCGAACAGGAGATGCACAAT
GCGGGATTCGATGAGGTTCAGCGAGAGGAGTTTCATGTGTATCTTAACTACCCCCGTGAG
GATGGCCGCAAGCTTGCGATCATCGATCCACCTCAGCTGGTCTGGGAAGCAACACTCGAA
GAAAATGACTCGGAAACCCCGGTATTCCACGGCCATTCTAAGTCCGGGAATGTTACCGGC
CCACTAATATACGCCAACTTCGGCTCACGAGAGGACTTCCAGTTACTAGCCGACCGAGGT
ATCTCATTAAATGGTTCGATCGCTCTCGTTCGTTATTACGGAACCCAGCCAGATCGCGCA
CTGAAGATCAAATCTGCCGAGCTCGCTGGAGCAGCTGGCTGTATCATATATTCCGATCCA
TCCCAGGACGGTTTTGTCAACGGCCCAGCCTACCCAAAGGGTCGCTATATGCCCACCGAT
GGCGTTCAACGCGGCGGTGTCAGCCTAATGCCTCAGGTTGTCGGCGACGTACTCACCCCC
GGTTACGCGTCAACTCCCGAGGAGAAGGATAGATTGTCTCTTGAGGATAGTCCTGCTTTG
GTGAAAATTCCAAGTCTTCCTATCTCCTGGCGCGATGCGCAGCGGCTTTTGCAATCTCTA
GAGGGCCATGGCTCTAAAGCCCCGAAAAAATGGATTGGCGGAGTCCCCAAAATTCAAGGC
TGGTGGACAGGAGATCAAGACTCACCAACCGTTCACCTAATGAACTTGCAGGATGAAGAA
GAGCGACAACCCATCTACAATGTCCATGGCACAATTCTTGGTTTGGAAGAGCGCGAGAAA
AAGATCATAATCGGAAACCACCGAGACTCTTGGTGTTTGGGGAGCGTAGACCCAGGTAGC
GGCACAGCCGTCTTCATGGAGCTGATCCGCGTCTTTGGTGAATTGCTTATCTACGGCTGG
CGGCCGCTGCGGACTATCGAATTCGTCAGCTGGGACGGTGAAGAGTACAACCTCATTGGT
TCCACTGAGCATGTGGAAAAGGAGGTGGAAGAGCTTCGTGCCAACGCCTACGCCTATCTC
AACGTGGATGTGGGCGTATCGGGCCCCAATTTCCGAGTCGCAGGTTCACCAGTCTTCGAG
CACTCAGTGATGTCAATTTTGAATCGTCTCTCTGATCCTTTTGCCAACAAAACATTGAAG
GATATTTGGGACGAAAAGCAGCAGAAAATTGACCCCCTTGGGGCTGGCAGTGATTATGTC
GCTTTCCAAGACATTGCTGGTACATCAAGCATCGACTTTGGATTCGAGGGTGAACCCTTC
CCTTACCACAGTTGTTATGAATCTTTCGATTGGATGGTCAACTTCGGTGACCCTGGCTTT
GAGTACCACAAGCTTTTAGCCCAGTTTTGGGGACTTCTATTGCTGGATCTCTCAGAAAAC
CCCATGTTGCCCTTTGATATGGAAGCCTATGCCCGATATGTAATCGGTTGGGTGAACGAC
TTGGATGAATTTGCCAAGTCTAAAAAGGCGAATGTCAACACGAAGAGGATGCATGAGGCT
GCAACAGCCTTGGAGGGCAATGCCGCCCAGTTTCAGGAATGGACCCGGGTATGGCACGAT
AGTGTTTGGGGCTCCGGCGGCTATGAAAGCAATGTCATGGCCATTCAGCGAGTAAACCAC
AACATGAGGATGGCTAATTTTGATACCCATCTATTGGACCTGAATGACGGTGGTGGTgta
agttttcttttctttttctttttttgtcccccctttcttgggttaatattttattgtagA
TTCCCAATCGCACTCAGTTCCGCCACGTCGTCTTTGGGCCTGAACTCTGGGCTGGCTACG
ATGCCTCGATCTTCCCCGCCATTCGAGACAGTATCAATACAGGTAACTGGACGCTTGCCC
AGTATTGGATTGATCGGGTTGCCGACACAATCCTATTTGCTAGTGACAAACTATTGTCCT
AG
>g25
ATGTGGTGGGAATTGTTCTTCCTTTTCCCGTCGGCGCTCGCCGCTCAACCCTCCGCGCCC
GCCCCCATCCGTGCTCCGATCCGCGACCTTCATCTCGGCCAACTCAACTTCCTCCACACT
ACTGATACCCATGGCTGGCTGGCCGGTCATTTACAAGAgtgggtaccagctatccaaact
agcctagttatgctgtttatgtatgtcatgctgatctgctgatgctggtagACCCTCATA
CTCCGCAGACTGGGGCGACTACATCTCCTTCGCACAGCGCATGCGCGAAAAGATCGAAAG
CCAAGGAAATGATCTCCTAGTAATAGACACAGGTGACCGAGTCGAAGGAAATGGCTTATA
CGACTCCTCAAATCCTCCCGGTGTATATCTCTCGGAGATTCTCCGCAATCAACACATCGA
CGTAATAACATCGGGAAATCACGAACTATACAAAAAAAGTACATCCGAATCCGAATTCCT
CAACACAGTCCCTAATTTCAAGGGTAATTATCTCGCATCAAATATCGACATCGTTCATCC
CGAAACAGGCGATCTCGTCCCTCTCGCTTTGCGATATAAGAAATTCACTACAACAAACCA
AGGAATCCGTATCGTAGCTTTCGGATTTTTATTCAACTTTAATGGAAATTATAATAATAC
CGTCGTGAAACGTGTTCAAGAAACCATTAAAGAGGATTGGTTTCAGGAAGCTATTCGTGA
TAAAGATGTTGATCTTTTTCTCGTGGCTGGTCATGTCCCTGCTCATTCACCGGAATACCA
AGCGATTTTTGAAGAAATTCGTTCAAAAAGATGGGATACCCCTATTCAGTTCTTTGCGGG
TCATCAGCATATTCGGGATTATGCAAAGTATGATTCGAAGGCTTATGCTCTTGCTAGTGG
TCGATTTATGGAAACTGTTGGATTCATGTCTATTGATGGGCTCAGCAGTGCCAGCAGCAA
CGCTGATGGCAATGCTGATACTGCCAATGCACCCACCTTCCACAGAAGATACATCGATAA
CAACCTCTACTCATACCACCACCACACAGATCTAAACGAAACAACGTTCCCAACAACCCA
CGGCCAGAATGTCTCCAACTTAATAAGCGATTCCCGAAATGCTCTCAATCTGGACAAAAT
CCACGGCTGCAACCCAAGTGATCTCTACATGTCTCGAGCGCCATACCCAGCTGATGACAG
TATCTACACCTGGCTCGAGAAAAAGGTTCTCGCAGCCACACTGAAAGATGAATCTCGAGC
AGATATTCCTGCAGTAGCTATTTTGAATACAGGTGCTATCCGATTTGATATTTTCAAGGG
TCCGTTTACACAGGATTCTATGTGGATTATTTCACCTTTCACGAATCAATTTCGATTTGT
GAAGGATGTACCCGTTGAAAAGGTGCAGCTTGTTTTGGAGGTTTTGAATAAACAGCCTCA
GATTTTGGCACAGGCAAATGCTGAAGCAGTTGAAATGGAATTTGGTCATTTATCTCCACC
GGGAAATTGGAACCAGAATCAGAATGTGGCAGATTCGGAATGGTTTGATGCTTCTGCTAG
TCCCCAGATTCCCCTGGGCAATGGCAATGGCGATGACGATGACGATGACAAAGTCATACC
CGGATATACAACCAAAGATGATGCCGGTGATGATGGAGATGATACAATTCATTCTGCGAT
TACTTTCTACCGAGTCCCGAATTGTATTCAGGCAGTTCTGAATACGACTACAACTGGCAC
TGGGGCTGGGGCTGCAACTGGGCCTGCCGATGCTGAAACAGTTGACTTGGTGTACATCGA
ATTCATCGAGCCTTATCTTACTATGGCTGCCAAATTTGCTCAACTTGATGTTGACTTTGC
GAAGGATAGTGAATATTACATGCCTGGGAAGACATTGACGGATTTGATTTTGGAATGGGT
TGGCGATAATTGGAAGTGTTGA
>g451
ATGGCTCCAGTTCTGCTGAATACGGTCGATGgtgcgtatcgcttacgagggtttacagag
ctcggaactgacaatacgcagACGACCTGAAGGATGTGATCCAGCACCTCTTCGAAATCC
AATCCGCCGTCCACGGCTACCTGGGCCCCGAAACGCAACAAGAGCTGGTCCGAAAAATgt
acgtgaaacccacaagctacgacactctatcaaggcacaaaggaaaaccggactaccttg
agctttccctcggaacagcgcagtatagcaaaactaaccagagaaccggacaacagTAAA
AACCTCACCGTCGCCCTAAATACCCTCTCTACAGACACTCAACTCCCACCAGACAATGGA
GAATCAGATCAGCAAAATGACGCCAATACCGATCCGTCGAATCCACGTCTATCCAGTATC
CAATTACCACCCGAAATAATCGACTACGTTGACAGCGCGCGCAACTCAGACATTTACACG
CGTGAATTCGTGGAGCTAGTACAGCGCGGCAATCAAGATTTGAAAGGGAAAAGGGAGGCC
TTCGCCGGGTTCCGCGATGTACTGGCGCGAGAGATGCGGAGTGCTATGCCTGAGTGTGCG
GGCGAGGTTGATCGTGTAGTTGCGGTGACGGGGGGAGCCGGAGAGTCGAATCTTAGTTCG
AGTTCGAATTCGAATTAG
>g7
ATGGGTGTTCACAAGAAATCGCGCAAGTTCGCGCAAGCGAAGAGAGCTATCTCTCAACGC
GACAACCGCCTgttcgtgtcaacctcggattcctgtgtttcacttgcagcccgccatgac
tgacctcaaatcaaatatagGAAGGAGCCCACAAACAAGAAAGAAGAGAAGAAGCCCAAA
GACGATCTAGTCCGTGAAGCgtgagtgtcctctcttttcttccttccgcctccttgccct
cgcaatactgacagcctcttcagACCCCAGGCGCCTTCATCTCTTTTCTTCCAATATAAC
ACCGCCCTGACGCCCCCATACTCCGTCCTCGTCGATACCAACTTCATATCCCACACCATT
CAACACAAATTGGAAATCATCCCCACAATGATGGACTGCCTTTATGCCAAATGTACGCCT
GTCATCACCGACTGCGTCATTGCCGAATTGGAGAAACTGGGCCAAAAGTACCGACTAGCA
CTGCGCGTTGCAAAGGATCCCCGCTTCGAACGAATCAAGTGCGATCACAAGGGTACATAT
GCCGATGACTGTCTCGTTGATCGGATCATCAAACATCGTGTTTACATCGCGGCGACAAAC
GATCGTGATCTTAAGCGACGAATTCGgtaagttacccacagcggaggaaataaggcgcga
gctaagctaacttttccaacttagTAAAATTCCTGGTGCTCCGATTATGAGTGTCGCAAG
AGGAAAATACGTGATTGAACGTCTTCCAGATGCGCCTGAGAAGTGA
>g926
ATGGGATTCACTTCCTGGCTTCGGAGTGCGTTTGGGCTTGGTGTTTCTCAAGATGCTGGA
CTATCCCAGGGCTCTAGAGAAGGGGCTAGCTCAGAATGGCCAATTCAAGACACCAGAGgt
accaaaagaacaacggttgaataacttgcgtcgcgaatgcctattaatgaatgttcagAT
GCGAAAGAACTAGCAGACCCAAGCTCACTTATACCTGGGGCATTCCCTATCACACCTCCT
CTAGCACCGCCCTACGAACGCCCTGACGATGACATTCCAACAGAGCAGTTGGAACAACTT
GAAATTGAGATCCCCACGACTTTTGAGCCTCTAGAGCTCCGCACAGAACTAGGGTCGCAT
TTACATCCCAAGCGACCGAGCTATACACCATCGCCAAAACGTACTTTACCCCCACGCTCA
GCTCCAGCAAAAGCTATCCCCAAGCCAGGACTCCAAGATGATGTCGATATTATTGAAGAT
CCCTGGATGCGAAAGTCCTTGGCATATAATGATCATCCGTTTGGTCGACCAGTATCTGCA
GTACGACTATTCGCGGGGGAGAAGAAACCACTGCCACCGAATCGCCTTGCGTCGATATTT
GCGCCGGAATGGGAAAAACGGGAAAAGCAAAAGAGAGAATTAGAACGCGATCAGCTACGC
CCAGCTCGAATCAGACCACAAGGCCCTGCTGTAAGGAACCCCCCGGATGAGTGGTTAAAA
CGAGTATACAATGCCACGAAGAGCCCAGGAGGCCCCGTTGCGAGGTCCCCATCTGGAGAC
GATCTTTATCCAAGGGATATTGCAACCTGCTTCAATAAATTATCATGGCTCAATGATGAG
ATTATCAACTCGTACCTGACTATCCTCGTGCAATACCTTCGCCAATCCAACCAAAACACA
GCGAACGAAAAACCGCGCTTCCACGCATTCAACACATTCTTCTATACTACTCTGCGAGAC
AAAGGTTATCAGGGTGTACGGCGCTGGGCAAATCGAGCTAAAATCGGCGGCGAGGGGCTC
TTGGATGTGAAAACGGTGTTTATTCCCGTCCACGAATCATCGCACTGGACTCTATTGGTT
GTGCGACCAGCAGATCGAGCAATCGAGTATTTCGACTCGCTCGACAGGCTGGGAAGACAG
GGCTCAAGGCAAGTGAAAAACATCAAAGAGTGGCTCCGTGGAGAGCTCGGTGCCAAATAC
GACGAGGATGAGTGGAACGTTCTTAAGTCCATCTCCTCCCAGCAAGATAACGGTAGCGAT
TGTGGAGTTTTTCTGCTCACCAACGCTAAGGCCATCGCTCTTGACATTGAACCGACTGCG
TTTGGCCCTGCCGATACTCAAAACCTGCGTACCAAGATTGTCGCAGAGTTAATGAACGGT
GGTCTTCATGGTGACTTTTGTCCGACCGATAGGCTGGGCAACACGTTACTTTGA
>g70
ATGGAAGACGTCCGTGAAGAAGCAGGCTTGACGTCGTTGCGGCCGTTGGgtaaccatatc
taggtacataatttgaaccccacaattgctgataatcatcagGGCATGCGGAAAAATATT
CGGCGACACGGAGTCACTTGGGGATCTACCTCAACGTGGGTTTGACAGCTCGCTACAACC
GGCCAAGCGGAATGCCCGTCAAACCCGCACTCTTTCACGCTCTCTCGCTGCTCATCAAGA
AGCATCCTATACTTTCTGCTATTCCACTCGCCGCTGAAACACCGAATCCATACTTTGCCC
GTATCTCGAAGATTAAACTGAGTGAAGTTGTGACTTTTGTGAGAGAAGATGCGAATCATC
CGAGCTCTAGTTGGGAAGAGATCCTCGACAAAGTCCTTGAGGAGCAGCACAATCGCCCCT
TTGAGATCCAGTCCAACCGGCCGCTTCCATTCTGGAGAATGCTTGTTCTGGAGAGTGAAA
ATTCCACGGAAGGCTTTACGCTTGTCCTTATATTTCATCATTCACTCATGGACACCAAAA
GTGCTCTTTCGCTTCACGATCAATTAGAAGGATACATGGCGCAATACAGTGGCATCGAGT
CAAGTGACACGGTGAATGGCTTTGATGGTGCCCTTGTTCCCCCGCTAGAGGAGTTATACA
ATCTCCCTGTATCGAGAGAATTCTTACGGTCTCAAGAGGAGTATAGCGAGCCATCTCATG
ATTGCTGGACAGGTACTCCTCAGTTCACACCCGTCAAGACTCGATTTTCCTCTCTTTGGC
TTTCTGATGTTGACACAAGAATGCTCATGACACTGAGTAAGAAGGAGCATACCTCCGTCA
CAGCAGCGCTACAAGCCCTCATTGCTTCCTGCATTTTCTCTGTCCTTCCGTCGACATATC
GTACACTCCATGCCGATTGTGCAGTATCACTACGGAATTTTCTCCCGGAACCAGTCACTA
CGACCACTTTGGGTTGCTACGTCGGGTCGTCATCCACCACGTACCACAGGATGCCATCCT
TTGATTGGGATGAAGCCCGCCGCACGAAAATTGCTATCGACCATACAATGGCGCAGAAAG
GAGGTGACATGCCGGTCGGATACCTGGCGTATGTTGAAAGCCAGCATCAGTGGATGTTAC
AAAAGTTGGGGCGAAGGAGAATGAGTGCCTTTGAGTTATCAAACGTCGGCGCAACTTCTA
CTTTCCGAGGAGGTTCGAACTTCGGGATTGAGAGTATGTTGTTCAGCCAGAGCTCTAGTG
CTTGCAGCGCCGCAATCAAGGTCAGTGCTGTGACAGGTCGAGATGGGAGGTTGGTATTGG
GATTTACCTGGCAAGAGGGGGTTGTCGAGGGCGACATGGTCGACCAGATCAAAAAGGCTC
TCGAGGATGAGATGACAAAATTATCTACTGAATAG
>g540
ATGAAACCATCTATCTTCATTTCGGTAAATCTATTTGCCAGTTGTTCATTGGCACTGGTC
TGCCCATTTTCTCTTCTCAAACGAGCTGGCCTTCTGAATGCGGAGGATGAAGCTGCATAC
GATGAAGTAGCAGCGAACCCTGCTGCTGCAGAGGACATATTTCGCGAAAGACATTACAAG
AAGTCGGACAGCTTGATCGGTCCTCGATCCTCTAATGGCCTTCTGGATCTCCCTTTGGGA
GGTGGCTTGCgtatgatctctttaagccactgagacttgaatgtgaccgctgattcaatt
tacagTTAATGGCGTCCTCCAAAGCCTCACAGGTCCACTCCAAGACTTGGATATTCCAAC
CCCTCAAATTATCGACTTGAAAGCAATCCCTGGTGATGATCCAGATCACCAATTTAAGGC
TCCCGGTCCAAACGACGTGCGTGGCAATTGTCCGACACTGAACACTTTGGCCAATCACGG
ATATCTTTCTCGAGATGGGgtatgcatctagttccttacaatccaatgcctcttgtcgta
caaatactaatatgatcagATCACTTCCTTTGCCGAGGCTGCAAATGGCATTTCGATTGC
ATATGGTTTCGATTATCCTTTGTCAGTCTTCTTATCTGCCTTGGGTTTAATGGCAGGCGG
TGATCTGATTACTGGGAAATACTCAATTGGTGGTGCCGACTCGCGCGTTCCCAATACTAT
CGGGCCTGCGGCGGGAATTGATAAACATGGAGTCTTCGAGATCGATGGTAGCATCACATG
CCAGGATACATACTTCAGTAATAATGCGAATTTCATCCTGCAGCGATGGGAAGAGTATGT
CAAGGTTGCCGATCGCAATGGCGGACTTTTTGGCGCTCAAACGCAAGCCGAAGATCGAgt
aagtcttcgaactatgcacttcatgaatattccattttttaattcctctatgtctagGCT
CTCCGATATGATAACTCACGAGCAACCAATCCGGAATTTTTCGCAGGCGTGAAATGGTTT
GCAGgtactgtatcacttctgttgcgagtaacaaaccatttttcaatggctaatggcgat
gacagTCTCTCATGCCGAGCGAGTCTTCGTCTACGAAGGACTTACAAATGGAACAACACC
CAATAAACCCGACTACGCCAATATTGCTCCCTTCTTTCTCAATGAAACTTTCCCTGAGAA
CTGGTATCGTCGTGGAGATGCTTTTACTTTGGCTTCGACCTTGGCCGAAGCCCTGGATCT
TTTCCTCTTGCAGCCTCGTGAGCTAGGTGCCAACGAGGGATTGAACAACTTTGTTCCTCT
TGAGCTCGATCTTAGCTCAAAGACTGTTCCACAATTGGGATGTTTCTTGATTGAGAATAT
CTTTGACATTGTACCGGATCAAGTTCAGCCCACGATCGCTGATAATTACGAGCTATTTGA
AGGTTTTGCCAAAGGTATTCTTGCTCCTTTGGTCACGAATGATGGTTTCTTTAACTGCCC
CACAATCAACTTCGTGAAACCAGGTGCCAATGCGGCCCGTTCGGAGAATGGAAGTCAAAG
TGCCCATGGCTCTCCCATCAATGGCGCTTATCCTGGCATTGGCATAATTAAGCCGGACTC
CGAGCCATCCTAA
>g721
ATGGCTCGTCTGAGCTACCTTCTGGTGGGCGCCGTTGCCGCGCTCAGCAGCTTCGTCAAT
GCAGGCTCCGTCGTCACCGACCTGATCCCCAGCAACTTCGACAAGGTCGTTCTTCAGTCC
GGCAAGCCCGCACTCGTGGAATTCTTTGCTCCATGGTGCGGTCACTGCAAGACCCTTGCC
CCCGTCTACGAGGAGCTGGCTCAGGTCTTCGCTCACGCCGAGAACAAGGTTACTGTTGGT
AAAGTTGATGCTGATGAGCACCGCGACTTGGGCAAGCGCTTCGGCGTGCAGGGCTTCCCC
ACTTTGAAGTGGTTTGATGGCAAGAGTGAAACCCCGGAAGAGTACAAGGGTGGCCGTGAT
CTCGAGAGCTTGTCTGCCTGGATTACCGACAAGACTGGCATCAAGCCCCGTGGTCCCCAG
AAGGAACCCAGCAAGGTTGAGTTCCTGAACGACGCGACTTTCAAGACTACCGTTGGTGGC
GAGAAGGATGTTCTGGTTGCCTTTACTGCACCATGGTGTGGCCgtaagctgattcttttc
tttgatcccaccgactatcatatctatctatgaaccaacggctaactgctttgtttttta
ccctatatctagACTGCAAGACCCTCGCCCCTATTTGGGAAACCCTTGCCAACGACTTCG
CCCTCGAGGAAAATGTTGTGATCGCTAAGGTCGATGCCGAAGCTGAGAACGCCCGTGCTC
TGGCCAAGGAGCAGGGCATCACCGGTTACCCTACTATCAAGTTCTTCCCCAAGGGAACCA
CTGAGCCCGAGCCATACGCCAGTGCTCGCTCGGAGGAGGCTCTTGTTGAGTTCCTGAACC
AGAAGACCGGCACGAACCGCGCTATTGGTGGTGGTCTGAACAAAAAGGCTGGCACCATTG
CCGCCCTGGACAGTCTTGTCGCTGAGTATGTGCCCACTCACAAGTTCGAGAAGCTGGCCG
CGGAGATCAAGAAGACCGCCAGGGATGTCCAGGATAAGTACGCCAAGTACTATGTCAAGG
TTGCCGACAAGCTCAACCAGAACCAGGAGTACGCCGTCAAGGAGCTGGCACGTCTCTCCA
AGGTCTTGAGCAAGGGTGGCTCTGCCCCCGAGAAGGTTGACGACATGGTTTCTCGCAGCA
ACATCCTCCGCGGATTTGCCGGCGAAGAGAAGGAGGCTGGTAAAGATGAGCTGTAG
>g967
ATGGTCACGGAATTTGATGCTGTCGTCCTAGGCGCTGGATTTGCTGGCCTGTATCAGCTC
AAACGTCTCCGCGATCTTGGCTTTCACGCAACAATCATTGAAAAGGCACCTGGTGTCGGT
GGGACCTGGTACTGGAATCGATATCCTGGAGTCATGAGTGATACTGAGAGCTTTCTTTAC
CGGTACTCTTGGGATAAAGAGGATTTACATACCTATCCCTGGTCGCATCGCTATGTGCAG
GGACATGAGGTACTGGAATATCTCGATCATGTGGCCAACAAATATCAACTAAAAAAGAAC
ATTCATTTCAATACAGCCCTCAAATCAGCGAAATGGATGCCTGAGGTCCAGAAATGGTCT
TTAGAGACCAGCAAAGGCACATTTGTCTCGAGATATTTTGTCGGAGCCGTGGGTATATTA
TCTATCCCAGTATATCCAGATATTCCTGGGAGAGAAACTTTTCAAGGGCGCAGTGTGCAC
TCATGCCAATGGCCACAGGACTTAGACTGTTCCGATAAGCGCGTTGGCATCATCGGATCT
GGCTCCACGGGAGTTCAGATTATTACTGCTCTAGCCCCGAAGGTTAAGAGCTTGACATGC
TTCCAACGCAACCCACAATATACGGTACCCAGTGGAAACAGACCCGTCACTGCCGAGGAG
CGTCAAAGCATCAATGATGAATATAGCCGAATCTATGCGGAGATGAAAGACTCTGCCCTA
GGTTTTGGCTTCACCGAGTCCAAGGTCATGTTTTCTTCCAAGACTCCAGAGGAACGGGAA
GAAATTTTTGAATATCTGTGGGAACATGGGAATGGAATGCGATTTATGTTTGAGGGTTTC
GCGGATATTACTTTCAATAGGGAAGCAAACGAAGCTACCTGTGATTTTATTCGCAAGAAG
ATATCTGAAATTGTGAAAGACCCTGTAAAGGCCCACAAACTGAAGCCCACACAGCTGTAT
GCTAGACGACCTTTATGTGACAATGGCTACTACGAGCAGTTCAATCGGGAAAATGTCGAT
ATTGTTCACCTCCAGGAGACCCCTATCACAAAGATCACCCCGAATGGCGTCCAAACTAAG
GATGGAAAGTCCTATGAGCTGGATATTCTGATTTACGCAACGGGATTCGATGCTGCAGAA
GGGGCGTATAATCAAATTGAGATTACAGGCTCCCAGGGTGAAACTTTGCGTCAACGTTGG
GACAGACTAGGGCCGACAAGCTACTTAGGAGTCTCAGTTCCGGGATTTCCAAACTTCCTG
ATGGCATTTGGTCCCCAATGTCCATTTGCAAACGCTCCTCCGGCTATTGAGATCCATGTC
GATCTTATCACAGCCTTAATCAAGGATGCTGAATCTTCCCGGCTATCAGGCAATTCCGAG
GTTGTCATAGAGGCTTTGGATTCGGCAGAAGCGGCTTGGGTTAGTAAGTGTTCACAGATA
GCCACAAGTTCATTATTTTCACAGACACCATCCTGGCTGTTTGGACAAAATGTACCCGGG
AAGAGAGTTGGGACCCGATTCTATTTTGGTGGCATCAAAGGGTTCCTCGCGGATGTGGAG
TCAGTTGTCCAGAACAATTATGAAGGCTTCAAGCCGATCAAAGAAAACATGGTGGATAGA
GAGGCATCAGAGACTGGCACCTCGAAGCTATAA
>g547
ATGGAACTCAAGTCTGGGTCAGGGGTCCAAGACATGGCTCCATTCTCCGTGACTATGGAG
GTGGAAGAAGACATCGAGCAGGAAATCGAGAACTTTGTACGGTTCAAGCGACGGGGAGAA
TATTCGCGGGCGCAAGAATTCTTTCAACAAACACTCTGCAGACATCTTTCTTTGTTCCCG
GTTATTGCTGAATACGCAGACTTACTTCTGGCGGAAGGGAATTTTCAAATTTTGTCTGAG
TTTCTGGACATCCAAATCCAGTACATGGAATCGATTCTTGAAGAAGAGGAGGTAGAATTA
TTACGCGTTATGAGATCGCTCGTCAGAATTCATACTCAAGGCTCGTTACGATCAGCTCTG
ATACAAGCCAAGAATACTTGGGTTTTTCTTTGTCGAGGAAATACCAAAATAGCTCCTGGT
ACACTTCCTGGTGACGTTGAGgtatggtttggctatccagcggtttatggcgcttctcgt
gagctatccttatacattgacactaatttagTTCAAACAGATCCATATTTACGAGATATA
TGTCAAAATCCTTGTCTTCGCTCTCACCACCTCCAACTGGGTGGAGCTCAATGATCTGGA
ATGCCCGTGGGTGCTTCGCAAATCCGCGGACCGTTGTGATCTTGTTCAATGGTATGAAAT
GCTGTCGCACAATGGTCAGTTCGAGAATGCTTCCAACATCCTTTCCATTCTGCTGGAAAT
TTTACCATCATTAGAACCTCAGGATGCCTCTGTCCTATTCGGCAAAAGATGCTTTGGGAA
CCTAGGCGAGATGGTGTCCTTCGTCGGGCGTTATGAGACTGAAAATTTACTCATATTTAC
TGTCAGCCTCCATCGAGCGCAAGCTCTGCTTTGCCTTGCAGTGCTTTTGTATAAAGAGGA
TCGCAGAAATTGCAAAGTGAAAGAAATTTATGATCTCGCACTTTCATATCACATCGTCGC
AGGCAAATTGCCTGCAATTATTTTTCCCGATGATAGGTCCAGTCTTGCTCATCTCAGGCT
GAAAATTCAGGAAGTCTCATTCAAAAGATTTGAAAAGCAGATCCTTTCTATTAACCATCC
GCCTGAATTTCTTGACATTGGCGTTCAAGATTTCCCAGTCTCTTTGATCCAGAGCGACCC
ACGATGCTATACAACATGTTATATGCAAGCTCTTCTCCACTCTTCATATGGTTTAACCTA
TGCAGATGATAGCTTCAAATCCACAACGCTATCCGACATTCATGGTCTTTACCGTGGTGA
CTTGATAGGGTTCATTCGTGCATGCGACCTAGAATGTGCTCTTCTTGACCCCCAGACCCT
TGGTTGGTCATTTCACTATGAACAAGCCAAACTATCGCCAGCAATAGACTATTTCATAAG
GTCTCGCTACTCAGCACAAGTCCTTCCTGAAGCCCTAAAGTCAATGTATTTCTCGTTGAT
GCAGAATCAGATTCGAGATATGATGGGACACGCCCTACCTTGTGAAAATCTAGATTGCGA
CTCTGAACGTTACAAAGCACTCGACAAAAACAATGCAGCAGATCTAGAATCTTTCGATAT
TCCACTATATCAATGGTCAATGCATTGGAACTTGATGGCTTTGAATTTGACACTTGAAAC
TCCCCATTTACCAAGCGGATACAGTGATCTCCAGCTAAAATTAATTAAAAAGTGTTTGCC
GGAGCATGTTTATGGATTCGGCCTCATCAGAACCGCCTATTCCATACTGAACACAAAGAG
TTTGAAGTCTGGGTCGGATGCTGAGAGAAGAATTCCCGGTCTTGATTCTAGAAAATTAGA
GATATCAATGGAGAAAGAGATACTTGCAACAAGCTCCAAGCCTGATGAAGTAACTCACCG
TTGCCAAAATGACGATACACAGGTGCTTCCCAAAAGgtgaatcactttcagggccatatc
aaaattcttctcataaaagggtttgcatactaatcattacttccagGGCTTTCCCACATC
GTCCGGGCCAGAAGATCGACGATGCTGGCCGTATATTAAATGAGGAATCACAACTATCCC
CAACGCGAGAGCCACCTTCAGTCGCACCTACTCAAGATACTGAACGGGATCTGGAGTTAG
GCGCAGAATTTCCTAGTCTCGATCTGAAACCACGAATTCTTCCGGATCGTAGCACCGTCG
ATGGAGCCAGGACAGATTACGGGAATTCATGGAGCAAAGATGCATCATCAGCAACCTCAA
ATTCTAAGAAGGAGCGTATTTCCTCCCGAATTTCTAGAATGTTTTCTGATCAGAAAAGCC
GGGTCAAGTTTAAAGAGCCTCCGTCTATCCACCAAATCACCCCCAGTGACAGCCAGAGCA
AATATCAGGTTGAAGAATTCCCCAGCGAGGATAAACTAGGCTCTAAACATACCTCCGATA
CCACTGCATATCCTTCCTCTCTCAAAAATGAGCAATCAGGAAATAATTTAAACAAATGGG
GGACCATCAGAAACGAGCACTTCGAGGTTCTAATGGATCCCGATGGCACCAATACTCATC
GGCATTACCTCCAACATACAACACGGCAGAAGAAGCTTTCTGGCCTTTTTGAAGGCTTAG
ATGCTGGTGATCACTCGAAAAACTCTGACGAAGAGCAGCTCTCACTTTTATCAGCCTATA
TCGATCGATTCAAGGGCGATGGCAACAAATTAGTCCTAAACCAGAAGCGCGGAGCTTCTT
TAGATTACTTGAAAAGCTCTTCACCCAAGGGACACTACTTTGAAAAATACGGCGAAATAA
AGGAAATTATCGGACATGGAGAGTTCAGTACTGTCCACATTGCTCACAAAAATAATCCTG
ATGACTCGGAGCGCAAGCAGATTTATGCCATAAAGGAGTTTCGGCAGCGGCCACAAGAAA
CACGCAAGAAATATCAGAAACGCCTAACCTCGGATTTCTGCATTTCTTCCGCTGTCCAAC
ACCCAAATGTCATCAAAACCTTTGATATGATACAGGATGCCAAGGGCAATTTCTGTCAGG
TAACAGAATACTGTGCAGGCGGCGATCTACACACTTTAATCCTCGCCTCCGGCAAACTCA
ATTCTGACGAATCTGACTGCTTTTTCAAGCAGCTCATACGCGGGGTTGAGTATTTACATG
AGATGGGTGTGGCCCATCGAGACATCAACCTTGAAAATATTCTACTAACTGCTCATGGCG
CACTGAAAATTGCCGATTTTGGTAATAGTGAATGCGTCCGAATGGCTTGGGAGCAAGAGT
CTCAACTCATATCTGGCCTTTGTGGCTCACCTCCATATATCGCCCCTGAAGCATACGGCG
AAGAAAAATTTGACGGCTGCACCGCGGACATGTGGGCAACCGGATTGATTTACATGGCCA
TGCGCACTGGTCATCATTTGTGGAAGATCTCTGGCCAGGAAGATAGATTCTACAAGCAGT
ACCTGGAGGGTCGTAGGACCGAAGATGGATATGCGCCAATAGAGACACTACATCGGgtga
gtatgatgccaaagctgccaattgcggaggaacttctgctaattccaatcccttcaatcc
tacagGCCCGCTGTCGCAATGTCATCTACGCCATTCTGGATCCTAACCCTTTAAGTCGCA
TCACTGCTTCACAGGTAATAAAGACGGAATGGGTCCATCAGATCAAGCTATGCGCTGCTG
GAGAAGGTCATTTGAAATAG
>g182
ATGTTTATTTCGCCATTCGTTTTGCTCGCCTCTTTCGGCGCTGGCCTCTCCCAGGCGCAG
CAGCAATTAACCCTCGATGATCTATTTGTCGATACTGCGCCATCCTCTCCGCGTCCATAC
GTCATGCCTCATTATGCCAATTCGCATGCAGTGACGATTGGCCAACAACTCTACCGTTTC
CCCGTCACTGGTCCGTCGTCAGGATATGCTTTCACCCTCATGAGCACCAATGCTCCCAAT
AGCGGGGATCTTGGTGTACTGCCTCACATTCATCGCAGACACTATGAAAACTTTTTCTCC
TACAAGGGCCGGTTCCAACTATGGGCTCAAAAGGGCGAGAGCGAGCAGCAAGCTCGTCTT
CTCACGCAGGGAGACTTTGGTTCCGTCCCCAGGAACACTACTCATACATTCCAAATCTTG
GATCCCGACACTGAGATGATCGGTGTCATCGTCCCTGGTGGATTCGAgtaagtcattacc
aacatctatcaatatatgcaaaagagagcctcaaactgacaaaaaaaacagGGACCTTTT
CTATGCCCTCGGCACAAACTATAGCTCTGGCACAGACACTCCTTATGTCCCCCAGTACTC
CAAGGGGCCTGGCACCCCCAGTGCTTCCATCATGTCCAAGTTGCAGACTTACGACGTTTA
TCCCGAGCTGAGCTTCAAGCCTCGCCGCGATATTGTCAATGGCACCGCCCCTGTCCACGA
CACCGAGTGGCACACCGGCAACAACACACTCGGTGCTCCCACTAAGCCCTACTTTATCGC
CAACGGCTACGGTCCCAAGTATCTAAGCTCCGAGCACGGATATCAGGTTATTCAGCCCCT
CGTCCAGCCGAAGCAAGCACAGGATCTCAACTACACCGTGTCGACTATCTCACTCAGTCG
CCAGACCAAGGATAGTCCACCCGCTTACACTCTGAAGGGCGCTGCCGCATTCGAGGTTCT
GGAGGGTGTTTTGTCCATCTCCATTGGTGACTTCCCCTTGGCCACCCTGCAAACTGGTGA
TGTGGCTTTCATTCCTGCGAATGTGCCTTTCACTTATTATACCGAAATGGCCTTCACGAA
GGTGCTCTACATAAACAGCGGGGACAACGGTGTTGATCAGCAGTTGATCCAGGGTGGAAA
AGAGTGGGATTATCCTACTTTCCCCAAGTACTAA
>g241
ATGGCTACCCAAACCTCTACAAACACAATTGTTTCTGCACCGTCTAGTCGTCATATTCGA
ATCGTCGGTAGCAGCGACGCCCTTCCAATCCAATTCAATCGCCGCCAAGCAGCCGGCCCC
AATCCTCCTGACTGGCCGACAACCTACCGACGGGTTCCTCCCCACCGACCTGTCAATAGA
CATCTAGACCCAGCTGAACGTCCAAACGGTGCAAGTACTGGCGAATATGTGTTCGTCAAT
GTCATGCTTAACGGCGTGCGACTAAATTCAgtgagtttatcgaaattgaatgagcatgat
ttctgccaccaacagaaactaacaccgtgtaataatttaaagCTTTTTGTGACGAGCTAC
GAAAGAACTCTGGGGAAATTTTATCCTAGCCTAACTAGATATCGTATTGGTAGCGAGTGG
TGA
>g709
ATGTCTACTACAATTGGgtaagtactttgatgaatattccaccaaataaggcttcattca
ttgaccattttcacacttgcacagCTCATTCCTGGCCGGAGGTATTGCGGCGTGCGGCGC
TGTGACAGTCACCCACAGTTTCGAGACTGTCAAGATTCGgtaagcagggagttttggagc
attgggtgtgtcgcatgacactgactctatgaaagGCTACAATTACAAGGTGAACTGCAG
GCGAAGGGTGATGCAGCGAAGAAATACAATGGTGTCTTGCATGGAATCAAGGCTATCTTG
CAAAATGAGGGTCCCAAGGGCCTTTTCCGGGGTATCGGATCTGCGgtatgctaccccgcg
agattcaaagttgaattaattctctgaatcaagctaatacaaacctatttaatagTATGT
CTACCAGGTCTTGCTGAACGGTTGCCGCCTGGGATTCTACGAGCCTATTCGTTCCAACGT
GACCTCGGTCTTTTACAACGACCCCAAGGTTCAATCCCTCGGTGCCAACGTTTTTGCCGG
CGCTGTCTCTGGTGTTATTGGCGCTGCGGCTGGATCTCCATTCTTCCTAGTGAAGACCCG
CCTTCAGTCTTATTCGCCCTTCCTTCCCGTCGGTACACAACATAACTATAAGAACTCCAT
CGACGGCCTTAGCAAGATCTACCGAAGTGAAGGCGTGAAGGGAATTTACCGTGGTGTTGG
GGCTGCAATGATCCGTACGAGTTTCGGCAGCTCGGTCCAGCTTCCCACATATTTCTTCGC
TAAGCGTCGCTTGAACCGACATTTGGGCATTGAGGAGGGACCAGCTCTTCACCTGGCTAG
CAGTGCGGCGTCTGGGTTTGTTGTGTGCTGCTTCATGCACCCACCTGgtatgttttcttt
actcgtcagacacgagaccatccgactaacaatgcgcctcttagACACAATCATGGCTCG
CATGTACAACCAGACTGGTAATTTGTACCAGGGCGTGTTTGACTGCCTGTACAAAACCGT
CCGCACGGAGGGTGTTCTGGCCATCTACAAGGGCTTTTTCGCTCATTTGGCGCGTATCTT
GCCACACACCgtaagcttctttccctacaaacctattaggtgtgcagaatcactgacttg
aaaaattaaagATCATTACACTCAGTCTGGCTGAGCAAACAAACAAGCTGATGCGCCGTG
TCGAGGACCGATTTCTCTCCGATTCTCTTCGTGAAAAGCTCTAA
>g331
ATGGCTACTGCTACTGAACTAGGCTCAACTTGCGCCTTCACAACCCGCATTTCGCTCCGA
TGGGTTCCGGAACCTCCGACAGAGACAACCGACACTATCGTCCTTTCTGTGGGAGAGTAT
TATCTAGATCTCCGAATGGACAAGGAAATCGGAGGAATTGACTGGGCTATGGCCGGTACA
AATATTGCGGAGAATCCGAATGAAACTCCACgtacgtaatgaccaatttacttgacctcg
ctgaaacctgaagggcaataagctgatacaatggggaaccgtttcagTTAAAATCTCATT
TACTCGACTACTCGACTCATTGAATGAAATTGGAATGGTCGATGTTGCTAGATTCAGTCC
TCTTCCTAATGGTGATGATCTCGAAGAAGGTGAAATGCCTCACCCTGAACTTCCCGGTGC
ACCCATGACAGCCTTTGAGGAGGTTTGGAGAAACCTGCCCTTCAAGGAAGGTCCCGATGG
AGCAAAGACGGGTATTTCGTGGATTTTGGAATCCGATGATGTGGATATCACCAAGAGTGA
GCAGGAAGGAGAGGTTACTGTCAATAAATTGTTCTTCGGAAGGATTTGGGGAACTTTTGT
TGCGTTCCACCAGATTCAGACTCACTCCTGGCAAAAGGGTGCGGATGGTGCCTTTTCTCT
CAAGAGGACTGGGCTGGATGTTACTGCTAGAAGGGAAGAGTGGAATGGAGCTGGATGGGA
GGAGAAGTATTTGGTGGGTCCTGCTGCAGATGCTGTGCCATCCATGAAATCTGGGTTCGA
GGGTGAGGGCAAGGGTCCTTGGAGAGTACCTGGAGAAAAGGTCATTGTTGACGGACGATC
GTTCATTGTTCGGGCTTTTGAGGAGATTTTATAA
>g402
ATGGCCCACGACCAAGAGTCTCCGGCCCCCGACCTCAATCACAAGAGTGATGAAGCCGAA
CTCAAGCCTCAACTGGAACGTCGAGGATCGGCCTTTTTGAACTTCTTTTCTTCCTTTTTG
GGCTCAAAGAACCCGCTCGCGAAAGCCGCGGACCCACATAAACACACCGTCTGGTTGTTT
GACAACACGGCCTACCAGCCCGTTCCAGAGGATGGTAACCCCCCGTCTTCATCATGGCAA
GCCGAGGTAGTCGCCTGCATCTTCGAGAAAGATGGTCGCAAGGATGCTGGCAAGTGGGTT
GCTGCTATCGCCGACCACATTGGCCTGGATGGTGAGATGGGCAGCGATAAGGAGACGCAC
GAGCGTATTAAGCAGCGTGTGCAGCCTTTCCTCGATCAAGTTTCGCCCGCAAAAACTTTG
ACATTAGAAGCCCCGATAAGCGGCAAAACACAGACGCATCCGATCGGTCCTTCTGATCGA
AATGGTATCATCAGCCAAATGATTGACCTAGGCGCATCTGGCGTCCCGGATGGTACGATT
GTGTCTCCTCACATCCATCACTTCAAGCTCCCTGCCGCAAAGGCAGAGACTAGATTTGCT
GCGCCGGAGGGCTGGATGGTGATCTCGGATATTGACGACACCATCAAGCGCACCATGACT
ATGGACACCACAGGAATACTGCGTACCACTTTCGCCGAAGAGCCTGTACCTATCGCTGGC
ATGCCAGAGTTCTATCGACATGTACAGTATGAGCTGAACCCAGCCTGGTTTTACCTTTCC
GCATCACCTTATAATCTTTATCCATTCTTGCACTCCTTCCTCCATGAGCACTACGCACTG
GGTACACTCATCTTGCGGGACTACTCATGGATGGATGTCACTGGCCTGATCAAGTCCTTT
ACTGAGAAGACGCAAGAGTATAAGGTTGATCGAATGGAGAAGCTTCATCGATGGTTCCCA
CTCCGTCGTGTTCTTTGCATTGGTGACTCGACCCAGAAAGATCCAGAGGCTTACGCGGAA
ATCTATCAACGCTATCCTGGGTGGGTCCATGCGATCATCATCCGCAAGGTTACGGACGTC
TCGGGCATGGAGGAAAAGAATAAACCCGAGCGGTTTGAGGAGGCGTTCAAGGATATTCCG
AGGGATATCTGGACGGTCTTTGAAGAGCCAAACGAGCTTTATGATTTTGTTGATGGACTC
GGGATGGAAGATCAAGACTTGTAG
>g201
ATGGCTACCCAAAGTGCCATCGTTGTCCAAGCGCCAGGCCAAGCAGAACTGCGCCAGGAC
GTTGCCATTCCTGAGTTACCAGAGGAATACATTCTCGTCAAAGTGAAAGCGGgtatgcca
actcattaattactatttcttagacccttacgtcatgtgcgaactaattgacaaagatat
gatctagTTGCCCTGAACCCCACGGACTGGCGTCACATTGATTATGTTAGCTGCAATGGA
GCTACAGTGGGCTGCGACTACGCTGGGATAGTCGAAGCCGTTGGATCTCAAGTTAAAAAG
TCATTCAAAAAAGGCGATCGAGTGTGTGGATTTGTCCATGGTAGCAATGTAGTACGCCCA
AATGGCGGCGCATTTGCTGAGTATGCGATTGCTAAGGGAGACCTCCAAATCCGCATACCC
GATAATATGACCTTCGAAGCTGCAGCTACGTTCGGCGTCGGCTTGACAACAGTTGGGCAA
AATCTTTACCAGAGCATGGAATTACCGTTCCCGGGCGAAATTGAAGAGGGAGACGAAATC
AATATCCTCATTTATGGTGGTGCAACGGCCACTGGTACTCTTGCCATTCAGCTTGCAAGG
TTATCCGGACTTCGAGTCGTCACAACATGCTCTGAAGCCAATCGCAGTTTGATGTTCGAG
CTTGGCGCACATGCTGTGTTCGATTACCACGACCCCCAGGTTGGCGACCAGATCAAGGAG
GATACTGACGATGCTCTTGAATTTGTGTTGGACACTATCTCTACGCCCCAGTCAGCTGCA
ATCTGCAGCGCTGCGATATCATCTGCAGGTGGATCATACAACGCCCTACTCGATGTTCGA
TCTGCTCGAGACGATGTAGATTCCCATGTCTCGATGGCATATGATGTTATTGGTGAGCCA
TATCGCATGAGTGCGCAGGAAATCACACCAGACGGTAGCAACCCTGAATTTGGAATCAAG
TGGTGGAACATGGTGCAGCAGCTCCTTGAGGACCGCAGGATTCAACCCCACCCGTACCAG
GTCAAGCCGGGGGGCCTGACGGGAGTTTTGAGTGGGCTGCAGATGTTGCGAGAAGGCAAG
GTCAGAGCTAGCAAACTGGTTTATCAGATTGATTCTGCTTGA
>g890
ATGGATGATCCGGAGAAAAAGGACGACGGCCCTTGTAGAGATAGTGATATTGTCGCGGTC
TCAGATACTTATACTACGGAAGAGGAAAAAGCAGTATTGAGAAAAATTGATATGGTTATC
TTACCATTTgtgagtatttacccagcactgttcgctcccttgtagcaagcttctcatggc
caaaattgcagATGTGCTTCGTGTTCTTCTTGCAATATCTTGACAAACAGAGCTTGAGTT
ATGCGGCTGTTTTTGGTTTAATCGACGATCTGAATTTGACCAATTCACAATACTCATGGT
CTAGCTCTATATTCTACGTGGGTCAGCTTGTCTCGGAATATCCTTTCATATATTTGATGA
GCCGACTCCCACTCACCAAGTTCGTCGGCGCCACAGTgtaagcttccttctcccttggaa
tctcaaacatcaaatttatgattaacatgctttgaagAATCATATGGGGAGCCATCTGCA
TGTGTCTTGCTGCACCAAGTAATTTCGCCGGATTTGCTACTGTACGATTTCTACTTGGCT
TCAGCGAGGGTGCCGTTTCCCCAGCTTTCGTTACGATCACCGGCATATGGTACCGCAAAA
AAGAGCACACTGTAAGAACTGCGCTTTGGATCACCATGAATGGTCTCGCCCAAGTTATCG
GCTGTTTGCTCATGTACGGTATTGGAAAAAATACCTCCTTGGCTATAGCGCCCTGGCGGG
TCCTTTTCATCATTTGCGGTGCGCTTACAGTTGTTGCTGGGGTCGGATTTTTCTTTTTGA
TGCCGAGTGGACCCAAAGACGCATGGTTTTTAAACGCCCGCGAAAAAGAGGTATTGTCTT
TGCGCATGGCCGAGGATCGTGAAGGTGGGGATAAAACTTCCTTTTCGGTCCCCCAACTAA
AGGAAACGTTGCTGGACTCTAAAGCCTGGGCAGTTTTCTGGTTTGGAGTTCTCGTCACGA
TGCAATCGCCGGTTCTCACATTTGCATCGCTTGTTATTGAGTCCATTGGCTATAGCAAGC
TGGATACTATGCTATACACCGCTCCTTCAGGCGCGGTACAGGTCGCCTTGTTGTGGATCG
GCACCGCTCTGGTAAAGTGGTTTCCACGTCAACGAAACCTGGTAGTCCTCCTTCTCATCA
TTCCACCATTTATCGGTACCATATTTTTGATGAAGCTCGACGTGACCGCCGAATGGGGCC
TTATCGTAGCCGCTTGGATGgtgagcctcctttataacaatctacagaaatgcggggcta
actttgatcccagGCATCTTGCATTACTGCATGCATGTCTATTCTGCTGTCCTTATCAGC
TTCTAACGTGAAGGGAAATACCAAACGCGCTATAGTCAACACCATGTTCTTCATTGGATA
TTGCGCGGGTTGCATAGGCTCACCACAGCTATGGACGCAAAAGCCTCGTTATACTGAGGG
TGTTATCACTTCCATAGTGACATGGTGCCTTCTTTTCGTGACGGTTATTATATATCGTCA
GTTGTGTGCATCTGACAACCAAAGTCGCGATTCGCAAACAAGCTCGCATATGGGAAGAAC
TGATTCTGAGTTGGAATTTGATGCAAACGGGCAACCCAGGGGTGATCTAACCGATAAGCA
AGACAGGCAATTTCGATATGCACTGTAA
>g59
ATGAAGTTCAACATTGCCCTCGCAACCGCCGCCATACTCAGTGTTGCCCAAGCCAGCGCT
CTTCCAGCCGACTCCGTCAACACTCTCAGTCGCCGTGATCCCAAGGACAAGTCCGGCAAC
TCTCAGTTCGTGATGGAGTGTAACTCCCAAACCCTTCCCGTCACTGGCGGTGCCGGTGGT
GAAGGAGAGGGAGGAGGCTCCAACCAGTACTCTTCATTCTATCTCGTCGCCAAAGGCGAG
CAAGTCGAGGCCGACAAGTCGGAGTGTACCTACGATGGATACTACTGCAACAACTGCCTT
TTCTCGGGTCACGGTCTCAGCTCGCCGACCAATGTGACTGGATGCTTCAATGCGGCTGCT
GGTGACAAGGGTTGCTCTGTTTCGTTCAAGTATGGGGATTCGGACTACAATAACGAGGAT
GGTATTAAGAGCTGTGGACATGAGGATAAGGGTGTGCCTTTTGGTGAGGATATGAGTGCT
ATCTGCTACTTCGATATCTGA
>g600
ATGTCTCAGAAGTCCGgtaaggcactcgagcttggtcttgatattgcttccccgaactat
ttcctcctagtccggggtcccgcacaaacgtaatactaatgctcttttctctctttccca
acagCTATCATCTCCGTCTATGACAAGACTGGACTGCTCGACCTGGCCAAGGGCCTGGTC
AAGCAGAATGTCCGTCTTCTTGCCTCTGGTGGTACTGCCAAGATGATCCGTGAGGCCGGC
TTCCCTGTCGAgtaagtgcttcctctagatatcttgctaccatggcaatgcgaggaactt
ttgtgctctcgtttccagaacctaataaatactgactactactctacagGGACGTCTCTG
CTATCACCCACGCCCCCGAGATGCTGGGTGGTCGTGTCAAGACTCTCCACCCCGCCGTCC
ACGGCGGTATCCTCGCTCGTGACATCGAATCCGATGAGAAGGACCTTGCCGAGCAAAAGA
TTGCCAAGGTTGACTTCGTCGTTTGCAACCTGTACCCCTTCAAGGAGACCGTCGCCAAGG
TCAACGTCACCATCGATGAGGCCGTCGAAGAGATTGATATTGGTGGTGTCACCCTGCTGC
GTGCCGCGGCCAAGAACCACAAGCGTGTTACTATTCTGTCTGACCCCACTGACTACCCCG
AGTTCCTGAAGGAGCTTGAGGCCGGTGAGATCAACCAGTCTAGCCGCAAGCTCTATGCCC
TCAAGGCCTTCGAGCAAACTGCCGACTACGACTCCGCCATCTCAGGCTTCTTCCGCAAGG
AGTACGCTGGTAACGGTGTCCAGCAGCTTTCTCTCCGCTACGGCACCAACCCCCACCAGA
AGCCTGCGTCCGCCTTTATGCCCCAAGGCAAGCTGCCTTTCAAGGTTCTAAACGGTTCCC
CTGGCTATGTTAACCTGCTCGATGCCCTCAATGCCTGGCCTTTGGTCAAGGAGCTCAAGC
AGGCTCTTGGCTTCCCCGCTGCTGCTAGTTTCAAGCACGTCTCCCCCGCCGGTGCTGCCA
TAGGTGTTCCCCTCAACGAGAAGGAGCGCAAGGTCTACATGGTTGATGACATCAAGGGCA
TCGAGTCTTCCGGTCTCGCCCAGGCTTATGCCCGTGCCCGTGGTGCCGACCGCATGTCCA
GCTTCGGTGATATTCTCGCTCTCAGTGACATTGTCGATACCCCCACTGCTAAGATCATCT
CTCGCGAGGTTTCCGACGGTGTCATTGCTGCCGGATTCGAGCCTGAGGCTCTCGAGATCC
TGTCCAAGAAGAAGGGCGGCAAGTACCTTGTTCTGCAGATGGATGAGGACTACGTTCCTG
CTGCTGAGGAGACTCGCACTCTGTACGGTGTGCAACTCACTCAGCACCGCAATGACATCG
TCATTGCTCCCGGGAAGACCTTCGGCAACATCATCACTCCCAAGGGATCTGCTGCCCTTC
CCGAGGCTGCTCTGCGTGACTTGACCGTCGCCACCATCGCCTTGAAGTACACCCAGTCTA
ACTCGGTCTGCTACGCTCTTAACGGCCAAATTGTCGGTCTGGGTGCTGGCCAGCAAAGCC
GTATCCACTGCACCCGTCTGGCTGGTGACAAGGCTGACAACTGGTGGATGCGCTTCCACG
ACCGTGTTATCAACATCAAGTGGAAGCAGGGTACCAAGCGTGCCGACAAGAGCAACGCCA
TTGACCTGCTCTGCTCAGGCCAGACCCCTCGCAACGAGGCCGAGAAGGTCGAGTACGAGC
GTGTCTTCGAGGAGGTCCCCGCTCCTTTCACCCAGGAGGAGCGCGATGCCTGGCTCCAGA
AGCTCAGCGAGGTTGCTGTTTCATCCGATGCTTTCgtaagattatccaccactgctagaa
ttcccccgacctttactgatcgaaacccacttagTTCCCCTTCATCGACAATGTTTTCCG
CGCTGCTCGCTCTGGTGTTAAGTACATTGCTGCCCCTACTGGTAGCCAGAACGACACCCC
TGTCTTCGAGACTGCCGAGAAGCTTGGTATCACTTTCGTTGAGCAGGGTATCCGCCTTTT
CCACCACTAA
>g850
ATGGCCTCAACATTTCTTCTCTCCGTCGCTTCTGCACTTCTCACAGCCGGATTTGCTGTA
GCACAGCCCACTCGTGTTCTGGATACCGATTTCGCGGATCCATGTGTCATTCAGACTGAC
GATGGATACTATGCGTTCGCAACAAGTGGGAATGGAGTGAATGTTCAGATCGCTTCTTCC
TCTGACTTTGGATCTTGGCAACTCTTGTCAGGCAATGATGCGATGCCAGGCCCTTTTCCA
AGCTGGGTTGCTGGAACGCCTGCTATATGGGCACCCGATGTCATTCAAAGAgtaagttga
acgaaagctagcctagcccttcaatggacccctctcaagacaaacaaacctgaccggttt
tcagGATGATGGCACCTTTGTGATGTACTTCTCCGCCGCCTCGGCCGACGATGACACTAA
GCATTGTGTTGGTGCTGCGAATTCTTCCAGCATTACTGGGCCTTATACCCCCGAGGATAA
TCCTTTGGCCTGCCCTCTTGATAAGGGCGGTGCGATTGATGCCGATGGCTTCAAGGATGG
TGACACCTACTATGTTGTTTACAAAATAGATGGTAACAGCATTCAATCCGACTCGACTCC
TCTTATGCTGCAGGGGCTCAATTCCGATGCAACTACACCCAATGGCGACCCAACCCAGCT
TCTCGACCGTGATGATACTGACGGTCCACTGATTGAGGCCCCCAGCTTGGCAAATGTGGA
CGGCACATACTATCTCTCATTCTCTTCGAATGTATACAGCACTAAGGATTACGATGTGAG
CTACGCTATGGCCTCAGCCCTCACGGGGCCATACACTAAGGCGCGGGCCCCCGATGCGCC
TCTACTGGTTTCGGGTGACCCAAGTGATGTTGGTGACCTAGGAGGTCCTGGAGGCTCTGA
TTTCAATGCAGATGGCACCAAGATTGTATTCCACGCTTTTGAGAATGGGGAAAACATGGA
CAAGGGCCGTGCAATGTGGGTTGCGGACATTCATTGTGGTGACGGTGTAATTAGTATACT
CTGA
>g325
ATGACTAGTCTTAAAGCTGTAATTCTCATCGGCGACCCTGACCAACTGCCTCCAACCGTG
ATATCTGCTGGCCAAACAAATGAGTATGCTCGGTACTTGCAGCGACCTCTGATGACCCGT
CTCCGCGATGCCGACTATCCGTTGGAAAGGCTCAATGTCAACTACAGGTGCCATACATCA
ATCCTCGAGTTTTTCAACAGGACCATATATAGTGGCACTTTGATTGCCGGTCCGAGGAAC
GACGAGGTCAAGCGTGCTGGTTCTGTTTGGGATGAGTTCACTGCGACCCGTGCGGCTTTC
CGTACCCAGAATGTCAATGGACGGCGTCGGTTGTTTGTGGACGTTTCAGCGGTTGCCCAT
CAAGAAGGGACATCACTCTGCAATAGGGGTCAAGTAGAGGTTCTCAAGGAGTTTTTATCT
GGGTTATATGGTTTCAAACCCCAGAGAAGCATCGATAATACCAACGATGTCTTGGTCATA
AGCCCgtatagggcccgactaccacccaggccaatgaagaggaagtgaagactgtcaacc
aggccaatgaaagggaagatgaggctctcattaaatgaaagcagtggcctgtattttctg
ttgagcacattcattaggtatggggccactcttattcttagccccatttcttatgagaga
ccttgtcaaagagacactggagaaccacaatgtgggatacaggaacattctcaccccagG
AACGCTCTCACCGTTGACGCTTCACAATACCAGGAAGCTGCTGTCTTCTTCTTTTTGCTG
ATCAAACCGGAGTCTAATACGAGCGAACTTGGCTTTGTCACCGATCGACACAGCCTCAAC
GTTGGCATGAAGTTTTGGTCATAA
>g511
ATGGAGGGCCAGAATGAGAATGATGAGCTTTACCCCATCGCGGTGCTCATTGATGAGCTG
AAGgtacaaacaagctccgccctcccctccatcactgagggggagtcaactggtccaagc
tcactcgtatttccttgatcgcagCACGATGATGTCCTCCTTAGACTCAATGCTATTCAC
CGTCTATCGACCATTGCCCTTGCCTTGGGTCCGGAGCGAACCCGCGATGAGCTGATTCCA
TTCCTCGATGgtccgtgaccgcccctcctactgttcctcttcgtcctcctactcgcactc
gcacaacgacccgaacacgcgctaacttgtatcttgctttagATTCCGTTGAGGATGAGG
ATGAGGTCTTGACTGCTTTGAGTGAGGAATTGGGCAACTTTACAGAATACGTCGGAGGAC
CGGAGCACGCACACGTGCTTCTCTCCCCGCTGGAGAACCTGGCGGCGATCGAGGAACCTC
TGGTTCGGGAAAAGgtgggtgatatactctctgaatgggatccattatcttgtcgctgat
ctccggtttctctttgtttctgttcagGCCGTCGAATCTCTCAACAAAGTCTGCGAGCAA
CTGTCTGAAAGCCAAGTGGAAGAGCATTTCGTCCCCTTGGTTCTGCACCTCTCCAAGGCG
GATTGGTTCACCTCTAAGGTCTCCGCGACAGGTCTGTACTCTACACCATACCGAAAAGCT
GCCGAGGGACTGCAGCAGAGCCTCCGACAGCACTTTGGAAACCTTGTACACGATGAGACT
CCTATGGTCCGCCGACAAGCGGCCAACAACCTCGCCAAGTTCGTCAAGGAGATGCAGACG
GAAGTTATTATCGAAGAAATGATACCCCTTTTCCAATACCTCGCCAACGATGATCAGGAC
AGTGTCCGCCTTTTGACGGTTGATATTCTCATCGCCATTGCTGAGGAAATTCCCAAGGAG
CAGCAGCCCAGCCACGGCGTATTGCTCACTTCTCTGCGAAACCTCTTTGAGGACAAGAGC
TGGAGGGTCCGTTATATGGTTGCTGATAGATATGAGAAGgttcgaaattattcgccagat
caccggcgtccatggagggttgagtaatactaacttgtgaataatagATCGCTAAGGCTG
TGCACGAGGAAGTTGTTACCCGTGATATGGTGCCCGCCTTTGTAAAACTCTTGAAAGATA
CCGAGGCTGAAGTTCGAACTGCCATCGCAGGCCAAATTCCTGgtatgctcccgtgccaat
ttttctttctacattacggcatgaactaatgccgtgaacagGCTTCTGTAATCTGATTGA
TCGCGACACGCTGCTTAATGAGATTATGACCAGCGTAGAGGACCTTGTCTCTGACCAGTC
CCAGCACGTCCGAGCGGCTCTTGGTACTCAAATCAGCGGCCTGGCGCCGATTCTTGGAAA
GGACGAgtgagtctatcgctagcaatcattttgaaagaggacatcccattcgctaatgct
caaccagGACTATTGCCCACCTTCTTCCCATGTTCCTTCAGATGCTTAAGGACGATTTCC
CTGACGTTCGCCTGCACATCATCTCTAAACTGGAGCAAGTCAACAAAGgtacgccccact
ctcatacatttgcatacatttatcgccatctaacatgtattcagTCATCGGTATCGACCT
CCTCTCTCAGTCCCTTCTTCCTGCGATTGTCCAGCTGGCCGAGGACAAGCAGTGGCGCGT
GCGCCTCGCTATCATCGAATATATTCCTCTTCTCGCTAGTCAGCTTGGTGTTAAATTCTT
TGATGAGCAACTTAGTGATCTTTGCATGGGGTGGCTCGGTGACACTGTATTCTCCATCCG
TGAGGCAGCCACTCAAAATCTCAAGAAGCTCACAGAGGTCTTTGGTGTGGATTGGTCAAA
GGAGTCTATTATTCCAAAGGTGATGGCTATGGGCCAACATCCCAACTACTTATACCGCAT
GACTACTTGCTTTGCCGTTTCTgtgagttccttctttgagtttgaaaaaaagaaacatcg
gctaacttgaccatagACTCTTGCCCCTGTTGTTACTCTTGATATTATCGAAAGCTCCAT
CATTCCCATCTTGGACCGACTTGTCACGGACGAAATCCCCAATATCCGCTTCAACGTCGC
CAAGTCCTACGCCGTTCTCATCGACACCCTGCGCCGTCTCCCGGCCGATAAGACCCTGGT
TGAGGTCGAGAAGTCTGGCGAGACTATCACCCCTTCGCCCAAGAGCCAGGATCTCATTCA
GCAAAGAATTCTGCCAAGCCTGGAGAAGCTGCAGGAGGATGACGATGTTGACGTCCGATA
CTTCGCCACCACCGCAGGCGGTAACCAAGAGGAGGCCATGCAGACATCTCCTTAA
>g397
ATGTCCGCAGCCGGGGGCTTGACTCGCCGACGAGGTGGCGGTCGAGCCGCTGGCGCAGAT
GAACAAGATGACAGCCGAGTGTCGTCGCCTGTGTCAAGGAACGGCTCCGCGATGGACCAG
CGTGGTCCGGAGACCTCGTTCACCAGTGGAGAGAATGGTCACAAGATCGCATTCGACCCC
CGCGACCTCAGCGAAACCGAAGAGCGGAGCAAGCAACCGAAGTTGACCCTAATGGAAGAG
GTGCTTTTATTGGGTCTTAAGGATAAGCAGgtgagtttggaaggatgaaatcttggagga
tgttgacctggctcggtgcacgtcgtccgatcggacttgcaattgctgaccggcggtctt
atcatagGGTTACCTGTCCTTCTGGAACGAGAACATTTCCTACGCCCTACGGGGATGTAT
TGTCATTGAACTTGCCCTTCGTGGCCGTATAAGCATGCAGAAAGATTCTTCACGGCGACG
ATTTCCCCTGGCCGACCGCGTGATCGAGGTTATTGACGACACATTAACCGGAGAAGTCTT
GCTGGACGAGGCACTAAAGATGATGAAGTCGAGCGAGAAGATGAGCGTCAACTCATGGAT
TGACCTGATGAGCGgtatgcccgaccctaccattgtgataccgacccttgtggaagacct
tgcccccaattgctgttgctgacccatatatcttttcgcccctacagGAGAGACCTGGAA
CCTGATGAAGATCGGCTACCAATTGAAACAAGTGCGTGAGCGACTGGCCAAGGGTCTTGT
GGATAAGGGTATTCTGCGAACCGAGAAACGAAACTTCCTTCTCTTCGATATGGCGACGCA
TCCCGTTGCTGATGGTGGCGCCAAAGACGATCTGCACCGACGGGTGCGCAACATCTGCAC
CAACCGTACCGTTATAATTCCTCCAAACACCTGGTTGCCCGAAGATGCTGAATTCCGTTA
CCTACGAACGGTCGTAATGGTCTGTGCCGCTTATGCGGCCAATGTGTTGGAGAATGCTTT
GGTCACAATGAGCCACGAGGCGCGCGAGAGAGCATTCGCTCAGGTCGATGAACTGCTGGC
GGAATACTCCCAATATCCATTCGCGCGCCGAGCAGGTGGCTCACAGGCTATTGGAGCCAA
CTTAGCTCAGGCCATCAATGATGAAGTCAACCGCAAGGATCGGGAGCTCCAAATGGAGgt
atgtgttaaacatttttcgctcaccattagttatcgtcgccgaaataattactaacatat
tcatagATTGTCGCCGCATGCTTGAGTGTTTTCACCAGACTTGATTCCTTACTCTAA
>g481
ATGTTGACCAACTGGCCGCCGTGCTCGGCGGCAGACCAAGACCTCTTCGGCCCCACCGTT
GCTTCTTCCTGCCACGATGGCTTTGATTTCACACTTCTCTTCGAAGAGACAATCTTGACC
TTACTGCCAATATCAATTGTCTGTCTGGCAGCTCTAATCCGAATCTGGAGTCTCCGCCAT
GCCTCCGAGAAGGTCAATCGGTCATGGCTATATGCTACAAAACAGgtgtgacaaatattc
agtcacgtcaagataaacagagactaaatagaggcatctagGTCGCTTTAATATCAAATA
TGATTCTTCAATTGATTCTAATAGCTATATGGTCTCGAAACTCCACTCCAACTACGCGAG
CGACCGTACCAACTGCCATCGCGACCTTGGTAACTTTTTGCCTCTTTCTCTACTTGTCTC
ACCTCGAGCATGTCCGTTCATTGCGACCTTCATCTATACTTTCTCTTTTCTTTGGCTTCA
CCTTAATATTCGATCTTGCTCGTCTCCGTACTCTGCACTTGATCCCACAGAACCACCCAA
TCGCAATCTTGTTTTCTGTGAGCCTGGCAGGCAAGGTGATTATAATGGCACTTGAATCGA
CGGAAAAAAGACATCTACTCAAGAAAGGTTTTGAAGGAAGCTCGATTGAGACCACTGGCA
GTATCTTCAATCGCTATCTTTTTTGGTGGATCAATGATTTGTTGTGGAAAGGATCAAAAT
CAACCTTGACCATTGAAAGTCTTCCTGTCCTCGCCGATGATATCAGAGACGCGTCTGATC
CTCACGATTTAGAAGAGAGATGGGAAAATGgtaaaccattcaaaggcttcggtagtctgg
cgatgtatactgcctattttactgacatttatccacagCTAATAAATACCGATCGAACGC
GTTGCTATGGACCTTCGCTTCTCATTTCCGATGGGATTTTCTGGCTGGTGTCATTCCTCG
TCTCGCTTCCACGGGCTTCTGTTTTGCGCAACCGTTTCTAGTTGAGCGGGTTCTTAATTT
CATGACTGAACCAGAGCATGTGAATTCAGATAGATATGCCCGCGGGTTGGTTGCAGCGTA
TGCAATCGTCTACATCGGTTTAGCTgtatgtgaagacccttccaaaatacgagatatatg
tggagaacagaatttaactcgcgtatttacagGTTTCCTTTGCTGCCTATCAACACAAGA
TTGATCGAATGATCACCAAGATGCGAGGAAGTCTGGTCTCCATGATATTCAACAAAACAC
TGAGGCTGAGTAGCTCAGCGATATCTGACGCCTCAGCCATCACCTTGATGAGTACGGATA
TTGAGCGGATAGCAACAGGGCTGAGAGATATGCATGAGATCTACTCAAACTTCACAGAAG
TCGCACTTGCCTTGTGGTTACTGGCGCGGTTGCTCAAAATCGCCACAATAGCATCCACGC
TCGTTGTGATCAgtgagttggagccattggaagagtagatactgacgctaataatttctt
taagTATGCCTGGCTATTGGGATTCCACTTGCGGTCGCCTCAGGCAATGCGCAGGGAGTA
TGGTTAGAGGCCATTGAAGAGCGTGTTACGGTCACGTCGAAGGCTCTCGGCGTGATGAAG
AGTATCAAAATGACCGGCTTGACAGACGTCCTCGCAACCAATCTTCGCAATCTCCGATCC
GAGGAAATCAAATCTTCTTTTGCCTTCCGAATCTACAACGTTCTGATCATAACTTTCTgt
ttgcaccccccctccccgctccacttcataacaatgtgctgacatgaaatctagCCTTTG
CATCAAGCGCCTTAGCTCCCGTCTCTGGGTTCGCTGTTTATGCTCTCCTATCGAATAAAG
AGGAGGGTACCACGTTAACAAATGGTCTTGCCTTCTCTGCCCTGACACTTTTCTCGTTGC
TTGATCAACCAATGATTTCACTCGTCGACGGGTCAGAAGATCTCATGGCTGTAGTGAACT
GCTTTCAGCGGATCCAGAAACATCTAATGGAGACGGAAAGAATAGATCGTCGCATATCGC
ATGAGCCGCAGGAACCTCCATTGATCGATGTTGGCCCTTCTGATAGCGGGGACAATGGAC
GGGCATCTTCCGCCGTCATTCGCGACTTATCTGCGTCATGGTCAGTTGACGAAGACCCAA
TCCTGAACGAAATAAGCTTTGAGGCCCCAACTGGAGGAATTACAATGATTGTTGGGCCTG
TTGGTTGTGGTAAGTCGACCCTTTTGAAAGTGCTACTAGGAGAAGTCTCCGAGTGCACCG
GGTCAGTCTCAACCACCTTCAGGCATGCGGCCTACTGCAGTCAGTCACCGTGGATCACAT
TTGGCACGGTACAACAAAATATTGTGGGCGCATCTCCATTTGATCAAAGGTGGTATGATC
GTATCATCCAAGTCTGCTCTTTGCAACTCGATCTACAGCAACTTCCGTTTGGTGATCAAA
CAAAAGTCGGTGTCCGAGGATCAAGACTAAGTGGCGGACAGCAAATGCGTGTGgtatgtc
atcaactactgacattgatttaccttatactgatatttgcgtcagGCACTAGCGCGAGCC
CTTTATTCGAGAAAGGAAGTACTCATCCTTGATGATGTTCTTACTGGACTCGATCGAGAA
ACAGAGAAATACATCTTAGAAGCTGTATTTGCTTCGCAGGGTTTGATCAAGGAATTTCGA
CAAACAGTCATACTGGCAACTAACTCAGgtatgatctctcacggtataacgacgtgctaa
aacaaactgactttcaacagCACACCACCTCCCTTATAGTAGCTATATTGTCGCCTTGAG
TGAAAATGGCCGTATTGTCGAGAAAGGGTCTTACGATGAGCTAGTCGCTGCAAAGGGCTA
CGTTAGCTCCCTTTCCAGTACAACCAGCCAAGTTGATACCGAAAGAGCTCCGAACCTTGT
TCTAGATGATGAAACTTTGCAGGAGCTTCAGCTGCCAGACGACGATAACGTGGATGCCTC
AAGCCGACAGATTGGTGACTGGTCAGTCTACTCATACTACTTTCAACACATAGGCTGGCC
TCTCCTCGCGATATTCCTCGCTTTCTGCGGCTTATTCGTAGTGTGCATGATTGCCCCACg
taagttgaatgcaatcccgaacaaatgcagatcatctgctgaccctaaatctcagAAATA
TGGCTACAGAAGTGGACTACTGCAAATGAAACGAGGCCCAATGAAAACATCGGATATTGG
CTCAGTGGATATGCTGCACTTGGATTCTCAACTCTGCTGGCAGCTTTCCTATCGACATGg
tttgtttcaatgcttggtatatttggaactttctaacatactaccagGGTCCTTGGGATG
GTCATTGAGCCCAAAACTGCCAAGAGTTTCCACGAAGTCTTGCTAGGCACAACTATGAAg
tgggttcaactgcattgaaatttactgaaatatctaacaatatctcagAGCAACAACCTC
CTTTTTGACCTCAACCGATATTGGCGCCACGACAAACAGgtaaatactaagagcatgcaa
attctggcgctcgctaataaaattcacttaatagATTCAGCCAGGATCTTGAACTGATTG
ATGAAGAGCTACCTGAAACCTTTGAGTGCACAGTAAATGGAGTTCTCTTCTTCATAGTCG
AGGGATTCCTAATTTTTGTGGGCTCATCTTACGTGACAGCTGCAGTGGTTCCATTCTGTA
TTCTGGCCGTCTACTACGTTGCTCAGTACTATGTCCGAACATCTCGTCAAGTTCGCGTAC
TAGAAATTGAGGCAAAAGGGCCTCTCTTCTCCAAATTCCTTGAATCATTGAGCGGCCTCG
CTAGCATTCGGGCCTACGGTTGGAAGGAGCATTATGGTTTGCAAAATCAAATTGCTCTCG
ACGCGTCTCAGCGCCCATTCTACATGCTATACTGCATTCAAAGATGGTTGAGTCTTGTTC
TTGATCTAATCGTGGCAGGTATTGCAGTCTCTGTGATTGCCATCGCGATGTCTCTGCGAG
GAAACTCCTCCCTGAATATGATGGGTATCTCATTATTCAATATTGTCAACTTCAGCGGGA
CATTGCAGATGCTTGTCAAAGAGTACACGGGCTTGGAGACATCCATCGGGGCCATTTCGA
GAATCCGCTCCTACGTGGAGAATGCTAAAACTGAAGACCTGGATTCTGAAATCGAGGTTC
CACCAAGCGCTTGGCCGATACAAGGTGATATTGAGATCTTGGATGTCTCCGCCTCCTATG
AgtaagttaccagacggcaatgcacagaaagtaagatgctgatttaaatgcagGAGTTCG
TCAGAATCTGTTCTCAAAGGCGTCAACCTCAAGATACGAAGTGGTGAAAAGGTTGCTTTG
TGTGGTCGATCAGGAAGgtaagctttatgccaagcccttcatacctgcagtggtcataaa
agcatttgctgatgcagtcattgaattaagTGGAAAATCCTCTCTTGTTTCCACCATCTT
GAGACTTCTTGATCTGAACAGCGGCTCTATCATCATTGATGGAATGGATATCTCCAAAGT
CTCGAGGTCCCACGTTCGCTCACGTCTAAATACAATTCCTCAGGAGGCATTTTTCCTGCA
TGGCACCATTCGTCTAAACGCAAACCCGGAGGGTAATGCAGATGATGAAGAAATTATTGC
AGCACTTCAGAAAGTCAAACTCTGGTCTCATCTTGAGTCTAAGGGTGGCCTAGACGCAGA
TATGTCAGAGGAGCTCCTTTCTCATGGTCAACAACAGCTCTTCTGTCTTGCCCGGGCACT
TTGCAAGTCTAGTAAGATTCTGATAATGGATGAGGCTACGAGCAGgtatgtgcaggacaa
tatgcttttttttttcggtgatagattaggtactaacaaaatatagTGTGGATGCCGAAA
CAGACAAGCTCATGCAGCAAGTCATTCGCACTCATTTCAAAGACCAGACTATCATAGCCA
TTGCCCACAAGTTGGATACCGTTCTAGATTTTGATAAAATTGCATTCATGGATCATGGCC
GGGTCGTCGAGTTTGATTCCCCCACGGTCCTTCTCTTGAGGGAAGAATCGGCATTTAAGA
AAATGTTTGATAGTTTTCGCCAAGATGATGAGTGA
>g830
ATGGCCAAGTCCAATCTGGATCTGATTATTGAATGCGATAAgtattgatcccccggtccc
ccaactcatccgcatcttcttatcctctcagCTTCCCTTACTACGAAGATGACCGTGCCG
CCTACACCGAGAATCTGACTAAGTACCATACTTTCCGGGTCTCTGGATACAATGCAACGC
TAGGATATATAAAGAACTCGGTAGTTGAGCAGTTCCCCTGGCCACAAGATTACTGGAAGA
TCGATTCTCAAGAAAAAACTGTCACCCTGATCACACCCGCCGGCGCGGACCCCGCACTCC
GCAGCAAACTGATCCAGGAGAGCATTGGTGAAGCAGCCAAACAAGAAACCTTTAAAGTGC
TCAAAGGGTGGCGCAATGAGAATTATCCGGTTTATGCCCCAGGTGGAGAGTACATCTTTG
AAATCGAGCGGAGTGCGGCCTGCCTCTTTGGTGTCGTGACCTACGGAGCTCATATGACTG
GATATATCGAAGACCAGACAGGCTTGAAGCTTTGGATTCCTCGACGGGCCAAGAACAAGC
AAACATACCCTGGTATGCTTGATAACACTGTTGCTGGCGGAATGTGCACTGGTGAAAAGC
CATTCGAGTGTATTGTTCGCGAGGCAATGGAGGAGGCCTCTCTCCCAGAGGCTGCAATTC
GGAAGGCCATTGTTGCAAGAGGGTGCGTTACCTATACTCATGTGCGTGATGTGCGTGCTG
GTGGAGAGACGGGTCTTCTCCAGCCGGAGGTAGAGTATGTCTACGATTTGAAGCTCGACC
CATCTGTGATCCCAAAGCCTGGAGATAACGAGGTTGAGGAGTTTAAGCTTCTGACTATAG
CTGAAGTTCAAGATGCATTGGCTCGGGGGGAGTTTAAGCCAAACTGTGCTGTTGTTCTGA
TCGATTTCTTCATCCGCCACGGCCTTCTGACGGCAGAAAACGAGCCGGATTACCTGGATA
TTGTGGCACGCTTACATCGCCGTTTGGAATACCCGACTGCCTCGCATTGCGTGAGGTAA
>g39
ATGACCGCACTCCACGGCAGTCCTCGTACCCGCCAGACCCAGCTCCGTTTGGCCACGCGC
GGCCGCGCAATCCGACAACCGGCCATTGCCCTCGGCTGTGATACCCGTAACCAACTCCTC
GCTGGCACTACTGCTGCTTTCTCGgtatgaactgcaattgttatctctctcgctgctttt
ccaataccatcgctaaacccatcctgctagACCTCTGCCCTCCTCATTCAGCAGCATAGG
CTCGAGCCAGACATGATTCTGCAAGGATTGGCGGCCAAGGTGATCCTCAGTTCTCTCCGC
GCTGGTGAAATTCTTCCTGCCGCTCACAATTTATATGGGGGTGTTTTCTGA
>g915
ATGGAATCTTTGAAAGCAGTTTTCTTCGGGCCTGATCCTCAAGTCCAGgtaggctctttc
tcatttgtggcgactctgcttccatatataatgtcgctgacaatgaactccactggctag
ATGAGAAAATGTAATGCACTTATCCGCGCAAATACCAGACAACTGGATCGTGATCTTGCC
CATCTTAAGACTCTCGATACCAAAACTCGTCAACACATCGTCAATTCATCCAAACGAGCG
CAGCGAAACCCATCGCAGGCCAAGCAAGCAACGAGCGAAACCAAGACGTTTGCGCGAGAA
CTCATGAGGATTCGGAAACAAACTACCCGGTTGAACACAAGTCGAGCTCAACTACAAAGC
GTTGGAATGCAGGTGAATGAAGCCTTTTCCGTGCGCAAGATTCAGGGTAGTCTGCAGAAG
TCTACAGGAATTATGAAAGACGTGAATACCTTGGTACGAATGCCGGAATTATCATCTACG
ATGCACCAATTGTCGACAGAGCTGGTCCGGGCCGGTATTATCGAAGAAGTTATCGACGAC
GCCCTTCCCAATAATGAACTACTAGAAGAGGAAGAGGAAGAGGCGGAGGAGGAAGTAGAC
AAGATCTTGCAAGAGGTTTTGCAGGGCAAACTCTCTCAAGCCCCCGCCAAACCAACCGAA
CCAATTGCGGAGGAAGCTCCCGTCACCGAGGAGCCCGAATTTGAAGATCAAGAGAAGACC
CTTGACGAGATGCGAGGTCGCCTGGAGGCCCTCAAGAGCTGA
>g617
ATGGCTACCAATAATTCCGCTGAGGTTCCCCCTACTGACAATGGTGTTGTGAGCCCAGAG
ACTGTTCAAACACCTGCGGAACAAAATAACACACCCGCTGCTGCTGCTCCTCCCGCTACG
ACCCCGTCCGTCGATCTCGATCTCCCGACTTCGGCCGCTGACGGTCTCATTCAAAAGCCA
TTTGGCAAGCCACTCGAGTCCAGCAAACCTCAGTCTCCCGCAAAGTTGACCGCGGACCAG
CAGTCAAAGTACGATGCCTTCCTCAAGACCGTATCTTCCTGGACTACCATTCCCAACACG
GCCGCGAAGGACTCCCCGTCCGCTCCGATTACTGACGATGAGCGAATGTGGCTGACTCGA
GAATGTCTGCTGCGATACTTGCGTGCTACCAAGTGGAATGTTTCGGAGGCCGAGACTCGT
ATAAAGGCGACTCTTACCTGGCGCCGAGAATATGGTATGGAGAAATTGACTCCTGACTAT
ATCTCAATTGAGAATGAGACTGGCAAGCAAGTCCTTCTAGGGTATGATATTCACGGCCGG
CCGTGTCTTTATCTCTTGCCCTCGAACCAGAATACTGAGAAGAGCGAGCGTCAAGTTCAG
CATCTCGTCTTCATGCTTGAACGTGTCATCGATCTCATGGGACCTGATCAGGAGACTTTG
GCCCTGCTAGTCAATTTCAGTGAAACCAAGTCTGGACAGAATGCTAGCATTGGTCAGGCA
AGAGAGACTCTTAGCATCCTTCAGAATCACTATCCTGAGCGACTCGGCCGTGCGCTTGTG
ATCAATGgcaagtcaaatgtccccttggcatccttttacttcactaacgctggatccgta
cagTTCCTTTCTTGATTTGGGGTTTCTTCAAAGTAATCACGCCTTTTATTGACCCATTGA
CCCGGGAGAAGCTCAAGTTCAACGAGGATCTGCGACAGCATGTCCCCCCAAGCCAACTTC
TGAAATCTGTTGGAGGTGATGTCGAGTTCAAATATGACCACGCCACCTATTGGCCAGCCT
TGAACAAGTTGGCTGATCAGCGTCGTGAGGCCTACCGTGAACGATGGATCCAAGGAGGCA
AACAGATTGGCGAGATCGATAATTACTTGAAGGGCGAAGACATCCCATCTGTCTCTCAGG
CTACCAATGGCCAGGCTTAA
>g780
ATGACCGATGTGATGGAAGTCGATTCCCCTGACCAGCGTGGCACTAAGCGCGCTGGTGAG
GACTCTGAGACATCTGGACCAGCTCAACCGAAGCGTATCAAGgtacatggagactctcca
atctatccccatttgctttggctccatacgcaagcttcgtttttatgctaacctgagctc
acacagGCCCTGGATCCCGATGTCGTCAACAAAATCGCTGCGGGCGAAATCATAGTTGCC
CCGATGCATGCACTGAAGGAATTGATCGAGAATGCGGTTGATGCTGGCTCGACTTCCATA
GAAGTGCTCATTAAAGATGGAGGACTGAAACTACTTCAGATTACAGACAATGGACATGGG
ATTGATgtaagatatgaccgcagtctactagttatggtatcaagtgaaataattcctaac
accccatagTGCGATGATCTTCCTATCCTCTGTGAAAGATTCACCACATCCAAACTGAAA
GAGTTTGAGGATCTTTCCTCCATTGGCACATATGGCTTTCGCGGTGAAGCACTAGCCAGT
ATAAGCCATATTGCCCACCTCACGGTCACAACCAAAACTGCTGGATCAAGCTGTGCTTGG
CGCGCACATTATGGTGATGGAAAGCTCGTTCCTGCGAAACCTGGACAAAATGCAGCCCCT
AAAGCCACTGCTGGGCGCGGAGGAACACAGATTACAgtgagtatttcctttccggtgcct
ttggctcttccatattctaaaacttcacgatatatttagGTCGAAGATCTCTTCTACAAT
ATCCCCACTCGGCGGCGTGCTTTCCGCTCCTCAAGCGAAGAATACGCTAAAATACTTGAT
GTGGTCGGTCGCTACGCTGTACATTGCTCCGGTGTCGCCTTTTCTTGTCGCAAGCATGGA
GATTCAGGTGTGAGTATATCAACTCCATCCAGTGCTACCACAGTCGATCGAATTCGCCAA
ATACACGGTAGTGCTGTCGCAAACGAATTGGTTGAGTTTGATGTTTCGGAGAAAAAGCTT
GGGTTTCAAGCCACCGGGCTTGCCACAAATGCCAACTACCACGTCAAGAAGACTGTAGTA
CTGCTATTCATCAACCATCGCGCAGTGGAGTCAACAGCCATCAAACGAGCAGTTGAAAAT
ACTTATGCTGCCTTCTTGCCCAAGGGCGGCCACCCTTTTATCTATATCGATTTGGAAATT
GAACCCCATCGCGTTGATGTCAATGTGCATCCCACTAAGCGAGAGGTTAACTTTCTAAAT
GAAGAGGAAATCATAGAAATGGTCTGCTCTGAAGTCAGATCAAAGCTTGCACAGGTTGAC
TCCAGTCGGACGTTCCTAACACAAAGTCTTCTGCCTGGGGTCCAGACCATTGAAACAATT
CAAGCAGGCCAAGAAAATGGCTCATCTGCTGAAAATGCAGCCAGCAACAAAGCCTTAAAT
ACACCCAAAACGCCAGCGGTATCCAAACGACCATACGAGAATAACCTTGTTCGTACGGAC
TCGAAGGTTCGAAAAATCACTTCAATGCTCACACCAGCCCCTATGTCATCACCATCTCAT
ATTGGACCAAATGGCGAATCTGGTACTCCAGCATCTTCGATAATGGATGATGGCCTTCAA
TACGAAACAACTGATCGACAGCCTCTACGGATCGCTCTCACATCTATCAAGAGCCTTCGC
AGTTCAGTACGGGCCTCCATGCATAATACACTAACTGAAATGTTCGCATCACATACCTAT
GTCGGTCTTGTAGACGAACAAAGGCGCTTGGCGGCAATTCAATCTGGGGTAAAACTTTTC
TTGGTTGACTACGGACTTGCTTGCAATGAATTTTTCTATCAGATTGGGTTGACAGACTTT
GGCAACTTCGGAGTCATCAAATTAGACCCCCCACCAAAGCTCGTGGATCTCCTCAGTATC
GCGGCCGAGGCAGAACAACGCGACAACATCAATGATGCGAGAGGTAGTGCTGAAACAATA
TTCTCCACTGCTGCAGATGTAATATCGCGCACCTTAGTCGAACGTCGAGAAATGCTTGAT
GAATATTTCTCGATGCAGATCACTCCCGAGGGCGAGCTGCTAACAATTCCATTGTTACTA
AAGGGGTATGTCCCTTCTCTAGCAAAACTGCCACGGTTTTTGCTTCGCCTCGGACCTTAT
GTGGATTGGAGCGGAGAAGAAGAATGTTTTCGAACATTTCTACGCGAACTCTCAGCTTTC
TACACACCGGAGCAACTACCAATTCCACCATCTGCATCAATCTCAAGCGATTCCTCTGGG
CCAGCAGCATCAGATGCAGTCAGGAACACAGACATTGGGGATAAGACGGCAAAAGAAGAC
CCTCTCATTCTAGCACGTCGACAGCAGATGGCACGAATGTTAGAATATACGGTATTTCCT
GCCATGCGCTCCCGACTTGTGGCTACATCGCGAATGCTGCAGGGAGTGGTGGAAGTTGCA
GATCTAAAAGGACTCTACAGGGTTTTCGAGCGCTGCTGA
>g417
ATGGGAGACGCCGGTCCACCACAGTTCTACGAGAATACATTGGCTCCGATCCCCGTTAAC
GCGGAGACACTTGCCGAGTCTCTTAAAGAGCTGCGCGATGCAGTTCACATTGGTTCCGAA
TTAGTTCACGGAAATGAAACGGTACCGGAAAAATGGTCCGTTGGGGGCATGTTCAAGCAT
TTCCCAGgtacgctgcagatgtcttcatgcttcttatgatatcaaataagttgtaatcta
ctgtagaggcgaatggttaacaatgtatggcagGTGTCGCCCTTGCATTTCTGCGTCTCG
ACTACCAATCATCTGTATTAGCAGATGCAAGTAAACCTTCTCCGGATTATCGCGGCTTTG
CTTTGAAAAGAATTCCTTCAGGTTTCCCCGACTGCCCTCTGCTACCGTCTCGCATATCCC
CAGCCGGGTCTTTCTCCCCTGTAGGTGCTGCTACATTGCATATTTTGTCGACAGTGGCAC
AGGCCAATTGGCAACCTGGTTCCAAACCTAGTCTAGCACAGGAGGATATCAATATTCTTC
ACGAGGCTACCAAGCTGGCTCTGCAGAATGAGCATCTCGTTCCCCATGATGGCCGGAAGA
TGGGCGGGGACGAAATGTTGTATGGCCGAGCAGGTCTACTATGGGTTCTATTAAATGTTC
GATCACACGAATTTCAAGAGGGAACCAAGGAGGCTCTTTCTCCAATCTTTGATGCCATTC
CCAAGCTCGTTGATGTAATCATCGATGCTGGCCGGCAAGGTTCGAAGAATTATATTGAAC
AGCACGGAGATGCGGACGCGCATCCACTGATGTACCCCTGGATGGAAGACCGTTACTGCT
TCGGAGCgtgagttaatatcaagccttaattttctccaaaaagaacttgtgctaattttc
ccacagGGCTCACGGCATTAgttagtaccctgcagcgataacacgtcccctctcaagcct
gctaacaattgactctcacgatagCTGGAATATTGACCATTCTTCTTTCATCTAAGAAGG
ATGAACTTGAAAAGCACCTGCCTATTATCGGTGCCACCATTACAGCACTCTGCAAACTCA
GCAACGCGAATAATGGACATCTGCCAATGACCCTTCCTCCGATGAGCTATGGTCAAACGT
CTGAATTTGTTCAGTTCTGCCACGGTAGCCCTGGCACACTCATCCTGCTGTCCACTGCCT
TAAAAAATAGCCAGTTAACTCGAGACTTCTGGTGCCCAGACTGGGACCAGACCATCTACC
TTGGTACCCAACGTATTTGGGAAGAAGGTATCCTGTCAAAGGGAGGTAGTTTGTGCCACG
GAATTTCCGGAAACGCATTGCCACTACTGATGTTGCATGGCGTATTTGAACACCATTCAA
ACGCTATCACTGAAGCCAGACGCGCATATATCCAACGAGCTGGAACCTCGTCTCTACCGA
GCCCCGATTTCAGCGAGGAGCTCACGTCAGAATTCTTCCTGTCAAGAGCCCTTGCTTTCA
TGCTGCATTCTCGTGAAACTCGCCCATATAATACTGCCGCTGCAAAGACAGAAAAGGAGT
ATCGCATGCCTGACGACCCATACTCTTTGTTTGAGGGTCTTGCGGGCAATATCTGTGCCT
GGGCTGAAACATGTGCTCTGCTTCAGGCGAAAATTCGCAAGATGGAGTTAGGTGATAAGG
GTGTTTCGCCTGAAACAGATGCCGTTTTCCAAAATGCCATGCACAGTCAGCTAGGATTCC
CACTTATTGGCGGAAATGGTGCTGTCGGTATTCTTTGA
>g999
ATGACGGACGACGTATCTTCGAAGGCCGACCATCTGTGCGTTCTGGTCCATGGgtaagcg
tcgaactcccaacagcctcgaatgacatcgcttggtcactcgatcgcgtgcaaggaggaa
caaaactaattgaccatttggaataacagCTTATGGGGTAACCCATCTCATTTGGATCAA
GTAGCGGCCGCGCTCAAGGAACGACATGGCGAAAATCTACATATCCTTTGTGCCAAAGAA
AACAGCGGCAATTTCACTTACGACGGCATCGAGCTGGGTGGCGAACGCTTAGCGCATGAA
ATCGAGGATACACTCGATACTTTGCATAAAGGCGGCCAAAATATTAGAAAGATTAGCGTC
GTCGGCTACTCCCTTGGAGGCCTTGTCGCGCGATATGCCATTGGTTTGTTGGAAGCCCAA
GGTTGGCTTGATAAAGTGGAGCCCGCCAACTTTACTACATTTGCTTCTCCCCATGTTGGA
GTGAGAGCACCACTAAAGGGCTGGTGGGGTAAATTCTGGAATGTTATGGGAGCTCGCACT
GTCTCTATGTCCGGCCAACAATTATTTATGGTTGACTCTTTCCGTGATACTGGCCGACCC
CTCCTGAGCATCCTCGCGGACCCGGAGAGCATATTCATCAAAGGGCTCAAGAAATTCCAG
AACCGGTCCACCTATGGAAACATTCTCAATGACCGAACAACCGCATTTTACACAACCACC
CTCTCAAAGGTGGATCCTTTTCAGGACTTGGACAATATCAACATCAACTACGTTGATGGC
TATGAGCAAGTTATTATCGACCCTCATGACTACTTATTGCCTTCGATATCGAGTGATTCT
GAGTCTTTAACACCATGCGAGAAGCACAAAGCATTTATGAAAGACGCACCTTTCTGGTTA
CTTGTTCTCGTTCTGATCGGGCCCGCCTCGACATTATTCCTTGCCAACTCTGCGATACAG
ACTTTCCGCAGCCAGCGACGAATAAAGTTGCACGGAGAAGGGGATAATGGGCTGCGTTTT
GGAAGGTACAAGGTTCCCTTACTCATACGGGATGCCCAAAGTGCTCTCGAGGAGGTATTC
GAACACGCCAATGCCCAGCAGGAGCCGGCGTATCTCTCAAGCTCTGAATCCGAATCGACC
GATTCATTCCAAATCACACAGTCTAAGCCTTTCAAGGGACGTCGAAGGTCAATCGTCGAT
TCCATTTCATCTAAAAAGAAACGCCGTACCAGCCTTGACCCTACAACTCACCATCCTATA
CTTGCATTGACACCTGATCAATTTACCATTATTGATAATCTGAATGAAGTGGGGTTCACG
AAATATCCGGTCTACATTCACAACCACCGGCATACCCACGCGGCAATTATTGTTCGCTCT
CCCAAAGATGGCTTCTATGAGGGCAAACTAGTCATGAAACATTGGCTAGATCGGGAATTT
GCCATCTGA
>g342
ATGCCGTCCCAAGATCGGGAACTTGTCCGGCATCAAGGGACTGCTCCTGAATCTGGCCGA
CTTTCCGTTCCAATgtacgtttctatatcttacctgatttgctatgcccagcacttttca
tcatgaatgattggaagaagatgctaaagcgccgttcgcgcagGTGGGACAGTTCCGATC
CTGAGCGGTGCCCTCCGCCTCTACCATTGAACCCACGCTCAATGAGCCCTGCGACAAAAT
CAAATGTGTCGCCCAATATTCAGGCTGTCGCAGCCAAATTTACCGATAAGCCGAGCGAAA
ATGCTCCGAGCTCCTACACAACAAACGCTATGCCCAAATCCTCCTCACCTGAGCGACAGC
TGGTGAAGGGCCACTATCATAAACGCATGCAGTCCATGCCACCAGACACCAAGGGTGACG
CGCGCTCAGAGTTTCTGAATTATCTTGAGAACCGATCACCAGAGCGTCCTCTACGAGCCA
CAATCGTGGACCCCACCAACAAGCAACAGGATAAAAACGACTCTGCTGGCTCGCCGACAA
GTCGTCCCGTTGAACGGGAGCTTCCTAGTTACATCTCTAATCGATACCTCTCCAAACCCA
TTCTGGGAGAAAACACACCTACCTCCGCCACCATGTTAGCCCTTCAAAATATGCAGCTTC
CCGCCGAAAATGACCCGCCATCCCCCTCTAAAGCTCCCAAGATGATCACTGCATCTGCCG
AACCAGTCGACACACAGCGCGATGCTCCGACAATGAGCTCCCTTGAAACTCAAATCCTAA
GCTTGACCGAAATCGCTAGTAGCCTGAAGCGCGAGATGTCGAATTTGAGCCGACGAAGCA
AAGACAATGCCACCGACTTAGTTAGCTTGAAGGCCGCAACGAATGCCCGAGACGAAGATA
TAAGGAAGAGCTTGAAGGAGCTGTCTTCAAGTCTCACATCAAAGTTGTTGGATAATGATG
GCTTAAGGTCTGATCTCAAAGCTTTCCTCAAGCCTCGTGAAGGCATTAACCCAAGTGAAC
CGGATAGTTCTCCCAATTCTAAAAGAAGCTACTCTGTACCACGCATGCCGAGTCCAAATC
CTTTCAGCGGCTACGATCGAGAATTCTGCGGTTCTCCTGCCCCGATCTCCGACGGATCCG
CCAGCATTGCCTTGCTCGAAAAGGTGTTGCGCGAGATGGCCACAAAGGAAGGTGAGGAGC
GACTGTTGGAACTTGTGGACGAGATCAAGACACGGCCCGCTTCATCAGTTTCCGATAAGG
ATGCCGACCAAAAGATTATCAATATGCTGGAGGAAATCCTCAATACTGTTAAAGAGGACC
CGTCTAGCAGAGCTCTGGTACGCTCCATGCAAGCCATTAATAGCAGCGCACCAAATGAAG
CCGGAGGTGAGGGTACCCGGTCTCTGTCAGCGGGTTCTTTTGATCCTAGCGCTACCGTCC
GCGCCCTGAACCTTTCCAAATCGGATGGCGATAACTCAGCGGCCCCCGGCGAGGAGGACA
TGATGGCTATTCTGAGAAGCGTCAAGAACAGCGTCATCGAGGGTGGTGGTATGACCAACG
GTGTTAAGAGCTTGGTACGTGAGTTGCGAGGTGAGGTGCTCGGAATGGGACGTGACCTTG
CTAGAAAGCTCGAGACAGTTGAATCAACACGAGCTATCGGCGACCAAGAGAAGCCTCAGC
CTCCCAGCGCGGAGCAAATATCTGAAATTGTTCACGAGAGTCTTCAATCCCTTCAAGAGC
AGCTGGCTGCTACGGTCGAAGAGAGTCGTCAACATTCTTCCGCACTGTCTGATTTCCAGT
CAACCATGAGCCTCGCTTCAATTTACTCCGTTGTGAAGAAAGCTCTGGATGAACTGGAGC
TCCCTCAGCCTCAGCATGAGGACCGTGGTCCTACAATGGAAAAAGAGGATATCCTTGAAA
CTGTCCGCGAAGCTTGGGAAACCTACAAACCTGAAATCGAGCTGCAAAATTTCGGCCTGG
AGCGAGATGAGATATTGGATTGTTTGTCAGAGGGTCTTAAGGACTACCGCCCACAACATG
AACAATCTATCACCTACGACCAGGTCCTTGACGCTGTTCAAACCGGGATGCAGAACTTCA
GTCCCCCACCAATTGAACAGCCTCCATCTATCACTCGCGATGAAATCATCTTGACCATTC
GCGAATGTCTCGAGAAGCCAGAGCCCGCTTCCCGAGGCCTTGACGAAGATCACGCCAATC
ATCTCACATCTATGAAGGACGAGATTCTGGGTGCCGTTGCCATGCATGCTGCTGAAAAGC
CTGCTGCTCGTGGATTTGACGAGGAGCACTTCAACCACTTCAACGCCATCAAGGACGAAA
TCCTCCATGCCGTTGCAATGCATGCCGCGGAGAGACCAGATTCGCGTGGCCTGGATGAGG
AGCATGTCAACCTCTTCCACTCAATCAAAGACGAGATCCTCAATGCCGTTGCCATGCAAG
CCGTTGAGAAGCCTGCTTCTCGAGGTCTGGACGAGGAACATGCAGATCATCTCAACAACA
TCCGGGATGAAATTCTCCACGCTCTTTCCCAGCATGCTGCAGAGAAGCCCGCCAGATCTC
TCAACGAGGACCACATGGAACATCTCGACTCCCTCCGTGACGAGATCCTCAATGCCGTTA
CTGGTTCCATGGCCACTCAAAGTATGATCAGTAAGGAATCCTTTGACTCGGGGCTTGGAC
GGGATGAGATTGTCAGTGCAGTCTCCGATGGTCTGGAGGCGCATTTCACCGCAGCCAAGG
ACATGGAAGAGCCACGCGTCTCTAGGGGAGACGTCATCGCCGCTGTTAACGACGCCTTCG
ATTCTCAACAAGCGGCTCTCAGCACTGCCGTCCAGCCCAGCATCTCTCGGGAAGACATCA
TCAGTGCTGTTGCCGACGGAATTGAACTCTCTCGCAAAGACCAGGACACGGCGGTCGCAA
ACATCCAGCCTTCTGTTTCCCGCGAAGAAATCTTGGAAGCCATTTCGGAAGGTCTCCAAA
ACTCCAGCAAAGACCATGAATCAGCAGTTGCCAATATCTCACCCTCCTTGTCTCGAGAGG
AGATTTTGGAAGCGATCGCAGAAGGTCTTCACAACTCGAGCGAGGCCGACAAGTCCGCCC
TCAGCACTAGTGTCGGCCCCCAAATAACCCGCGAGGATGTATTCCAAGCTGTTGTGGAAG
GCATGGAGAATGCCAACACCATGACCCGTGAAATCGAGTTGAACAAGGACGATTTAATGG
AGGCCATCACTGCAGGCTTGCATGAAGTGAATAGCTCGGCAAATGCGAATGCGGGCGAGC
AGGTTATGGACCGACTGCAGGATGTGGTTGATGGTATGAAGGAGGAGTTCAAGCAATACT
CCGCTGCAAACGGCAGAGACACAGAGCAAGTCCTGGACGCCATCAAGGACGGTCTGGAAG
TTCTTCGAAAGGAGATCGAAACTCATGTCGTGGTCGCCCAGGACGAGGCTGGCAAGCACG
AGATTATCGATACTGTCAAAGAGGGTTTCCGACTTCTGCAAGCCGACATGGAAAAGACAA
TCACCGATACATCCCTGTCCAATGAATCTCGTGGTAATCCCGACACTCCCGAGCTCCTGG
ATGCCATGGAAAAAGAATTCGAACATCTTCGTGGCACTATTGTGAATATGGTCGTCCGTG
ATGGTACTGCTGGTGATAAAGACGAAATCTTGGACGCTATTCGTGAGATTTCTGAACACC
AGAAGGCACACAGCGGAAATGATCAAGTTGCCAACAGCATCCGGGAAGAGTTCGACAATA
TCCGCGAGCGCATGGACTCGAGTCTTGTTCGAGCAGAGCCTACCTCTGACAAGGAAGAAA
TCATTGCTGCTGTACGTGAGCACCTTGATGGTATTCGCGAGGAAGCTTTCAACCGGAAGG
ATGGAGGCGAGAGCATGATGTCTGCTACTAGTGAGCTCCTCGATGCATTCAACGACGGAA
TCGACACTATTAAAGACGATCTCAAGAAACTGCTCGATAAGCCGGCTGAGTTCGACACCA
CCGAAGTCCTTGACACTATCAAAGATGGCCTTGCAGACCTGAAAGTCGACATTGACTCCC
TGCGACAATCTCAGAAGGAAGCCGATGATAATGTCAGCACCGCCCGTGGCGGCGAGCTTA
TGCTCGCTGATCAGCCTAACATTGGATCTGAATTTGAAGGTCTCAAGACCCTCCTTACTC
AGCTTCAAGACAAGGTTGACTCCATCGATTCGACATCCCGAGAAGCCGAGGCTGAGCCCA
ACGAAGATGCCTTGAAGAAAGCACATGTCGATGAAGTCCTTGTCGCCATCCAGGAAGTCC
AAGTTGTCATTGCCGAGATGAGCGCTGCCCGTGATGCTCAAGAGGGACAAGTCCGCAAGG
AGGATATTGATGGGATTGAAAATCTCATCATGAGCACCAAGACTCAGATCGAAGAGATGG
TCATTCCCGCACCTGATCAAATTGCGACACCCGAGCACATTGGTACTCTTGAGACCATGA
TCCGCGAAGCGAAGGACACTATTACAGAGCTCTCCTCTCGCATGGAAGCCGAAGCGCCCA
CCAAATCCGACATGGGAACTTTGGAGGGTCTGATCAAGGACGTTTGGATTGCGTTGGATG
AGCTCAAGGGCAAGGCCAAGGAAGGAGAGGAAGGCGAACGAGAAATCGAAGAGAATGCCG
ACTCTGACAAGCTCCTCAAATCCGACTTGCAGACTGTTGAAGCCATGGTGTTCGAGGTCA
AATCTCAGATTGATGAGCTGAAGATCCCCGACCCTGAGACTATCCCAACCAAGGAGGAAG
TTCAGGAGCTGCAGTCTCTCGTCACTGATTTCCGAGACAAGATGGAAGCAAACAACGACA
TGACTGCCCAAGGTTTCGATGCCCGCAAGACTGAGCACGCTGGTCTGGCCGAAAAGATTG
ACGAAGCTAAGCTTGTCGTTGGTGAACTTGGTGACGAGTTGAAGAGTAAGCTTGATGGAA
GCAGTGAAGGCCTTACTGAGCTAAAGCAGCTCCTTGAGGGTCTTGCTCTCTCTGCCGAAA
ACTTCAGCACCGTCGAAAGCATCAAAGAGCTCACAGACCTCATCAACCGAGAGTTTGAGC
GCGCCCACGGCGAGGAAAATGCCGGCAAGCTGGACCAGGAGGAGCGAGACGCTGCCGCTA
TGGTCAAGCATGACGAGACTCGAGCTGCTATCATTGTGGAGCTTGGTGCCAAGATCGATG
AGAAGATTGGTGAGGTTATGGCCAAGTATGAAGATGCTCATAACTCTTTACACTCCAGAT
TCTCCGAGACCGAGGAGCGAGACCTGGCCCACGCCGAAGCTGTCACTAGCACCAAGTCTC
TTACTGAAGACATCAAACTGGTTATTGGTGCTATGGGAGACAATGTCAACCAGACATGCG
AGCGTATCGGCGAAGACACCAGGAACCTATTCGGCAAGGTTGATGAGTCTTACAACCGCA
TGGAAGAGATGCACAACGAACTCAAGTCACAACAAGAGCAATCCCACAGCGAGAACGAGC
GAGCTGCTGCTGCCACCGAACGTGTGGAGAGCAAGCTGCTGGAATTCAACCCTCAGATTC
TTGAAACTGTTCAGCAAATCTTGACAGTTGTCAGCCAGCACTACGATCACTCTCAGAAAT
CCGCGGACGATTTCAGGACCGAGTTGTCTGCATTGCCCAGCAACATTCCGTCTATGCTCC
CTGCCTTGCCTGCTCCCGAGTCCAGCCGCGACCTCGAGGATGATCCTGTGCACGGCAAAC
TCAACGACATTCTCGAGCACGCGAAGAACACCAAGGTTCATGACGTCCTCAACACTCTAT
TGGAGCACTCGCAGAATAATCAACTCCATGAGAAGCTTGACCGGGCTTTGGACCAAAGCG
CAGGTCCCAAGGACGAGATCTATTCCAAGTTGGATCAGCTCCTCGACCACGCTTCCAACG
ACAACGGGTCGCTGCATGAGAAATTGGATGCTCTGCTCAGTCGACCGGAGCCAACTCAAT
CGCACGCCGACGAACACTCTGTCACTCAGATGATGAAGCTTGACGAGATGCACAAGGACA
TCATGGAGAACACACGCAGGATGAACGAGATGTTTGCTGCTCAGTCTGCTCTTGTCGCCG
AGGATACTGAACGGAAGCGCCGCGAGGCGGAGGAAGCCGCCATTGCCCTCGAGCGACGAG
TTTCCCAAAGAGAGCAAGTTGAAGCAGAAATTGTCGGCCTCCATGAGGAGAAGGACTCAC
TGCTGAAGATGATCCAGACCTTGCAAACGGAGAAGGATGACCTTACCAAGCAGAACACGA
AGCTCAGCAAGGAAGTCTCTGGTCTGGAAACCGCTCTTGAGATTCGTCATGAGGAGATGC
AACAAATGGAGGACCGCGCTGATGGCCTCGAGAAGCGTATCTTGGAGGGTGTGCTGGACC
ACGCCCGCACTGTATTGCTCAGCCGTTCCACCGGTAGCCAGTCTATGAACCTCCGCCGCA
ACCGAAGCTCTCGCACCTCTCGCACCGGCGCACGCAGCCCTAGCATGACTAGTGTCGCCA
GCACTGCCCGAGAGCCAAAGGACCCTCGCAGCCTTCTCGGCAATGGCATCGGCATGGCGC
TGAAGCGTGGATTGTCAACCAATTCCGGGGCCACACCTGTCCAGCCTAACATTGGCAAGG
AGCGCCGTATTCTCAGTTTGAGCCATGTCACAGGCAATCGCGGTATGGATCGACAAGCTA
GCGGCAATGGCGGTCTCACGAACCTCAAGCGCAGCCACTCAGTCAAGTCTAACTTTTCCC
TACGCAAGTCATCCTGGGCTGGAAGAATGTCTGTCGACAACAAAGAGAACGAAGCTTTCC
GCGAAGAGGATGAGCCCGGTAGCGAGCCCGAAAGCGATGCTGGAACTGAGCGTCGAACCA
GCTACGCAGGCACTGATCGCAAGTCCAGCTACGCCGGAACTGTCACCGACAGCGTGGTGA
CTGGCACTGAGAGCGTTGCCTCGACTGATCGTCGTACCAGTGGTATGAGTACAGCGACTG
ATGGTCACACTGAGGTTCCTGAAAGCTCAGTTGGTGGAGAAGATGATGCCGACGATCAAT
CCAACTATGAGGACCCCGATCAGTCCGACAGGGCATCTGAGTCTGGAGCAGAGTCCGATG
ATGCCCAGACTGCTCGAGGTGATGATGACCAAGAAGAAGATCATGCCAACGAGGAGCTGA
ATGATGACGATTTGCAGGATCTCGTGGACAGAGATATCTCAGACACTGCTTCTCAGATGG
AAGCTCAGGTGTTGAAGTTACTGGAGCCACCCACTGACAGTGGTCTCGGTACAGAGACGA
CGGTTTCCACCTAA
>g711
ATGGCCACTCAAGTCACCCCCTCGAAGCAGgtacgtgatgtcacgactgtcgcctctcgc
gagagacgcgtcgccagaaccattttcactaactcgcgtctgttcttagGCTGCTTCCTC
CCTCGCAAATCTCAAGATGAGTGACTCGCCTGTCAAGAAGCTTGACTTCGAGTCCGTCGG
CAAGGAGAACACCGCGTCCATCAAGCCCATCAGCGCCCCAACCGAAAAGATCACCGAGAA
GCCCGTCGAGGTTCCCAAGGCTACACCCACTGAGAAAGAGCTCGAAGCCACTGAGCCCCT
CCTGCAGGAGAACCCCAACCGCTTCGTTCTGTTCCCCATCAAGTACCATGAGgtaagtca
cgtcgttgacgcgtctacgcgtaaagtggtttccggaccaagtcacgccaccacgcggaa
gaaacacatggctaacaaagttattgcgatcaatagATCTGGCAAATGTACAAGAAGGCC
GAGGCCTCTTTCTGGACTGCTGAGGAGATCGATCTGTCCAAGGATCTCCACGACTGGCAC
AACCGCCTGAACGATGATGAGCGTTACTTCGTCTCTCACGTTCTTGCTTTCTTCGCTGCC
TCCGATGGCATTGTCAACGAGAACCTCGTCGAGCGCTTCAGTGCCGAGGTTCAAGTCACT
GAGGCTCGCTGCTTCTACGGTTTCCAAATCATGATGGAGAACATCCACTCCGAGACCTAC
TCTCTCCTCATTGACACCTACATCAAGGAGCCTAAGCAACGCACCTACCTCTTCGATGCC
ATTGAGACCAgtatgttcttcatcccagccaatactcaatcaacaaatagctaacaattt
ttagTTCCCTGCATCAAGCGCAAGGCTGACTGGGCCATCCGCTGGATCCAGGACCGTGAC
TCTACTTTCGCGTCTCGTCTGGTTGCTTTCGCTGCTGTTGAGGGTATCTTCTTCTCTGGC
TCATTCGCCTCCATCTTCTGGCTCAAGAAGCGTGGTCTCATGCCTGGTCTGACTTTCTCC
AATGAGCTCATCTCTCGTGATGAGGGTCTTCACACCGACTTCGCTTGTCTCCTGTTCTCT
CACCTGAACAACCGCCCCAGCAAGCAAGTTGTTGAGGACATCATTGTTGAGGCTGTCGGT
ATTGAGCAGGAGTTCCTGACTGATGCTCTTCCCTGTGCCCTGCTCGGCATGAATGCCAAG
CTCATGTGCCAGTACATCGAGTTCGTTGCTGACCGTCTCCTGGTCGCTCTCGGCAACCAG
AAGTACTACAACTCTACCAACCCCTTCGACTTCATGGAGTCCATCTCCCTGGCTGGTAAG
ACCAACTTCTTCGAGAAGCGCGTCGGTGACTACCAGAAGGCCGGTGTCATGGCCTCTACC
AAGAAGGATGCCAACTCCGATGGCGAGCAGACTTCCGGTAACGATGGCCTGAACTTCGAC
GAGGACTTCTAA
>g277
ATGTTTGAATCTTTCAGTGATGAGCGAGCGACGTGGAAGATCGCGTCGAAGCTAGAGAAG
AAGTCACTTTTGACTGCAGTCAACTGCCTAGCTGGTCTTGCAATTTTCTTTTTCGgtgag
tctcctggtcgattccagcatcgttaaacttcattctgatcaaatatacagGTTATGACC
AGGGTATGATGGGCGGTGTCAATGACTCCAAGGCCTACGTCGAACGAATGGGATTGGGAT
ATGAGAGGAATGGATCGATCACTGTTACAAACACCCTACTACAAGGCGGCATTGTCTCAG
TCTACTATCTTGGAACATTAGTCGGTTGTTTCATGGGTGGTTATGTTAGTGATCGATCGG
GTCGCATCAAGTCACTTGCTTTTGGTGCCGCATGGGGAATCATTGGCGCCGCACTCCAAT
GCACAGCCATGAACCCGACCTGGATGATAGTATCTCGCCTGATCAACGGAATCGGTACAG
GAATCCTCAACGCGACGGTTCCTGTATATGGCTCTGAGCTGGCTGACTACGAGTCTCGGG
GTATGTTCATCGCCATGGAGTTCACGTTGAATATTGTCGGTGTCGTGGTTGCATATTGGC
TAGGATTTGGACTTAGCTACATTGACAACGGGACTTCCGATTTTCAATGGAGGTTTCCCA
TTGCTTTCCAAATTGTCATGCTTCTTTTCCTCATTCTTGGCTGCTGGTTCTTCCCTGAAT
CTCCCCGTTGGCTTTGTATGATGGGTCGTCGAGATGAAGCCTTGTATGTTCTCAAACGTC
TTCGCGGTTCTGAAAATGAACGTGCAGTCAGACTTGAGATGAGCGAAATCCAAACAGTTG
TGGACTTGGAGGCGGAATCGGAGGAAAAGATCACCTACTTCCACATGTTATTTGGGATTG
GCCAGGAAGACCTACACATTGCGCGCCGGGTACAGCTGGTAATTTGGCTCCAGATTCTTC
AGTGTTGGTCCGGAATCGCTGGTGTCACTATGTATGCACCAAgtaagttatccatctacc
ctgctcccggcgagtttctaattattctggcagctatcttcaaaatcgccggcttcgatt
cccaaaagacaatgtggatctcagGACTCAACAACATTTTCTATGCATTTGCCACCCTTA
TTTGTGTTTTCACTCTAGATCGTTTCGGAAGACGATGGACTCTTTGGTGGGGAGCAGCTG
GACAAGCCATCGCCATGTTTCTTGCAGGTGGTATGGCGCGTGGTGGAATCGATAATCCAG
ATAACCAGGCACCATGGGGTGTTGCCGCAACGTCTATGGTCTATCTATATACGTTCGTGT
TTGGCGCTTCTTGGCTCACAGTGCCATGGCTATATCCAGCGGAGATTTTCCCTCTCAAAG
TCCGAGCCAAGGGAAATGCTTGGGGAGTCGTTGGGTGGAGTGTTGGAAATGGgtattgtg
ttcttccgatcactttaatcttcaggtatgctaatacgcgccagATCTTTGACCTTGGCA
CTACCTTATGTTTTCGGTGCCATTGGTGAGAATACTCTGCACGTATTCGGTGCTGTGAAT
CTTATAAGTATTCCAATCGgtaagtcaactactttccttgtttttttccgcgcttctcgt
tacacatttctaactagttatagTGTGGGCATTCTATCCCGAGTCCAGTCAACGTACGCT
TGAGGAAATAGATATGCTCTTTACTTCGCGATCTCCGTTTGTTTGGGATGTTGAGTCAAA
CTTTGCGAAACTTATGGCAGAGAATCCAAACTTCGGTGCCGCTCGCACACGAAACAGCAT
CGTTGACGATTCTGAGAAGGGCTACAACCCCAAATCTGAACATGAGGAAGTTGTATCTAG
TTATTAG
>g1067
ATGCAACACATCCTTCTTGCTCTATCCCTCGCGGGACTGAGCAGTGCAGCCGATATCGAT
ATCGAAAAACGAGGTGGCCATGCCAAAAGCGCTCTTGATTTATGGTACGAAGCAGTCAAT
GATGATTTGGCTCGTTATTGTATCCTCGCTCTTGGCTGCGCGGCTGCCGCGATGTTGGTT
TGGTCTCTCGTCTTCCGATTTTCCGGCCACCTACGACGACTATCAAGCTTCACCGATGAC
AAACAGCGATATTTCATACCCGCACATGGTACCTTTTCCTGGTTTAAGGAGCACTTGATC
TATGCCCCGTTGTTCGGTGTCCGTCACAACCGCGAATTCCAATTGTCCACAGCCATCAAC
ATGGGCACACTCCCCAGCCGATTCCATGGCATTCTGGTCTTCGGAGTGGTTGCCATGAAT
GTTATCCTTTGTGTGGTGACTACGCCCTATGCGTCCGATGAAGATACATTGTCCGGCATC
ATTCGTAATCGGACGGGTACAATGGCTACCGTCAACTTGATTCCCCTTGTGCTCATGGCT
GGCCGAAATAACCCTTTGATCGAGATGCTCCATGTACCATTTGATACCTGGAACCTGCTT
CATCGGTGGCTGGGTCGTATCGTTGTGCTCGAAGGTCTCGCACATACATTTGCCTGGATG
ATTCCCAAGGCCCAAGAAGgtaagtactaaacacgcctttcatattaacgataagtcgct
gacctgttttgttatagCTGGCTGGGAAGTCGTTGGCTTAGCTCTCTCTTCCAGTAGCTT
CCTCTACACTGGTCTTGGGgtaagtctttacaccactctctattatgttcgttgctaact
gtgttcgcttttagGGAACTGCTGCGTTCGTTGCCCTGCTGTTGCATTCTCCCTCTCCTA
TTCGCCATGCATTCTATGAAGTTTTCTTCCACCTCCATTTCGCACTTGCGGCAGCCTCCT
TCGGTCTTCTCTGGGTGCATCTGCATGGTTTGACCGCAAAGGCGTATCTCATCGCCGCTA
TCATTTTGTGGGTTCTGGAGgtaagttcttttttttttcaagtttagtctgtctatatag
atcaccagaggctcatttaatttctagCGTGCGACGAGATTCTTTATTATCTTCTACCGC
AACTTCGGCCGCGAATCAACAACTGCGACCGTTGAGGCTATGCCTGGAGATGCCATGCGT
ATCACTTTGCGTATGGCCCGCCCATGGACCTTCCGCCCCGGTCAGCACATCTACCTGTAC
ATCCCAGCTGTTGGGTGGTGGACATCACACCCCTTTTCCGTTGGCTGGAGTGAGACAGAA
GATCCGATGACTGACGAGAAATCCCTGCCAATGTCGAAGCAAGATTTGGTCGGTGTCCCT
CAAAAGGAGACCATCTCTCTGTTGGTCCGTCGTCGCACTGGTATGACCGATAAGTTATTC
CAGCGCGCCGCCAATGCCATTGGCAGCCGCATCACCTTGCGCGCCTTTGCCGAGGGACCA
TACGGCAACATTCACACCATGGACTCTTACGGCACAGTGATGCTCTTTGCCGGTGGTGTT
GGTATCACTCACCACGTTCCTTTTGTTCGCCATCTGGTCGCGGGCTTTGCTGAAGGCACT
GTTGCCTGCCGTCGCTTGACACTTGTCTGGATCATTCAATCGCCTGAGGACCTGGAGTGG
ATCCGGCCTTGGATGACCAGTATTCTGGCTATGGACCGTCGTCGCGAAGTTCTCCGTATT
ATGCTCTTCGTTACTCGCCCGCGTAACACTAAGGAAATTCAAAGCCCATCAGCGACCGTG
CAGATGTTCCCTGGTCGTCCTAACATCGACACGCTTGTCGGCATGGAAGTCGAGAATCAA
GTTGGCTCGATGGGCGTCTTGGTGTGTGGTAACGGAGGACTCAGCGATGATGTCCGCAAA
GTTTGCCGCAGAAGACAGAAACGGACGAATGTTGACTACGTTGAGGAAAGTTTCTCCTGG
TAG
>g272
ATGCTCTCCATTAACATTCCTAAACATACTACGCCCGATCAATATGAGCTGGGTGAAGTT
CCCTCGCTTTCCGTGGAGCGCCCCACCGACATTTTGATTAAGGTCCACGCCGCGAGTATC
AACCCTATTGATGTTAAGAAGGCGTCGGGAATAACCAAGGCTGTTCTGAAAGATAGgtgg
gtactttcaattcatttgaagatttcactcggaatctaatttgaagacacgaagCTTTCC
CTACAAAATTGGTTATGACTGTGCAGGCACAGTTGCGAATGTCGGTTCTCAGGTTACGCG
ATTCAAGGTTGGCGATGAAGTTTATGTTCGATTGCCTGAATGTCATCGGGGATCATGGAG
CGAGTTTGCGAGATCGACTGAAGAGTTCGTTGCCTTGAAACCGAAGGATCTTTCTATGGA
AGATGCTGCTTCGATTCCTCTGGCGTCTATGACGGCATTGCAGTCACTTCGGGGTTATGA
AGGGGATCTCGAAGGAAAGACGGTTTTCATACCTGCTGGGTgtatgtatctgttacccta
gacctgggggtctcctacgatcaaggctaatgattttttccccagTGGGCGGCACTGGTC
TTTTCGCTTGTCAGCTCGCTAAGAATGTCTTCAAAGCTGGCAAGGTGATCACCACGGTCT
CCACCGCTAAAGTACCCAAGGTGAAAGAACTTCTTGGGGAAGGGGTTGTAGATGAGAgtg
agtagttccatcctgcgcaataaaataaagtgaagttgtgctcatatctatcctctcagT
CATTGACTACAGAAAATCCGATCCCAAGGACGTCATTCCTCCCAAATCAGTCGATTTTAT
TTTCGACACAACAGGGAGTGCAATGGAGTATCTGTCGCTGATGCAGCCAAAGGGAGCAAT
CGTGACAGTTTCTATCGTCACCTCTGGAGATGTTCTCCAAAACTCTAGCGTTATGCGCCG
TTCACCAGACAAAGAAGATAAGGCCACTGTGCCCTTCCCTATTCGGATTGCCTTGAATGT
TATGGATAGCATCCGAGTCCTTCGTGCGTCTCGATATGGAGTCAAGTATTCATCCATTTT
TCTGGAACCAAATGCGGAAGATCTGAATTCAATTCGCCAGTGGGTCGAGGAGGGGAAATT
GAAGACGGTTGTTGGGACCAAAGCAAATTTCAAGGATATCCAGGAGGTTCGTGATGCCTG
TCAAGTTGTGTATGATGGGAAAGGTGGTGTTGGCAAATCTGTGATCGTGTTTTCCTGA
>g332
ATGGTGAGCCAGTTATTATGGCACAGGGCTGCGGCCTCTCGCGGGgtgagtcgactttct
ttcgtctgggattgacctccaattgacctgtactgactcatcttctctagCTGGCCGCGC
GCTTGTCCCCGCAACATCTCGCCCGGGGCTTGGCCACCGAGGCCTCCTCCTCGCGCATGC
CGCCTTACCCCAAGATTGTTCGCAACCTTGAACAGGTTCGAAAGGTCTTGGGCTCTGAGC
GTGCCCTTACCCTCGCCGAGAAGATCCTCTACTCCCACTTGGCCAACCCCGAAGAGTCCC
TGCTCACCGGTACCAACAATGGTCGTGATATTCGCGGCAAGGCCAACTTGAAGCTGAAGC
CCGATCGTGTGGCCATGCAGGATGCCTCTGCTCAGATGGCTCTTCTGCAGTTCATGTCCT
GTGGTCTTCCTTCTACTGCTGTTCCCGCCAGTATTCACTGTGACCACATGATTGTTGGAG
AGCGCGGTGCCGATACCGATTTGCCGGCTTCGATTAAGGGCAACAGTGAGGTTTTCGATT
TCCTGGAGAGTGCTGCTAAGCGCTACGGAATTGAGTTCTGGCCCCCTGGTGCTGGTATTA
TTCACCAGAGTGTCCTGGAGAACTACGCTGCTCCTGGTCTGATGATGCTGGGAACTGACA
GCCACACCCCCAACGGTGGTGGTCTGGGTGCTATTGCCATTGGTGTTGGTGGTGCCGATG
CCGTTGATGCTCTGGTCGATGCTCCCTGGGAGTTGAAGGCTCCTAAGATTCTTGGTGTGC
GTCTGGAGGGTCAGCTTAGCGGCTGGGCTTCGCCTAAGGATATCATCTTGTCCCTTGCTG
GCAAGCTGACTGTCCGTGGTGGTACTGGCTTCATTATTGAATATCACGGACCTGGTGTTG
AGACTCTCAGCTGCACTGGTATGGCTACTTGCTGTAACATGGGTGCTGAGGTTGGCGCTA
CTACTTCGCTCTTCCCCTTCTCCCCCAACCACGTGCCCTACCTCCAGGCCACTCACCGTG
GTCACGTTGCCCAGGCCGTGGCAGAGATCGCTGGCTCTGGCCCTAAGAACCTGCTGCGGG
CTGATACCGAGGCCGAGTACGACCAGGTCATCACCATCAACCTTTCCGAGTTGGAGCCTC
ACATTAACGGCCCTTTCACTCCCGATCTCTCCGTTCCCCTGTCCAAGTTTGCCGACACTG
TTCGCGAGAAGCAATGGCCCGAGACCTTCGGCGCCGGTCTCATCGGTAGCTGCACCAACT
CGTCTTACGAGGACATGACCCGTGCTGAGCACTTGGTCAAGCAGGCCGAGGCTGCCGGTC
TCAAGCCTAAGGCCGACTTCTTCATTACTCCTGGAAGTGAGCAGATCCGCGCTACCCTTG
ACCGCGATCAAACTCTCTCCACTTTCTCCCAGGCCGGCGGTACCGTTCTCGCCAACGCTT
GCGGACCTTGCATTGGCCAGTGGACCCGTACTGACGAGACCCCCAAGGGTGAGGACAATG
CCATCTTCACTTCTTACAACCGTAACTTCCCCGGTCGTAACGATGGCAACCGCCGCACTA
TGAACTTCCTCGCTTCTCCCGAGCTCGTCACTGCTCTTGCCTACTCCGGCAGCACCACCT
TCAACCCCATGACTGATTCCCTGACCACCCCCAGCGGTGAGAGCTTCAAGTTCCAGCCTC
CCCAGGGCTCCCACCTGCCCAGCGCCGGATTCGAGGCCGGTAACCCCGACTTCCAGCCCA
CCGCTGCCATTCCCGATGCCAGCGTTCCCGTGGCTGTCTCCCCTACCTCGGACCGTCTGG
CTCTTCTGGAGCCCTTCGCCCCCTTCCCCAAGGGTGACCTGAGTGGTCTGCAAGTTCTGT
ACAAGGTCAAGGGCCAGTGCACCACTGACACCATCTCTGCTGCCGGTCCCTGGCTCAAGT
ACAAGGGTCACCTGCCCAACATCTCCGCCAACACTCTGATCGGTGCTGTCAACGCTGCCA
CCGGCGAGACCAATGTCGCTTACGATGAGAACGGTGCCCAGTTCGGTATCCCCGAGCTTG
CTGAGCAATGGAAGGCTAAGGGTCTCGAGTGGCTCGTCGTCGCCGAAGACAACTATGGTG
AGGGTTCTGCCCGTGAGCACGCTGCCCTGCAGCCTCGCTACCTGGGTGGCCGCGTCATTG
TTACCAAGAGCTTTGCCCGTATCCACGAGACCAACCTCAAGAAGCAGGGTGTTGTTCCCC
TGACCTTCGCCAACCGTGAGGATTACGACCGCATCGAGGCCTGTGACAGTGTCGACACTG
TCGGTCTCTACGACACTCTCCAGGCCGGTGGCCAGGGTGATATCCAGCTCCGCGTCACCA
AGCGCAAGACTGGCGAGACCTTCATGGTCCCCGTCAACCACACTCTCAGCAAGGACCAAT
GTGGTTTCATTCTGGCGGGTAGTGCGCTGAACCTGCTTGCTGCCAAGGCTAATGCCAAAT
AA
>g1052
ATGGAAGAGGAATACGACGTGATTATCATCGGTGCCGGCATTTCTGGTATCAATGCTGCC
TACCGCCTACAGACTGAATGCCCTAAGCTCCGCTATGCTATTCTCGAGGCGCGCGAAAAC
CTGGGAGGTACATGGGATCTTTTCAAGTATCCTGGCATTCGCTCCGACTCGGACCTCTTT
ACCTTCGGCTTTGCCTGGCACCCTTGGGATCAGGATAATCCAATAGCCCATGGCCATTCG
ATCGTCAATTATTTGAAGAACGCCGCAGCAAAATTTGATATCACGAAGAAAATTCATTTC
CAGCACCATGTAATTGGTGCTGACTGGTCATCAGTGGACAATAAATGGTCACTCAGTGTT
GAACATGATCAGCAATCCAAGATCCTTTCAGCCAGGTTTATGATTTTTGGAACTGGTTAT
TATGATTACAATACTCCTTTAGAGACCGAGATACCGGGGCTGGACCAGTTCCAGGGACAG
ATCATCCATCCGCAATTCTGGCCGGAGGATCTTGACTATAGCGATAAAAAGATCGTCATT
ATTGGAAGCGGTGCCACAGCTGTGACCCTCCTTCCAAAGCTAGCTGAGAAAGCATACGTG
ACCATGCTACAACGCAGCCCAACCTATATCTTGTCCATACCGAATCGAACTAATTCTTGG
TTGGGCTCGATACTTCCAGCATCACTCCATCGCAGGCTTCAACGAATGCGATTCCTCTAC
ATATCTCGCTATTTTTTCCTCTTTTGTCAAGCATTTCCTAAGTTCTCTGGGTGGCTTCTT
GGTCGATCAATGACTCGACAGCTTCCTAAGCACATTCCTTCGAATCCACACTTTCAGCCA
CGCTATAACCCATGGGATCAGCGGCTCTGTGTGTGCCCGGATGGCGATTTCTTCAAGAGC
CTCCATACAGGTCGAGCCCATGTAAAAACTGACACAATAAACAACATTTCTCCATCGGCA
ATAGAATTGCATTCTGGTGAAAAGATTGATGCTGATATCATTATCACTGCTACGGGTCTT
CGTTTAAAAATTGCCGGGGGGATTTCTCTCTGCGTTGATGGTGTACCTCAGCATATTCCA
TCTAAATTTACTTGGCGCGGCATGATGTTGCAGGATCTCCCCAATGCCGCATTCCTACTG
GGATACGTCAATGCATCTTGGACTCTTGGTGCAGATGCGTCATCGCAATTTATCTGTCGG
CTATTGAAAGAGATGGAAGAACGTGGATTCAAAGCCTCTGTTCCAAGATTACAGGCAGAA
TCCACAGCGAATATGGTCCCTCGTCGCCTGTTGAACTTAAACTCTACATATGTTTTAAAG
GCAGAGGATACTTTCCCCAAAGCAGGCAACCAAGGGCCCTGGCAGCCACGCCATAGCTAT
TTTGAGGATATGAAATTTGCCCAAGGAGGGTCGCTCGATGGGTTGGAATTTCTTGGGGCG
AAGAAAAGCCTGTAA
>g1018
ATGGGAGTGAAACCCCATGTCGGTATTGTGGGCTCCGGAATTTCTGGTTTACGCTGTGCC
GACATACTCATCCAGAATGGAGCCCGGGTGACTATCTTAGAAGCGCGGGATCGTATTGGT
GGACGAgtatgtttatgttctgttgtgtttttctgacacccaaatgtggtgtattactgc
atagtatgcagtacctgacgtggctcttgaaaattcgggtgtctacttatggtccaggct
aaatgactatcgtttttagGTTCATCAAAATGAATTCTCCGGTCATTTAGTAGACCTgta
tgtgttgattcgctactttgattattttcctggatgcgcatactggtttgtcgcaagatc
tgaaactaacgagacacagGGGTCCCAACTGGATTCATGGCACTGGGGAGAACCCCATCA
TTTCCATTGCTGAGGCAACTCAAACTATAACGCACGACCCCGAAGGAAGAAACATCTCTA
TATCTCGTGATGGAGAGCTAGTCAATGAAGAAAAAGCCACAAAGGCGTCAGAGTTTGTCT
GGACTATCATCGAGGAAGCCTTCGAGTATAGCAATCAGCATGGGGACAGTATCCCACCAG
AAAGAAGTCTTTATGACTTCATTCAAGAGAAATTGGAAGCGACAGACTTTTCTCTTGAGC
AGAAATACTTATGCTTAGATTCTTGCAAACTTTGGGGTGCCTATGTTGGGGACCCTATTG
AGAAACAAAGCTTGAGGTTTTTCCGCCTGGAAGAGTGTATTGACGGCAgtatgtttgcta
atagaacttcgagactcaagtttttggtatactgatgaggtacatctacagATAACTTCT
TTGTGGCATCGACCTACCAACGAATATTGCAAAATGTTGCCAAAACAGCGCTAACCCAAG
CCGACATCCATTTCGAGAAACCTGTTGTAAAAATCGAAACACCACCCAAGAATGAGCAAC
AACCAAACCATCATCAAGTCACAGCTACCACAGCTTCGGGAGAAATCCACACTTTCGACC
AACTGGTCATCACCTGCCCCCTCGGTTGGCTAAAACGAAATACGGAATCATTCCACCCTC
AACTCCCGGAGCGTTTTCTCAGAGCAGTTGAAAATATCTCCTACGGCCGTCTAGAGAAAA
TTTACATCAAATTTCCCGAGGCTTTCTGGCACGGAAAGTCACCGACTACGACAAACGCCA
GTGAAACTTCCCCAAATCAGCCCTGCAGTCCCGTATTTGTCCAATTTCTTGAACCAAACT
ATACATCTCACCCAGAAGGCATTGAATGGAACCAAGAATGTCTCTCACTTGCCAACCTTC
CAAGTACCTGTGCTCATCCGACCCTTCTTTTCTACACTTATGGGCCTTGCGGTACTCATA
TAGTGAATCAAATAGCCGAACTCGACGAATCTTCGGCAGAATACAAACAAATTCTCACAG
GCATCATGGAGCCTTTCTACTCGAAGCTTCCGGGATATAATGCCTCCTCACCATCTTGCA
AGCCGAGCTCTATCCTAGCTACACGGTGGCAATTAGATCCCTACGCAGGTCACGGTTCAT
ATTGCAATTTCCAGGTTGGAATTACATCTGGTGACAAGGATGTTGAGGCTTTACGCTCGG
GTGTTGGCCTCGGTCTTGAGCGCGGTATATGGTTTGCTGGTGAGCACACGGCACCATTTG
TGGCATTGGGTACGACTACTGGTGCATATTGGAGTGGAGAACGAGCTGCTGTACAGGTTT
GCGAAAATCTTGGCCTCGGAAGGGTTGGAGTTGGGATCACAAGGGACGATTCTTTGCCTT
CTGCTGGCGGGAAGTGA
>g605
ATGTTCGGAATTATTGCGGACTTGATGTCgtaagtcatctttaattttacttgccccttt
catcgatatatcgagtttgtgcgcatgctaaaacggtccttcttacagCTCCGTGATTAC
CATCCTCTTCCCTATCTTCGCATCATACAAAGCTCTCCGCTCCGCCGATCCCTCCCAGCT
AGCACCATGGCTGATGTACTGGGTGGTTCTATCCGTCATTCTGTTGGTTGAATCATGGAC
CGTATTTATCATTGGCTGgtaggttatgtctgcaatgatatattaaagaaacaaaggcaa
aaggcaaaggaccatctctgactaaaagttttcacaatagGTTCCCCTTCTACAGCTGGA
TCCGCCTGTTCTTTATGTGCTATCTCGTTCTTCCACAAACTCAAGGTGCACGCCTGCTGT
ATCAAGATTATGTGGACCCGTTCCTGACGCACCATGAGCGGGAGATTGAGGACCTGATCG
GCCGTACCCATGAGCGTGCCAAGACACTGGGCCTGCAATATTTCTACATGGCTATTGACA
TGATTCGGGAGAAGGTTATGGGTCTTCCGCCCCAGCGTCAACCACCCCCGCCTCCATCTG
GACCTGCTTCTTATGCGCAGTCTTTATTATCGCGCTTCAATCTTCCCGCTGCCACATCTA
TCCCCGCTGCCTCAAATGATTGGTATTCTGTCCTCAGCTCGACTCTGGGATCAATGACCT
CGACGGGTAAAACACGCGAAGCGCGAGAGGAGGAGCTCTCGGCCAGTGGGACACTTCTCC
AACGACAACTGCAGAACATGTCCAGTGCGCAAAAGGCAGAGTACATCTCCGCCCAACGTG
AGGTCTTGGATCATCTACGATCGACTTTGATGAGGGAGGAGCAGACAATGGGTCATGGTG
ACCGCGACACAGACGATCTGGCCTATGGAGGACCGCTGAGAAAGGATCCCAGTGACAACT
CATTTGATGTGGTGGATGACGAGGATCTTGGGAGCCGCGCCACCCGACGAACCAGTGAAC
GATGGGGTGGCTGGCTTGGAAATGACCATGACTCTTCAGGCTCATCTAACCCAGACCATG
CGGCGCGAAGCACCGGTTATGATCGTTATTAG
>g549
ATGGCTACAAAAAGAATTGAAAATCCAATTCCTGAGACGTCACAGCTTAGTGAACTGATA
GACTCAATCTCCGCTTCCACAAACCCTCAAGCAGCAACCACTCTTCAAATCCTGCACAAC
CTCCAACATCAGCACCTTTGGACATCCCTCCAAATCCACGCCTCCCCCAGTGATGCAGCC
TCATCGCCTCAAGAACCTAGACCAACTTTGATCTCTGGCATCCCCCCGCACCGCGTGTAT
ACCCACCCCGACGAACAGCTCTATATGTTGGAGAAGGGCCTTCGTGAAGATGATCTCCAT
CCGGAAAGACTATTCGTAATTCCCACTGCACAGGGACAGAATTGGTCTCTCTCTCGCATG
GCTGCAGTATTCGATGCGCTTCCTGGGATCAAGAATGCCACAGTTGAAGAGGCGGAGGAA
GCAGTGCGCCCGTCTGTTGAAAGCGACAAGGCGCAAAAGCTGGATGAGTACTATCAGCGC
AGGGAAAAAGCGAATGCTACCCGGGAATGGGGTGCCGAACGGGTTTTGCTGGGTATGGTG
AACAAGGAGATGGGTGGTGATGGCACTGTGGTTTATTATATTGTGCAGGAGGGCGAGGTG
AAGCCTCGACAGAACTAG
>g1177
ATGGGCACCTTAGACGCGTCGATCACGACGACAACGGCCCTTGATGTTCCTGAATTCCGC
CCCACTCGTCGATTTTGGGCGGCCTTCGGTAGTCTCTTGGTTGTGATTCTAGCATCTGCA
CTAGACGCGACTTCTCTGTCAACCGCGCTTCCAgtcagtgatgcttgagttactaagtcg
tgcgcaaatgggaatattaacgagcatctagATCATTTCTCGCGAGCTAGGCGGTACTGC
TATTCAAGCTTTTTGGGCCGGGACCTCATTTCTGCTGACAAGTACGGTTTTCCAATTGAC
ATTCGGGTCATTGTCTCAAACCTTCGGAAGAAAATATCTGATAATTCTTTCTTTGATCCT
CTTCACTGTTGGATCTATTGTGGCTGCTGCTGCCCAAAACTTGACCACACTTCTCATTGG
CCGTAGCATTCAAGGTGCCGGCGGAGGTGGAATTCTCAGCTTGACGGAAGTCGTTATCAC
GGATCTTGTTCCACTTCGCCAGCGTGGAACATACTTTGGATATGGAGGTGCCGTTTGGGC
ACTTGGATCTGTTACAGGTCCCATCATGGGTGGTGCTTTAGCAAAAGCCGCCTCTTGGAG
ATGGATATTTTGGATAAATCTACCCATCTGCGGAATTGGCTTTATATTGATCATCGCATT
CTTGAACTTGGAACCAGTCCCCGGGTCGTTGATTTCCAAGTTGTTAAAGGTTGACTGGAT
GGGTGCAATTTTACTCACAGCCTCTGCAACAAGTTTACTACTCGCTCTTTCGTGGGGAAA
TGTCATGTAG
>g492
ATGTTCCTATACAGAGGATACCAAGAAGCGAAAGCGCGCAGGGCCCAGGAATCTGAATCC
ACGCAGAAAACCTCAGAATCGACGGCGCCGACGAAACTCTCACCGGATGAAGAGCCATCC
GACAAAAAAGGTCCTGGGGATGAGCCCCCACTTAGTACTGAGCTTGAAGCTCATCTTGAA
AGTATGACTCGGGAAACACTTGAATCCATTCCATCAAAGAGGCCTGCTCCTTCGGACCCA
GAAGTTGTGCAAGCCAGCCCCAGAAGAAGCCGCCGTGAGACTTCCCCGGCCCCTAGACCA
AGGCCAACGACTGGAACCCAGCCATCAGTCAATAATGGAGAGGGTAAAACCAAGTACGCT
GGCTGGCCAAGTGATGCGACGGAGCGCAAAACACTCAATGTAGAGGACTTAGATCTCGAA
AAATCTTACGTGGGCTCCATCACGCTGCCGACGCCAAAACCCAAAGGAGAACGACCAACC
AGATGGAAACACCCTGGCAAAGAGCCATTGACAGATCCCGCAAGACTACCAAAGGGATGG
ACTACAGAGGAGCCCGATCTTGACGAAGAgtgagtcagattccataatagtggttaggat
ttgaattgacgtattttgaacagAGATTTGGAGGCGCAAATTCAACGATGCCACGAGCGA
ATTGAAGATAACGTTATGCCTGATATATTCAAACACAAACTCAAGGAACTCAAAGCACGG
AAGGCTGCTCGATTgtaagtgctagttgaacatgattaaatctagattccaccctgaagc
aacttctaactcaagtttatttcagAGAGATTATGAAAAATAAGCCAAAGGGTCTTAGCT
GGGGCGTTATTCAACGCATCGATAATCTGGAAAATATCCAGAAACATAATGAAGAAAATG
GTGGCAAACATAATCAgttgaagaatattaaagctatcatccgagagtacaaatcaggta
aattgagcctgacgggtctagtcacctattggtcaaatggcaaacaactttgtcagccaa
gaccatttgattgggatgaattagAAGCAATCCAGAAGAAACATGCTTCAAATTCCGGGG
ATTCTGGGTCGAGAATgtatgttattcgatttaatattattttcgtgacgaatctggcta
attttctttttcctggactcttagatgaacgcagaaaccccacaagtggctttagccagt
atacaagcacgttgcgaaaatagcctgtttggtgtccctagagtaggtagaccacaatca
aagcttccatgtctgtattcgctagctaatttatgccccagTTCCGCATCGCTATTCGTC
TTCCGGGTCGCAAGTACTGGGTAGACATGTCATTCCTTCATGATACCGGTGCTAGTATGA
TGCATATCTACGAGTTCGATGTTGATATGCTAGCAGTGCCCCTTCATGCTCCGCATGATA
CACCCGCCCGCCCAATGATAATTGCTCAGAATACAATATACACGCTGGCTGGACCTCGCG
TGTATGATATTATTGAGATAGAAGCGGCTATCCTAGATGAAAAGGGGCGGCGGATGTGTC
CTTGGGAGAGAATCCCAACCGCAGTGAGTGAAGGCTCGTGGAAACCATGTTTGAACGAAA
GGCTGGATGGCCCTTTCACGCGAGGTCGTTTCTACACTGCCAATGTGCCGGGCGGTGATT
TGAGCATGCAAATTGCAAATGATAAGAGCTCTCTGAAGATAAAAAGAATAGACCCGTCCG
AAATAAAACCGTTGTTTTATACATCGTCCAACATGGTTCCGAAGCCGTATCCGATTACCA
GTGGACACTCCTCAGTCTCAGCAAAAGTCAGCCCGGAAGGCGCACAGCCTTCCGACAAAA
AGTCGAACGACATATCCTGA
>g776
ATGGTGCGCAAGGCAATTGGCATACCCCAATTGGGGTCAAATGGGTTTCTTCCCCTGGCC
CAGCGCAAGCAGGTATTCCTgtgagtttctacgcaagccctcaatcgacccgccaatttt
ctatcctcttgcgggagagtcaagatgatatacgggaatcttgcctctgggtcatggcct
tccatcccacatcatgcatagagataaaaatactaatttgcttcctcacccagTCCTGAA
TTCACAATCGCCCTCGTCAGAACCCCCTTTCTCTCCCCGCGCTATGCCCAATTCCGCGTT
CCGCTCAATTTCAACAAACTCGATCTCCGCGACTATCTCGAGCGTGTATACGGCGTAGGG
GTCGTCAGCATTCGCAGTTATATCGAACAACAGCCCATTACACGTATCACACGTGATAAC
CGAAACTTTGGCGCATGGCGACGACCGCAGTCCATCAAGCGCATGACCGTCGAACTGCGG
GAGCCCTTCGTCTGGCCGGAGGAGCCAAAAGACTTTACTCGgtatgtataacttgtccac
gcagtcaaaccttatatgccaattttttcacactattcgcatgtgctgttgtttggttac
taatcgttcaactcgacctacagTTGGGAGAAGGAGGCTTGGGATGCTACAGAGAAACAT
CAGCAACAAGTGCGCAAGGAAAACGTCCAGAAGCCTGATGCGTCTGAAAAGCCAGATGAG
AAATTGCGCAAGGCGTTCAGGGAGCAGGCTAAGGAGTTAAAGGCGGATAAGGAAGCGTGG
CGGCCCACTTGGAAGGCTTTGGGTCTCGATTTTGCGCACAAGGAGATGGCCAAGGGTAGT
AATGTCCCTGCTCCAACGTGGATGAAAAAAACACCATGA
>g243
ATGGCTTCACTCAAGCAGGAGTCGGACCACTTCAAGGTATTAATTGCGGGCGGAAGCCTT
GTGGGTCTCGGTTTGGCCCTCACGTTCGAACGTGCTGGCATCGACTACGAACTTTTTGAA
AAAGGGGATTTTGCGCCACAACTGGGAGCCTCTATTGGACTTCATCCACACTCGATCAGA
ATCCTAGAACAATTAGGGGTGTGGGCCGATATTGAAAAGCAAGTCGTGCCTCTGCAGGAT
CGGAACCATTATGACGAAAATGGACACTGCTTCGAAGAATCCGACGTCCTAGAGCATATT
CAGAGAATgtacgttactcaactaacacctatcaagggcaagaaagtagctaaaaaaaat
atagTCTAGGTCGTCCCATCATATTTATGGAGCGATGCAAAGCTTTAGAAACGCTTTATA
ATCATGTCAGCGACAAGTCAAAGTTACATGCCCATAGAGCTGTTGTTTCATACGAGGAAA
CAGCCGAGGGCGTTATCGTTAGCACAGATGATGGTGCGCAGCACCACGGCCATATCCTCA
TTGGCGCAGACGGTATTCACAGCAAAGTGAGATATCTGATGGCAGAAAAGATCAGCAAAA
CAAATCAAACCCTTGCCAAAGAAATCACAGAAGgttcgtttcttctgctcataccccccg
agatgattttcagtcgataacaggcccaaaacagCATTTTCAAGCGAATATAACTGTATT
TTCGCTGTCTCCAGAAATAACCCCGAAAAGCAGTTTTTACCGGATGCGATGGTCCACAAT
GTGTATTGCCACAACTATTCTGCAGTTTCAGCCGCTGGTGTGCATGGGCTGGTGTTTTGG
TTCCTTTTCATGAAAGCATCTGCGTCCACTAGAACGCCTAACTGCCCGAGATTTACCGAT
GACGATGCAGAGGAATGCATCAAAAAGTATGGTGATTCTCTAGTGGGTCCAGGCTACACC
ATCAAAGACCTTTGGGATGCTCGAGTCAAAGCTACAATGGTGCCTTTGGAAGAGGGTGTC
ATCAGCAAATGGAGCCATAGCCGGGTAGTTCTGATGGGTGATGCAGTGCACAAGgtcagt
tctaacctttatgaaatcggaaatcaatgactgtcaactgatattattcatagGGTACAG
TGAACCCCGGGCTAGGAGGAAATTTAGCCTATGAGGGCATCGCTCGTTTAACCAATGGCC
TGGTGCCATTGTTGAAAGAGAGCCCCAATCCATCCCTTGAGCAACTGAGTCAGGTTTTCG
ACAGCTATGTAGCTGGCCAGAAACCTCGAGCAGAAACAGTAGTGGATCTTTCCGGCCAAA
TCACTCGCTACGAAGCACAGGATACCTGGATTCTCAAATTCGCAGCCAAGAATATTGTGC
CTTGGGTCAGTGACAATCTTAAGGCCAAACTATATGCTAGCTTCTCAAGGGGAGGCCCTT
GGTTGGAATATCTCCCGTTGCCCGCGATGGACAAAGATCTGGTAAATACTACAGAAGACG
GTCGCAGAGGTTTTCCTTCACTGATGATTGCAGGTACGCTCTTAGTAGGAGCATCTGTGT
TCTTTTGGAGGAGATGA
>g1004
ATGTCTGACAAGCATTACTTCCCTTCAACAAGTGCCAATTCATTGGTTCCCAGGGGATTG
CGAGCTCTTGTATCGGCAAATGATCATCTCAGCTTGAACTTCGGTGAAAGAGTCGTTGCG
AACTCCTATCATGATGACTCAAAAGTGAGTATAATCAGCGGAGGAGGCTCGGGACATGAA
CCGGCCTGGAGTGGCTATGTCGGAGATGGTTTGCTTTCAGCTGTTGCGTGTGGAGACATA
TTCGCATCACCCAGTGCGAAACAGATTTTGACTGCCATTCGTATGGCACCGTCCAAGAAG
GGTGTCATATTATTGATCACCAACTATACAGGCGACCGCCTTCATTTTGGCCTCGCGGCG
GAAAGAGCCAAAGCTGAAGGACTGGTTGAAAACATTGCTATATTGCATGCAACAGATGAT
GTTTCCATTGGAAGAAGTAAAAACAGTCACATGGGAAGAAGAGGTCTACCCGGTCATGTG
TTCACTGAGTCTGATCCTTTTAGCATCAATGGTTACTCTCAGCTAATGTAA
>g1116
ATGAAGGGCATTACTTCTTTCGCGTTTGCAACGCTTTTGGCCGCTGCTGAGGCCACAACT
GGGgtgagtttcttctgtccagaccatctggaaacgtgcggtgagagtagaattgggaat
catcatgctaatatcaacttctcacttcatttagTATTGGGGCTCCGAGAAATGTTACTC
TAGCCCAGGTCGTTCCCCCAACAAGTGTAACGAGTATCAGCAAAAGGGCTTTGACTGGTC
TGATCTAGCTGATGGTTCGTTTTCACAATATGGTGGTTTCGACTTCTCCGGATTTTCTTG
CAGCAATAGCTTCGGCGGAGCTGGTCTCGCCAAGCGTGGTgtatgtttcgagtctctttg
ttctctcattgacatttcaagactaacctgtcgatcaacagGAAAAATGCATCACTGGTA
CTGCCTCCAAGGGAGCCGGCTCAAACTCTGGATCCATTGGCGGCAGCTCGAGCAGCTCGT
CTGGCCCTTCTTTCACTTGTGGCTCCAGCTCCGATGAGAATGCCTTCTCCGTCACTCATT
TCCATATTTCAACATCTGAAGAGACAGACCTACACATTGTTTATGGCATGCCAGACGGCT
CTTCATGCCGTAACACTGCATCTTGCTCGTCTGCTGGAACAACTATCGAGAACGATCAGT
GTGGTGGCGCGACATCCGTCTCCTTTGAGCTGCCTGAAGATAGTGAGCACGACAGCTGTG
ACTTTGGTATCTACACCATTGGCTTTGACTGTACTCCCGGTAACACTGCAACAACCTTGC
CTACTGGCCCGGCAACTACCCCGGCCACATCTGTTCCCGGTATCTCGTCTCCGACAGCCT
CGGTCCCTGCTGGAAGTACCGTCGTTTCGATTCCCGGAAAGCCAGGTGTCTCTGTTTCTC
CCAGCTCTCCTGTTTCAGTACCAACTGCCTCTGTCCCCTCTTCGGCCGCTGGTGTCTCTA
CTCCCGCGGTTGGAACTACTACTCCAGCTGTTGTGGTCACCAGCCCTGCTTCTAGCACAC
CCGGCAAGTGGACTGTATCAACTGTATACAGTACTAGCGAAATCACTATCACCAGTTGCG
CAGCCACAGTGACTGACTGCCCTGCTGATTCCACAACTGTCGTTACATCTACTATCCCAG
TCTATACAACTACTTGCCCTGTTTCTGAAACCGATACCACCCCTGCTGGAACTCCCCCTG
CCGAGTCGACTCCCGTAGGTACTCCTCCGGTTGCAACTTCGCCTGCCGCCTCAACCCCAG
CTATCCCTAGTGGAAGCTCACCCGTTACCTCTTCCGCTCCACCCGCAGGCTCGGTGACAC
CCTCAGGGCCCGCTGGCGGCTCCTCAGTCCCTCCTGACTCGACTGTCACTGTTATCACAT
ACACAACTGTCACTACCTGCCCAGTTACAAGCACGATTACCACTGCTGGTTCATCTATCG
TTACTACCGGCACCACCGTCTCTACAGTCACTCTTACCTCTACATCGACTATCTGCACTA
AGTGTACTGGTGCAACAAGCGTTCCCGGTGTCCCCCAGAGTACTCCCGGTGTCCCCGGTT
CCACCCCCGTGGTCACTGAAACCCCTCCAGCTGTCACTTCTATCACATCGGCGTCGCCCG
GTCCATCCAGTGTCGATGCTGGTTCAACCCCTGGCGCACCTGAAGATTCCACGACCACAG
TAGTCACGTATACAACAGTGACAACTTGCCCAGTCACAAGCACAGTTACTACTGGAGGCT
CCTCTGTCGTCACTACCGGCACAACCGTCTCGACAGTCACCTTGACCTCTACCTCTGTCA
TCTGCACCAAGTGCACTGGCTCAACAACTGCTCCAGCCGTCTCCCAAAGCACTCCTCTTG
TTCCCGGCTCGACCGATTCCACTCCAGCCGACACTGAGACTACGCCAGCTGTCACAGTTG
TCACTTCTGCATCCCCTGGTCCTTCTAGCGTTGATGCCGGCTCCACCCCTGCTGTGCCCG
AAGATTCAACAACTACAGTTGTGACTTACACCACAGTTACTACTTGCCCTGTCACCAGCA
CTATTACCACTGCTGGCTCCTCCGTGGTTTCCACTGGCACTACTGTCTCTACAGTAACCC
TGACCTCTACCTCTACTATCTGCACTAAGTGTACTGGTGGTGCCACTACTGCCCCTGGAA
TCCCGGCGACAACCCCTGCCATTACTGAGACTAGCCCCGTGGTTCCTGGAGAGACACCGG
CATCGTCTATCCCATCTAGTGTTGATGCTGGCTCTACAGTTACAGCCCCGGAGGACTCTA
CAACCACAGTGGTGACCTACACCACTGTCACTACCTGCCCTGTCACGAGTACCATTACCA
CGGCCGGTTCCTCCATCGTTTCCACCGGCACTACTGTCTCGACGGTGACTCTGACCTCCA
CTTCAACCGTCTGCACTAAGTGCACAGCTAGCACCGCCTCACCTGGCGAGACTGTTTCTG
TCCCTGGTGCTGCCGTTCCTTCTGGCACTTCACCCGCCTCCGGATCTACCCCGGCGCCTT
CATCGCCTTGCCCCAACACTGTGCCCCAGTGCCTGAACACCTGGCTCACTCTGGCCCCTA
AGTGTACCTCGAACAGTGATGCTTCTTGCTTCTGCCCGAACAAAGAATTCACCAAAAAGG
TCATCTCCTGTATTCAGGCCTGGGGTGGCTCCAAGGCAGAGATCTCTTCCGCTCTGTCCT
ATTTCACCGGTATTTGCGCTCACTGGGTTGACCAGAACCCTGGCATCGTGACTGCCATTC
CATCAACTATCACCTTGGCACCAACTGTCTCCGTTCCCGCGGCTACTATTACCAGTGGTG
TTGATGCAACTGGGGCTACTTCGGCACCAAATGGGGTCACTTCTGCCCCGTCGCTGCCTT
GCACCACAATCACATATGGCACTTATACTGTCACTGTTCCGCAAGTCACTTTCATAACCA
ATACTAATACCGTTGCGGGTGCTACTCAGACTGTCGGTCTCGTCCCAGCTGGCCCCAGTG
GGGCTTCCCCAGCAAATACTGGAAAGGTCCCTGTCCCCGCTGCTGCATCTTCTACCTGGA
GCACCAGTGCCTTCAGACAGCCCTCAGCCAGCGCAGCCCCGTCGCCAAGCGCTTCTCCAG
TATTTAATTCGGCTTCGAGCATTTCCATTGCCTCCAGCCTCCTGATGGGATCCATCGCTG
CTTTCCTGTGTGTTCTCGTCTAG
>g1291
ATGGAAATGAACAACACCATTGTCGAATTAGATCCCCCAAAGGATGTAATTCTTGAAGAA
AATATTCTGAGTGACGCCTACAATCTTTCCTTACGTGCAGTCAATCCAGTCAATGTTGTC
GTGAAGAATATCTCGCTTGACACAGATACGTCCTCCCCAATTTGGGCAGCATCGCCCATT
GAAACTTGGCGGCGTATGCGTGGTGACAAAGTTGAACTGAACTCGAAAAATATCTTGAAG
GAGGTGAGCGCGCTCATGCCAAGTGGTAGTTTGACAGCCATAATTGGGAGCAGCGGATCA
GGCAAAACTTCTCTCCTCAACTTAATGGCCGGCCGCATGTCTTTGTCACGAGCTAAGGTT
TCAGGAACATGCACTTTCAATGGAAATTTAGACATTGAAAGCATCCGCAGCGCCTATGTC
ATGCAAGAAGATGTCCTAATACCAACCTTGACTGTCCGAGAAACTTTGCAATATTCGGCT
GATCTGCGATTGCCCTCGGCCGCCACTAAGGAAGAGCGCCGCGCAATCGTAGAACAGGTG
ATCCTTGAGCTAGGACTCAAAGAATGTGCTAACACACGAATCGGTACAACAGCACACCGG
GGTTGCAGCGGTGGAGAAAAGCGAAGGACCAGCATTGGAGTACAACTACTTGCAAATCCA
TCGGTCTTATTCTGTGATGAACCAACAACAGGTCTCGATGCAACCAGTGCTTTTCAGATA
ATGCGGACATTGAAGCGACTGGCACAAGATGGTAGAACAGTGATTGTATCTATTCATGCT
CCTCGATCGGAGATTTGGAGTCTTTTCGATAATGTCATCCTTCTGGCGAGAGGGACACCG
CTTTATAGTGGCCTCGCGGGAGATGCAGTGTCACATTTTGAGCAGAATGGACATACACTC
CCTCCCTTCGTCAATCCTGCCGAATATCTTATCGATTTAGCTGCCATCGACAATCGAAGC
CAGAGCCTGGAAGCAGCGTCGCTAGTCCGGGTTAATCATTTACGAGAGGTGTGGCGATCT
CGTTCCTTGCCGTTATGGAAGACTGGAGATGAGAAAAACAACGCCGAAATGCCGCCAGTT
AGCAAATTTGATACAGGTGGTCCGATGCAGGTCTCATTTCGTCGACAATTTAACGTTCTT
ACGTCCCGAACCTTCAAAACAACAATTAGAGACCCAATGGGTGTTGCCGGAAGCTTGCTT
GAGGCGGTTGGTATGGCTGTTATCTGTGGCTGGATATTCTTGCAGTTAGGTGAAGATCTT
GCAGGGATTCGCTCGCGGCAGGGAAGCTTGTATACTGCCAGTAGTCTCAATGGGTATCTG
ATTCTCTTGTACGAGACTTACCGGTTGACCCTCGATACCCGTCTTTTCGACCGAGAGCGC
AATGAAGGAGCTGTTGGGGTTCCAGCATTTTTGCTTAGTCGCAGAGTTGCGCGATTCCCT
CTAGAAGACTTACCAGTGCCACTCCTTTTCACCATAATTTTCTACTTCATGGCCGGCTAC
CGTTTAGACGTGGCGCAGTTCTTCATATTCTTCACACTGACGTTTCTGACACATTACATT
GCTGTGACATTTGCCGCCGTGTCAATTGGAATCGCAAGGAACTTTCCGGGTGCCAGTCTT
GTGGGAAACTTATCATTTACTCTTCAGTCTTTTGCTTGTGGATATTTTGTACAGTCGCAT
CAGATCCCGGTATATGTGCGGTGGCTCAAATGGTGCGCATATGCCTTCTACACGTTCGGC
GCATTCTGTGCAAACGAATTCGTTGGTACTACAGGCTCGGAGTTTGGCCAATTCTATGAT
TGCCCATATTCTGACAACCCATCTGATCCGAATTGCAAAGAATTTACTGGTCGATACATC
ATGGAAAGCCTTGGAATGCCGTCCAACTGGATTTGGCGACCTATCGTGGTGCTTGTGGCA
TTTGCGTTCGGTCATTATCTCATAGCGGCTCTCTTACTGCAGTATAACCGCTTCGCGATT
GATATTGCTCAGGCTCGAAAATCTGAGCCGGATCAGTTGAGAGAGAAAGCAAAGATTGTT
ATTCGCCCCGCAAAGGAAACACGGCAGGTAGCTATATCACTCGACAAGTACGCCCTTGAC
ATTCGAAAGCGACGACTACCTTGGAAAGAGCCGCAAATAATTCAGGTCTTGCGACCAATT
ACGGCCGAGTTTCGCCCCGGCGAATTGAATATCATCATGGGACCATCGGGTAGTGGGAAA
ACATCACTGCTCAACTCCATCGCCTGTCGACTTCATGATTCGGTCGGAAAGCAGTACAAT
GTCCAAGGAAGAATGCTATACAATGGGGCTGAGCCTACTGATAATGTGATTCGCTCGGTG
ACTTCGTTCGTAGCTCAAGATGACGATGCTTTGATGCCTTCCTTGACGGTTCGTGAAAGT
CTAAGGTTCGCCGCAGGACTCCGACTACCGGCGTGGATGTCGCAAGAAGAGAAAAATCGC
CGCGCGGAGGAAACTCTCCATAAGATGGGATTGAAAGAATGTGCCGATAATCTCATTGGA
AGCGAGCTCATCAAAGGCATAAGCGGCGGCGAGAAGCGTCGCGTAACCATTGCCATCCAA
ATCCTTACAGACCCGAAAGTGCTCCTATTGGATGAGCCTACATCAGGACTCGATGCGTTC
ACAGCGATGTCAATAATAGAAGTACTCCACAGTCTAGCGATTGAAGGTCGCACGCTGGTC
ATGACAATTCATCAATCACGCTCTGATCTGTTTGGCCACTTTTCGCAGGTGCTGCTCCTG
GCTCGTGGTGGATATCCTGTCTATGCAGGACCGGGACAGCAGATGTTGTCGCACTTTGCT
ACCTCTGGCTATGAATGCCCACGGTCGACTAATCCGGCCGATTTCGTTTTGGACCTGATA
ACAGTTGATCTCCAGCAGGAAGATCGTGAGATTTACACTCGTGAGCGAGTGCAAAAGCTG
ATTACCAGCTGGGCCAATGCGACCACCCAACTGAGCCGCACATTATCTAGAATCTCAACT
CCAGCTGAGTTGGGTAGCCTCTGTCGACAAACCCTTCCGTTTCGCATTACCTTTCCACTA
GTTTTACACCGGTCATTTCTTAACTTTTGGCGCCAACCACCACTCGTGATGGCTCGATCG
ATGCAGATCGTAGGCATTGCTATCATTATGGCGTTGTTCTTCGCACCACTGAAAAACGAC
TACCCTGCTGTGCAGTCTCGAATGGGTTTCATCCAAGAATTTGCTGCGCTGTACTTTGTT
Ggttagttgcggcagagaacctaccgctcttttattccatacaatattgactaattttct
tcaacagGCATGCTTCAGAACATTTCCATCTATCCGAACGAGAGAGATGTCTTTTACCGC
GAAGATGACGATAGATGCTACTCAGCCGAGACTTTCATCTTGTCCTATACAGCGATTGAA
ATACCATTTGAGATCATATCTGCGCTCGTTTTTGGGGCTTTAGCTGCATTTGCAGACAAT
CTCAAACGCAGTGCACAAATGTTTCTCATTAGTGCCTTCAATTGTTTCTGCATCATCAAT
TGTGGAGAATCTGTTGGGATCATGTTCTGCACGCTATTTTCGCACGTAGGCTTTGCTGTC
AATGTGACTTCGATTCTACTCTCTATCTCGACGATTCTCGGTGGTGTCATGAGCTTAAAT
GTTAACGATGTCCTACAAGGAATCAATTACCTCTCTCCAATCAAGTACGCCATCGCCAAT
CTTGCTCCATACTCCCTGCACGGGCAACAGTTTGACTGTTCGGCATCCCAACGACTTGCC
AATGGGAAGTGTCCCATTGAAACTGGAGAACAGGTCCTTGCCTTGTACAACCTCGATAAG
AATGGGGCGATGAACATCATGGCTTTAGGAGTCTGCACCATCATCTATCGATTTGTGGCC
TACGTGGTTCTCAGGGCAGTGCGATCACGATGGACAATAAAGCAGTGGCGTGCATGGTGG
CAACTCCGCAAAAGCAGCATTTGA
>g1178
ATGGCTAGCTTTGTGGTCTACGAGGCCAAAGTGCCAAAAGACCCCATAGTTCGACTTGCC
ATATTCAAAGAAAAGACAGCATTGATAACCTACCTGGGAACCTGCATTCACGGGATTGTT
CTCTGGTGTCTTCTTTACTATCTCCCGCTGTACTATGAGTGTGTCAAAGGCTACAGTGCT
ATTATATCGGGTGTAAGTGTCTTCCCAGAGACATTTACAGTTGCTCCAGCATCAATTGGC
GTGGGAGTATTGGTTTCCAAATGGGGTCGCTTTCGATGGGCGATATGGGCTGGATGGTTC
CTCAGTACGCTGGGAATGGGTCTTCTCTATTTGTTAGGACCTGATACCTCCATCCCGGCA
TGGGTATTTCTGAATCTTGTACCTGGACTAGGCCTGGGAATGCTCTACAACAGTCAAGGG
TATGCGACTCAAGCCGCGGCCGAAGAGAAGGACTCTGCCCACGCAGCAACCATGTACACC
TTCTCAAGGTCGTTTGGACAGAGCATCGGGGTTGCAGTTGGCGGAGCCATTTTTCAATCC
CAATTCGTGGTCAATCTCAAAACTTACCCACAATTGGCAGCGGAAGCTACCGAGCTGTCG
CAGGAAGCTAGCTCCCTGGTAGAGATTGTCAAGGCAATGAGCCCGAGCTTACCGCGACGT
GTAATGATTGTTGCTGCATATGCAAACAGCCTGAAAGTAGTATGGGCTACGATGACTGGG
TTGGCCTTTGTTGCACTTCTGACAAGTTTATTCACACGGAGCTTGAATATCAATCGCATG
CTAGAATCGGAACAGCACCTGCAAGAGAAGAAAGAAAGCAGCAATTCAAGTTCTGCCTAG
>g1243
ATGTTCCCAAAGGACATTGCTACTCCAGGGAATCTTGAATTTGACCTTGCAGCGCCATCG
GCATGGGAGTACGCCCCTGGTGACACCATCATAGGGCATTTGATACGTAAAAACCCACTT
ATCGCCCCTGAATCCACGGTAAGAGTTTGGTTTGCAGgtaataagagccctgtgcctcag
cctatgaagtttgacactgacagtgcggaccagGGCGTGTGAGAACAAAGATCTGGCGAG
ACAGAAACTCAAGATATGGCCCCGATGTATATGATGAGCAATGGAATCTATTCCACGGTG
CGCAAGATGTAATTCATGATGGGCCATTGCACCACCCAGAGAATAATGATAAGCCTCTGG
GCTGGCCCATATCGGTTCAAATTCCCACTATGCCTTCAGCATCAGTTGGAGAAGGGCACA
CTGCAGCAACGAGCTTTATATCTCTAGAGAAGCCTCCTCCGTTATTACCTGGAACATTCA
GTGCATACGGAAGCAACTTCCATATGAAATCTGAGGGGGTGGTCGAATATGCAATCCATG
CTCGCCTGAATTACATTCATCGTGGAGCGCACAAAGTCCTCTATGCAACGTCGCCGATCA
CTCTGAGACACCCCATAGATTCGAACGTCTGTCTCGACAAATCCATAAAGTATCTCAATT
ATTATCCAATGAAGATTCAAAGCCATCGTTTGCTACCCGGGATGGAAAACGCAAAACTAT
CTCTTGGACAAAAGACTCACAAGCTATTTCATTCGTCCAAAGTCCCTGAATTTTGGTATG
AGCTTGCCATGGAAATACCAACAGCGATCCAACTCTGCAGGTAA
>g1156
ATGAGGgtaagttggcctgcattgaactcctaagaaagcttctactgataattatttgta
gGTTCTTGACCCCCAATCTGCGGTCCTCACCAATGTGGAGGTTTTGGCTTACCTATCTGC
CAATCCACCCCGCCGCCCTCCAAATCCACCGCCAAATGCGCGACGAAACTGGGTTCCAAG
CCCAGATCTACGAGACCATAACACCGTGGTGAAAGAGgtaagatatatcaatgcattgaa
ctcaagacccgggggtaatcttttggattatgggagatgccaaccactaccttggagcgt
cattgatccgtacccaaccataccatgtcgctagaatgcttcttcggccgttcaagctga
ccaaataatctcagATTCACAACTATATTGCTCGCATTTCCCCGCATGTACTACGATACC
CTCGTTTCACCGACCGGCCCTCATCTTCCCAATCTCAGTCTCAAGCAGCCATGACGGGAA
CCTTGAAAACCAATGGCACCAATGACTCGGAGAATGCTGTCGTCGCACCCAATGTTTCGT
CGTCAGAAGTGACACCGATGGACAACGCCATTAGGGATCTCATTGTTAAACTGCGGCCTT
ACAAACTGACCAAGGCGGAGCTTGTCATGATCTTAAACCTGGGGCTTGGCGTGCCTAGCG
GGGAATCTGCCGCAGCAACAGAAAATGGAAATGTCAATGGAGATGGCGCTATGGACGTTG
ATGATGCACAAGTAAATGGCCATGGTGAAGAATATGAAGAGGGTGAAGCCGGCGAGGAGG
AAGAGGACGGTAGTGCCATGGCGCTTTTTGATACCGTGATTGAAGAGCGGGAGGGCCGAA
TGTCGGATGAGGATGTTTTGACTATTCTTGGGATAGTCAGGGAGACACTTGATCAGAACT
ATGGTAATTGA
>g439
ATGTTACAGCCCGACGATGTCAAGATAGATCACTATGCCGCCTTGGGCGTCACCAAGGAA
ACAGACCTTACCAAGATCCGCGGTGCCTATAGGAAACTCGCCCTCGGTCTCCACCCCGAC
AAGATCAAGGATGAATCTCAACGCGAATCTGCTCGTGAAGAATGGCATCGTGTCCAGAAA
GCTTATGAAATTCTCTCAGATGAGAGAGACCGAACCGCCTACGATACTGGCCGAGCCAAG
TATCTCGACAAAGAGGCTAAATTGGCCGAACTGAAGCGAGAGCTTCGCGAACACAGAAGG
ACCGATTCGTCATATGCATCCCCACGAGGCAGTGGTAGTGCCGCGCCGCGCGAGATGCGG
AATGGTCATATCGTGGAGGAGCGGGTACCCATGGAAACCTATTTCGATGAAGCAATGCGC
TTCACCGATGAGCCCAACCCAATGAGTCGCAAACATGAAGATTTTGGCCGTCGATCAAAA
ACAAGACCGACAGATGATCGAAAGAAATCTCGTGTGCCACCAACTAGTCATCGTGCTGCG
GCTAAGGACCTCCGCGATTCAACCAAGGCCACGCAAGCCGACCGGGCCAAGAAGCTCGAC
CGAGAGCGTCGCCGCGATGCCAATGCCAAGTATGAAGAACAATTCGATGCCTACGCCCCC
AGGATTGTCGATTCAGAAAGCGAATCGGAGTTGAGCGGTCCCGAGATCTTTCTCCGAACG
AGGGAGCCATCGTCCTCACGACGACCTCGTGAGTCACGATCGCGCCCGACGAAGCCAGCC
CCCCGTCGTCGGGATACCTACTACGAAGAAGATGACGGATTTTCTGATCGCTACGATGAC
TGGCAAAGCAAGTTTCATGGAGCTCAGGAACATATTCAACGGTCCAAGTATGAAGGTGAC
GTTCGACCAAGGTCGTCCAGATCCCCCCCACCGCGACGCCGTGGTTACGACTCCGCGGAA
CCAGAAACACCCTCTTCGCGGCGCCCGGCTCGGTCCTCTCGCTCAACCAGGGATCGTTCA
TCATCCCGCAACAACTCCTACGAACACCTAGACTCCCGTGGTGGAGATTACTTCAAACCA
CCAAAGATGCAATCTTCGACCACCTCACCAACTGTGAAGTCCTCAATTCGGCCATCGCTG
TTCAGTCGTGCGACTTCAGTAACCGCCAGTGCTTTTACCCGCCCGAGCCCGAAGCGGGAA
AGCTCTGCCCGCGGTGATTCTGTTCTCGACCAAATGGTCCACGAACAGGTGCCTACATCA
CGACCTTCAAAGCTACGCAACAATGATTCCGGGTACTCCAGTTCTAGTACACCTGAGATG
CCCCAGCGCGGTCACTCACCTAAAGTAACCGCTCGCTACACAATTGATCCAGAAACAATC
ACAATCGAACCCTCAAAGTCAAAGTATCGGACGGCATCGCCCGATCGAGACCGTGAACGT
GATCGTCCCACTCGCACCATGCCAAAACGTGCCAGTACCTATGCCGAACCATCTCGCATC
GAAATTCGTTCGGTCAAACCTTCTCGCACATATACCGATGTGGAATACACTCGACCCGTG
GGCCGAAGTGATATCAAGTATGCCAAGGAAATTCGACCAAGCGACGCTAGCTATTCGCCT
AGTAGCCATTCTCAGAAGATTCCATCTTCTTACTATGACCACCGTCATCCTCCCCCGAGC
AGACGGCAGTCAACAGCCGCTTAA
>g755
ATGCCAGGGACTCTCTTGCCCCCGAGATCAAGCCGGCAGCACGCCCAGATGGATCGAACA
TCGGCGTCTCGGCCGGACTTTTACCTGATTgtaagtgtccattgaatgtccttgagaaaa
gcccttactgaccaatgatttccgaagACCGACCAGGATACGGTTTACGAACAAGATCTT
CTCCGCGATGCCGGCAGTGTCAAGCCATGGCTCGCCTATATTGAGTTCAAACAGCAACAT
GGCACCCTTTACGAGCAAGCCTTTgtaggttgatacgcggtctttgagatgatttcaaaa
tttatactaattcactgctcattcagATCATGGAGCGTGCCTGTCGACAATTACCACGGT
CTTATAAATTGTGGAAGATGgtgagttttcgggcgtacacaataactttgcgcggcgcga
tgattgatcaactaattaacactttcaatagTACCTTGAGTTTCGAACACGGCATCTTAA
GGGCCGAAACCCTACCGTTTACCGCGCAGAGTTCCAAAAAGTCAATGGTCTGTTCGAACG
AGCCTTAATCCTTTTGAACAAAATGCCCAGGATTTGGGAGATGTATCTCTCTTTTCTTCT
TCTACAGCCTTTGGTGACGCAAACTCGGCGAACGTTTGATCGCGCATTGCGCGCACTCCC
AGTGACTCAACATAATCGGATCTGGAGGCTCTATAAGGGTTTCGCACGGTCCGCATCCGG
CCAAACAGCCGTCAAAATCTGGGCTCGATATATGCAGATTCACCCTGAGAATGCGGAGGA
ATACATTGAACTCCTGGTCGAGATGGGTCAATACACGGAAGCCGTCAAAGTCTTCATGGA
AATCCTTGACAACCCACGATTCCAGTCCAAGAACGGCAAGAGTATCTTCCAGCTATGGAC
CGAAATGGTTGACTTATTAGTTTCAAAAGCGAAGAAAATTGAGACGGGTCCTCAGGTCGG
AATTGATGTTGATGCCATTCTCCGGAGTGGTATCGATAGATTTGCCGACCAGCGTGGAAA
ACTATGGGCCGGTCTGGCTACCTACTGGATTACCAAGGGAAATTTTGAGAAGGCGAGAGA
CGTTTTCGAAGAAGGAATTACAACCGTGATGACTGTTCGCGATTTTACATTGATCTTCGA
CTCGTATGTCGAATTTGAGGAGTCCATCATCGGGAGCTTGATGGAAGCAGCGGCAGTGCG
CTCGGAAAAAGGCAAGCTCGACGAAGACGCCGACTTTGATTTGGACCTCCGCATGCTTCG
ATTCGAACAGTTAATGGATCGGCGCCCGTTCTTAGTTAACGACGTTCTATTACGGCAGAA
CCCTCATAACGTCATTGAATGGGAGAAGCGCGTGGCACTTTGGGGCTCTAATAAGCAAGA
AGCCGTCAATACCTACACATCCGCCATTGCAGCAATCAACCCCAAGAAAGCTCATGGGAA
ATTTTCCGAGCTTTGGGTAAACTACGCCAAGCTTTATGAAAACGGTGGAGACTTGGATAC
TGCCAGAACTATCCTCGACAAAGCCGTGAAGGTTCCATTTAAATCCGTGGCTGAACTTGC
AGAGACCTGGTGCGAATGGGCCGAAATGGAGCTCCGTGGCGAGAACTTTGATCGGGCTGT
TGACATTATGGCCAAAGCAACACAAGCACCCAAGAAGTCTACTGTTGACTACTTTGACGA
GAATCTGTCACCTCAGCAGCGTGTTCATAAGAGCTGGAAGTTATGGAGTTTCTACGTCGA
TCTCGTGGAGAGTGTGTCATCTTTAGAGGAGACAAAGAAGGTCTATGAACGGATCTTCGA
GCTTCGTATTGCGACACCTCAAACTGTCGTCAACTTTGCAAATCTCTTGGAGGAGAGCAA
ATACTTTGAAGACTCTTTCAAGGTATACGAACGTGGCTTGGATCTTTTCAGCTACCCTGT
CGCCTTTGAACTCTGGAATTTGTATTTGACGAAGGCTGTTGATCGCAAGATCGGAATCGA
GAGGTTACGAGATCTCTTTGAACAAGCTCTTGACGAATGCCCGCCGAAGTTTGCCAAGCC
ACTTTACCTGATGTATGGAAATCTTGAAGAGGAGCGTGGTCTTGCGCGTCACGCAATGCG
CATCTACGAACGTGCAACGCGGGCCGTATCCGACGAGGACAGATTCGAAATGTTCGAGTT
TTATATCACCAAATCTGCCTCCAACTTTGGTCTCACCTCTACTCGGCCTATCTATGAGCG
AGCCATCGCCGCCTTGCCCGATCAGGAAGCTAAGGAAATGTGTCTCAAGTTCGCTGAGAT
GGAGCGTAGACTCGGCGAGATTGACCGTGCTCGTGCTATCTACGGCCACGCATCGCAATT
TTGCGATCCTCGCACAAACGTTCCCTTCTGGCAGAAGTGGGAGTCCTTCGAAGTGCAGCA
TGGCAACGAGGACACGTTCAAGGAAATGCTTCGTATCAAGAGAAGTGTCCAAGCCCAATA
CAAgtatgatactttccattccttcagaaattccaaagttcctactaacattttaatagC
ACTGACGTCAACTTTATCGCATCGCAAGCCATTGCTCGAAGTCAAAAGCAAGCCCAGGGA
GAGGAGGGCCAGGCTGACGACGAGAATGCCGAACAGATCGATGCTATGGCTGCGATTGAA
CGCCAGGCCCGTGCTCCGGTGGGTTTTGTCGCTGCGAGTAGCGGCCCGGAGGGTGGCAAC
CGCCCGCCACCCGAAGGAGGATTACCGTCATCGGCACCAGTCAACCCTGATGCCATTGAT
CTTGATGATGATATGGATGCCGAATAG
>g335
ATGCCACTCGTTTgttggtcatcccctcaaatctgaagagaagaagaggaagaaaaaact
aacaactgcgatctccagTCTGTCCGAACTGCAGTAATGCGCTGACCGTTTCCCGAGCCG
ATTCCACAACCCAACACCCGATGGGCATCAACCGATTCGAGTGCCGAACCTGTCCCTATG
AACAACCGATCGTGCGACAGACCATTTTCGAGACAACCCAGATGAAGCAGAAGGAGGTGG
AGGATGTATTCGGTGGCAAGGAAGAATTTGCCAATGCAGATAGTGTGGCCAgtaagttgc
aagcgattacctggtcaatatggcgggctcctcttcgggctagatcatgaggttggggct
gaaaactaatgactcttttcctagCACAATGCCCTGCCGAGAACTGCAACGGAGACCGTG
CATACTTCTTCCAGCTGCAGATCCGCAGTGCAGATGAACCGATGACTACATTCTTGAAGg
taggttatgagtcccccccttacacatacacgcgggcgtcgcattatctgacatctacat
ctgtacagTGTTGTGACTGCGGTGCACGGTGGAGAGAGAATTGA
>g774
ATGACTGCCCCAACCTCCAAGACTTCGTTCACCATAGGCACTCGCAAGTCCAAGCTTGCA
CTCGAACAAACCGAATTGGTCCGTGCCGCTCTGAAGAAATCATATCCCAACTATGAATTC
CAGATCTTCTCCAAGGAGACCGCCGGCGATCTCAACACCACCATTGCCCTGAAGGATTTC
ACCTCGAAGAATTTATGGACAGAGGAGCTGGAGGAGCTGATGATAGCTGGCCAAGTTGAC
TTTATTGTCCACTCTCTGAAAGgtaagaaacaattcgcatctcaaatggcggggtcagtt
caaatagcttacacaggcgttttattatgcgcgcagATGTACCCACCCTCCTCCCTGATA
CCTGTACACTGGGCCCAATGATGCCCCGCGAAGATAATCGGGATGTGCTTGTCGTGAAAC
AAGGGCTCCAGTTCAAGAGCCTCGAGGATATCCCCGCAGGCTCTGTGGTCGGAACCTCCT
CGATCCGCCGCACAGCCCAGCTGGCCCGCAAATATCCTCATCTCCAAGTTCAGGATATTC
GAGGAAACATCGGCACCCGGTTGGCCAAATTGGATGCCGAAGATAGTCCCTATGCATGCA
TCATCATCGCTGCTGCCGGTCTGCTGCGCCTAGATTTGGAGGATCGCATAACACAATATC
TGGACTCCAAGAACGGCGGCATGCTCTATGCAGTTGGTCAAGGTGCTCTTGGAATAGAAA
TTCGCAAGGATGACGCAACACTTCTAGACATGTTGCGACAGATTGGCCACGAGGAGACCA
CATATGCTTGCTTGGCCGAGCGGAACCTTCTTCGAACCCTCGAAGGTGGTTGCAGCGCTC
CCCTTGGAGTTGAATCCGAGTGGGTGCATGGCTCTGATGGATTGAAGAAGCTTCGTATGC
GCTCGGTGGTTGTCAGCGTAGATGGTCAAAAATGTGCGCAGGTAGAGTTGGATGGTGATG
TCAATTCATCAGAGAGTGCGGAGGCTTTCGGTATCACGGTGGCCAACGCACTGGTGGCCG
ATGGTGCCGGAGAAATTCTTGAGGAAATCCAAAACAAGAAGCTTGCCAAGGACAACGTCT
CGTCTTAA
>g341
ATGAAGGTCGGCCGTGTGGCCATCATCACCCGTGGCCGCTATGCCGGTAAGAAGgtacga
caacttcgcccaactccccaaatcccctacacgaatttgcgcacaatatcagaaagagtt
tggaatcacttcggaattttgatttgatttgaagtgattggaattattggttcttgaatt
tgcttttacgaacaacaatttttcgatgggaggacatttgaaattcgagatgaaaatgaa
attgtgaatgtgaactattggaacatcacagtgctgaccagcgctttcttccgacattac
agGTCGTCATTGTCCAGCCTCAGGACTCTGGCTCCAAGGCCCACCCCTTCTCTTACGCCA
TTGTCGCCGGTATCGAGCGTTACCCCCTCAAGGTCACCCGCCGCATGGGTAAGAAGCTTG
TCGACCGCCGCTCCCGCATCAAGCCTTTCATCAAGGTCGTCAACTACAACCACCTGATGC
CCACTCGTTACACTCTGGAGCTCGAGGGTCTCAAGGGTGTCGTTTCCCAGGACACCTTCA
AGGAGGTCTCCCAGCGCGAGGACGCCAAGAAGACTATCAAGAAGGCTCTGGAGGACCGCT
ACACTTCCGGCAAGAACCGCTGGTTCTTCACTCCTCTGCGTGCGTTCCCGATTCTATACA
ATGAACTACCCGATGCAAGAATATGCATCTTTATCTCGAATTTCTTACTGACTCTCACTC
TACAGGCTTCTAAACGGTTTATCTCGGGCGTTTGTCGTTTTGAACGCGGTTCTCAGGTGA
AGGCGAAGGGGGAAAAAAGCATCGAGCACATTTCGGTCCCTGAATTGGGATAG
>g740
ATGAATGGCGAGATCGCCGCCAATCCGCGGTTGGCTTCCCCGGCCTCCCGAAATGCCTCC
GCATTGCAAGGCGCCTCCATCGCTTTTCAACAGTCCCGTCCATCATCTAATGTGAACAAA
CCTCCATCCGCTGCAGCTGCAGCCGCTGTAGCTAGCAGCTGGAACCGGCACGTAGAATCC
CATCGTTCGGAAATGGATTCCGACCCTGGTCCTGAAGTCGGCTCAGTGCGCGACAAGATT
GGAAGATTGACAACAAACTCCCTCTCTCCTCCCACCAGCAATGAGCCTCGCGTAAGAGGA
CGAGCCTCCCCATCACCGGTACCATCATCATCATCATTATCGTCCGCGCCCGAACAAATC
GCTGCCCGACTTGCCGCCTCAAGATCTCCCGATAGGAGACAAGAAGCAACATCCGCCGCC
GCTGCCGCAAGACTGGGCGCGATGCGCAGTGCCAGCAGAGCCCCGCCATCCAAAGCCGTT
GAAGAACGACGAGAACTACGCTCACCGACCCCAATCAGGCCTACTCCTTCTATCAGAAGC
CCCGTTGATAAAATGCTACATGATGGGCCCCCAAATATCGACCTCGAATCGAGTATCCGA
CGCCCCCCGTCTGTTCAATCCAAAGCAAGCAGTGTATACGATCCGGGCTCAAGTCCTCAT
CCGTCGCTTCCCCCGCGGTCCCCAGCTGCTCCCACCGAAGATTTCAAACCGGCGCTTCCT
CCACGATCCTCCACGGCTCTTTCCTCCACCTCTTCCATCGTATCTTCGGCTGGCTCAATC
AAAAAGAAACCGGTTGGTGGTGGATCCCTGATGCGCGCAAATACCCCGAGCATGGGATCA
CTATCAGCAGCATCGCACAACAGTAGCTCTAGTGTGGTGCATGAATTGAATGGCATGAGC
GAAGAAGCTCTATCCAATGCCATTGTCGCATCGTCCTTGGCGTCGGCTCGAGCATCCCCT
GTATCCAAACTCGCCCCACCACCTCCCCCACAACGACGACGGGCGCGATCTCGATCTCTC
CTGCAGCAACTTGCGCCTTCGCCGAAGAGCGATCTTTCAAGAACGCCAAGCCCCCCGAAG
GGCATGCCGCAAACCTTGCGCGGCATGCCGAAGCCCGAAGATGCCGAGGACCGTCACCGA
CATAGAATGCACTTACTCCACAAGCATCCACACAAACATCACGAAGGAGATCGGAAACGA
TGGCGACGGGAAGTGACAGAAAAGGAACGCAAACGTTACGAGGGTGTTTGGGCCTCGAAC
AAGGGGTTGCTTATACCTCCCGGCCGGGGCAATGGTGGCGAGCGACGACCGCAGCCTGCG
GATATGGTGCTTAACCTTGTAGTGCGAGAGATCTGGTCCCGCAGCCGCCTGCCACCCGCC
ATTTTGGAACAAGTGTGGGAGCTCGTGGATCACCAACATGTCGGGTTGCTGACGAAAGAA
GAATTTGTGGTTGGAATGTGGTTGATCGATCAGCAGTTGAAAGGTCACAAACTACCGACC
AAAGTACCAGATAGCGTTTGGGACAGTGTGCGGTATGTGACGGGCATCAAGTTGACCACG
ACAGGCAGCAAGGCCTATCCATAG
>g1054
ATGGAATCGACCTTGACGAACAGCCCTGACTGTTTGTTACCTTCTGAAGGTCACTTGCAA
TTCATTCTAGCAGAAAATGGACTTGAATTCACCGCAGATGAAAAACACATACGCTGGTCT
GCATCGAATAAGAAGCATCCGCGCAATTGGCACATGCCTCGAAAGATCTACGATAGTAGC
TTGATTATATTTCTTGATTTTTTCACgtgagttccactggaaaacagcatggcatgctgg
gcatttcatttcaaatatgaagagttcggctcactaatactattacttcactcatattag
TACCGCGATTAGCACTGCTGGGgtgagtttttgcaccagtgcaacccattgtatgaatgt
gtgaaactgactactactacgccgttatagAGTGCCGCGGCTGATCGTGCTCAATATGAA
TTTGGCATCGGGCAGGAGCTTGCTCTTTTTCTATTTGTCTCATTgtgagtttcgaatttt
actcccgagtcttcattttactaaaagctgggtgatgcttgcagATACTTACTTGGTCAA
TGTCTTGGAGTAATCATATTTCCATCATTTTCCGAGGCATTTGGACGCAAAAGGCTATAC
ATCATCAGCACTGGCTTGTACAGTATTTTCTGTGTGATTGTTGGTGTTGTGCCATCCACT
GCTGGTATTGCGGTTGGCCGATTCTTTTCAGGGTTCTTGTCAGCCATTCCGACTATTGTA
GTGGCTGGTAGTATCGAGGATTTGTACAATTCCAAAGACCGTATCTGGATGATCTTTCTC
TGGGCCATGGTTGCAAATATGGGCCTCTGTATGGGGCCGATTATCAGCACATATATTGCT
GAACACTTGGGGTGgtaagcattcagctcctgtcgacttcaatggcattaagattgataa
tcttccaatattcagGCAGTGGGTATTTCATGTCGCAGCTATTGTAACAGGTGTGGTATG
TTTGTTCCTTATCGGTATTCGTGAGTCGCGGCCATCCTTGATTCTCGTGCGAGAAGTCGC
CAAATTACGAATGGAAACCGGCATCGACACGCTCAAGGCGTTGAACCCCGATCATACGCC
TGATTTGAAGACCTTTGTTCGCCTTGCACTCTTTCGCCCAGTCCAGCTCTTCTTTACTGA
GCCTATTATATTCTTGGTCTCCACTATCAGTGCGATTGCGTTTGCTATGGTCTACCTTTT
TACAGAGGCTCTACCCCCTGTCTACCAGTCAATGGGCTTCTCTAACGAATCATCTACTCT
TCCTTTCTTAGCGATATGCATTGGTCTGATATCCGGACTACTCACTCGCATCAAAGACCA
TCGCCGGATCTCATATGCCGAAGAGCAAGGAATTGTACTGGAGCCTGAGCATAAACTCAT
TGGCTTCTCTATTGGAGCCCCTATGCTTGCTGGTGGGCTTTGGTGGTTTGCCTGGACTAT
CCCTCCACTGATTCCTCACGTACACTGGATTGTATCGACTATTTCGCTCGTATTCATTGG
ATACGCACTGAATGAGTTCGATTCTGTGCTTGGGGGGTATCTTGCGGACAGTTACTTGAG
CTTTTCTGCAAGTGGATTCGCAACTCTTGCCCTGCTTCGTTCACTTATGTCGGCTGCATT
CCCATTATTTGCATCGGATATGTTTGAAGGACTTGGTGCAAATGTAGCTTCGTCCATCTT
AGCAGCATTGGCTACATTATTTTGTGTGGTCCCCCCATTGCTCACAAAATATGGCAAGCA
AATTCGAGCTCGCAGTAAGTTTGCTCGGTATAGCTTGGAGGTATATCATGAAAACAGTGT
TGAGAAAAGCGGACTGTAG
>g811
ATGAGTGAACAACCGTCTCAAACCCCCCAACCGCCGAACGGGTCACAAGAGCAGTCCAAC
CCGCCATCAGCTACTCCTGTCGAGACAGCCACCGATCCAGCTGTAAAGCCCGAGCCCGAT
ATTGACGCTTCTATTGAACAAGATATCGACATGAATGCGGAACAGACCCAGGCGACTGGG
GACGACAACGTCCCTCTCCCGACGGATGTCGATCCCATGGCTGCCGCGCCGCCGCCTTCT
AAGAAGGAGACCAGCTTGCGCGAGTTCCTGGGCAAGATGGATGATTATGCGCCAATCgta
tgtcgcttccttcttatatttcctgtccctttattgccttttggggagccggaccgggct
ccgaactgtactgtcactatttagtcaagctacttaccaactcgcgttcccttcctctta
tcaaattatattgaggcacctcgcgcagaaaactccccttgcaaattcaaatcaaacaga
tatgaaacgaaacatggctaacccagctcatcatcttttagATTCCCGACGCAGTAACGG
CTCATTACCTCACTTTAGCCGGACTTCCACCCCCAGGCACAGGTCCCAACCAAACACCTC
CACACCTCGCCCGACTCCTCGCGCTGGCAACGCAGAAATTCGTCTCCGACCTCGCAGCCG
ACTCTTACCAGTTCGCCCGCATTCGTGCCTCCAACAGTTCTTCAGCCAGTAACCCCATGG
GTAGTCTGACAGCTGCTTCTGGGCTGGGTGGGCCTGCAGGCCCAGTGCCTAGCGGAATAA
CTGGCGGTGATGGTGGCAAGGGTAACAAGGGTAATACACATCTCGGCATTCAGCGGGCTG
GATTCGGAGGTGGTGGATCCGGTGGAACAGGCCAGGGTCGTACGGTGCTTACCATGGAGG
ATCTCGGTATGGCTGTATCGGAGTATGGGGTCACCGTTAAGCGCGGCGAGTTCTATCGTT
AA
>g464
ATGAACAAGGAAACAGATATCACATGCAAGGCTGATGGCGCATCAGACCATGATGTGCAA
TTGGGAAACCTCTCCATCGACCCGGCCAGAGAACGGAAGCTTGTCTTGAAGCTAGACCTC
TTCATTTGCCCCTTGGTAATGCTCATCTTCTTGGTCGCGTATCTCGATCGCAGCAATCTA
GGgtgagttgattccattatttgctcagccgaacacttattaacattttcgattagAAAT
GCAGCCGTTGCTGGAATGCCCgtgagctctacagaattatcaacttttgtccagattgct
aacttagattaaaagGAGGACATTGGGCTAGTTGGTAATCAGCTTGGAAgtaagtcgagt
ttgccttcaaagaaattccatagctaattaatgtcctcccagATGCTGTTTCTCTATTTT
ACGCGACTTACGTCTTCTTCGAGATCCCCTTTTCAATGCTGCTCAAGAAACTACGCCCGA
ATAGGTTGATCGCAGCTCTTATCATTGGTTTCAGCGTCTCTATTCTATCGGCCGGCTTTA
TCAAAAATGTTGCTGGGCTTTACATTACCCGTTTGCTCCTGGGAGTGTTCGAGAGTGGAC
TGTTTCCgtatgattctctctctatctgcatggctgtgtcttttttgcaatggctgacga
cttaaagTTGCCTTACTGTGCTCTTAACAACTTTCTATAAGCGTGAAGAACAGGCACAAA
GAATTTCATATTTGTTTGTATCGGCTGCACTTAGTGGTGGTTTTGGTGGCCTgtaagtag
cccattctctctgagggttatctggatactgagattctttagGCTGGCTTTTGGCCTTCT
CCGTCTTGATGGAGCTGCTGGTCTCGAAGGCTGGCGCTGGCTCTTTATTGTCGAAGGTCT
CATGAGCGCGGTCATCGGAATCGCCACGTTCTTCTTCCTTCCAAACGATTTCGAGACGGC
ATATTTCCTTAGCGAAGAGGATAAAGCACTCATGCGACTTCGTATGCAAGCATCTGCTCA
ATATGCTGCGGAAGAATCATTTGACATTCGAGAAGTTTGGAAGACCTTACGCGACCCTAA
AAGTTGGTTGACTTCGCTCAATCAGATTAGTGTGAACATCTGCTCTTTCGGTTTTAGCAC
TTTTCTACCAACCATTATCAAGGGCTTCGGCTATAGCTCAGTTCGGACCCAGCTTCTCAC
TGTGCCTGTCTATATCTGGGCCTCCGTCTTTTATCTCGTCATTGCTCATTTCTCCGATAT
GATACGCATGCGAGCAGTCTTCATGGTGCCTCTTTGTCTGGTCACAGCTGTGGGGTACGC
AATGATGCTCGGCATAGATGTCCATGCTAGGGGACCGCTCTACTTTGCTACATTCGTTTG
TGTCACTGGgtatgtctagcctatctatttaaaatgtgtggcatttctgacaagaatcat
agTATTTATTGTGTTGTCGGCCTTGGTGTCTCCTGGAATGCCAATAGCCATGCCGGGTAT
TATAAAAGAACCATGGCTGTTGGCTTGCAGCAGTCCATTGGAAACTGTGCCGGTTTGATA
gtgagtgacctttcttaaactttaagaaacttgaagttttcacttttttcggatctaata
catttcttagGCTGGACAAATATACAAGTCCACCACTAACGGCCGATATCTCATCGGCCA
TTCAGTCTCACTTGCAGCCATTTGTGTTGCCTTCTGTGGCAATATCAGCATGTATTTGCT
CCTGAGGTACCACAACACTAAGCGCGCAAACATGACACTCGATGAGCGAGAAGAGATCAT
TCGATCTGGCTCTTATGAAAAGAGAGGTGGCGATTTCCACCCCGATTTCAAGTACATCCT
GTAA
>g671
ATGTCGCTGCCCAGTCGCCGGTCAAATACATCAATTGGTGCTCGAAGAAAGACCACAGAA
GCTTGCAATCCTTGTCGAGGCCGCAAATTGAAGgtcggtttatgtcttggagacgtcggg
attttcaaaagttcgcaatgatctagttctgatatgtaatagTGTGATGGACTGGCTCCT
TGCAAGTCATGCGAGAAAAGCGGAACACAATGCTCCTATGACCCATCTACATCTACAAAC
AAAGTCACAGGgtacatacgaacaggccagaccgtagtctcgtactaaccattggatcag
GGAGCTTGATATAATAAATGCTCGTGTTTTGGAGCTGGAACGAGCAGTATTTGGGGAGAG
AACCTTACAGCCGAGAAATACCACCAGCATGTCGGgtaaatacgaattgtatctcgaaaa
taaatacctaaggattcagctgactcttctgaagACAGCGGCCAAATATCGAACCAGAAC
CTGCCGGGTATCACGATTTATTCTAGGGACACTGGATCTTCGGCGTTCTACGGAAGCACT
GCTACATTAGGTCTACTCGCTTCAGTGGAAGAATCAGACAACCCACGGCCAAGTAAAAAG
CAGAAACGTTCGGGGCAGGAATCCGAGACAGCGTCTGATGATTCAGATACCACGTTCCAG
GACCAAATATATGCGACGGGTGATTCATACAGGACGAGTACTTCAGCAGTCCAGGAGGCT
ATGGCTAATGCACATTTTGAGTACTTTCTAAGAATTGTCAGCGACACTCTCCCAGTTTTG
GAACCAAATATTCTTCGGGCGACCTACGAGCGATTTTGGCCAAGCCCACAATCTGGCCCA
GGATCCCCTATATCGCGACAAGGGCAATGCTTGATCTATTCTGTCTTAGCCTTAGGGGCC
TTGCATTCTAAGACTAGTGCAAAGGACGCCGAATGGGCATATGATTACTTCGCCGACGCC
AAAGGACTGATCGGAACCCTGTTCAGTACGAATAGCTTAGAAACCGTCCAAGCTGCTATG
TTGATCgtaaccattctcgttcgcagaatttattaattcattctgacaagcaaatagGCC
ATTTACTCGCATCATACGGCACAGCCCACCTgtatgttcaatgaagtacatgccgaattt
ctagagtccttacttacacttgttggtagTGGCGTATAACTACCTAGGAATTGCCATCCG
AATGGCCTATTCCATGGGGATAAATGGAAGCCCTATTCAAACGATGATCCAAGTGATAGA
CCCACAGTCTGCACTCCGGACTTGGTGGACGCTCTATAGTTTGGAATCTGATATTTGTCT
CGAATATGGCAAGCCGCTTTGTATCCGTGAAACCGATTCTAAAGCACCATACCCTCAACA
TACATCGgtcagaaagcatttctctctcaagcgtcaccaattactaacaatggtaatagG
AAATGTCCTCGGGTATGAGCAGATTCAGCTTCATCGTCGCTAATGCGAAGTTTAGTCGTA
TCGTTCGCAAAATTATCGATTTGgtaggcttcttggttcacaatttaaagaaacgccaca
ttgataccgttgaacagCTTTCAAACGTAAGCGAGAAAAGACATCCCTTAGAGTCATTTG
TCGGGCGTATGATGAATCACCAAGCGGAGCTCATGACTTGGCGTGGCGAACTGGCAGCAC
ACCTCGCGCCTCAATATGGACCTGCAAGCGAGCAGCGATCACAGAGCGGTTCTCCCTGGG
TACAAAGGCAGTGCTTCGATCTTGAGCTACgtatgttttcgtgttttttctgaagtcatg
tcgaagagattattaaataccctttttaatagGTTTCAACCACGTCATGCTGATATTACA
CCGACCTTTTTTCGCCGACACGACCTTCTCAACACCTTTTTATTCATCTATGATGGCAAA
GAGTGTTTGCCTTGGTGCAGCACGTGAAACCATCTTGCTTTCGCATCGGAAATTGGTCAA
TGTCCCTAGGGTTGAGCATTGGTCTTGCTATTTTCACCGTGTTCTGGCGGCCACAATGCT
GATCCTGGCGTTCGGTCCCGAAAGACCCTTGATGGACAAAAGCAGCTTCGAGAATATTTG
CTCCAAAGGAATGGAGATTTTCAGGTGCATGTCATCCGGGTGTCCAATGAAAGGTATTGT
TTTGATTGAGAATACATTGGCTCAGATGTTAGATCAGTCCACGACCACGAGTATGAACCC
TAAGATCGCGGTTAGCACAGAATGA
>g147
ATGGAGTCTACTATCAACCAAAGCCCAAAACTGAACATGCAATCCATCGCCGACCGTATC
AAAAACGGCGAAATCACCCGAATCGTCGTCCTCACCGGCGCAGGAATCAGTACATCGGCC
GGGATCCCAGATTTCCGTTCACCCGCCACAGGTCTTTACGACAGACTCGCACCACTGAAA
TTGCCTTATCCAGAAGCAATCTTTCATATCAGTTACTTCTCCCACTCCCCCGAACCATTC
TACGCCATCGCTCGAGCCCGTCATCCAGGGAATCTCAAACCAACAATTTCCCACGCTTTC
CTCGCGCTCCTGGCAAAGAAGAATATCCTTCATTTCCTGTTCACGCAGAATATTGATGGT
CTTGAACAAGATGCTGGTGTACCCGCGGACAAAGTTCTTTGGGCTCATGGGAATTGGAAA
AGTCAGCATTGTGCGAAATGTAGTGCTGATTATCCGGATGAGTTGATGAAGAAGGCTATT
AATGCGGGTGATGTACCGTATTGTCTGGAGAAGGATTGTAACGGGGCGATTAAGCCGGAT
GTTGTTTTCTTTGGACAGTCTCTTCCGAAGGAATTTGATGAGAAAGAAAAGACGGTTGTA
CCTGAAGCTGATCTTATGCTTGTTATGGGAACGAGTTTGAAAGTTGCGCCTTGCTCTACT
CTCCCTCGCTCAGTGAAGGCTGGAATACCTCGGATGTTAATGAATATGGAAAAAGCGGGT
GATATGGGAAATCGAGATGAAGATATTTGTATATTATCTTCTTGTGATGATGCAGTTCGG
GAATTTGCAAATGCGCTCGGGTGGGGGGATGAATTGGAGACTATTTGGAAAGATGCTGTT
AAAGCTAAGGAGAATGATCAAGATCAGGATGGAGGATTTCAGGATGGACCTAGTTTGGAT
GAATGTATTGCTAAGATGGCTGCGTTGATGGATGAGAGATTGGGGATTTCGAAGGGTCAT
AAGAATATGTTGGAGAGTCATCTTAGTGATAAGTTTGCTAAGATGATGGGGAATCGTGGC
TAG
>g1129
ATGTTATCCTCACTCGCGGTCTCCATTCCGCTCATCCTGGCTGGCCTGCAGGCTGTGACG
GTGGACGCAATCCCAACCATTTCTGCCGTGGGATCCAAGTTTTTCTACGAGAATGGTACA
CAGTACTATTTGAAGGgttcgttgggtcggctccccacacatgattgggcctggactaac
ctttgcagGGATTGCTTATCAGCTCACCCCCCACGACCCGCTTGTTGATACCGCCCAATG
CAAGCGGGATATCGCTCGCATGTCCGAGTTGGGAACTAATGCTATTCGTGTATACCATGT
TGATCCACATGCCGACCACAAGGGCTGCATGTCAGCGTTCGCGGACGCAGGCATCTATCT
ATTCGTCGACCTTGACACCTTCACCACCCAGATTGAGCAAgtacgaactctcacctacct
caattcacttatgcacttctctttcaaattgatactgacaagcatccacccatcgtagAC
AGAACCTCACTGGAACCAGACCCAGTTTGACCGCTTCAAAGAAGTCCTGGATGAATTCCA
AAAATTTGACAACACTGCCGGTGTCTTCGTTGGCAACGAAGTTCTGACCACTGCCAATGG
TTCTGCCGCCGCACCATATGTCCTGGCCGCCGCTCGCGATGTCAAGGCGTATCGAGATCG
TAAAGGCTATCGAGAAATTCCTGTCGGCTATTCCGCCGCTGATATCGCTGACCTGCGTCC
CATGCTTCAAAACTATCTCGCTTGCCAACCCAATGCCTCAGACCGTTTGGACTTCTATTC
GCTGAATGCTTACGAGTGGTGTGGTGATTCTACGTACACCGTATCCGGCTACAATATGCT
TCAGAAGAATGCTACAGACTATCCCATTCCCATCTTTTTCTCCGAGACAGGCTGCAATAC
CCCTGCTCCTCGTACATTTGACGACCAGGCCGCTATTTTTGGCAAGGATATGGCAGACAC
TTGGTCCGGTGCCATCATCTACGAGTGGATTGAGGAAACTAATGACTACGGCCTTATCAG
CTACGGGCCATCTGCGAAGGCCGCAGCTGCCACCAATACAATTATCGAGGACGGCTATAC
TCGCAAGGGGACCCCGACACCTGTATCGCCCGATTTCGCCAACCTGAAGAAACAGTGGGC
TACCTTGCACCCCACAGGAGTTGCGCTTTCAGACTATAAGAAATCCGCCTCTAGCATCTC
TGCTATTGAATGCCCTGCATCGACTAAGGGCGGCTGGGCAGTTGACCCAAGTTCTCCGCT
TCCCACCCTGGGCCAAACCTATAAGAAGGATGCCCCGGAGGCTACCGGAAAGGAGTCTGG
CGATGGTGCAACTACTTCAAGCGCAACTGCTACATCTTCTGGCGAAGGTAATTTTGCAAA
TGCAGTGGTGCTTGCCCCTGGCTCTGCCACCGAGCGCATGTTGATACTCTCTTTCATTCT
GTCTGGATGCATGGGTGCTCTGGCTTACTGGCTGTGA
>g911
ATGGTGATCCCAATCCAGTCGCGTTTACGCGGCATGTCGCCGACTAAGTCAGCTATTCTG
GCCCCCGTTGCCAGCAACGACTCTGCTGAGTTCAGCTTCAGCTACAGCGGTAGCTCTTTT
GAATGCTCTCCTCTCTCAACACCCTCCGCTCCTCCACCAACTCCTGCCGACTCTCTTACC
GACATCCACCCTCGCAAATCTTCTTTCTCCAGTGAATATGGTATGGGCGCCGCCTGCGCT
TTCCCATCATGGCCCAATCGGCCATCGCTGTACAGTGGCGATGCCAGCGACTCTTACGTG
AATAACGCGTATCTCACCGATGAAGATCTACTTTGGATGCCAGAAAATGCCGCTATCGCT
GAATGCTGCGAAGAAAGCATGCTCAAACAGCCAGAGCAACAACAGCAACCGGAGATCTTC
TGCTCCCTTACTATGGAGCAACAGCTCAAGCTGATGCGTGCTGCAGCTGAGGAGGAAGAT
CGCGCCCGTTTCATGGCCAAGGTCGAGGCCCATGCCCGAGCCACTCAAGCCGTGCGACAA
GCCAAGTTGGCTCGAGTCTCTGAGTCTGAGACCAGTACTGTCACCATCACTCCAAAGCGC
AAGAAGCGTCGTCCCGTTGTGACCCCAAAGCGCCGTGCCCATTCGTCATCAGCCAAGGTG
ATGACCAGCAACTAA
>g189
ATGCCGAAATCAAGTAAAGCTCGACCAGgtaagtagtgatatctctctcatggaaccaaa
caacatcctcgtactaattccattccacagGTTGCCTAATATGCAAAGCCCGCAAGgtaa
actcctcccaacccacacttcatcaccaaacattctcccaccccctcaataaacccctca
tatctcatacatacccatataaactgacagGTCCGATGCGACAACCCAAACGAAAACTGC
ACCCCCTGCACAAAAATGCACTTATCCTGTCCAGGATCCATTCAAACAAAAAACGCAAAC
GACAACGTCAACAACAAACCCACACAATCAGAACTATCAAAGATAGTAAACGAGACGTTC
AGAAAAGCGGGTCGAAAACGAAGATTCGTGGGTGCTTGTCAGGCTTGTCAGATTTCGAAA
ATTAGATGTGAGAGGGGAAGACCTTGTTTGCGGTGTGAGGGGAGGGGGATTTCTTGTGTT
TATTTTGGGGAGGGGAGGGGTGGTGGCGTCATCAGTGGTGGTGGTGCCATCAGTGGTGGT
GATTCTGCGAGGAATCAGATTGAAGATGATCGGATTGAGAAAGATATACCATCGAGAAGT
GAAGGGGAATGGCCAGGTTCAAGGCACGGTTCGACGAAAGCAAAACCACCTTTTAATGCG
CAGATTGGAAGGTCGTTGGATACTCTTGAACCCTTACAAACCAGCCCAGAGCAACAGGGC
TATCACTGGCAGCGCGTGAGGGAACTATGCGAGATCTACTTCACGCAAGTCCATCCGTTG
CGATGTCTGAGTTTCATTCATAAGCCCTCTTTCATGCAGGCTTTGGATGCGGGGAGAATT
ATGGAGGATTTTGGGGAGGCATTGGTTCATATTATTTGTGCGTTTGGGGAGAGgtacgtt
tcatctacatcaggctgactggatttttggacgttggaataacatgacagTGGTAGATTC
TCAATGTCTTTACGAGATGGGGAACTGAATCTCGATACTGGGATGAATTGGGCGGAACGG
GCACAAGAGCTTGCATTTTCGAATTTAGGAAGGCCGAGTGTATCGAACTTGATGgtgaga
ttgatatcgtattttgtctatgagctgtaactgacacacttacagGCCTTAGTCCTTCTT
TGCGAATGGCATATTCGTTTCGGGCAGGAAAGTACTGCATTTATGATTTCGGGAATTTCA
TCACGTCTCGCTCAATTATTACGTCTTGACGCTGAACCAACGGAACAAAGTCTACATGGA
ATACCTGGATCTCTCATCACAGCAGAGAAAGAGTCTCGGCGGAGACTCATTTGGTCTTGC
TATATCTTAGATGTGACAATTAGTTCTGGAGTCGACTTGATTTCGAACTGGCCTTCTGTC
CCGACAACTCGACTTCCCTGCTCAGCGAGAGAATTTACCCTACAACTGGAATGTGAGACT
GGGACTCTTTGCGAGGGGAGTGAGTTCTTGGAAGGTTTGCAGGCGTATAATATGTGTTTG
GAAGCATACTTCGTGCGAATCATTTATCTTCGGAAGCAGGTTTTGCGgtatgatacaccc
catgagacattcaaaacagccggataaattgaaactgacgagtggtatatctagATTGAT
TCGACAAAATAATTCCAATACCCTCTCCGAATTCGACACACTAGTCTCACAACTTGAAGC
ATGCGGCGAGAGTTTCCCAAGACATTTACGACTAAACGAAATAAACGCCGACGTCCATGA
AGAAAACAATCAACTCGCAGCATTCTATGCCCTGCATCTATTATACAATCAGTGTTTCTG
CGATCTTTACCGCGTTTGCCTACCAGGATATCGATTCCCATTATCCGAAGTCATCGCGCG
AGAGCAACCGGAAAGAGTGGAGGGGTTGCGAGTTCAATGTGTGGAGAGAGCGCAAGGTAT
TACGAACATACTGGGTGCTGCACTGATTAAGGGTACGAAGGGATTTATTGGTTCAGTTTG
CTCTATATGTGCGTATGAGTCGTCGAAGATTCAAGTCATATATGCGCGAACGTGCATGGG
AGATGTTGATGAGGATGTGGAGCGGAGTATTAAAACCAATCTCGAGGCGTTGGATATTAT
TTCTGGGTGGGATAAGAAGAGAGATGCACTGgttagtacctgattttgaatagccttctc
accatcgatgctaacatttaataagATATCATCACTGTCCAAGTTACTTCGAGAATTCGG
ATTTTCAGACCTGGCAGCGCACTGGCTGGATCGAAATAATACGAGgtgagaaattactac
acactctgcatatgtaattgaagctaattattctagTCTCTCCTCTCATACTAAAGAAGA
TGCACCGCCCGAGTCCCATCACCTTCATCCATTGGCGCTGTATCGCATGTCCTGGAAGGA
AATCTCGTGGCCGCGAAAACCGGATACGAATTCAAGAATGCAGGAAACGCCTCAATTCGA
ACCATCGAATATGGCCAGCACCGAGGGACAGACCGCTACCGCTGGACAGATTTCCCAGTC
TGCTGGTGTGACTGATATGGTTGATCTACCCGAAGCACCAGCTTCATTCAATCTTGAAGA
CTTCCCAAGCGCGGACGTAATGACGGACATTGACTCTTATCTGCAAATGGCGGATGACTT
TTCAAATTATTTGACTTGGGATCCTTGGGACTTTGGATATACCTACTAA
>g248
ATGCCGCCTCCTGTCAATCCCGCCAACGATGAAGCCCACCAGGCACTCCTCAACGAGCTC
GACATCGGTATCCTCCCCAAACCCTTCCGCAACGCTGCATGGAAGCCCTCAACACGCCGC
AACAAGAACTTGAAACAAATCATCTCCGAAAATTCCCGCAAAGAAGCCTCTGTCCTCGCC
ACCCAAGCAAACTCCGGCGCAACCACCCCTTTCACAGGTGCTTCGGCCACTGCCAGCGAT
GGTACCCAAACTCCCGCCGAGGGTCAAGGAGCTGGCGCGAAGGCACCGAATCTCGCACAA
GCATCACAGAATCTCTCAACCCTTGTCTTGGAGAAGAATGCTAGGGCCTATGCTACAGGG
CCTGCTGTTACATATACGAATATTGAATCCGCGCCGTCCCTGAGTGCCGCGCACCAACGT
CACTACTGCGATTTGACGGGATTGCCTGGCCCGTATACGGATCCGAAGACTAGACTCCGG
TATCATGATAAGGAGATCTTTGGGGTTATTCGTACATTGGCCCAGGGTGTACCGGAGAGT
TATCTCGAGGCAAGAGGAGCTCATACAGTGCTGAAATAA
>g76
ATGCCTCCGGCTGACCTCCCTTCGATAATATTCTTTGATGTTTTGGGGACGATCGTGGAA
TGGAGAATCTGCATCGCGAATCAATTAAAAACCGCAGCCCAAAAGGCTATTCAAGATCAA
GGGCGACCTGTTGGTGCTGAATTGGAAGCACGTGTCTCTGATATGTCCACTTCCAACTGG
CAGGAGATCTCTACAGAGTGGCACCATTCATATATGAACTTTGGAAACACCTATGATCCG
ACCAAACCCTTTGTCTCTGTGGATGAATACAACCGCACTTCCTTGGAAACGATCCTCACA
AAACGGGCTCTGCGGGATTTATTCACCGAAGATGCCCTCGACAATTTGTCTCTCAGCTGG
CATCGACTTGACCCATATAAAGATAGTTTGCAAGGTATTTCGTTGCTGAATACCAAATTC
CTGACGTCTACATTATCCAATGGCAATATAAAGCTCCTTGAAGATCTTCAAAAGCATAGT
CATTTGCCATTCAAGAATATCACCAGTGCAGAGCATCTAGGTGCTTACAAGCCTTCGCCA
GAAGCATATAATCGCGCTGCTCGCAGATTCGTATTCGATAATTCGCGATGTTGCCTTGTC
GCAGCTCATCTCCAGGATTTGCAGGCAGCCAAGAAATGTGGGTTTTATACAATTTATCTC
GAAAGGGAGCTGGAAGAAGCATGGGATAGTAAAGACGTTGAGCGAGCCAGAGAAGAGGGG
TTTGTCGATTATTGGGTTTCGGTTGGAGGCTCAGGTTTAGTTGAAGTCGCTCAGCATTTC
GGTATAGACAGTGAGCTTTAG
>g970
ATGGAGGAGGATGCCTCTTCCCCACGAGAAACCGGCGCCTTTGACCGGCTGCCGCCCAAA
GTAATCGAACAgttagtatcgagtgatcgatccctttgtccctaaacatcgtctggaata
cgcgtttctgacagCCCCAGCATTCTTTATGTCGCGGATGCAAATACCTTTGCATCTCTA
TCTCTGTTGACGCGACAATGGAGGCGAATATCGGAATCGCCAGCGCTTTATGCACATCAC
TTGTCGCTCTGTCCCTCCTTTGTTTGGACGCGGGGCACCAGTCCCGCACCATCTGAGGCT
GACAGTCTGTCGGATCTCAAGACACTATTTCTGGAGGAAATCAGACGGAATGCCTTCGAT
GTATTTCTGCGACCACGCCGGACACTGATCCGCTTAATTTCGAGTTCAATGAGCTCGTCA
ACTGCCTTCCCGCAAGGCGAGGTATTTCGTTTTTCATTCTCGGCAAATGGCCAGCTGGTT
CTCTGCATCAGCTCCTCCCGGATTGTGGTCTTGGATCTTGCTGCCGACCCAGTTGGTGTT
AAATACGAATTGAAAACCCGTCGTCGTCCTTTGGGTGCTACAATCCACAGCGATGGTTCT
CTTCTTGCCGTCCTGTCATCAACACACAAAATTAATATTTATTCACTCTCTGATGAAGAA
ATTAGACTTCTTCAGACCATCGCACTCAATGATGCGCCCCGTGACTTGACTTTCTCTCCT
ACGGGCAGTGTGTTAGCCCTCTCCTTCGAGGACTGTCTTGAGGTACATGCAGTGGGAGAA
GCAGCTCTACCGACGGAACGCCGAGCAGCTCGCTGTCCGCGAGTCGATGCAATATCGTTC
TCCCCAGATGGCTCTATGGTTCTTGGATCGCCAGTGGATTACGAACTGGATGGAATTGTG
ACCATCACAGCTCCATTTTATACCGAACCAGGAATCGATGCAACCCCTCAAGAAGTGCAA
ATGCGAATGTGGACAACACAAATTCTCTTTCCAGAAATCACATCTGGTTTCACACATGCT
TGTTTGATCAATGGCCATGACGAGGCAGACGAAAGCTGGCTCCTTGGGTATGATATTCAG
CTTGCGGCATTCCGAGCAATCAAGACCAACAATGTAGGAATGGGTGGCGTTTACTTTGCC
AGCCCATTTCTGGCAGAGGAACCGCGTGAAATGGCGCCCATCATGCTTCCTACAACGGAT
GAAGCCGGTGAACTGGCTGCCTTAGGCTTTCAAGATTCGGAGGTGTGGATATATGGCATA
CCAAAGCGACTTGATATCACTGCAATAACCTCAACACCTAATTCGGATGAGAACAATGAA
TCCCATTTCGGTGGCGATCACCATTATGAAGGCCAAGTCCCTCCGCGTGATAATCTAGTA
CAGCTACACAAAATCATTCAACAGCCCAAGACACTAATTCGTGGGCGCCAAGTCACTGAC
ATGCACGGAATGACCGCGGCTCAATGGGTACAAGCGACTAAGAAAACAACGTACCGACGT
CGATTAGTGACCGTGGCACCTGGAGGTGTGCGCCCACAGGCCTTTGGCGAGGAGGATGTT
CCTGTCGACGGCGGGCGTATGCTTGTCTTGGATTTTGAACGTTCCACTACCAATGGCGAG
GAAGTTGAACTTGATATCGAGATTGGGGAAACAGAGCCAAAGATTTTGATGGAACCAGAC
TCGTCTTTGGATACAGAAGTGGAGCTAGAAAGAAGAAGAACTCGCCTTCATCGGGGTGAT
ACCGACTCAACAGCCCTCGGCCGCCGATCTTCAAGAGCTCCGCGAATGAACCCACGATCT
ACCAGCCAAATTTTTTTGCCTCAGATTCGCCGAAATAGTCTTTCTGTTCCTACGTCTCCA
GAAGAAGCTACGGCAGGGAATGTGCCTGAGATCCCCTATGACAATACTCAGCCTCGCTCC
CAAGATACACTTCATCGAGCTGCTACAGCTGCGGCCTCAACTCGAGGGCGTTATGACACA
CGATATCGCAATACCCCTAGCCGCCGTTATGTGCCTCATGAAAGTGATGCCGACAATTGG
GTACCACCACCTCCTCCATACAAACGTGAGGCCGATGAACCTTTACCGGAACATCTACGG
CAAACCCTTCTTGTCAGCAACTCTAGCAATCAGGTCCAAAACAATGACTTGGCTACTCGG
CAAATTCAAAGAGCCCAAACTGCTCGTCTCCCACGAGGAACTCCACAGGATCGCCCGCGT
CCGCAATCAGCCATCTTCCAGCGACTAGGCTCTATCTCCAGGCGCCCGGTGAGAACTCGA
CGCGGCTCTGGTGCATCTCCAACTGAAAACCAGGCTCACGATAATATCGATGTTCCTCGG
CTGGCCGTACCCGAGACTCAGCAACAAACTGTTGTCACAGAGAGATCCCTGGCCAACAAT
TGGACCCGACCCCAAACTGCAACATCACCAATCGTTCCAATTGTCACAGGCCAGCATCCA
AATCATCAACCGCTTCCACAGCTATCAGTTCAGCCAGCCGAACAGATTTCTCGAGAGCCA
ATCATGCCTATGCCTTCATTAGGAGCTACAATGCTTGGAGAGGCATATCTTCCATACTCG
GTATCATCCCCGAACTTACTTCACATCCCACAGCCAAGTGGGAACGCTTTGGACATTGCG
GCTGCAGAGGACGAAGCACAAATACCGGAAAGACAACGGTCCTTCCGTCGACGGGTCTCG
ACGGAACCAACTAGCCTACCGCCCCCTGAGAATGAAGAGTGGCGGCGGCGCATCGAGGAT
TGGAATGAACACACAATCCGAGAACGAAGCCGGAAACGACGAAACAAGTGTATCATGATG
TAG
>g891
ATGACTGTGACAAATCGCCGAACCTCTAAGGGCAGATCCCGTAATGGATGCGCCACTTGC
AAgttagtacctgtcgagctaagaatttctgcagagtgatatcgtgcagttttgaatgtg
tactgatgcatacggaatgcagAATTCGCCGGATAAAGTGCGATGAGCAAAAGCCCGCAT
GCTACAAATGCGTTCACACTGGACGGACATGTAGTGGTTATGGGGATCCTGGGCAGGCGA
CCGGCAATGACGACGTCGTCGCCCAAAGCCGCTTTCGTATCGTACAGCATGTTCCTGACA
TTTCAAAAGCAACTCGCATGTGGCAGATTCCACAATCCCCAGATCTCCTTCAAGAGCAAG
AATATCTCTCGCTTGAGTTTTTTCAAATCAGTACGACGCGTTGTTTTGGTTCTGGCATTG
GCGACTTTCTCCTGCAGGCTGTTCATAATGAACCGATTCTCAAGACGATTGCGATTGCAC
TTGGATCATTACATCGATCATTCGTTCATGAGAAAAACATGCACTCAATAAACAATGAAG
AGACTCATTTCATCCTCATTAATTATAACAAAGCCATTCGACAACTGATTTCTATAGATC
CCCGAGCCAGCTACAAGGGTAACGACACGTTTCTCATCGCATGCATACTCTTCTTTTGCT
TTGAATGTCTCCAAGGAAATTTCAAGCCTGCCTTTCAGCATGCAGTTTCTGGGCTCAAGA
TCATCAAGCAGCAACAGCTAATGGCTGACATGTCTGGTGCTGGGGCCTACATCCCGGTTG
AAAAGATAACTCTTCTCTTTTCCATCTTGGAAAATCAGGTCTTGGAAATAGAAAACGAAG
GGATTCTTACATCTGAGTTGAGGCCAGCAAGCTCACCATTTTTATATCAAACTAGAGATA
CAATGTGGATATCGAGAGATATTGAAGACATTTTTGTCTCTTTCCAGTTTCTCTACAATC
GATTTACACGTGTTTTGTCTATATGCGACTCACTGAACGAGCCCACGAGTGAAATTTTCC
CTGAATTTCTCGCAGATACCCAACGGGTCCAGCTGGAATGCGTCCAAGTCCGAGCAGATA
TCGAGGTTTGGATCTCTGTTTTTGAGCATTGGCTTGAACAGCCCGGATCGCGTGAAAATG
ATAGCGATTCAGTCAAGATACTCAGGGTATGGAGAATAATCATCGGAATATTCCTGAAAA
TACCGCTGCCGATCTCAGAAATTGATTGGGATAACTTTACGGACGAATTTTCTGCGGTGA
ATTTTCTCGTTTCGAATTTGGTTAATGCGCCCTCACAAAGTATTCTCTACGGCCAGGCCT
CATCGACCATCCCGAAATATGGGTCTCGCCAAGAAGTGACAGCTTCAAGGGCATCCTCGC
TACCTGAAATACTCCCAAGGCCTTCCAAAGCAAAAACGTCGATATTCTCTTTATCTCTTG
GTGTTGTCACCCCCCTTTACATATGTGCCACTCGCTGCCGAAAGTCCTCTGTCCGCTATC
ATTCTCTTGGATTGATGTCATATTGCCAGCGTCGCGAAGGGTTGTGGGATTCTGATTTAG
CAGCGCGCATTGCCAAACGGATTGTAGCTATTGAGGAAGAAAGCGCTCATATTCCACCCG
GGGCCGATTATACACCAGACAATATTCAATTGTCCTGCCGAGTCGCATCCCTGTCCCCTT
CATTTGAACATGGAGGGCGAGTTAAAATACGATATAATCGAGAAGTACATGGCTCGGATG
TGATAGAAGAGATATTCACTTGGTGA
>g994
ATGGCAGCTCCTTTCAGGTTGAATTGTTTCCGCCCGGCGACGTCGCGCCTGGTGTACAGC
TCATTCAGAGCTTGGCCGAGTCCAATTTGCGCGAACAGATCAATTGCGACAAAGAGCTTG
GGTGACGCGCCGTTCGCCTGTACGTGGCTCACGAAAACACCAGAAGAAACAgtaagtggt
tctttcttcctatgtcggggccgcgctaatgaagaaaggaagACCATAGATAATATCGTG
TCAAGTCTCACCCCCTCGCCAACCAAAGATACCACCCCCCTCATCCTTGTCACCCCCCAG
TTCGCGCACTGGCTCGACCCGTCCGATCCATTTCTCCCAAAGCTCCTCGGGAGATTATAC
GATGGCACTGATCCTATCTTTGCTGTTGCGGCTGTGGTCGACAAGCTTCCAAGCCCATCT
TCATTCCCTACAGCACCCTCCCAAACAAACTCCTCTTTGGAAAGATTAGAGCTCGAAGGA
CTGTCTCTGCTTGTTGTACCGCAGCTCAATGTACAAGGAAAAGCTGCAGCTGCTCGTCGT
ATTGGAGGGCCTGCTAGGGAGGAACCTGATCTTGGTATTTCTCTAGACTCTGCTGATCTC
ACAACTCACCAGATTGGCTTGCGACTTGCTCATACTATATTTGTCAATGGCCAAGATTCG
ACGCTGATTGGAATGCGCTGGACTTGGGATAAAACGGCTGGGGGTAATGGTGCTTATGCT
TTGGACCAATCTATTGATTTGACAACCTGTATTGTCAAATCTCCCTCGTCAATCGCCGAT
GTCCAATCCACGTTGAATTTGCCGCTTCACCCCGTGGGCCAAAGGCGGAGAGTTATCTCG
AGCATGGGTAATATCCTACGACAAGTATCGCAATCGACAGACCTGAACTCAACCGCACCC
ATGCCCGCTTCATCCGAGTTGGAGAAGGAACTCCCACGTTATATCGCGGAGAATAATATT
GTTGACCAAAGGGTGTCCGTATGGGCTTTAGTCGAAAAACCCACCGCAGCTGTCTCGTGC
TCACAAGATGGCCTATTGCAATCCATTTCTAACGGCGGAAAACTGCACCGGGTCATGAGT
GGTGGTGGTGGATGGGGAAAGAAGCAAGGCCTACTTTCTCTGGACCCGGAAGTCAATTTT
TCTGGGACTGCTGGCCAGGTAGATCTCGATCATTTGGATGATCTCTTTCTTCCAAACCGA
AGCGAAATATCAAATGCGTCCCCGCCTTTTCCAGATGGAATTGTTGGAGATGATCTTTCG
ATGCTATCACAAGTGGCAACAGAAGGTGATTTCATCCAATTCTACGCGTCGGGAGAGTCA
AGCTCTTCACAACAGGTTGAGTCAAAGAGCACCACGCAGGAAGAAGCCATCTCTTACTGC
TTTGGCATAGTCTCTGATGCTGAGGAAATAGATACGCTCACTCCGAGCAATATCCAAGAA
AATCTCATCACACTCCCAAATGTTTTTGGAGCACTTTCGGAGAAAGCAATAACTTATTCT
CAGTTGGTGCCCACCTCGACACATGAAGACCACCAGGGTGCATTAGAATGGGTGTCTGGT
TCCAACACAAAACTTGATATACCAGGATGCCACGTCACATTTTGCACCAATGGAGTCCCT
GAATAA
>g856
ATGCATACGTTCCCATGGCCAAATAAGGGGGGAAATGAGAATGATTCTTTCGGTGTAAGC
GGAATACAGGCTCATGCACGCAATACGCAAGGCAATGCAGCCTCATTCTCAGGTACATCA
GGAACACCACGGGCATCAATGGCAGCGCCACTGAGAGTGCAACATCGTGTTCTCAAAGTG
GGTCTCGACAATCACACGAGGCCCGTTCACCCCTTGCTAACAAAAGCCTGGTGCTCCATT
GTTCCATGGGATATTGAGCAGCCACGCGCCAATCATGGCCAAATTTCGCAGGACCCAAGA
CCTGGAATACAAGGCCTGCAGCAACAGGGCCCACCAAAGGCTGACGATTGCTGTGGGGAT
TTGGCGACCAAGGCGACGCTAGAGCCTTCGATGGCAGATTTCGGTGCATTCAGAGGGCCC
TGCATGGGAAAGGGTCTCCATTTGGGGCCATTTGGGGCCATTCGGGGGCCACATGGCGCA
CGCTCAAGCCGGTGCCTCGCCGGGGATGACGGTCCCAAGGACCTGGTTTTGTCCTTGGAG
ATCGCCGCCTATTCGTGA
>g1217
ATGGCCAATGCAACCGTCGGAGCAAACGATGCGACAGCTCCTTGGAAGAAAAACCTTTCG
GCCACGCTCTGCTGCCCAGAATGCAAGGAAGTTCCCCCGAATCTCGAATTTCCGGATTCC
CACGAGACTGTCTGTGGATCCTGCGGCTTGGTTCTTGCCGATCGTGAGATTGACATGCAT
TCGGAATGGCGTACTTTCTCGAACGACGACCAAAATAATGACGACCCGTCTCGTGTCGGT
GATGCTATGAACCCACTCCTCAATGGTGATCAGTTGGAAACTTCTATCGCTAGTGGTGCC
TCAGGTCGCGCTCGGGACCTCTATCGTGCCCAGAACAAGCAATCGAGTGAAAAGGCCAAC
AAGGCGCTTCTGGCCGCTTACAAAGAGATCGGTGCTATGTGCGATGGGTTCAATATTCCA
AAGAACGTAGCGGACACTGCCAAATATCTTTTCAAGGTTGTTGATGATGCGAAGGCCTTC
AAGGGCAAATCCCAAGATGTGATTATCGCCGGCTGCATCTTCATCGCTTGTCGCCAGTGT
AAGGTCCCACGTACCTTCACTGAAATTTTCGCCGTGACCAAAGTGTCACGCAAGGAAATT
GGCCGTATCTACAAGGCTTTGGAAAAATTCTTCACCGCACAGAACATCGAGCGAAATAAC
ACAATCATGTCCAGTGGTGGCACAGTTGATCCCAACAATAACTACACAGCAACTACTTCG
ACAAAGCCCAGCGACCTTTGCAATAGGTTTTGCAATTTACTTGGCTTGGCGTATCAAGTT
ACTAGTGTTTCTTCCGCACTCTCCGATCGCGTCACGACCATGGGAGACCTCGCTGGCCGT
TCCCCACTCTCTATCGTTGCTGCGTGCATCTACATGGCCTCATACCTGATGGGTGATGGC
AAATCAGCCAAGGAAATCTCTCAGGTTGCCCATGTTAGTGACGGAACCATTCGCGGTGCA
TACAAGCAACTTTATGCTGAACGTGAGCGATTGATCGATCCAGAGTGGATCAAGGACGGC
AAGGGCGACTTGTCTCGGCTCCCTGCCAGCTAA
>g437
ATGTCCACCTTCGAGAACGTGgtgcgttcatgaattccgatccctttgcaaactccccgc
catcatcatcatcatcttcaatcttcaaatcaccaacctcgaatctcctcatttcttatc
gagaaggcaaatcgctaactaaatcgctttgatatagGTCGTCATTGACGGCAAGGGACA
CCTCCTGGGTCGCCTGGCCAGCACTGTTGCCAAGCAGCTGCTTAACGGTCAGAAGATCGT
CGTTGTGAGATGTGAGGCCCTCAACATCTCCGGCGAGTTCTTCCGCGCGAAGCgtacgtt
acaacccccatcaatccgatcctttctttcacattctctctggcgatggaaaacggtggt
tcaaaatcaatggcaaacaagaggaggaatttcgatttgcatatcgtgaacgccacatga
aaatctgccacattaagagaaatcatatatccatttaaggcctaaattgctgaccttcga
ctcctacgacctacagTCAAGTACCACGCCTACCTCCGCAAGATGACTCGTTTCAACCCC
ACCCGCGGTGGTCCCTTCCACTTCCGCGCTCCCTCCCGCATCTTCTACAAGGCTGTCCGC
GGCATGATTCCCCACAAGACCGCCCGTGGTGCCGCCGCCATGGAGCGCCTCAAGGTCTTC
GAGGGTGTTCCCCCTCCCTACGACAAGAAGAAGCGCGTTGTCGTTCCCCAGGCTCTGCGC
ATCCTGCGCCTCCGCCCCGGCCGCAAGTACTGCACTGTCGGCCGTCTCAGCCACGAGGTT
GGCTGGAAGTACCAGGACGTCGTCTCCAGgtacgtatcattctgtctgctctttttatat
tgagcagactcccgaaacccaatctacaaatcaccagatatgctaacatgtattttcaca
gACTCGAGGAGCGTCGGAAGGTCAAGAGCAAGGCTTACTACGAGCGCAAGAAGGCCGCTC
GCCGTAGCCTCGCCAAGGCGGAGCAGAGTGCGAACGTTGACAGCAAGACCAAGAGCCAGC
TTGCTGAGTACGGCTACTAG
>g758
ATGGCGGTCAGCACCGCCAGCGCGCCCAGTACGGCTGGTGCGACGGCGCTCAGCACCACC
CTGTCAGACCTACCGCTGGAATATCTCAGTCTTTACCATACCGTTGATACCCATCTTTCC
TCTATTTTTGTTTTTTATGGCCCCGTGGCTACTGCGAATGCTACAGTGAGCAGTTCGCGA
ATTCAGGCGCATATCTTCACCCCCGCCGGGTTCCAAAGTTATACTCGCGTTACAATTTCC
CCTGCTGCACCATTATATGCGGCCGTCAATCACCTTCCTCGCGACAAGCAAGGCGATCAA
GTCTGTCGCGGACTTGCTGTCAGCATGCTGAAATATTTCTCTGAGCTATCGGATCCACTG
AAGCACCATTTGTCTGAATCCCCCCAGGATGGCCGCCAGTTCACAAGACCGCCAAAATTG
TTCGATGAGAGGCATGCCGCAGATCTTGCGAACAGAATGATAAAAGTGGAAGACTCTCTG
GAGATTGTGCGCGACCTTCGAAGCGCATTCCAAGATCGCATCGTTCCCTGGACCGATGTC
GACGTTGTACTACCGGCAGGTACCATCAAACCCCCGTCAAGACGTGAAAGCTCGGAATTT
GATAATGACGAGGCTGAATCTACTCAATATGGTCCTTACACTCCTTTGATTATGGCACTG
GGAGATCCTATGTTCCTCCCGACATCGAGATTAAAGCGAGCACCCTCACAACCGACAAAT
GTCAGCAAATCGAGGATTTTTGCGCGAAGTCAAAAAGAAGCCCTTCGCCTGACCATGTGC
GAGCTCGTGGATACCGAGGAACGATACGTCGCTAAGTTGTACTCTCTTGTACACGAAGTG
GCGGATGAATTTCGTGAAAAAGCTCAAAGCAGAGGGCCATCAAGTTCTAGTCCTAGCGAG
GCACAATTAGAGGAGCTGTTTCCTCCTTGCCTCAATGAGATCCTGGAAGTCAATCTTGGA
TTTTTGGATGAAGTTCGCCAGGTTCTTGATGAGACAGAGAAAGACGCTCTAACCGATATC
AGCCAAGATACAGAGCTTCCACATCGCTCCTCCAGAGAAACGAGAGACTCCATCGGGGCA
ATTGCATTTGCAAAGGCATTACTTACCTGGCTACCCCGCTTCTCACAGCCATATGCGGAA
TACATGCGGGCACATACTGGTTTCACACAGATCCTCAATTCATTCATGAAAGACAAGACT
TCTAGTTTTTCAAAGCGAGTTTATGAGACTGGAGAACAGAGATTACGGTCTTTATTAATG
GAGCCCGTGCAACGGCTGCCTCGGTATAGCTTATTGATCGATACAATGACAGGAAGCTTA
CCGTTAGTCCACCCTGCAGTTCGGCCATTGCTCAAGGCCAGAGATGTTGTGAAGGACATC
TGTGCACTGGATGATACCTCACCTTCCGGTCATACACAAAGTCTCAAGCGTCTCAAGGAG
CTTGTTGATGGATGGCCAGCAAAACCATTTCCTGATGGCCGTTTGATCACAGCAGTTGAC
GTGAACGAGGTCACACCCCCATATCAGCTAGAAGAAGTCCCTTTGTCTCTTGGAGCTGGA
ATTTTGCTGGTATATAAGAACTGTTTGGTTATCCTATCAAAGCCTGCGGAAAGTCGAACG
ACTGCACGTGGATTACTCGCCGACATCGATAGTGCAGCATCCCCTACTAACGACCTCTCA
ACGCTCCTTCCGTCTGCAGAGCTCAAAGTGGTTCAAATACTGGAACTAAATGTTGTACGC
TATATGCAGTCAGCATGTGGCCGAATATTATTCCTTGTTCCCACAACACCGAAATCCCAT
CTGGGCGCCTTGGACAATAGTATTGATCCTTTTGCTTTGGAGCTCACCGGTATGTATGAA
GGGAGAGCCAATCGGCTCATCGAGGAGATTACGAAAGCAAAGATCGAGGGACGGTTCTCA
GAAAAAGAGCGCGAAGGTAGTAAATGGACTTTACGCAGTCCGCCGGGAACTGCCGGATGC
ACTAGCATTTTAGCATGCGTATGCGAAGAAGGAGAGACCGCTGCTCTCGATTTCGCAAGA
TCGTCTTCCATCAGAATCGTTTTTGATACACCGAGAGCTATGTGCTCCCAGATATTGACC
CGTGACAATCTGGATGTCGTATTGTCTCTTTCACCACCGAATGGTGATCAGTTCAGATTG
GATATTGAGTCTATAGCAGGCCCATCATCCACCGATTTGGTATCCGCGGAAAGCTTCGTG
GCTACTATTGCCAGACGATgtaagtattcctgtaccaaaatgctccatatccaatcacta
ataaattcgcagTGCAAAACCTCCTCCTCCCCTTAAATAGTCCTCGGAACCCAAGTTTGA
TGAAGCCATTGGTCCATTCAAATTTTGCAATCATTCGTTACATCGCCAGTAACTTGATCA
CACAAGTCAAGTCATCAAGGGGATTTCGTCCACCTTCACCTACCAAGTTACTCTCGAATC
TCCTAGGTGGCGGTCGGGAGAATATGTCTAGTTCGAAAGCTCCGAGCTCTGCCACTCTAC
TTGGCGAATTTCCGAAAATGCATCCATCGCGACCTCAACATTCTAGATCAAACACTCTTC
CTTCTTCCCTGCCCGGAAAAGACAAAGACAAGCCGAAAGAAGAGACCCCGAGCAAGATCT
CAGTAGTTGGCGCCCCAGAAACCCATGGCCCAGATGGACAGCTTGGACTTCTAGAACAAA
CATTCGCAGCATATGTGCTTTCGTTGCAGTCCCGAAGCGGCAATATTCTGGGACGTATGC
TTCGATCCAGAGATAACGCAGACCGTTCCCCAGTCAATGAGCTGTACAACATCCTGCTGG
AAGACCCAAGCAAGCTACAAGCCGCTGCCGAGGTACCGGTTGACACCTTATTTGTCGCCT
TTGAAACCTTTATGAAAAACGCCTGGAAGGATGGCATCGGTGCGGTTCTGGATGTTAAAT
CCCTGAGAAAGCTCCAGAACCAGTTTGATACAATGTTCCCCCGTGATTTCGATGATGAAT
TCCGAAAGTTTCTGGCAGACGCCAGTCCACAAAACCGTCGAGCTTTAGCCGCCATCATAC
GACTTCTTGCCGAACTACTTGATGCATCCGGCAATGATGGGGATCGGGGAGCCTTAACAA
TGGCATTTGCGGAAGTACTTACGGAAGAAGGCGACCCTGTACAGCATGTCTCTCTTTTGG
ACCGCCTTGTCGAAGACTTCGATGGTTTATTTGAAGAATTTATCCCAGGTGGTGCTTCGG
TTGAAGGAACGCTAAGCTGCGATCAGACCAAAAACCATTCGCATGGAAATACAGGTTCCG
TGGGGTCCAATAACTCATCTTTTCGCAAGCGATTTGGGTTTGGTCTAAATAAAGACAGCC
AGAAGAGTGAAGGGGAAGGCAAAGTTGCATCAATCCTGCGTACATTGAGCAAACGACAAA
GTCCGGCCGATTCAGAACCGAACACGCCCAAGGGGACTCTGATAAGATCCAAGTCGACAG
ATGTTGATGCCCGCCTGGGCTTTCTTCGGCCTGCATCTCGTGATCGCCCGAGTGGATTTG
CATCCGAGGAACAAATATCTAGGCCCGGTACTGGCCACGGGCAGCCGCCATCATTGTCCT
CTATCCGAGGAATATCGCATGACGGTGTGGTGAAGGTTCGCCGGAAACGAAGGAGCTCGC
TCTCCGATTTTCGCCCACCGACAGCCTCTTCTGATGCATCTAACGTCTCTCCAACTCATC
CCTTACGCCCAGTCACTCCCTCCAGCCGCCCACGCGGTGAGATTACAACACCGACCAATC
AATCACGACCACAGAGCAGCTACCTAGCCGTCTCACCCGCAAGGAGCACATCCCCGGCCA
AGGCAACTTCACCTGCTCGACTTGGATCACCGATTAGGAGAATTTCACCCTCGCGTCCTT
CTACCCCCAGTAGGAAGGAAAACATCGACCCGAAAGTGCCGCCGACAGAGCGGTCGACCA
AGACTAAGGGCGAGCTCTCAGACTCTTCAACGCAAGAGAGTAGAAGACGTTCACGGGCAA
CAAGCATTCCTCAACGTACACCAGGACTTCGCGAACGACCAGCTGTCAATGGACCAGATA
GCAAACGACCACAGTCCTCCTCATCCCCCCAAAAGACTCAGAGGCTACGAATGCAAAGTC
CTCAAAAACTTCGCGATCGTGTGCAGCACGAAAAGAGATCTCAAATCACCTCCCAAGACA
GTATGCGAGATGAATTGCAGACTCTTGGAGATGAGTTGCAGAAGTTGAGACTCAGTCCTA
CCAAGCAGGCTAGCCCAGAACGAGGGTTAGGGAGCGTGGATTCCTCGAGGCCTTCGAGTG
CGCGATCCCTGCTCGAGGCTCGCCTTCGAAGCCTTGAGACCCGATTTGATAATTTCACTG
GTGAATACAACACCCGTACGTCTACCCTCGAAAGAGATCTCGAGTCTTCCTTGACAGTAA
GCGAAAGACGTGTGAGAAAGCTGGATGAACTTTATCGAGAGGCTAGTGCAGAAAACGAGG
CTCTCTATGGTCGCTTTAATTCAGAACTCAGCAAAATTGCCAAGGACGTCCGAGCCGGAA
ACGGGGAAGGGGCCTTGCACTCTCAGCTGGAGAGCGCCATGGAAGAGATTGGTCGGCTCA
AGAAAGAAAATCTTCGCCTTAAAAGAGAGGTAGGGGGCCTTCGAGCCCAGCAAGCAGGGG
CTGCGTTGCTCAACGCAAGCGAGCAGTAA
>g724
ATGCGGGAAGTCAACTTCAGTATCCCCAATATGAACAAGGCTTCGGTCAACATCACAACC
ACCCTTTACGACCGAAGAGCCCTTGACTGTACATCGACTTTGCCGTTAATTAACTCGCTC
AACCATCTCGCATACCTCACAACCTCATCTGCACGGATTCGGGATATCCTGACCGTCGAT
GGCGGCATCGAACGGCTCGTGTGCATCCTGAAGGAGGGCAGGAGCAAGGATCTGATGGAG
ATGTGGAAATGGAGCCTCGCATTTCAGTGTGTAGTCAACATCGGAGTGAGGGGCTCTGAG
AGCGTGCGAACTAGAGTGGTCGAGGCTGATATGGTTCCTGTCATCGCTACTATTCTGGAT
AATTATATCAAGGTGGTAGACAAGGTCCGGTCCCGCGCCGACCCCGAACCTCACAAGCAC
TCTTCAAGTCGTCACTCTGGCAAACCTACCACCTCCACCCGCGAGGTCGCTGGACGATCT
GCTACTCTAGATGAAACTTCTAACGCCGACTCACGCCCATCTTCTCGCCCTCAAGCCCCT
CCTCCAAGCATCGAAATCCCCCAGTCCTATTATCAAGAGAATCAACCAACAGACTCTGAT
GTGATGGATATCACCTCTCCTCCCCGCGCCCCTATGACTTCACCGCCAGACCAGAACACA
TTTAGACCAGAAGTCCAAAACCACCGGGTCCATGATGCCCGGTTCTCTCGAACAAATCAC
CGCCTGCGAGCCATGCAACCCCTTGCCACCGCCGTACCCTCAATCGATACCCCCGAGGCA
TTCGGCCTTAGGCCGGTACGTGACGCAGAGCGTCTTCCTAGCATGCCTCCAGGACTACAG
ACCGGTATCATTTCGCAACCCGACTCCCCAACAACCCCAAGCGGACCGATCCAGTCTTCA
TCTCGAAGTGTTCCTCAGCCCCCACCTGCCATACAACGCCCCGCTATCCGGCAACAACAA
TCTGCATCGGGTGAATCAGACGACGCCAATGGTGAAGATTCGACGATGGGCGATGATAAT
GTCCTGGGACAGACTACCGAGCCTATCGTTGGCCTACCAAATCGAATGGAGATTGATAGC
GTCGATGAGCAACCCACAACGATGATCGATGATGTTTCTGCAGCACATGACCTGACTGTG
ACTGATCCCTCTGAGGAGGGCCAGGAGGCTGAAACCTTCAACATTGCACATCGCTCGGCT
GTTGATGGCAGCATCATTAACAACAATGGAACTACCCAAAACAATGGTGGACTAGGTCTT
TCCCCCGCCCAAGCTCCCAACAACCCAAATTCCCCTACCCTCGCACCCAGCCCCTACGCT
ATGTATCTCCGTGACCGCAGTACTCCCACCAACCAGGGGGTCTTGACGACTATGCCCAGG
GACGAGGATGTCCTGATGTCATTGCAGCTCTTGGCTTATGTATCCAAGTACTGCAACCTT
CGTTCCTACTTTCAGCGCTCTCATCTCGTACCGAAACTTAAGATCGATCGTGAATTGCAT
TTGTTGGATGAGAATGTCGATCCCTCATCCCCCGTCGAGATGTCAGAGGACGAGGATGAA
TATTTGCTACCCGATGATGTCAATATCTTCCCGCTGGTTGAGAAGTTCACTGTTCGGCAT
CATTCCAAGGACATGCAATACTGGGCCTGCGTTGTGATGAGAAACTTATGTCGCAAGGAT
GAGTCTCGTGGGGGAATACGCCAGTGTGCGTACTACAAGTGTGGCAAATGGGAAGAGTTC
CAACGCCAATTCGCTAAATGCCGCCGCTGTCGCCGCACTAAGTACTGCAGCAAAGATTGC
CAAAAGGCAGCGTGGGTATATCACCGTCACTGGTGCCACACGTCCCCCTAA
>g840
ATGgtcagttccctaaccccgcgccgcgtgtggcatcatctgggcttggctaaaaacagc
taacatcttgcagACTGATTCTCGCCTATATTCTTTCTCTCCGGAGACAAAGGAGCACCT
GCGCAAATTCCGTCTTACTACCTCACGCGCAAAGGATCCTCAAGCTATAATCTgtacgac
cccgccatcttctccccacacatacctcaccgtcctgtcttcaagacatatcataatatc
cgaataccagcgaaacaatttgagactctgctttgatatgtctgctaatctactctttcc
acctatcttcagATATCATCGATGGAAAGAACCAAGAGATTCGTGCTCAGGATGGTGAAG
TTTACACCAAGATGGAAGATCTCGCTGATGACCTCCCCGAGTCCTCTCCACGCTTTATTC
TCCTCAGTCACCCCTTGACCTTGgtatgttctcatcatgctgccaagtcctccttccatt
gctaatgaaatcattttttatagGGAGATGGCCGCCTTTCTGTCCCTTACGTCATGCTTT
ACTATCTTCCAGAGAACTGCAACCCATCACAACGAATGATGTATGCGGGTGCCGTGGAAT
TGATGCGCAATACTGCAGAGGTCAACCGAGTCATTGAGGTCTATGAGGATGAGGATATTA
TTTCCATCAAGTCCCAGCTGGGTGGTACCAACTAG
>g622
ATGTCGTCCAATAAAGACACTATCCTGCGCTTCCCTGGAAGTACCGATCCGAAGTTTGCC
GCAAAGCCTTCGCAGTCGCAGTCGCAGTCGCAATCGCAGTCTGAATGGAGCCAGCAGGAC
AGCTCCAAGTGGAGTCCTATTCAGTCCTTCAGTAGCCACATGGACAATCAGGGCCATCCC
GTTGCGGACCCAATTGGCGGCAACGGTGGCACCATGAAGGGCAAAAAGAAGGGCAGTATC
GATGAGAATAGTGATCTCTTTGATGCGATGAACGCCGAGACCGAGGATTTTGACTAA
>g224
ATGTGCCAGCACGAAACCGAAGCCAATGGCTGGACTAGCATGCCAGCCAACGCAGGAGCC
ATCTTCGGCGACAAATCTTTTCTGAATACTCCCCAACCTTTGTCACTTGAGGAAATTCAG
TTCCCTTTTGATGAGCCCTCCGTTGCAAAGACTTTGAAATATGCAAAGGAGAAGTTGCAC
ACCGAGACCTTCAACCATTCCATGAGGGTATACTTCTACGgtacgccgatataagagatt
caaatggcactaaaagtaaatagcagaagctgaaccattagtcaatagGCATGGTAATTT
CCAAGCAGCAGTTCCCAGAGAAATTTCCCAAGCTCAACCCAGCGACTTGGGCTCTGGCTT
GCTTGCTCCACGATCTCGGCACCGCAGACGAGAACCTCACAGCAACCCGAATGTCTTTCG
ATATCTACGGTGGCATCAAGGCCCTCGAAGTCCTCAAGGGCTTTGGTGCTACTACCGACC
AGGCCGAAGCAGTCGCTGAAACAATCATTCGACACGAAGATTTGGGCGTCGATGGTACCA
TCACGTACTTTGGGCAACTGATTCAGCTTGCTACCATATATGATAACACTGGATCTCACC
CTCATGTGAAGGATTTTGGTGACATTATCCATGAGACTACTCGTGCTAAGATCAATGAGT
CTTACCCGCGCAATCAGTGGTGCAAGGTCTTCGCGGGAATCCTTCGCAAGGAAGAAGCTA
TCAAGCCCTGGTGCCATTCGACTCATCTCGTCAACTTTGCCGAGGAGATTGAGGCCAACA
CTTTGATGAAGCAATGGGAGTGA
>g1026
ATGGCCCCTCAACTTCACCAGAGACCCCCTTTCCGTGCGGAGCATTTGGGCTCCCTTCTC
CGCCCCCAGGAGCTCCTGGATGTTAAGATTGCTTCCGAGAAAGGCGAGGTCCCCGAGTCT
CAGCTCATCCCAGTTGAAGACAAGGCGATCAACGATATTGTCGATACTCAGAAGAAGCTT
GGATATTCTGGTATCTCAGATGGCGAGTACCGTCGGCACAgtaagtatctcttaggctct
ttcttatgaagcgttcaaaagaaactcttgttgatggtggcatagTGTTCTGGGGCACTT
TCTTCCCCGGCCTCGATGGCTTCGACGAGGTTACCGACTTCGAGACCGACATCTTCCGTC
CTTACGCCCCTGATATCGCTGCTTTCCTCGAGGCCGGCCACAAGCCCGGTGAGACTGTTC
TTTGCACCGGTAAAATCAAGCACGTTGGAAGCACCTATGTCGACCAGTTCAAGTATCTGG
CTAGCCGTGTGCCCAAGGATGAGGTGAAGAACCTAAAGATCACTCTGGCTGCCCCTAACT
GGTATCATCTGCGTTACCGCGAGGGTAAGGCCTACCCTAAGGACGTGTATAGCTCCGACG
AGGAGTACTTTGGTGATATAGCCAAGGCGTACCAGGCCGAGCTGAAGATTCTGTACGATG
CTGGCTGCCGCAATGTGCAGTATGATGACCCTAACCTGGCCTgtaagttataacccattt
attctatcctgcagagggtcaaataagaacagggggcttactatggaaatagACTTCTGC
TCCGAGAAGTTCCTGGACGGATTCAAGGCGGACAAGGGCAACGTTTATTCTGCGGATGAC
ATGTTCGAGAAGTACATTAAGCTATATAACGATAGCTTCATTGGCCTGCCGGAGGACATG
CACGTTGGTGTGCATCTGTGCCGCGGTAACTTCGTCGGCAGCCGCCACTTCTCCGAGGGT
GGTTATGATCGAATTGCCATCAAACTTTTCCAGGAGCTGAACGTGCACACCTACTATCTT
GAGTACGATACCGAGCGTGCCGGTGGCTTCGAGCCCCTGAAGCACCTGCCTACTCACAAG
AACGTCATTCTCGGTGTTGTGACCAGCAAGTTTGCTACCATGGAAGACAAGGAGCAGATG
AAGCAACGCGTTATCAATGCTGCCAAGATCATTGCTGAAGGTAACAATATCTCGCTTGAG
GCTGCTCTGAACCAGGTCGGTGTTAGCCCTCAGTGTGGATTCGCCTCGCACCGTGAAGGC
AACGCCATTGATTGGGATGGCATGATTAACAAGCTTCAGCTTGTTCGTGACATCGCCAAC
GACATCTGGCCCAACCAGGCTTAG
>g1057
ATGGCATGCCCGTTTCCTTATACCTATGTCTCGTGCCCCTGTGCCGATACACCTGTCCCT
GATCCAGCCAGAAAGCGTCGGTCCAGGGACTCGCCGCAGAAATCCACCCCCGAGCGCACA
ACTGTCAGCGGCCAAAAAACAGAAGGGGATAAGCCACCGGGTAATCAGACCGAGCAAAAT
GGTGGGGAAGAAGGAGCAGACGACGACGAAGAAGATGAAGAACAAACCTTCGACCCTAGA
TCACCTCGGTCCAATTTTTCGCTATATCCGCCCGAACAGCTCCTTTACTGTGAGGACTGT
CACCAAATCAAATGTCCACGATGTATAACAGAAGAAATTGTGAGCTGGTACTGTCCAAGC
TGCTTGTTTGAGACGCCCAGCAGTATGGTGAGAGGGGATGCAAACCGgtatgtaaacgta
cactacactcatcttgggatatgacccaccattgctcatccacgtaatatcagATGTGGT
CGGAATTGCTTCAATTGCCCCATCTGCACAGCTCCGCTGTCTGTCAGTACAATTGAAAAT
GTCACGGGCAATGGAAATCAGCAAGGACCTTGGGTCCTGTCGTGCGGTTATTGTCTTTGG
ACAACGCTTGACATCGGCATCAAATTCGACAAGCCCACCAACATTCGCACTCAGCTACAG
AAGATGACGGACTCTACATCTGGGCCAACATTCGACACTCGATCAAGACAAGGATCACGC
GCCTTTAGCGATCTCAAATCCCCTCTGTCCAACCTTGCATCTATTGACGAACCATCCAAT
ACATCAGAGGGGGTCGGAGAACAATCGGCCTCAAAGAATGATCAGGAAGTTGCCTCCCAT
CTAGGTGCAGATGCCCGGTTTTTGGCTCTCAAGAACTTCTATCGATCACAGATTTCCGAA
ACGTCGACTTCCCCAGCCGATCCTTTGGGCAACGACTTTGGCTTCTCGTCGCCCGGCGCC
TTGAACCGACTCATGTCTCTGTATGCTTCATCGTCTCGTTTAAGCGGACTATACGGCGGC
AACAAAAAGCAAAAGCCCAAGCCCCCAGTCATGCGGGAAGCATTAAATTCTAGTGAGGGT
CTTCGAATTGCCCCGGCAGATGGTGATGCCTCCATCATAGAACGACTTGCCTCCCCAGAT
TGTGGCTGGGATGGTGTTGCGTCTCTAAGCCAGCGCACGGAACAATCTCCTGATGTTCGA
TTTTCCGATGACCTTTTGCCGCTGCCAGTACTCCTTCGCACAAAGCGTGCCAAGCGATGC
AAATCTTGCAAGCATATTCTTGTGAAGCCAGAGACTAAACCACAGTCCACGCGTTTCCGA
ATCCGCCTTATTGCGCTCAGCTATATTCCTCTTCCAACTCTTCGCCCTCTGACGCTTCCG
TCTTCCTCTCTTATACCGTCTCCAGCTCCAGATTTGAATGCGCTAGCTCCGTTACGTCCC
GTTCACGTTCTGCTTACATTGAAGAATCACATGTTTGATCCAGTGCGAATTACACTCGCC
ACTCCGTCCGTGACACCAGGTCGTGTGGCAAGTAAAGTGACTGTACTATCTCCTCAGTTT
GACATCGGCCCTAATAGCGATGTCTGGGACGAAGCTTTACAAGGTGCATCGGCGCCTGTC
ACGAGCGACCCCCGTCTACGCGCGACAGAGAAGGTTCCTGAAGCTGGCAAGGTCTGGGAC
AAGGGTCGAAACTGGACAACAGTTGTGCTGGAGGTGATTCCAGGAACATTGCCTGGCTCA
GAAGCTGATAGTGGAAAGGCAGGAGTAGATGAAAATGAGCTCGCAGTTGCCTCGCAGCAG
GATGAAGATGTTCTCGAAATCCCAGTGTTTGTGCATATGGAGTGGGATGCAGAGGCACAG
CTTGAGCAGCAGAACGTTGGAAAGGAAACTAAGCCAGGTGATTTGGTGGCTCGCGAGTTG
GCCTACTGGATGGTACTTGGCGTAGGACGAATCACGCCGTCATTGTAG
>g1147
ATGGCGCGCACACGTTCCCAGCAGCAGTCTGCCGGCCCCTTTGTGTCGCTTGATGATTTG
CCCCGTCCTCCCCGTGCCACTCGAAGTCGAAGTGCCTCCATTCCTGCTGGGGAGTCCCAG
AAATCTCAGGTTGCTGGACATGCTCCCGCCCGGAAGGTTGGTAAAACTCGCGGCCGCAAG
AAGGCTCCTTCGACGCGTGGCAGGAAGgtaagttcaagttcttaacaaaggtcgagaaga
cccccaggtggctaacgattggcctcagAAATCTGTCCAACAAAAAGCCAATCCCGAGAT
TGAGCAACAGGATAATGATTCCACTTCCCCCAACCCCGGTGAATCAGTTGCCAACAATGA
CTCGGCCGGGCAGCCTTTCGAGGCCTCTACCAACTCGTTCGAACAATCTACCTCCGTCCT
GCCTTCCATCGAGATGAACGATCTTGATGATCCTGAAGTCCCCGAAAATTCCACCAACTG
TGAGTTGCCATCTGTCTTACCTCGAAATTCCCCCATCAGAAGTGCACTTTCTCGATTTCC
TTCTGTTGGAATCGCACCTGCACGCAGATTCGCCCAACATTCTCCCTGTGGATTTACTCC
CCCCGGGTCCCCCTCTGCCCCCGGATTCCCCTCTGCCCTTTCTCGATCTCCTTCTGTTGG
AATCGCACCTGCACGCAGATTCGCTCAACATTCTCCCTGTGGATTTACTCCCCCCGGGTC
ACCCTCTGCCCCCGTATCTTCTTCCCCCGAATCCTCACCCGAGCCAGCTGCTCGCGATAC
CGGGCCTTATCATCCCAGCGGATTTCTCTATCTCGTTTTACAGCACCCGCATTGTGCCTC
AGCACGCCGCCAGGTCGAGATTTGGGATGCGCAACAGGCTGCGCGTAAAGCTGCGCATAA
AGCTGCACGTAAAGCTGCACGCAAAGCTGGCAAAGCTGGGGTCAAAATCCCGTCACCTTC
CCCCTCGATCCATGAAGACCCCCCTGTCATTCATCCTTATGGACCTGAGTACACCATGGG
TTGCCCACTCTGCGCTCATGGCTGCTGTGGACCGCATAATTCTCACTTGGACAAATTGCT
GATGTTCAATCGTAAAAAACCAGCTCCGAAATGGGGAATCATGAACCGGATCAACAAAAC
TTTCAGAGGACAGCCACAACCACATGATGCCTTGAGTCCTTCAAAAAGTTCATCGAGTCG
CAATCGTGTATCAAAATCCGTCAGGACCACACCCATCCGCCGCACACGATCGTCCTACGC
CGCCATCTCTGAACGACGTCGCGCTGAAGCTAGTGGCCGCATCAACCGAACTCTCTACCG
TTTACCTGAGCTGTTGTCCCAAAACGCGAACGACGAAGGTTTGTCTATCACAGCTAATCC
AACAACTCCCCTTCGTGCACAACATGATACTCCTCCTATGACAGCCCCGGCAGCGGGTAC
TATTCATCCGAGCTATGACAATTTCGACACAGGAAACATGTCAGCAGCCGGAAATGATGC
TGCAACAGCAGCGGAGGCCACCCAAACAACCACACCGGCCTCTCCTGGTATCGTAAGATG
GGTGTTCAATACCATTTCCCAGCGCTGGACGAACATTCGTGATCGATATGCCAGTCATCA
GCCGACCGAGATGGAAACCCTTAgtaagctttatgtctcacgcccccagtccgaatactc
actcactttctaacccagCTGCTCAAAATTCGGATTTCACGCCAACTCCAACTCCGCCCC
AGCACTTGCCTACTTCACCTCAAACGGAAGCAAGACCCGCAAGGCGTCGCTTGCCCTTCA
CTAGGACTGCTCGATCTTCTTCTCTGTTTCCAAGCGGGCTTGATCCTGAGCTGAAAGCCC
GATGTTACGAAAGATTACTGGAACCCACAACAGCAAATGACCAAGACATCCCTTCAGAAA
AACGCAAACGTGAGGTGTCCCCTGAGTCCATGCTGAATCAAGATCAGAACGTCCCAGAAA
AGCGAAAGCGTGAGGTGTCTCCTGATTACATTCCAAATCCAAAGGGAAGTAGTTACGGCA
TGGACGATGACTTTTTCACATACACCGAAGAGGAGTATGCCGAAGAGGAAAAGCGCCAGG
CCGAGGAGGCAAAGCACAAAGCTGAGCAGGCGGAGAATGCCCAAGCTGGGGCACCTTCCG
CGAAGAAAGCTCGTGTCAATGCACCTCAATGGCCGCGCCGCAGAACTGCTAAAAACAGGC
CCGAAAAGGGTAATACTTCCAATCCCCCACCATCAAAGCAGCCTGGATTCGAGAAAAACA
GCCGGCGCACGTATGCGCCACCCGATTTGGAGACGATCTTATCAAGTCGTCTGTTCAACG
AAGACGATATCAATCTACCTGCCGGATCTGATAGCCCGACCACCTCAATTCAAAACCAGC
GTCCCGCCGAAGCCGTTGCAGACCCAAAAATTGTTCACTCAGATTCCAATTCTGCCCCCC
CTGGTGAGTGTTCAGTTTTGGATCCCTCGTTCACCCCCTCGTTTTCTTGCCCAGAGACAT
CGGACCGACATACCCAAGGACGCGTATTCGTCCCAAACCCCCATGGAACATTCGAAACCC
CCTACAGTTCCGACAGTGAAACGGAAGAACCCACAGACGCTGACTATGCAAATGAAGCCT
CGGACCTCAATCGCCAAGATATTCAAGCACAACCGCTGGATTCCCAAAATGTCACCTCCA
CCCCCAACACCAACAGTACGTTGCTTGAAACCCCACACTCTTCATTCCCAGCCCATGATG
GTCCTGGGACCCCTCCCCTTATCTCTGGAACGGCCACTACCCACATTGAAAGCTCTACCA
TCTCGGCGTTGCTTTCTCCCCCTCGGATTTCCGGTGAAGATGATCTTCTTCCACCATATC
CTGTCCAGAGACAAACTGTATTGCAACGCGAGCGTTCTGATACCACCATCAATCGATTGA
CAGACACTGAAGCTCCAATGCCATTTACTTCCGACCCATTGGACGAACTTCCAGATGTCA
TTGTCAAATTCAACCCAGGTGGCACACAAGCTGACGAGATGACCGTAGCCGCAGTTTCTG
ACTCCGACGATGCATCGCCTTTGACACGCGCGCGCAGCAAAGCCGAACAATTTAAACCGA
AGACTCCGAGTCGTCTTCGTGAAGCGCATCGATTCTCTTCCACAATGACTCAAATGTCGC
CCTTTACCCCAAACAACACCTCCAACACAGATTTTGAGCACCCGGAACCCGAGAATCACC
CAGGTTTCCGCAATCTGGAAGATATGATGGCCGACTGTGACGCAGACTGGCTGTACGGAC
AATGCCCTAGTGGTGATCTTCGCCAGTTAAAGTGGCCGAAGAAGATCAGCCTCACCGAGC
AGATACGCTCCCACGGAATCGATTCTGCTGATGAGGATATCGCCATCGCGGATGAGGCCT
GGAATGACCCAGCGCAATTTCAGCGAGATCTGGAAGCGATGCGCGCTGTGCTTGCTACAT
CTATGAACAAGCCAGTCGGTTCTCCTATTGACTGGTCTTCATGGGATTCCCGGCTCCAGC
AATAA
>g428
ATGGCAAATAATTCAGGGCCAGCTGATAAAGATGGTCTCAAATGCCCACAATGCTCAAAA
TCTCGATTCAAGAGCTTTGTAGCTGTCAGAGATCATTTTCTCGCTTTAAATCACCCGATC
GATTGCACCAAGTGCAATAAAGAGTTTAAAGATGTAATGCCTTTGATAGATCACTATCAA
AGTCACGACAAAAAGAAAACCGCGCCATCAGAGTCACTCGCCAAGGAGGTGACGAAGCAA
AAGTCAAACTTGTCAAGTGTCAATCCAAAAAACTCGCAGCAGAAGACCAAACAGAAGACC
ACCCCGAAGACCACAGACCAGGCGGCTTCAGAGATCCCTAAAGTGAAGGAACTCGCTTTG
AGGTCATATGCAACATTTCCTGCTCCAATTATTAGCGCAAAAGGGCCTAAAAATGgtatg
atccaatctcctatctctgaataggaagatctgacataaaatttatgaataatccagCGG
CTCTCGATGCTAACCTCTATATGACCCGAAAAATCATGTTCGAGGATCTGCGGAGCAAAT
GCCACCCGGCATGCCGCCTTGAAAGGGAAGGGTACTTTTTGGAATTCATACCATTGCCCG
ACAGCAACTTGCTATTGAATAGAGAGCTCCAAGGCGTGATGAGATTCGATGAATTTCAAA
TGGCACCGCAAGTAAAATTTCCAAGTACTAAGAGACTGGCGATTGTTGTTGATTGTGAGA
TGGTGGAGGTCGACAGTACCGTCCCTGTTTTTGGGAATCAAGAGCTTGTTTTCCTCAGCG
CGATCGACTTCTTCACCGGTGAAGTTTTGATCAACAACCTCGTGAAGCCAACACAGCAAG
TCAAAGACTGGAGAACCAAAGTCAGCGGTGTTTCACCAGCCCTGATGAAATCTGCTTGTG
CCGCAGGAGAGGTGATTAGGGGATGGGAAGCAGCACGCCAACAGTTGTGGGAGTTTATGG
ATGTGCACACAGTGCTTATTGGTCATTCTCTACAACACGACCTGAAAGCCCTTGGTATGC
TGCATTATAATATCGTTGACTCTAGTATTTTGATTTCGGAAGCTGTTTTCACCCCAAGTG
CGCCTACCCAACGATTGAAACGAAAATGGGGCCTGAAAAATCTTGCAAAAGAAATCCTGA
ACCGTGAAATACAGGTCGGAAAGTCTGGACACAGTGCGTTGGAGGATGCATTTGCGACTC
GGGACGTTGTTTTTTGGTGTATGTGTAATCCGTCGTTGTTGTCCTATTGGGCCAAGCAAC
AGAGAGTCCAGGAACAAGCGCGCATTCAGACATTGAAAGACAAGAAATTTTTGAAAAAGG
GAACGGGGAAAGGATATTCTGGAAAATCAAGTCAATCTAAGGGCCTTGACGAGGAGCAAG
ACCATCAAAGTTCGGAAACGGAGCACTGGTCTGACATCGCAGAGGAGTGTGGGTACCGCT
AG
>g414
ATGTCTTATTATCCCCCATACCAGGGTGGCCAGGGAGGCTACCCCCCTCCCCAGCAATCT
TATCCCCCGCAACAACAGTATCCgtacgcgatcgctttgccttcaaccccagttcttcgt
gctttggttccactgaccttttttttctttgtcgcagTCCGATGCATCACCCGCAACAGC
CCTCCTATGGTGGCGGATACCCCGGCCAGTCCTATCACCAGCAGGCACCTCCCTCCAACC
CTTACGGATATAGCCATTCGCCCCAGCCGCCGCAACAGCCCTACGGCTCACCCGCCCCGC
AGCATGGATACAATgtacgttcccggtagcctcaagttgtcgatgaggaccatcgcggca
aatagatatcgatgatgaatattccacctgggataagatcactgacaagggtctcgcatt
tagCACGGTCCTCCTCCATCCGGATATCAACAACCACCCAATGGCCCACCCATGTACCAG
CAAAACCGTCCTCCAGgttcgcagatcgtcccatcgctcgaaataccattaccacccgat
tcgcgctaacatatatcgcttttatagCAAACTACCAGCAAGGTGGTGGCGGTGGTCGCC
CAGCTGCCCCTCCTACAGCTCCGGTAGCGTTCGGACACGGCGCCCCGCAAGGCTATAACT
TCCAATATTCGCGTTGTACCGGAAAGAGAAAGGCACTGCTGATTGGAATTAACTACTTCA
GCCAGAAGGGTCAATTGCGAGGATGTATCAACGATGTTAAGAACATGTCGACATACCTCA
ACCAGAACTTCGGATATGCCCGTGAGGACATGGTTCTCCTCACAGATGACCAGCAGAACC
CCATGAGCCAGCCGACTAAGGCGAACATTCTGCGCGCCATGCACTGGCTTGTCAAGGATG
CGCAGCCAAACGACTCCCTCTTTTTCCATTATTCTGgtgagtcgtctacaattacaagag
gaacgaggttggaacatttgatttggaactgacatattttttcagGCCACGGCGGTCAGA
CACCAGATCTTGATGGCGATGAAGATGATGGATACGATGAAGTTATTTACCCCGTCGACT
TCCGCGTCGCCGGCCATATTGTGGATGATGAGATGCACCGAATTATGGTTCAAACGTTGC
GCCCAGGTGTGCGTCTGACAGCCATCTTCGACTCCTGCCACTCTGGCTCTGCTCTGGATC
TGCCCTACGTCTACTCCACCTCTGGTGTCCTCAAGGAGCCCAACCTGGCCAAGGAAGCCG
GTCAAGGCCTACTGGGTGTTGTTTCTGCTTACGCCCGCGGAGATATGGGTGGCATGATGT
CGACCGCCATGGGATTCATCAAGAAGGCTACCAAAGGTGATGATGTGTACGAGCGCAACA
TCAAGACCAAAACAAGCCCTGCCGATGTCGTTATGTGGTCCGGAAGTAAGGATGACCAGA
CTAGTCAGGATGCTCAGATCGCCGGTCAAGCTACTGGTGCCATGTCATGGGCCTTCATCG
CTGCTCTCCGAAAGAACCCCCAGCAGAGTTATGTCCAGCTGCTGAACAGCATTCGTGACG
AGCTCTCTACTAAGTATTCCCAAAAGCCTCAGCTGAGCTGCAGTCACCCTTTGGgtaagt
tcatattaatcctccccctttcccggctaatatgttgttttgaccgaacttggactaacc
cccgaactgcagACACAAACCTCCTTTATGTGATGTAG
>g651
ATGGCCAACTACTGCTATCAACAACAACAAGCCTCCTCGACTGGCTCAAAATGGCACCCA
CAACATCTATCTGGCCAACCTGTTAACATGCAAGACTGGGCTCATGCCTTTCCTCGACCT
CGACATACAAGGGTGATGAAGCCACGTAGTGCGGGCAATAGCCCTTCATCTATCAGCCGG
AGAAGGACAACTGTCGCCCAGAGTACGGCGCAAGGAATTCCAACCCAATATCAATCTTCA
CTGGAAGCTGCTCTGCTCGCCTCTGCAACCCGGAATTCTCGCCCGATTAGTTGGCATCCA
TCTCCAAACAGGCCCCGCGGCCTTTCAAACTCTTACCTTCCGGAATTTTCCTCGGAGATG
TACTCCGGTATAGTTGGGGCCCCTGATCAAATGAATGCCTTCCCCGTCTATGCGAACGAC
AACATGGTGCCATATGGCATGACAAATGGGCCTGCCTATTCACCTGGCTATCTTCCCATG
TATTCGGATCCTATGCAGGAGGCAATTCCTATGCCCCAGCCGACTCCTGCGCTGTCAATG
CCCGGCTCGCAGGTCGAGCAGACCGCATGGGATTTCACGACGACCAATAACGAATTTTCC
AATATTGCCCAAACCACTTCCGATGGCTGGTCCTTGGATATGCTTTCGATGGCCAACATC
CCCCCAGCTGAAACAACTTGTCCAAGCTATGCCAGTGTGCCTTCACCTGGCGAGCTTAGT
GGACCCTCCACCCCGGATTTTCTCCCAGTTCAACAATTTGAAGATGTTTCGACTTCGACT
CAATCCAAAAAAGGCGCCAAACCAGAGGAAGAACTGGTTGGCATGGGTCTTTACAACCAA
CCCGAGCGAACACTCGCTCAAACGCAGGCAGGATCAGTTGGCAAAGGCCTCAAACTTGAA
GAGACGTTTTCGCCATCCGACGATGAGAAGGAAGATAGTGGTGAAGATGTGGAAGATTTG
CAGCAAGACCAGCAAACGATCCCCGATCAATCTGCGACCATGATTCAACAACATCAACCA
CCGCAACAACAGATGTCGGTTCACAAGCAACAATCCAAATCTGGCCTAAACCTACTTCAC
AAGTCTTTCTTCTTTGACCACGACGAACTCGACCAGCAGCCAATGCCTGTAGCGCAGCCA
TTCGCAAATCTGAGTCAGCCATGCATGAGCTATGGGTATGGCGGCTGGCTCTGA
>g209
ATGAGCGTTCCACGAGCACCGGTTTCCCCTTTACTGAAAGGAAAGGTTGCAATCATCACG
GGGGGCGCCCAAGGCATGGGCGAAACAACAGCAGAGGTATTTTTGCAAGCGGGCGCAAAA
GTAGTAATCGCCGATGTCAAGTCAGAACAAGGAGAGCAAGTCGCGAAAGAACTATCCACT
CTTGGAGATATCATATTCGTCAAAACAGATATTTCCGACTCAAATGAGGTTCAAAACCTC
ATCGCTCAAACTGTCAACAAATACGGCCAATTGGACGTCGCGATCAACAATGCCGCGCAT
TACCCTGATAAAACTCCTCTTATGGAGTTCGATGAGACTGTCTGGAGAAGATCGATGGAT
GTCACTCTGACTGGAACAGCACTCTGTGTGAAGTATCAAATGCAGCAGATGAAAAAGCAA
GGTACAAAGGGATCGATTGTTAATATTGCCTCAATCAATTCATACATAGCGGTACCTAAT
ATGCCGGCATATACATCTGCAAAGCACGCATTGATTGGATTGACGAGGCATGCCTCTAAT
GAAGGTGGTCCTCTCGGTATTCGAGTAAATGCTATTGCCCCAGGCCCAATTTTCgtaagt
agcacactcactttcgtccaagttcatgctgctaacacagaacagAGTGACATGTCCGCG
GAATCATTGAGGATTATTGGTACTACAGCGGAGGAGTTCGCACCAAAGGTGACCAGTTTG
AACAGATTTGGGGAGGATCATGAAGTGGCACAGGGATCTCTTTGGCTTGGTTCAGAGTGT
TCTTCATACATTAATGGCGTGTGTTTGCCCATTGATGGTGGCGCTCTGGCAAAATGGTAA
>g340
ATGCCCCACGCCGATTCTGACAAAATGGGCGAACCCATCGTCAACGGCGAGAAGGTCCAC
TCTCAATTCTTCGATgtatgtagctccagctccaacaccatccacttcaaaagtgtacta
ccgacttatactaacctaacactttgctttacagCATCTCACCTCATACCCCGTTGTCTC
AGACTCCATCGCCCTCTTCAAGGGCAATCCTTACGGCGCCAAGTCCATCGATCTCGCCGA
TCAAGGCTACACCCGTCTAGCCAAGCCCGTCTTGCCATACTTCTCTACGCCCTACAGCTA
TGTGGCACCTTACCTTGCTCGAGCCGATTCTCTTGGCGACCAGGGTCTAAGCAAGATCGA
TACTCGCTTCCCCATCGTCCGAGAAGATACCCAGAAGATCCGCGGCACCATCTACAACAC
TGCGGGTTACCCGGTGCGCGTCGCTGGCGATGTCAAGCACCACCTCTATGACACTTATGG
CTCGGAATACAAGAAGTGCGGTGGCGATGGTATTTTTGCCTCTGGAAAGGCTGTCATTAC
AACGAGCTTGGTTCTCTCGCAGGAGTCACTCGCTTGGGTCAACACTTGGTTGCAGACTGC
CAAGGAGGAAGTTAAGGAAGTTGTGAATGAGAAGACCAACAACCACTGA
>g879
ATGCGCTTGACCGTCGAGCTCATTCAGAACTCTCTGTCATATATTAATCCGCTCAAAGAC
CGCGAGCTGGATCTCCGAGgtgcgtggaaaatttacacacctacctgaaaagaacaggta
ctacatttttgaataaggagctggattaaacatcgcattgcgagacgtgtagGACACAAG
ATCCCCGCAATCGAGAACTTGGGTATCGCCAAGgtgagtccttcactgtgatctgcaaag
ctatgagcattgctagatttcaattcacaatttcgatacacgatttgctaataatgatgt
acagGAACAAGATGCGATCGACCTCACCGATAACGACCTCTCTTCAATTGGGAACTTCCC
CTTCTTCCCTCGTCTTCACACCCTCCTCCTCGCCCGTAACAGAATCAATCACATTCAGTC
GACACTTGGACAGTCGATCCCGAGTCTACAAACCCTCGTGCTCACCGCAAACAACATCTC
CGAGCTCGCGGACATTGATCCTCTCAAAAACCTGTCACGTCTGACGCATCTCATTCTGAT
GGAGAACCCTATCACACGGAAAGAGgtatgcgccctgctacctgcagcaattaacctagt
tcttctaacaaatcgcaattagCACTACCGGTATTGGATTATCTGGCGAGTCCCCTCCGT
ACGGTTCCTCGACTATCAGAAAGTGAAGGATGTGGAACGTGAAAAAGCAAAAGAATTATT
TGGAAGTGAAGAAGAGCCAACAGCCCTTGCTTCAAAGATCATCGGCACCAAGTCCCGGAC
TTTCGACGCATCTACCAGTGCAACCGCAGACAGGTCATCCGGCGACAAGGCCATTCGCGT
CAAACTCACCGATGCAGAGAGGAAACGTGTGGAGGACATGATCCGCAACGCCAAGAGCTT
ACAAGAGATCACTCGATTAGAGAAGGAATTGAACGAAGGACGGATACCCGGTGGAGCCCT
TGGCGCTAGCGAAGACGCTGATGGGGATAAGCAGATGCAAATGTAA
>g163
ATGCACCCTACCGCATCCTCAATTACAGGGCTGCTCCCTCGAGTACACATAATTGGTCTC
GGAAGCATCGGTACATTTGCTGCGCATTCCATTTCACAAATCCCCTCAGGCCCGACCGTC
TCGCTCCTCCTTCATCGAAAGTCTCTTCTGCAAGAGTACACCTCAGCGGGAAGTCAAATA
CGATTTGAAGCCACAGATGGCGTGAAAACAGCCTCGAAAGGATACGAGATCGAGACCTTC
TCCGAAGGCCAgtggtataacagcctattgccttaacgaaaacacctggaaattgaataa
agaacctatcagAAATCTGGTCGTTTGCGTCAAGGCAATCCAAACAGTTTCGGCCATTCG
CACCCTCGCCAACCGGTTGGACCAAAATTCCAATATTCTATTCCTTCAAAATGGCGCCGG
GATGATTGAAGCCATCAACGATAAAGTCTTTCCAGATCCAAAATGCCGTCCGAACTATGT
TATCGGCGTGATTTCGCATGGCGTGACACTCAACAAGTCCTTCGACATCACACATACTGG
ATTCTCTGCAACCTCAATAGGCGCCGTTCCTCGCGCGGTTGCTGGTAGTGAAGTGACGCA
TACAACAACACCAGATTCACAATCAAGGTATCTGCTCGACACACTGCCAAAATCGAACAT
ACTCAATGCGACTGCATACTCCTACACTGACATCCTCCAAATCCAACTCGAAAAGCTCGC
CGTAAACGCATTCTGCAACCCAATCTGCGCTCTCAACGACGCACGCAACGAATTCCTCTT
CACGAAGCCCGGATTGAGAAAATCCATACTTCAAGAAATTTCTCAAGTCGTCTTATCTCT
GCCTGAACTACAGGGGGTTGTCGGATTAGAGAAAAGGTTTTCTGCGGAGAGTTTGGAGAA
TACGGTTAATATGATTATTACGAAAACGGCGAAAACTACTTGCTCTATGGTTTGGGATTT
GAGCTCGGGAAGGGAGACTGAGATTAATTTTATTAATGGGTCTTGGAGTCGGATGGGGAG
GAAGGTTGGGGTTAAGACGCCGGTTAATGATCGGCTTGTTGAGGAGATTCTTCAAAGGTC
GCCGAGTTCTTCAGGATATGTAAATTAG
>g912
ATGGACGTCGAACTGTATGTCTACGATCTTTCGCAGgtatgtctttcattcaaggtcact
gttagtaatttataaactgattcacatcgcagGGTCTTGCGCGTATGgtatgtacaaatt
aaacatcaacaaagcctgggacgccacgaacttggcctgacagaattaattagTACTCGC
AAACCTTAACGGGCACTCAGATAGATGCAATCTATCATACATCACTCGTCCTGAGTGGTG
TCGAGTACTTTTTTGGTCAGGGTATTCAGACCGCCAATCCCGGCAGCACTCACCATGGCC
AGCCCATGGAAAAGGTGCACATGGGACAGACAGAGCTCCCAAGCGAAGTCATCGAAGAGT
ATCTAGGCTCTTTGGCCACAATATATACACCCGAGgtttgtcaatcgagaattttaatct
caagcgtctgcatacccctaactcggtaacagTCCTATGATCTATTTCTTCATAACTGCA
ACAACTTCACTCAAGATTTCGCCATGTTTCTCGTTGGGAAAAGCATCCCAGAACACATTC
GCAATCTTCCCCGCACATTTTTAGATACTCCATTTGGGCAAATGATGAAGCCACAGATTG
AGAACGCCCTGCGGGGCGTCACGCAGGGCAGTGGCCCCGGCACCGCTCCTGGACCCAGCT
TTCAGCCACAAGCAGCACAACAGCCAAGGACTGCACAACATCCAGTACCTGCTTCGGTCC
GCAATGTCAGCAGTCTATCTCAATTGGAAGGTGAATTAGCCGCAGCATCAGATTCATGTG
CCGTGATCTTCTTCACTTCCTCGACATGTCCACCCTGCAAGGTTGTCTATCCAACCTATG
ATGAGCTTGCAGAGGAGGCAGGAGACCGAGCGAGACTCATCAAGGTTGATATAGGCGCAG
CCTACGATGTGAGCATGAAGTATGGTGTCCGTGCGACCCCAACATTCATGACGTTTTTGA
AAGGACAGAAACTGGATGAGTGGAGCGGTGCCAACCCAGGCCAACTCTCAGAGAATGTCC
GCATGCTATTACAGATGGCACATCCAACCCATCCCCATCGTCAGCTGCGATTACCTAGTT
TGCAGCGACCCATTTCCAACTTTGTCACATATAAGAAAATCCCGCCACTAGACAAGCTTG
TGCAAAAGCTCCCTGCTTCCTTTAGAGAATTGCCGGAGGTCGCTTCAATCATCGATTTTG
TGAAGCAACTTCACAGCTCTAGCAATGGAAATACCCCGGCTGCTGATATCAGAGTGCCGG
ATCTACACACTTTCGCGGCATCATTGCACTCGACCTATAACAGCCTCCCTAGTGACAGTC
ACTTTGCAGTGGTCGATCTTGTCCGTCTCCTCTTCCTCGACCCTCGTGTGAGCGGGTACT
TCGCTGAAGAAACTCATCACAAAACTCTACTCACTCTACTATCCCCTCTATCCACCGAGG
ATCTTTCCAATTGCCCATACAATTTGCGTATCGTTGCTCTCCAACTAGCCTGCAACCTCT
TCAGCACGCCTTTATACCCCGATCAACTGACATCTCCGACCTCTTTACTGCGCGAAACTA
CTCTTCGCTTGGCAATTAACAGTCTCTTAGACTCACACTCTAATCTCCGTGTCGTCGCAG
CCTCCTTTGCCTACAACGTTGCAGCTTACAACCATAACGCCCGTTTTGATGGAAAACCCG
ATCCTCTCACAGAAGAGGATCAAGTTGAACTCACGGCGTCATTACTCGAGGCTGTCTCCC
GTGAAGACCAAAGTATCGATGCCCTACACGGTCTCCTCTTCGCATTGGGTTTATTTGTCT
ACGAAGCCCCGACAGACGGGGCACTGATTGATCTTTGTCGGGCTATGGGTGTGGCTGACA
CCGTGCGGGCCAAATCCCAGATTTCTGCGTTGAAAAAGGAGCCTCTTCTGAAAGAGGTTG
GTGCAGAATTATTTGGCAAGGGGCTATAA
>g155
ATGTCCGCCGAGGACCGTACCACCAAGGGCTGTACCTCGAAGACCACTAATGACCGAGCA
TCGAAAGCACGAAGTGAAAGCCCGTGGAATGAACTGTCGCCCGAAGAAAGAGAGAAAATC
AATCATGACGAGTGGCCGGTTGACGCTGCTGACGACTACGGCCCCAAAGACCAGGGTGAG
GACATTCCAGATGATCCAGTAGATCTGCCAACACTCAGCATGTCCCTCACCAACGATGAA
GATTGGCACAAATGGTCCTTTATTGTCAAGGCCACCTTGCAAGGCCAATCTCTGGGCCAA
TTGATTGACTCCAAACTCTACAGAGCTCTACGTGATGGCTCCGTAAAGGCCCGACGCTGG
GCAATGGCTAGCAAGGCTGTTGCTTTCTGGATGCTGGAGAACGTCCATCCCGACAAACAA
AGTGCCGTCCGTAGGCGACCTAACTACGCCACCTATGCAGACGACGTCTTCAATGCCTTG
AAAGAAAACTGTTGCGGCGGTGGCAAGTACGCACAACGTCGGGCATACTGGAACTTCTGG
AAGGCCATTGATTCATCGGAATGTGCAAATATCGGCGATTATACGGTCCAATTCCAGGAT
GCGTACATCCGTGCTCGTGAGATAGGCGCCGTATTCGATCACCACACGTTGACGATGTTA
TTCCTCATGGCCGCCAACCGATTTGACGAATACGTTGTTGACCGTACCATGGACCGCCTG
GAGACCCAAGACAAGGCGATCTCTGAGTTCGATGAAAATGACATGGCAAATGTGATCAAC
GACCTCGATCATTACATAACTTCGAAGTGGGCAAATAGACAAAGATGA
>g536
ATGAAGTACTCAATCGTTTTCTCGACCCTTCTTGCGGGTCTCGCTGTGGCCTCCCCTGCT
CAGCTGGCTCCGCAATGCAAGACCAGCACCGACTGCAAGCCCAATGAGCGCTGCGACAAC
ATGGGCAACTGTGTTGTCGACAAAGTCACTCGTGACACTCCTATTGCACAAATTGGCCAG
GCTTGTCATCTGGACCAGGATTGTGCATCCAAGCTTGAGTGTGTGAAGGATGTATGCGTT
GCTCCCAACAGCAAGCGTGATGCTCCTTTGGCCCACTTGAACGAGAACTGCAAGGAGACC
TCTCAGTGTGTCAAGGGCCTTGTTTGCGCCAAGGATATCTGCGTTGCTCCCAAGGACAAG
CGTAATgtgagatttcggaaaccccccaacatttgaaactatgccttctgacttattttt
gaagACTTTGTCAGAGCTTGACCAGCCATGCAAAGTCAACGGTGACTGTGTGAAGGGCCT
GGTCTGTGGCCAGGATGACAGCTGCATTGCCCCCAAGAACAAGCGTGAAgtaagtaacct
gataatatttccgggtccaaaatgaagcttaaactaatttttgattaagGCTCCCCTCTC
CCAGCTAGGCCAAGAGTGTCAGAAAACTGCCGACTGTGTGAAGGGCTCAGTCTGTGAGAA
GGACATTTGCCTTTCCCCGAAGCACAAGCGAGACgtaagtcatctcccgaaaaagaaaaa
atgacacaggaaattctaatgagagatattttcttagAACGCGGCTCCTTTGGGTGACAA
ATGCCATGCTACTTCCGACTGCCGTGACGGTCTTGTCTGCGAGAAAGACACCTGCATCGC
CCCTAAGGACAAGCGTGACgtgagtaatccgacaacgaacaaaaattcccctcaagctaa
tactatatttggcagAACTCAAAGGCTCTGCTCGACCAGGGCTGCAAGCTGAATGGTGAT
TGCGTTAAAGGTCTTGTCTGCGGCCAAGACAACACCTGTGTTACTCCCAAGGAGAAGCGT
GCTGGCGCCGGCGATGAGTGCCAGATTGATTCCGACTGCCAAGGTCCCAACAAGCTGACT
TGCCAAGTTATCgtgagttttcctctttttcattcagaccaattgttcaaatctaacaaa
gcaatgcagAAGGGCAACAAGGTCTGCGCCTCTCCCAAGGTTTCAAACTAA
>g689
ATGTCATTCCCTCCAACTCCAACTTCCGAATCCTCCTCCCATACTGGCCAGTGTCATTGT
GGCGCCGTGTCCTTCAGGTTGACCCTATCTCCACCTCTTTCTCAGTACCCTGTCAATGCT
TGCAATTGTTCTATTTGCACCAAGAATGGGTACTTGCTTGTCTACCCTTTCCTTAAGGAC
TTCACCTTAGAGAAAGGACAAGATGTACTGAAAGAGTATCAATTCGCCACCAAAAATGTT
TGGCATCAATTTTGTGGGGAGTGTGGGAGTAGCTGCTTCATTCGCCTCCCGGAAAAGTTT
GCTCTACTACCTGAGGGCTCAGATCCTGTTCAAGTTGTGAATgtaggtaatccgacctct
ggtattctgagctattctgatgctaatcaacacagGTGCGAATGCTGAATGATGTTGACT
ACGAAAAGTTGCAGCTTAACAAAGTCGATGGGAAGTCGGCTTAG
>g695
ATGTCTCACCTTCAGGCTTCCAATCTGTTCTCGGTCAAGGACCGCGTGGCGGTCATTACT
GGCGGAGGTAGTGgtaaggcatttcgtagcaataatccaatcccgaaggttcatgctaac
aaagcttttgttaacagGTCTCGGTCGTATCATGGCAAAGGCTCTAGCTGTCAATGGTGC
CGCGAAGGTGTTTGTCCTTGGACGTCGTGTGAATGCCCTGGAAGAGACGGCTACTCAGTC
CCCGTCTGGCGTTGTCATCCCAGTTCAATGCGATGTCACATCCAAGGAATCGCTGGAGAC
TGCGTACAAAGCTGTTGCTGAACAGACAACGCATGTGGATATTCTATTTGCCAATGGTGG
TGTTTTAGGACCGTTGATGCGACCTTCCCAGAAAGAAGATGGGTCCCCTCCATCGTTAAG
CGAGCTGCGTGAGGAGCTATTCAGTACCCCGATGGAAGCATTTACAGATGTTTTGAATGT
GAATGTCACTGGGTCTTATTACACAGTACTCGCATTTTTGCCGTTGCTAGAGGCTGCGAA
TAAGCGACGGCCGGCACCACAGGCGGGCGTGTTGAGCTCTCCAACTGCTCAAGTTGTCAT
CACTAGCTCGATTGCTGGCTTTATTCGCAAGGTACCATTTAGTTTCGCGTACAATGCGTC
GAAATCAGCTACTACGCATCTAACCAAAATGCTTTCTACAACCCTCGCCAATTACGATAT
CCGGGTGAATGGCATCGCCCCTGGTCTATATCAGTCTGATATGGCGAATCATATATTCGA
AGATAAGGGGATTGAAGGCAGTGGAATCAGCGAAGGCTCGTTCCCGCGAGAAATGATACC
AATTCAACGCAGTGGAGGTGAAGAAGACTTTGCTGGCTTGGTCGTTTGGATGGCAAGCGC
CTCGGGCGGCTACTTGAATGGCGCCATTATGCTTACTGATGGTGGAAGAGTCGGTGTGGT
CCCAAACACTTATTAG
>g38
ATGTGGTTTTCCATCGTGCAACAAATTgtatgtcaagatctaggttattatttaacctac
gtgtggttccggctagaccatgcctggcgattagtgtctttcccttaatacgcgaggaat
accaaggcagggcttccaacatgattgcgagaacttgagaagcaacctgacacggagatg
tatttaagCATGGCATTGGCTCCGGACGAGGCTCACCAATATGCCAAGATTGTTGGAAAG
CTCGCATGGATGCAACAAAAGACAAGACCGGACATTTCCTTTCCAATTGGATGTCTCCAA
CGAACGTCCGTACGACCTACGAAGCAGGGGATGAGATTGATTCGACAGGTGGTGAAAAAT
CCACTGAATACAAGGACCTTGTCGGGTACGTCGACTCATCCTGGGCGAATGAGGTCGACA
GGCGCTCTGTTGGAGGTTGGATCTTTTATTTCAATGGCACACCAATCAGCTGGCGGAGCA
AGAAGCAGACGATAATTGCACCATCTTCGTCAGCCACGGAGTACTACGAGATAGCAAATT
CCATCAAGGAAGGCATCTGGTTGACTAAACTCGCATTTGAAATGGGTCTTATTGCCTCCG
AATATCAGCCTTTCGAATTGAGGACCGACAGCGACAACGCGAGCAAGGTGATCTCTGGTA
CAGGGTATAAACCTTCAATCAATCAATTCACCACACGCAATATCCCGAATAGCCTCATCT
GCATCTCTATTAGAACTATTTGCTTACTTTTCGCTCATTATACCTGCACCTGGAAGCCCT
GA
>g424
ATGTCTGCTAAAAATATTCTGCTCTTTGGTGCTACCGGCCAGATTGGCTCGTTCATTCTG
GAGGCCATCCTTACAGCCCGCAATTCTTTCGACCGAGTGGCTATCTTCACCTCCGCACGA
ACTGCCGAGACTAAACAGGCCTACCTTGAAAAGCTGAAGCAGCAAAGTATCGAGATCATC
ATTGGAGATGTCGAGGATGAGACTGCCGTTGAGCATGCCTACAAGGgtaatatgatactc
attgattcaaattcaattccctcgctactccgaagctaatcagactcaatagGAATCGAC
ACTGTCATCTCTGCCCTAGGAAGAAACACCCTAGCCCAACAAATATCTCTAATCCGTCTC
GCGGCCACAAATCCCGACGTCAAGTGGTTTTTCCCATCCGAATATGGCACCGACATTGCC
TACGGTCCTGCTTCAGCGCACGAAAAGCCGCATCAGCAGAAGCTAAAGGTCCGTGCAGTC
CTCGAAAAGGAAATCTCACGTAATGACCTCGATTACTCGTACGTTGTTACGGGCCCATTT
GCGGAGATGTACCTCCATTTCACCCCTGGGCTAGAAGAGGCTGGAGGCTGGGATGTCAAG
GGCCGGAAGGCTGTGTTGCTTGGGGAGAAGGGTGAGGCTAAGGTTAGCTTGACTACGATG
AAAGAgtacgtattctctcccttgaacccacgaaaaagatagcacagagatcagataagc
attgtctgtttcgatattttagctaacatcaataaatcaaaaatagCGTTGGAACCCTAG
TTTTATCCACGCTTCTCAACGCAGGTCCTGAGTCTCGCAATCGAGCTCTACGCGTGAATT
CATTCACCACCACCCCGGCTGAAATTCAATCTGAGTTTGAGCGACAGACGACTGGTCAAC
CATGGGAATCTGTTTCAGAGACATCGCTTGAGCGTCTGCGTGAATTGGAAAAGGCCGCAT
GGGACGCTGGTAATGGAGCTGCGACTGTTCTAACTTTGCGGAGAATTTGGACTGAGGGGG
GTACTTTGTATGAACAGCGAGATAATAGGCTCATTGGAGAACCTAAGGTGATGAATCTGC
AGGAGGTGGTTGCGAATGAGATTCGTCGAGTTTCTTCGCTGTAA
>g534
ATGCAAGCCCAAGCCCACTCTCCAGTCCCAAAAAGGAAACGAGCACGACTGGCCTGCAAG
CCATGTCGTGAACGAAAAAGGAAATGCGATGGTGGGGATCCTTGTACCACTTGCACCGAA
TGGGGCTACCAGTGTTACTATGAGACTCGCCGGAGAAAAACTCGCAATACCCATCATCTA
TCACCACATCCTTCGATGTCCCCTCCCGTACATGGTGATGCTGAGGATATTGCAACGAAT
CCAGATGCCAGCGGACTCGTCCGGCGATTAGAGGCTAATTCAGGCGCTGCGTTTGTTCGA
AAACTGGGGTTGAAAATCGACTCAGCCAAAGCCCCGAAGCTTAACCTATTCGGTTGGAAT
ATAGGTGCAAGGCAACTATCAGCTCAACCCGTTGCGTCTTCGATATTTCCAATCGAAGAG
ATAACATCTCTGGAAAATATGCAAACCTTAGCTCAGGTATACTTTCAGAAGATTGACCCA
TGCTATGGATTTCTCGATCAGCAAGCCTTCTTCAGGCGACTCAGTAAAAGATGGCAGTCG
CCTCTCCCACCGGATATCTTTGACAGCGTCATAGCTGGTGTGGGTGCCCTTGGCTGTCTG
TTCTCTCAACGTAACGCCACAATTACCGAAGTTCATCTGGTCCGCACAGCACGATCTGCA
TTAGATATGCATCACCTATCAGGTCCTCCATCTATCGACTTGCTGAACGGCTGGACACTT
CGCTCGATTTATCTTCGGATGACGGACTCGCCGCATTCTACCTGGATGGCGAGCTCAACA
TTAATGCATCTCGTAGAAGCATCAGGCCTCCACCCCGAATCACACTCCGTTCTCCCACCC
CGCATTCAGGTGGACGCTGATCTCCAAAGACGAATTGTCGGCGTTGCACATCATCTCAAT
GTTTGGACATCTTTCGACTTGGGGCTTTCACGGGTATCTTTTCAGAAAGATGATTTGCCT
TTGCCCCCAGCCCCCAAAGCTGGCGATTACACCGCCGAGGTATTAGGTCTTCTACCAGTA
TCTCTTAGTTTGGATCCAGGCAGATCCAAGAATGAGACAGATCTTACAGCGACTCTTGGA
AAGCTACTAGATGGGAGTCACACTCAACCACCGTCCGTTATGGCACAATGCAATCTTGCC
CTTTGCATTCTTCGTCGAATTCATACTCAGAATCTTGATATATCCTCTGTCTTGGCGGAG
AAAGTGCTCGCTTTGCTGAAGAAAGGTCTTGGCTGCGCAAAGAGCATGGTCATGGATTGC
TCACCGTGGCATCAAGTTGCAAATGTCCCGTTTCACATCATTTGCGTCCTACTGGTGCTT
GACACGCGTCAATCACTTTCGATGCTACCGGAGGCAATGGAAACACTGGGATTGGTGGCT
TCGACCTATGACACCGAAACCATGAGAGAGGCGTATAGTGCAGCCTGCCTGTTGGTTCTA
CTACACCAGCAACGCAGGAAGGATGATATAGCTATATTGGGAGAGGCACTCAGTTGCCAA
CGAGGGGCTCAATTAGAGATATCATCTCAGCCAACTCCCAGTGCCGAGGAATATAACTGG
TTGGGTGCTCTGGTTGCAGATCTCCCTGGGCTACAAAGAGTCGATCTGGATCAGTTTCTG
AATGCGGATATGATAGACGTTCCATCATTCATCAGCGAGTCGACTTAG
>g166
ATGGGCTCCATGCCCGACGAGAAGGTCATGTACGATGATCGCATCGAGGATATCGCGCAG
AAGACCTCCAGTAGCGAGGAAGAGGAGGAGTTCACCGCGGAGGAGCAGCGCAAGATCATC
AGGCGGATTGATTTGCGACTGGTGACTATGACTGGATTGGCTTATTGTATTTCCTTGATG
GATCGGACAAATCTGAGTGCTGCAGCTATTGCTGGgtgagtaaagcagagcaaagaacca
atctcgcttgctgtcgtcgtttactcatgccttcatagACTGAAGACAGAGTTGCGCCTT
GATATCGGCAATCGATATgtatgtcccctgcgccccactcaaatcggagataatgctgat
gtgtatcattgaatagTCCATTGTCGTTCTGATGTTTTTCGTTCCTTATGTTATTTTCCA
ACCACCAATGACCATTCTCATTCGCAAAATCGGACCGACCATATTCTTGGGGACAATTGT
TATGAGCTGGGCGGTTATTATGATTgtatgcgctcatctgatcaaacttggccagcaaga
ctgttcatactaacgaccttagGGTACTGGATTTGTCAAGAATTGGGGACAACTAGTCGG
TTTGCGTGTTCTACTGGGTGTTTTGGAAGCAGGTTACTTCCCAGGTTGTGTTTACCTGCT
TTCATGCTGGTATACTCGATgtgagtcatgtttcccattgcctgcgcttaagggcgatcg
gctgaccaaatatgatagATGATGTGCAAAAGCGTTTCTCCATTTTCTACCTCATCGGCT
GTGTGGCATCCGCGCTGTCCGGTATTTTGGCATTCGGCTTGATGCAGCTATCGGGCACTC
ACGGACTCGGTGGATGGCGATGGATCTTCATTTTGGAGGGCGTGgtatgttaccagtcta
attggattccacattgggatcttcactcatcgtcttcgatgctgacatatatagATCACT
GGCTTCATCGGCATGCTTTGCTTCGCTTTCCTCGTTGATTTCCCGGATCGTGCATCCAAA
TCGTGGAGATTCCTCAACAAGAAGGAGAGCGACTGGGTTGTCCGTCGTATCAATAATGAC
CGCAATGATGGTAACCTCGAAGCATTCTCCTTGAAGAAATTCCTCAAGCCAGGACTTGAT
CCTAAGATCTGGGGGTTCGCTCTGATTTTCTTgtacgtgcaacgcagtctacgtatcttg
tgcttacaagatggccactcttgctaatgttcgacagCTGTCTGACCACCGTCACCTACG
CCATCGCCTACTTCCTCCCAATTATCCTCATGGAAGGTATGAAATTCGACGTTGGCAAAG
CGCAATGCCTTGTCGCTCCACCTTACGTCTTCGCCGGTATCGTCATGTATACCACAGCCT
GGATCGGCGACAAGTACCGCGTACGTGGTGCCATTCTCATCGGAAATGCCCTCATCTGTA
TCATCGGGTTACCCATGATGGGATTTGCCAAGGGCGACGCGACGCGGTACGCGGGTGTCT
TCTTCACGGTCGCCGGTGCCAATGCCAATATCCCAGCCTGCATGGCCTACCAAGCGAACA
ATGTACGTGGACAATGGACTCGTGCATTCAGTAGTGCGACTCTTGTTGGATTTGGTGGAA
TTGGTGGCATTGCTAGCAGTTTGGTTTTCCGTGACCAAGATGCGCCGGAGTATCGGCCGG
GAATGTACGCCGCAATTGCgtgagtttcacctattcaaaatcatgtcccaaagtgacctg
agctatactaatatgaccgatcttgcagATGCAACTGTATGATCATTGTGGTGGTTCTCT
GTCTTAGTGTGTGGTTTTGGTTCTGCAACCGGCAAGCTGATAAGGGCAAACGCGAGATCG
AGGGAGATGCCAATTTCCGGTATACCATTTAG
>g282
ATGGACTCGACTCTTGACCATCATAATGCTAGCTATGCATGGCCTGATGCCACCGTAACG
ATGCATTCGCATTCACAGTCGCCTTACAAACGACAACGCATACGAAAGTCCCGCGGTCGC
GGTCTGCGCACAACGAATGGATGgtgagtctgagtcccttgcattggaccgtgtcgtgca
tgactagatctgatcaacatagCATAACGTGCCGAAAGAGACATTTGAAGTGTGATGAGG
TTAAGCCTATTTGCGGTGCATGCGCTAAGAAGGACAATCTTTGCGAGTTTGCCAGCTCGA
GTCGTCGCAGCGTTGACAATGGGACATCAGCCTCAGTCTCCGACCCGCCTGTCGCTACAG
CTTCACCTCCGCAGCAATCCAGACCGGCGGTGGAGAATAATGAACGCTCACCGAATGATC
CTGATCCTGATCATACCAAAACATATCACCCACAGGCATCTTCAGCACTCTTTGAGCCGC
GTGAAGACACCGGCCCAACATGGCATGGTGAGGAGGCGGATACTAACCTCTCCCCACCTG
TGCGACTTGACCAAGTCGTTTCGAGCCAAAGCCCAGCAACCTTGCAAGAAGCATTTCTAT
CACCCTCCAATGCATCATTTGCGGCTGTGCAATGGTTCGGGCTCCTAGCCAATGATGCAG
CTAGGGATAACTTCCAAGTATCGACCATTCATAGCTTCTGGGCAAACCAGAGCCTTTCAC
TGGATCATGCCGGCTCAGATGGCCAAACACAGCTTAGCTCGCTACAATGCGCGACTCAGG
TGCTCGACAGTCCTTCATCTATTTATTCAAATCACGATCCAACACGTCCTGGCGCCTCGG
GGAGTAGTGCACTGGAAGAGGAACAAATTTGGCAGTCGAAGGAGCCGATTGATCTCCTGC
CAACTGAAGCCAATTTATTTGAGCATTTTGTTAATCGAGTTAGTCCTTGGgtatgttgga
aattattagatttactctttcaggaagcgctgttctcatactaacatcgatagATCGATC
TGTTTGATCCGACAGCCCAGTTTTCCACCTTTGTTGCACACTTGGCTgtaagatgaccta
ctactcttggatgatactcgacatttagacggaatactgactcaatgatcctcagGTGTA
TAATGCCGGCCTTTTGAATGCGATCCTCGCCCTTGCTTTCCGACATTTAGCTTTGAATCC
CCAATTAGACGACAATAGCACACCCAACAAAGAGGAAGCCGCTCTCCAATATTACTACCA
GACCCTCCATTATGTGCAAAAGGCCATGCAATACTCTGGATATAAAACAAGCTTGGAACT
TCTCGCCACAACTCTCATCATTTCCGCGTACGAGATGCTCGACAATTCCACAAAAGACTG
GGAAAGGCACCTCGAAGGTGTATTCCTAATCCAGAGATCCCAAACCATCCATGGCGAGTC
CGGAGGACTTCATTCAGCTGTTTGGTGGGCATGGCTTTGTCAAGATATTTGGGCGGCGTT
TCGTGAGAAACGAAAAACTCTTACATTTTGGGTTCCGCAGAAACCTCTTTCTACATTATC
GCCACATGAACTCGCTACTCGCTCAATATACAATGCTGCGAAAGTGATAAGCTATTCTGC
GGATGGCGTGACGGTGGAGAATATCGGTCGACGAATCGAAGAGGCAACTCGTCTTCGTAA
GATGCTGGATGACTGGCAACGGCATCTTACTATTGAGTTCTCTCCTTTACCGCTTGGCTC
ACGCCAACACTCATCATATTTTAAACCGATTTGGATTCGTCCACCTGCATTTGgtatggt
tgaaacgccagttatgcggtattctcttttggaaagaagctaacgaaaagaatttctagC
TGTCGCGGTTCAATTCTTTAGCGTATCACATATCCTGTTACTTGCCCATGAACCCAGTTT
GGGAGGCATAGAGGAATACCTTGAGCGGCAAGGTATGATGAAGCATTGCGTGGAGACTAT
ATGTGGCATTGCTGTGACAATGAAAGATAGCCCATCCAGCTTGATGTCATCACAAGCGAT
GTTTATTGgtaagtctttcgctgggaggtattttgaaagcaaagttaacctgaaaatagC
TGGAATGTTTACCCAAGATCCAAATGCTCGAAAGGCTATATTGGAACAACTGGAATGCTC
TCGCGAGCGAACTGGCTGGCCAGTTCGATCCTTGGGCGACGAGTTACAGCAGTTTTGGGA
AGACCATGAACGCTTAGAAAAGACATCTACCACAAACATCTCCGTGGGGTCTATTCCATA
A
>g731
ATGAGCTTCATCCAGCGCATTTCGAAGCGGCTACCCAGCGCGCCGAGCCTCCCCATTGAC
GATGCGTCCCACGAGAAGGGCCATGGGTCTTCGCGATTCGCCTTCTTCCGCCGGCGCATT
CGCTTAAAGGGGAATTCATCTATTTCTATACCCCTGGGGTTTGTGTTACTATTTCCATGC
CTTGTAATTGTCTTTATTCTCCTTCTATTCGTCCGACACCCTGCCTCCCCTGGCGGTATC
TTAATTCCAGCGGGTACTCCCCCCTCAATTCGgtatgtctcggccctcgtgtgcaccttc
tatgcaattttgagaaggactattgcttatcatacccttttcttgtttcaacagCAAAAT
CAGCGAGAAGCATGACAAGGTCTTCGCCACCGGCTGCATGCCCATCAGCCCCGATGTCGA
CAAGGAGCCTCGTGCCAACGCTGCTTTCGTCGTCCTCGCGCGCAACAAGGAACTAGAAGG
TGTGATCCAGTCGCTCAAGTCGATTGAGCGACACTTCAACCGTTGGTATCACTACCCATA
TGTTTTTCTGAACGATGGCGACTTCGATGAAGAATTCCGGGCCACCGTGAAGAACTATAC
CAGCGCTCCTGTTGAATTCGGTAAAATTGATAACTCCATGTGGGGTTTCCCCGACTGGGT
GGACCCTGAAGTCGCCAAAGAAGGTGTTCGAAAGCAAGGTGATGCTGCTATCATGTACGG
TGGTATGGAGAGTTATCACCACATGTGTCGCTTCTATTCTGGgtaggtgacaactgtgat
ctgaaaagcattatagccgtgatgtactaacaaacattatgcagACACTTCTATAAGCAC
CCCCTCCTGATGAAGTACGAGTGGTACTGGCGCCTGGAGCCCGAGATCAAGTACTTCTGT
GATATTACCTAgtaagagctaatcgttcaatgtgacttacctggttgctgacaagaacat
tagTGATCCATTCATGAAGATGATCGAAGCCAACAAGACATACGGCTTCACCATTGCAGT
CAAGGAGCTTCGCGAAACGGTTCCAAATATTTTCAGATACGCATCCGCCTACAAACGTAA
GAACAATTTGAAGTCTAAGGGGCTTTGGGAAATGTTCCTTGAAACCCCCGCGGAGGGAGA
TGCCCCTCCCGAAGCTGAGAAGAAAGAGAAGCTTCCAGAGGAAATCCTTCAGTCTGAACC
TGGCGTCAACAACCTTGACGATATCGACCCCGAGGCGATGGAAGGCGAGAGCTATAACAT
GTGTCACTTCTGGAGCAACTTCGAAATTGCTCGTTTAGATTGGTTCCGCAGCAAAGAATA
CGAGGATTTCTTCCAGATGATGGATCGCAGTGGTGGATTCTGGATGGAGCGAgtaagttg
atgtcttcacaaccgtgattgaccgttgaaaactaacttttgtctccagTGGGGCGATGC
TCCTATTCATTCCCTTGCTGCCGGTGCCCTCCTTTCCCCTAGTGATATTCACTACTTCCG
TGACTTTGGTTATCGTCATACAACCATTCAACATTGTCCGGCCAATGCTCCCGCTCGTCA
GCTCCCCCGCGAACCTTATCTTGAAAAGACCACGGATGATGAAAAGAAACGCATTGAAGA
GGACGAATACTGGGCTACCCCTGACCCTGTCAAGGAGAATGGAGTCGGCTGCCGATGCCG
CTGTGACACTGATATCGTGGACGTCGAAGGCAAGCAAGGCAGCTGTCTTGCGGAATGGGT
CGAGGTGGCTGGCGGCTGGGCCTCACCATAA
>g1161
ATGACTCTCTTGGATGATTCGGAAATTTCGGCCCTACCATCGATCTCGAGAATCGATTCG
AAGGTCGAGTTCGTCAAAGGCCCATCCGACATCAAAGAGGCAACCCCGACGGTTACAATC
AAAGATGATCTCAGTTCAGAGCATTCAACAACACCAGATTTTAAATTGCAGGAGCACCCC
ATCGATACATTGCGACCAGTGAAGGTGGGAATCATTGGGGCTGGCCTCACTGGAATTACT
GCGGGTGTGCTTTTGCCCGCAAAATTGCCTGGACTTGATTTGCGCATCTACGATAAAAAT
GCCGATCTGgtatgctaaatgagaattcttgcactactggatatttgatcatacaggact
aactatatcatcagGGAGGCACATGgtaatttccaccgttatacaccaccagtggacaac
agagaataaccattttatcatagGTTTGAGAATACGTATCCCGGTGTCAGATGTGATATA
CCCGCTCATGCCTACCAATCCGGCTTTGAACCGAACACTGAATGGTCTGAGGAATTTGCT
CAAGGTGCCGAGATCCGAGATTACTGGCAGGGAGTTGCACGGAAGTATAATGTATATCAG
TATGTCCGACGACAGCAAAAAGTACAAAGGGCAGAATGGCTGGATGATGAAGGAAAGTGG
AAGGTGACCATTGAACATGTTGATGGCTCAGAGAAGgtaaggaaagacccaaaacgagag
aagaaatcttctttcttctttctggctaatggacttactgtttttttagATATACGAAGA
GAAACTAGACATCCTCATCAACGCCATAGGTCACTTTAATGCTTGGAAACTGCCTGATTA
CGAGGGTATACAAGACTATAAAGGGGCACTTTTTCATTCTTCCAATTGGGACCATTCCCT
TGACTTGAATGGGAATCGAATCGCCCTGATTGGCAATGGTGCTTCTGGGCTGCAAGTTCT
GCCTTCCATCCAGCCAATCGCAAGTCATGTTGACCACTATGCGCGTAATCCTACTTGGAT
CGCCGACTCTTTCAGCAGTGGAAACGCCGGAGTACGTCGATTAGAGCCAAACATAATCCC
CGAGTCACTGCGAGAAACATTTAAGGACCCCCAGACTTATCTGGAATACCGCACTGGTGT
CGAGAAGGGATTTTTCCAGCGCTTCGGTGCAATTTTCAAAGATACGCCCGAGAATCGGGA
CCTGCGAGAGAAATGGACCGAGATAATGCTGCATCGAGTATCTCAGAAGCCAGAGCTAGG
CGATCAGATTCTTCCAAGTTTCCCACCAAATTGTCGTCGTCCTACTCCTGGGCCCGGATA
TCTCGAAGCTCTCACAAAAGAAAATGTCAGTTATATTCGGTCTCGGATTCAACGTTTCAC
CAAGACGGGAATAGTCACTGAGGATGGTGTCGAGAGGCCTGCTGATATTGTCATTTGTGC
AACGGGCGCGAATGTCGATCATGCGCCCCCATTTTCTATCATTGCCAATGGCATCGACCT
GAAGTATGCGTGGAAGAAGGAAGGCCACTTTGGTTTTCCATACTGCTATCTTGGCTTTGC
AACTCCAGGATTTCCCAACCTTCTCTGGGTAGGAGGGCCATATGCATCGGGCCACAGTGG
TACCGTGCCAAATAGCATGGAGAACCAAATCACCTATATTGCGAAGGTGATACGGAAGAT
TCGCAGCCAAGGAATCAAATCAATGGCCCCATCAAAGCAGGCAACTGATGATTTCGTCGA
ATATTGCGATCAGTTCTACCCACGTACCGTTTGGTCTGAAAATTGCAGCTCTTGGTACAA
CGGTGGTCAACCTGGGGGTCGAATTCATGGACTGTTTCCGGGTAGTGCTTCTCACTCAAA
TTATATTCGTCGAGACCCTCGCTGGGAAGACTGGGAATATACGCACGTCAATCCAAGTGG
GAATAGATTTGCGTATTTTGGAAATGGTTGGACTTCGAGGGAGTTGGACCCTAATGCCAA
TCTGACGCCGCACCTGAAACTGCCGGAAGAAATTGATTTGAAGACTCATTTGGAAGGATG
GTGGGATGTTTAA
>g1247
ATGGATGGTACACAAGGTGAGTCTCTGGTGACTTCCTTCGTTCTGCTTGCTCTCTTTCAC
TTTCCGGGTCGTTTACTGATACAACGTTTCGCAGTTGTGATCACCTTGATCCCCATCCAC
TCCCAACCGAACTTGCCATCCACCCGATCCTTTGTTCTTTCCGAAGCTAGCCCCATTATT
TCCCTCGGTCGATCATCGAAACGCGAGGGTCGAAATCGTGAACCTGCATGCGATAATGGC
TGGTTTGATTCACGGGTGATGTCCCGCGATCATGCAGAGCTGAGTATTTCCCAGAAGAAC
AAGgtatattattattcgactatgagatttgctcgagcaaccgtgctaatactgcaccca
gGATGTTTACATTCAGGACTCTGGCTCAACCCATGGCACCTGGCTCAACAACCTCAAACT
GATTCCCGATGAGAAGACTCCCTTGCTGGACGGCGATGTGTTACGATTCGGCGTCAACGT
AGATCGCGGTGACGgtacgtttgttgcttttctcgcttatactccctggctctacatatc
taaccactcttaacagAAGAGTTTCCCGCACTCAGTGTTCGCTGTGGTATTAGCTGGTCT
GAAAATGAgtgcgtagttccaacaagccttcgaaccaaatcctggaattattctactgac
tacgtctcgtctagGCCAGTCGAGGAAATGCCACCTCGAAATCTGAAATTTTTCCTCGAA
GCTGCCCTGAACAATGCCCCTCGCCCAACATCATCCAGTAACACGTTCTGTGTACCAGAG
GATGACAGTGATGCTGAGGAAATTCCAGCTGTTGCTCCTACATCCGAGGAAACAGGCGCC
GAAACAACTGTTTCTTTCAACCAGACCCTTCCTAAGTTGCATGATATTATCAACTTAGAT
GAGGAACAGGCGACAGACCTAAAACAACATGACACTGATATTTCTAGGCCATGTTGCCCT
TGGGAACCCGAGCCAGTGGATGATCAAGTTGGACAGGAGTCAGATCTAGACAATGTGCTT
TCGGACTCGTCTGACGAGGGATCGGATTTAGAGAACTCACAATCTGCATCATCCGACACG
AGTCAGAGTGAGGCCGTTACGGATCAAGCCAAACTCGTTGAACAGCCCGAGAATTCGATC
AACGACATCTCAGACGGAGACCACGAACAAAGTGACAGTGACGAGGCAGAGTGCATAGAC
CCAAGAATCCTCGCTCAGAAAACCCACACAGAGCTCAGCCGCTGCGATAAGCCTGTTGAG
AGATTGATCGGAGAAAAGTCGTCGCAACACACTAGTTCGATCAGACCGTCTTTCAGTCAA
CGATTTCCTCCGCCTGAAAGCCTTTATGATATAAACTATCATCCTCGTGCTTCTTTAGAG
ACCGAAAATCTTTCTGGTTCACGCGGCCCCATTGAGCAGCCACCATACTTTGGTCCAACC
GTCAGCTCTTGTCATGGGTACAGAGACGGTCCATTTTCGTGGAGTCATCAGTCTTTTCCC
AATTCATTTGCTCCATCGTCTATATTCATGCCTCAAAGTATCCCAGGGCCTTCTGTACCC
ATTTCTGAGGAATCTCCTCCAGAGTGGCATGATTATGCCAACGAAAAAGCAATTAAGAAG
GAAACGATCGTGGGAAACCCATCACCGACGCTAAAGCGCACAGCTTCTGAGATGGAGTCT
TCAGATACTTTGCAAGAGGTCCAGACGCTCGAAATGGCCCACTCGGCATCTGCAAAGCCC
GAACTTGATGCAATTTCCCAATCACAGGTTGTCTGTGCCATCACTTCTGCACTTTCGGAG
GCCGGAGAAGAATCTGAATCTGAGCGTCCAACTAAGCGAGTCAAGCACAACTCTCCTCCA
TCGACAAACCTCACAAGATATACTGCTACCGCGGTTATCAGTGCTTTACTCGGAGGACTA
GGAACCATTGCTTTACTGGCAGCTCTACCAGCGGAGTATTTCCAGTAG
>g478
ATGGGTCTTATCAAAACTGGTCTTGCTTTGGCTGGAGGCTACGGTCTCATTAAGGCCGCC
GAAAGgttagtagttcgaaatctcagtcaactgcaagcttgatactaactccaattcatc
agAGCCGCAAATGGTCACGAAGACAAAAAACAAAAGCGCCAAGATCACAATATGCACACT
GGCCAACCTCAAATGCCATACCAAGGTCACAATGAGTCTCAAATGGGCTACATGTATCAG
AATCAGCAATACAACCACCCCGGAAATCCACAGTGGGGCCCTGGCTACCAGCAACAACCA
TACTACGGACAACCCATGAGCAATCAATCGCATCAAACCCAATCCCGCTCCATTCAAGAT
CAACCGATGTACCAATCAAACCAAATGAGCCAGGTTCCACCACCATATAACCAATCTCAC
TCCTTCAAAGCGCCAGAAGATTATAAGTCTGGTTCCGCTCGAGAGTACTACTCCCAATAA
>g276
ATGGCTATAGACCAGTGCCAGAACTATTACATTGGTATCGATGTAGGCACTGGCAGTGCC
CGCGCCTGTGTCATCGACCAAAACGGTGACATTGTTGGTCTTGCGTCGCGAGACATCAAA
ACATGGCAACCACAGCCGGAATATTACGAACAATCAACTACGAACATCTGGGAAAGTATA
TGCGCTGCAGTTAAGCAAGCAGTTCAGCAATGTGGTGCTCCATCATCCAGTATCCGAGGT
CTCGCCTTCGATGCCACCTGCTCCTTGGTTTTGTTTAGCAAGGAAAACAACGCCCCAGTC
TCAGTCAGTGGACCTAAATCTACCAATGATCAGAACGTCATCCTATGGCTGGATCACCGC
GCGGTGGATGAGACCAAGACCATAAATGCGACCGGTCACTCTGTTCTGCAGTATGTTGGG
GGCGGCATGTCAGTGGAAATGGAGATTCCTAAGATCCTCTGGCTCAAGAACCACATGGAT
CCGGATCAGTTCAGGGACTGCAAATTCTACGATCTTGCAGATGCGCTCACACACCTGGCC
ACTGGAAAAGAGACTCGCAGCTATTGCAGTGTGGTTTGCAAGCAGGGATATCTTGCATCT
GGAATTGTTTCAGATCAAGAGGGATGGCAATCGGACTTCTTGAATTCGATTGGTCTCGAG
GATCTTGTCGAGGACAACTTTTCTAAACTTGGTGGTATCAATGGCAAGgttagttgctcg
catctatgctcctgctcggtcggcaggcattttttcttggcttgaagctaacactcatca
cagAACGGGCAATACCTTAGTGCTGGCGAATGCGTTGGTCCATTGACCGAGAATGCCGCT
GCAGAGCTAGGACTTTCACCTGGTATCGCAGTTGGTAGTGGGGTGATCGATGCATACGCA
GGTTGGATTGGCACTGTTGGTGCCAAAGTCGACTTGGGCATCGACGGTCAGGCCGACCAG
AAAGAACACATCTCGCAGCGGTTAGCGGTAGTGGCAGGGACTTCAACTTGCCATTTAGCA
ATGTCAAATGATGAATTGTTTGTGCCTGGAGTCTGGGGTCCTTATCGGGATATTCTCTTT
CCCGGAGCATATCTTGCCGAGGGAGGACAGTCGGCTACGGGGGAACTCATACGACACATT
GTCGAGAGCCATCCAGCCTATTCCGAAGCCAAAGCCGCAGCCGATACGGCCGGTGTTCAT
GTTTACGATTTCCTCAATGAATTTCTTCGAAAAGAAGCCAAGCGGAGCCATGTGCCTCAT
GTATCCCAACTGGCCAAACACTTCTTTTTCTATGGGGACTTATGGGGCAACCGGTCTCCA
ATCGCAGATCCACAGATGAGCGGCTCGGTCATCGGGTTAAGAAGTGACAAGTCGATCAAT
AACCTTGCTTTACATTATTATGGAGTTTTGGAATTCATCGCGCTACAAACACGCCAGATC
GTCGACATCATGAATGAACACGGGCATCAAATCTCAACGATCTTCATGTCAGGCTCTCAA
ACACAAAATGATATTTTGGTTCATTTAATTGCCTCTGCTTGCAAGATGCCGGTGGTACTT
CCTGAATATGTTCATGCCGCTGTCTGCCACGGCACTGCCATGCTAGCAGCTATGGCAGCT
AGCAAGCTCTCGGGGGCAGACACAAAGGAGTTGTGGGAGGTAATGAGCCAAAAGAGCAAG
CCTGGCCGACGTGTCGATCCTACCAACGATATGCAAGAACAACAGCTTCTCGAGGCCAAG
TATGAGGTATTTTTGGACATGTGCTTTAAACAGCGTGAGTATAGGGAGCTTGTAAACAAA
CGGATCAGCGGTGGCCAGTCATAG
>g812
ATGTTTCCTACGCGTGCCCTGTTGGGCCGCTCGGTCTGGAAAGgtcagttactacaattc
tcaccatgatgaaagtttggtttatcgaaatgaattccgctgctaacacgctcaatagGC
CCTAACATTGTCCCgtacgttcaatccgttaacccagctgcatatgcttccgccattgct
tcgctctatgtctttctagcaaggcacgagttacaattgaatcgcaaactgataattctc
tgatgcagTCTTCCCCTCCCGCGCACTCTGCCTCCTCCCCCAAACACCCCCCCAATCCGC
ACCCAAAAGCGCGCCGCAACCATCCTCCCCAACTTCGTTGGCCTGCGCTTCGCTGTCCAC
AATGGAAAGACATACCAGGAGATTCAAATTACAGAGGAGATGGTTGGCCGAAAGCTCGGA
GAATATGTTGCgtacgtctagccacacatggctggcgattgccaggccgcagtatccaaa
tcgcctgaacggccactgacatgagcataacacagAACCCGGAAGCGCTTCACCTACAAG
CAATCCAAGAACAAATAA
>g503
ATGTCCTCTATAGCTACTACAACCAAGACGGAGCCTTCTTCGGCCCTGAATACTCAGAAG
TCTGAGAACGGAGAAGTCAAAAGGCTTCATCATATTCCACGCCCTGCGACTAAAGAGGCG
GAGCGAAAATGGCTCTTGGGTCAAATGGCTGCTGCCTTTCGTATTTTTGCCAAACTGGGA
TTTGCTGATGGAAGTAGTGGTCATATTAGCCTCCGAGgtatatcaataaaaccagtaatt
actgggatctactggcagctaacattgtaagATCCTATCGATCCACAGACCTTCTGGATC
AATCCCTATGGAGTGCATTTTGCTCTATTGAAGGTTTCTGATATGGTCCGTGTTGATGAA
AATGGAAACCGTGTAGATGGAGCTGATAAGCCGGTCAATGCTGCTGGCTTTATGATACAT
TCGGCAATCCATCAGAGACGACCTGATATACATGCCGCCTGCCATATGCATAGTCCTTAT
GGCAGAGCGTGGAGTACATTTGGAAAATCGATTGATATGATAAATCAAGgtaattataaa
ctaaaaaatccctatttatctactcagggctaattccagattaccgttgaagACTCTTGC
ATGTTCTACGATGACATTTCGGTGTACCCAGCCTTTGGAGGAGTTGTCTTCGCTCAAAAG
GAAGGCCAACTTATTGCGGACTATCTTGGCCCGAAGAATAAAAATTTAATAATGCAAAAT
CACGGCCTACTCACCGCTGGTGATACAGTGGCAGAGGCAGCTGCATTTTTCATTGCATTG
GAAAGGGCCTGTCAGGCACAGTTACTAGTGGAAGCATCTACTGCACCAGGTACACTTGGA
GCTACTACAGGAGGATTGAGGAAGACACTTGTTGATCATGAAACCGCATTATACACGAAG
AAGGGAACAGGGTCTCCAGAAGCAATGTATATGCAATTTGAGCCTGAATATCAGCTTCTA
CTAAAGGAAACCAATGGCGAATTTTTGGAATGA
>g148
ATGAAGAGAAAGCCTTCACCAGAACCCACCAGCACAACAACAACAACCACAAGAAAGCAG
CCTAGACAAGACCCCGTCTCATGTGAATCATGTCGCAAAAAGAAACTCAAATGCGACAGG
AATCATCCATGCAGCAGCTGTTCGGTCCGAAAACTAGTCTGCAGCTATGGAAGTTATGGC
CCCGGTCCGTTAAGTCCTCCGGTCAAGCCTGATGCAAGCCACCCGGAGCGAGGCAGAGGC
AGAGCCTCCGATCCCAAATTAGTCTCTCCCCGGCCAACGGTGCCGCTGCAAGAATCGAGA
TCTTCCAGAAATGATCCATTAATTACTGCTGACTGGCTGGAAACGATTGTCATGGGTCCT
CGAGTCCCAAGCGCAGTATCAGCACCTCCGCGGGAACAACGGGTGGAATTCACTCAGCCT
TGCCCCGGCCCGACTATTTCGGGTAATCTTCTTACACTTGTCCGTGGTGGAAGAATTGCA
TCGACCGAAAATCCGGCTACGATTCATCTCCCGTCGCTTCTACCGTCTGAATCGGAAGCC
CTAAGTCTCTTGGCGTACTATTTCAATCATCTCGACTACCAATACCATTTGATTGTGGCT
AGTCGTACTCAAAATGATATCCATGCTCTTTATGACAATCTTGCTCGCAATGAACCGGTT
AATTTATCTCATATTGCTCTGCTCTTCAGTATTTTTGCTACTGCCTTGTTCTATCAACTT
CTCCCTACTGAATCTGCTGATGTCGCGGAAGTATGCAGTGGAGAAACGGCATTTCTTGCT
GGCGCTGCCCTCATTCAGGCGAATTATATCGCATACCCTACTATCGAAGGATTACAAGCG
ACGATGATTATCGGTCATCATCTTTCTACAAACACATTGAGCCCATTGGTGAGCTCTTTC
TTCGTCCATGGCTCGTTGGTCAGTCAGGCGAAGAGTCTCGGTCTTCATACGATGGATAAT
TCATCCCATTGTGAAGAGAGAACAAAAACTGGATATGACCGGACAGAGGTTGAACTTAGG
CGGCGATTATGGTGGGATATTGCTTCCTATGATTGgtgagtctcaatctcaacctcagcc
ccagccctcagccctgaacccccagactcccatatctccggaccatccacgctcatattt
atgcaactgctaatccgactcactgatagGTTGATAAGTTTTCTCAGTGGTCCACAGCAG
TGGACATACACCATCCACCCCCACAATATGAACGTGCGCAGACCACTAAATATCGAAGAT
GAAGATCTTGAGTCCAGCGAAACTGGCCATCCTCTATCCACGCCAACGTGCATGTCGTAC
ACGCATTCTAGACTACGACTGGCAGAGGTGTGCCGAGAAATTGTTGACCAGATTGGCCAA
GAACACTTGTACGGCCAAGAAGTCGCATATGAAAAGATCCTCGAACTAGATCGAAAACTC
CACGACGTCCATGCAGAACTGCCGATCTTCTTCCGCTATGATCAAGTCTCCCGACGAGAA
TACAGCGATCTTTACCATCAGCGACCGGCTATCGCCTGGCAACGTGCCTTCATCCAGCAG
GGATACCACTCCCGTTTGTGTCGCCTCCATCGACAATACTTTGTCCGCGGTGCCCGAGAT
CCAAGATACTCCTACTCCCATGTCGTTTCTCTACAATCCGCTCGCAAAGTGTTGGAGGTC
AAACGTATCATGGACGAAGAGGAACCCTTCTTCACACCCAACAGCTCCTTCTTCTGGACA
GCCATGCACCACGTATTTATGGCCGCGGCAACTCTCCTCATTGATGTATGCTTCAACTGG
GACGATATCCTAGCTGATAAACGGAAGGAAGAAGTCCTAGATGCCTGCAGAATGCTCAGC
CGCGCACAACAATCTTCATCAGTCGCACGCGAAGGCATTAACGCTATGATGAGCGTTCTC
CGAAAACATTGGAAATTGGAAAAACGACCCTCCTCCCAAGCTGAGCCTCAGTCTGGTGGT
CCTGAGGCACCCACTTTTACATTGCAAGCTCCTCCGGTTATGCAGGGTGTTAAGAACACC
CAATTCTCCTCAGCTGCACAACCCTTCCCCCATCCTTCTCACCACTATGAGCCTATCAAC
CCAGCGGCTCATATCCCACTCGAAGAACTTTGGACCGAAATGCTAGACGCAAGTTCCCAG
CCCACATTGGATACACCAGGCTGGATCGACATGTTGACAGAGCTGAATAATACGACCGTG
CCTTGTGAGTAA
>g595
ATGgtaatgccccttcaaatcaccctctcaatttgatgaatatctaacccaattgcagGT
CTTTATCCTCGGTGTCAACTTTCCCGAGCGGAATCTGCTCAAGgcaagcaataccttttc
gcaccctaacataaccctcgacccattggcctatgaactaacacgacgttttccgctcta
tagAAGTCTCTTGAATCCTTCTTCGGTATCGGTAACCACACATCTTCACGGCTCCTTGCC
CGCTTCAACATCCACCCGACCTGCCGAGTCGGCGAGCTAGCCAACAAGCAGGTTCTCGAT
ATGACCGCTGTCTTGTCGGATATGAAGATTGAGAATGACTTGCGCAGAGAGGTTTTGAAC
GATATCAAGCGTTTGAAGGAGACTGGAACATACCGTGGCCGTCGCCATGCCCTGGGTCTC
CCTGTTCGTGGACAGCGTACTCGTACTCAGgtgggtaaccttttccaatccttcgctcta
gtggcttcacccccgaggaactctggcttgtggtcgactggaaatactcgtcctcgtcta
ttatgcttggatcaaatcatcatgcctcaagcctagagtatacattctacagagctaaca
ctcttctttagATCAAAACCCCTGTCAAGTTGAACCGCATGGAGCGCCGTCTCTAA
>g888
ATGGATTCGACTGCTGCAGAGCGGCGGAGAAGACGGCGGCGCGTTGCGGATGTCGATCGG
AAGAGAGCAGCTCGAGCgtatgccaacagctgctcatttgaattagaatttctgctaatt
tgggacagATGTGCTCGATGCAAAAGGAGAAAAAGCAAATGCATCCCAGCAAAGGATACA
CCTCAAATGAATGCGGACAGCAAGTGCCAGCGCTGTTCAGTTGGAAATTTGGAATGTAAA
TTTGAAAGgttagagagcaacatatcgacccctaccaccaacttctatactagtggtaaa
tgctgatttcataaccagGGAAGAAAGCCTATCAGGCACAGGCATTCAAGCCTCGGATCT
ACAGCCAGCCGAAGTCGAAAATCCTTCTCCAGCTTTCTCAGAGCGCGAAGCTGGCGGGAA
CTCTGAGTTACCATCTCCAGTATCAGTTTTATCGCATGGTCTATCGAAACATGTAATTGC
AGACCAATCGAAACGAATTCCATGGCCAAATATACTATCTCGACTTCGGCAAGCGTTTTA
CCTTGATCCCCAACATGTTCCGGGGGAACAGGAGATGGTTGCGATGCAAGCTgtaattat
gcgacccttctcaaagcagtacttcatatcgctaattatttgaagCGTATGTCGCAGCAA
AAGAAAACACATCCCTCTGAGATTTCCAGATTACATGCGGCTATCAATGCCTTTCCCCCT
CGCCCAGTCGCCGACTTTCTCCTTTTTGTTTTCATGAAGCATGCAACAGATGTATTTTTC
TATTTTGATCAATCTCAGGTGCTTGCAGACGTTGATGAGTTCTATATGAACTCAAATTCA
CCTCTGAGACTTGATCCGGCTTTTATATGTCTTGCCATGGCTACGTTCGCACTTGGAAGC
CAATGGACACCACTGGAACAACCCGAAGAGTTGAATTTTGCTATAAACAAAGACAATCTG
GAGATAGGACGCGAGTTCTCCTTTCATGCGAAAGCACTCATTCCTGATGTTATTGACCGC
AGTTGCTTAAGGTCAATCCAGGCCCCATTCATACTCGGGGTTTATTATCTACCTGCAAGC
GCAATTGGTGCTTCCTATGTCTTTTTGGGGCTAGCATTGCGCAAGGCCTTAGCATCTGAC
CTCCATCTCAGGTCTGAGGAGCTTATCATCACTGAACGAGAGAAGGAAGTGAGATGTCGT
CTCTGGTGGTCTATCTTTTCACTTGAACGgtgaggatcctcatgcaagaccggttttatt
gaattctttgctcactcaatttagTTGTACGACCGTCAAGCTTAATCGCCCCCGATCCAT
TGACGCGCAAATTATTACGGTGCCCCATCCTTCTAAGTGCCCAGATCTCGATTCAGTGCA
ACCTTTTCAAAATCTTGAGTGCCAGGTGGCATACGTTCGACTTATGAAAATACTTGACGA
AATATCCGGCATTGGgtatgtaatatcctgtgattgatacgactgtcgtactgacgattg
aaagAGATGGATTCGCCGAGCTAGCTAGCCTGCCTCATTCAAAATGGGAACAAGATCTTA
AGGCATGGAAACGATCACTTCCGCCCAACTTCAAACTCGACCTAATGCGCCCGAATGATT
TCAAATACCGGGCCGTATCACACCTTTATTTGAATTACTACTATTGCTTGATCACGATGG
GTAAAGTGGCTTTGATGACTGTTGCCAGAAAAAAATTGAAACAGGATGATCGTGATCCCC
CAGATCTCAGTGACCAAGCTAGAAAATTAGCAAATTGTTGCATGAAGGCTGCAAGGAAAA
CCCTTCAGCTTTTTGAGATCCTGTCGAAAAGTCGAAAGATCACTAGGTTTTCTTTTACCG
ATTTTCAGGGCTGCAGCATTGCAACTATTGTCACTTTGGTGTCTGGGATAATGGAAAAGG
ATGTTGGATACAATTTACGAGTCGAACTAGGATTCAAATGTCTTCGCGATATGGCGACAG
GAAATATTACTGCGAAGCTTGGGGTCAGATTCGTGGAAGCAGTTCGATCCATCACTGAAG
AGGCTGCAGCTAAACTGGAACCCGATGCTCCTCCTCATCAGAGCTCAGGCTTGGGTGATC
ATTCTGGCTATTACAGATGGAAAGAATGGCACACAGAGCAAGAGGGTTTACAAAGAGATG
ATCATATGGCTCGTCAACAGGGAACCGAATTTCCAATGAGGGCAGACAGCGATGAACATG
CGAATCCATGGTTGACGACCCAGTCTAATTTCAGCGATACTTGTGGCTGGCCATCGAACG
TACAAGAAGGTATCACAAATTCATCAATTACCCAAAGTCGTCTATACGGGCCTTCAGGTT
CTTCGCAGCCTTTGGAACATAGCTTTCCTTCCATGATCCACAATGATGAACAATCATTTC
TTATGGGATTAACAGGCTTAGACGCTTTAGACTTCTCAGGTCTTGGCGTCCAGTTGGAAT
GA
>g906
ATGGCAGACGTCGGTGCTATGCACCGGCTGTTCAGCCGTGCTgtatgtgctgccattcaa
tccatcaacagacgcgacatagaacctcttttttactaattccaatatagGAAGACCCCA
GCTCTACCTCGAACTCCCTTTCGGGTTTCTTGACCACCTTGGTCGTTAACATTGTCATCT
TCGCTGTGATGGTCATCCTCTTCATCATCCTTCGCAGAAGCCAACGCCGCACTTACATGC
CCCGTACCTACATTGGTTATCTGAAGTCATGGCAGCGCACCCCGGAATCCCCCACCGGCC
TCTGGAGTTGGATCACCGCGATGTACCAGCTTCCCGATACTTACGTACTCCAGCACCATT
CCATGGATGCGTACCTCCTGCTGCGATTCTTGAAGCTGGTCGCGACCATCATGTTCGTTG
GATGCTGCATCACCTGGCCTATCCTGTTCCCCGTCAATGCTACTGGCGGTGGTGGTAAGG
AGCAGCTCGACATCCTGAGTTTCTCCAATGTCGCGCCCGACACCTATGGTCGCTACTTCG
CCCACGCCCTGCTTGCTTGGATCTTCGTTGgtatgtgtcttgctcagaatttgtcgacga
actcgcaattgactttctatcagGTTTCATCTTCTTCTTGATCACCCGTGAGCACATTTT
CTACATCAACCTGCGCCAGGCATACTCGTTTTCGCCTGCCTACTCAAGCCGTATTTCTTC
GCGCACCGTTCTTTTCAGCGCTGTCAGCCAGAACTATCTGAACACCGATAAGATTCGTGC
CATGTTCGGTGTCGAGAAGGTTAAGAACGTCTGGGTTGCTACCGATACCGCCGAGCTTGA
GGAGAAGGTCAAGGAACGCGATTCTGCTGCTATGAAGCTGGAGGGTGCTGAGACTAAGCT
TATCCTTATGGCCAACAAGGCTCGCAACAAGGCATTGAAGAAGAAGGGTGCCGAGGAAGA
GGGTTCCGAGGAAACTGCCAATATCGGACAGTTCGATGATGAGTCTGGTTCCGTCGCCGC
CAAATGGGTGCAAGCCAAGGACCGCCCGACCCATCGCCTTAAGATGCTTATTGGCAAGAA
AGTCGACACAATTAACTGGGCTCGTTCCGAGATCGAGCGCCTTAGCCCTGAGATTGAAGA
GCTCCAGGCGAAGCACCGCTCTGGTGACGCTAAGCTTGTCTCCTCCGTCTTCGTTGAGTT
CTACCAGCAGGCTGATGCCCAGTCTGCGTACCAGTCTGTCGCTCACAACCTTCCTCTGCA
CATGGCTCCTCGTTACATTGGATTGGACCCAACCCAGGTCATCTGGGCTAACCTTCGCAT
CAAGTGGTGGGAGCGCATAATTCGACACACTGTCACTGTCGCCTTCATTGTCGCTCTCAT
CATCTTCTGGGCTATCCCGACTGCAGTTGTTGGTGCTATCTCCAACATCGACAATCTAAT
TGATATGGTTCCTTTCCTCAGCTTCATTAATAACTGCCCCGACGTCATTCTCGGTCTCAT
TACTGGCCTTCTGCCTTCTGTTTTGATGGCAGTTCTCATGGCACTGGTGCCCATCATTAT
GCGACgtacgtatacctccgcgagctagccttttactttccatttctttatcatatgctg
atcgaatctctagTCTGCGCTAAATGGGGCGGTGACCCTAGTGTGGCTTCCATTGAGCTG
ACTACTCAGAACTTCTTCTTTGCCTTCCAGGTCGTCCAGGTCTTCCTGGTTGTTACATTG
GCCTCTGCCGCTACCAGTGTCGTTACAAAGATTATTCAGGATCCTACCAGTGCCGCCAGC
CTCCTTGCGAACAACATCCCCAAGGCCTCGAACTTCTACATTTCCTACATTATTTTGCAG
GGCTTGTCCTTCAGTGCTGGTGCCCTTCTCCAGATCGCTGGTCTGATCGTTGGCAAGATT
CTGGGCAAGTTCCTGGATAACACTCCTCGCAAGATCTACACGCGCTGGTCTAGCCTTGCT
GGCCTCGGATGGGGCACCGTCTACCCTATCTTCACTCTCTTGACTGTCATCGgtacgtga
tatacctccgggattcttgcccacagatcgctaattgagtttctagGTATCATCTACTCT
TGCATTGCTCCCCTTGTCCTGGGATTTGCCACCATTGGTCTCTACCTGTTCTACTTCGCC
TACAGATACAACCTGCTGTACGTCTCGAACGCCGACATTGATACCCAGGGTCGCGCCTAC
ACCCGTGCTCTTCAGCACTTGACTGTCGGTGTCTATCTGCTCATCGTTTGCTTGATCGGA
CTGTTCGCCATGGCCTCCGGTGACAACCAGATTGCCGTTGGTCCTTTGGCCCTGATGATC
ATTCTTTTGATTTTCACCGTCCTGTACCACATCTCGATGAACGGCGCCATGGAGCCGCTC
ATCAACTACTTGCCCAAGAACATGGAGCACGAGGAGGAGTCGCTTCTGGCCGAGGAGCGT
ACCAAGCTCAGCCAGGAACCCCACTCTAACGGCGTTAACAATGGAACATCTGCCGCGGAT
AATGGTGTCAGCAATGTCGACAGTGGCGTTGGTGCGGTTGACTCTGCCGAGGCGGAGAAG
GGCCTTACTCACACTTCGCTGCCTCCCGCCCACAGCAAGCCCAACTTTTTCACCAAGTTC
TTGCGCCCGGATATCTACGCCGATTACGCCACATTGCGTCGTTTGGTCCCCAGCCCACTC
GAGGTCACTCCTTATCCCGAGGAAGCTGAGCGCAATGCCTACTTCAACCCTGCCATCAAC
GCCCAGGCTCCCCTCCTTTGGATTCCTCGTGACCCACTCGGTATCAGTCGACAGGAAGTT
GCGCACTCCTCTCGCGTCATCCCTATCACGGATGAAGATGCCTTTGTTGATGAGAATGCC
AAGATCACCTGGGATGAGAACAAGGGTCAACCCCCCGTCTACGAGGAGAAGATTGCCTGG
TAA
>g80
ATGACTGCAGATGATCTTTTGGTGAAGCTTCGCCAGGCAATCAAgtaaatgcacgcgccc
actttcacatcgcgcattctgactggatgttagACAACCCCACGCAGCCATACACCGATT
AAATTTGTCCCGGATTGCATTATGCCTGCCTCCTCGAGCCTCCGGACCTTCGCTTTATAG
GTTCGGGATCTCACGATATGCCGAACTATATTTTGGGTTAGAAGAAGCGTGGCTGGCATG
CATTGGCGATCCTGCAGATTGGATATGGGAATGGTCGGATGAAGTCGGTCAAGACCTCTT
CACTCTCAGTGATGAAGAGCGCGTACGGCATTTACTACGCCTCCTTTACATTCCGGAACT
CCCACGTACGAGAGCTCTTGAGGCCGATCTTTCCCTATTAAGATCGATCGATCCCTGCGA
TCAGCTTCCAAATCGATCACAGCACTTTGGGGGCGAAATAAAGAAGGAATTATACCACAA
CATTATGAATAGGCCACATCTACTTGTTGCTTATATCTGGATATTATATTCCGCCATTCT
TTTTGGTGGGCGTGAAATTTGTGCTCAGCTGTTAAAAGCCGGGCCGGAATTTTGGGGTTT
GTCGGTGGCAGACTTTTCCTCTACCCGAACACCGCCTCCTTTATCTTTCTGGAATATAGA
TGATAACGCGGCTGTCAGAAGCAAGCTCCGCGACCGAATGACTAAAGTCGACTATTTATT
GACGTCCCAGGAAAGACAGGACATATTAATTGAGTCAAGCGAGATATTTCGCAAGTTCGA
AATAATCACCGCAAGCCTGGACGAGGATACAACCGAATTTAATGCTTAA
>g375
ATGCCTCGAAAGGTTAGGGCAGCCGCCCAAGCGGCAGCCAAATCTATGAgttagtttttt
ccgcgcatccccaccactttccccagagaaattgcgcctgtcgcaacctcacccctttgg
acgcgcttcgcgactgacactttttttccccagAAAATGTGCCTGTAATTCCCGACGGCT
CTGATGACGAAATGATTGATCTCCCACCTTCCGATCCTTCATCGCCCGTGGTTGAAGAAG
ATCCAGAATCTCCCGAAGAAGATCTGGATGTTGAACCCGAGGCGGAGGCTGAGGCTGAAG
CCGAACCGGATAATGATGCGCAGGCCGAAACCCCCGGTGAATCAAAGCAAGATGATGATA
CCAATGCCGCGACGCCGGCTTTAGATGAGAGCACAGTCCTTGAGGGTGATAGCCCGGCGT
TAGGTCGTCCATCAATCCCTCGCAAGCGACGTATCGGCCGTCCTCCCAAGAATCCCCGTC
CTGAGGATCTAGACTTGGATGCGGCTCAATCGCCACTTCGTGTGACGACTCCCGTCAAGC
GACGTCGTGGTCGCCCAGCTGCAAGTGGTGGTCGTTGGGCGCGCAACCGTGGACCTAACC
ACTTGACTCAAATTCCTATTGACAAGGAAGGAAACATGATGGACGTAATTGGCGATGAAG
TGTCTCTTCCCCCGAACCCCACCGGTGATGCCAAAGTTGATGCAGATGGTCATCTGCTTG
GAGGACGCGAATATCGTGTGCGCACCTTCACGATTCTCAACCGCGATAACAAACTGTACA
TGCTTTCGACTGAGCCCGCGCGATGTATTGGCTTTCGTGATTCGTATCTTTTCTTCCAAA
AGCATAAGATGCTTTATAAGATCATTATCGATGATGACGCGAAACGAGATTTAATCGAGC
GAGATATCATTCCTCATTCTTACAAAGGTCGAGCAATCGGTGTTGTGACTGCACGCTCTG
TTTTCCGCGAGTTTGGCGCAAAGATTGTTGTTGGCGGGAAGAAGATTACCGACGACTATG
ATGAGAAGGCAGCTCGCGAGCGGGGCGACGTTGAGGACGAGCTCGCCGTCCCCGAAGATA
AACTGCCCGGCCCGGGTGAACCTTACAACCGCAACCAATACGTCGCATGGCACGGCGCAT
CTGCAGTCTACCACACCGGAGCACCATCAGTCCCTATGGCAGGAGGTAAACCAATTGATC
CCAAGAAGCGACGCGTGCCAATCACCGATGATAATTGGATGGTTGAGCACGCTCGCGCCG
CGAGgttcgtacttgttgatgaatcccatctttcacttgcatccgaagctaaccatatcc
gcgcagTGCCTACAATTCGAAGCTCTCTGAAATGCGTCGATCAACAATGAATGGAATTTA
CGATATTCACACCAATACCATGCAATATCCCCAGATAATGCAGCCAACGCATTGCCGTAT
TGAGCGCGTTCCACCACCAGACATCCGCAGCCCGGCCGAACTAATGACGGACATGTCCTC
GCTCAGTATCGCGAACCAAAACAACGACACAAACCCACCAACACCCACCGAGCCAAAGGA
AAACACAAACGCAGAAGAGAAGCCCGAGGAAGAATCTACATCCAGTTCTATCTTCCCGCC
AGTACCTGCTCATATTTCAGACCGTTACCTCGTTCAAGACATTGTTTTCGAATCTCCACC
ATACTCGAACATGGGCGTTCCAGGTCCAGATGGCGATCTCAAGAATCTCCAGCCAAACGG
CCTAGTCAGCATTGCGAACCCTGCCCATCCAGAATTCATGTCTCCTGATATCATTGCACT
TCTCCCGGATGAATGCAAGGAAGCTCTTCTCGATGCTGCAGCCCGCGAAGTGGAATGGAA
AACCAGATGGTCTACTGAAGCGACAGATGGCCAGCGTGCTGTTCCGGCTAAGAGCTATGC
TTGGTACCCTTAG
>g512
ATGTCTGAGTCTTCGTGGCCCTATCAATTTATCACCATATCTGGAGAGGACAAAATCCGC
CGTCGGGAGTTGCTTGACATCCGCGGATCCTACGCGCAATGGTCCGTTATCATTGTCATT
TCTGTGCTACGAGTCTATCAAGCATGGGCCCTCCAAAGAGGCTCTGCAGATATATCCCAA
TCACGCAGAGGCCCTGTGTCATGGTGGGATCGTCCATTAGTCGCAGGTTGGATCGAGACT
CGAAGACAGTATCTCGTCTGCGGCCTGTGGTTGCTGTGGCTAGCTGGCCTCTCAATCTGG
AATAGCGGCGAAGgtatgtattgatctctgaatttcttggtcaatgcgttaagcgatgat
gatgaaaatcgggaaacaaagtagattaaatcaactcacactgctgcagATTATCTCCAT
CTCACGAAGGCCCTAGGCCATGTCGCGCTCTCCCAAGTGCCGCTACAAATCCTCATGTCA
CCAGCGGCATACATTTCCACCTCAAAGCCATCTGCATCATCATTGTTCTCATTTCTCACT
TCGGTCCCCCAATCAACAGTCACTCCGTACCATCGTTTATTTGGGCGGGTAGTCATCTCG
CCTCTGCTCCTCGCACACGCAGCTCTCTACCTGAACTTTTTTGTTGAATCTGAACATCCG
GAGTTTGGAACTTTACTCGCCAAGCGTGTCCGTGATTTTGATGTGCAATGTGGTCTACTC
GCGATCACGATGGTAGTCCTATTATTGCTCTTCGCCCGACCTCGAGGTGTGGCATCCAAG
GGTGCAAACCAGGCGCGATCTGGAGTGGGCTCGATGCGGGAACGCCGACGTTCATTCTAT
TACGGGCATATATTTTTAGTGGCTGTCTTGTGTGCTGCCGCATATTCTCATGTAGCTCAA
GCCCAGAGGTATATGCTTCAATCCTTAGGGGCCTCTTTACTGAATGGAGCGTGTTCTTTG
GTCATGGTCCGCTGGGGAGGAAGACCCTGA
>g611
ATGGCGCATCGCGGTGAGACTCTACACAAAGATGTATGCTGCATTGCAGATTTAAAGGAG
CTGGGCAGTAAACGGCTATCTCCAATGGTTCGAGgtgggttgcaatccaaggattgaatt
gatcaacgcaaatcccagtactaaggacgttagACTACTACAATGAGGGAGCTATGGATC
TTATCACgtatggactgctcggaaagatgcaattgacggccttctaacaattttaattat
cagTCTGCGCGAGAATGAGTCTGCTTATGATCGCTATCGAATCCGACCACGAATCTTAGT
CAATGTCGCGGAAATCGATACTAGCACTGAGATCCTTGGTTCCAAGgtttgtttgttttt
cttcttgggcagaatgggctcgattaaaagcatagcactcatctctgttcatggcatagG
TCTCTCTTCCCTTCGGCTTTAGTCCCAGTGCTTCTCATCAGCTTGCACACCCCGAGGGTG
AGCTCGCGACTTCTCGCGCGGCCGCCAAATATGGAATTTGTATGGGATTATCATCCTACT
CGAATTATCCATTGGAGGATGTTGCTGCACAGGGTCTTGGAAATCCATACGCGATGCAGA
TGTGCGTGCTGAAGGACCGATCTCTTACGATACAGTTGCTGGAGCGCGCAGAGAgtaagt
gccacggccgataatgcgcatcctcagtagatactgattctgctgatatagAGGCTGGAT
ACAAGGCGTTGTTCTTGTCGGTAGACGTGCCTGTACTAGGGAAGCGGTTAAATGAGTATC
GAAATGACTATACGTTGCCGGAGAGCATGCAGTGGCCGAATATTCTTAGCAGTGGAAGCG
ACCACTCAGACCGTACCGACTATGgtatgttgtgccaccccaaagtgcacatggcatgaa
ttaacttggatagACCCCAGTTTGGACTGGGAGAGCACCATTCCCTGGCTCAGGGAACAC
ACTTCGCTGCCGATCTGGTTGAAGGGAGgtgagtgatcacgagtaggggtatccttggga
aacgtcctttctaatgagtgcttcccttgcagTTTGTTCTCCCGAGGATGTGGAACTGGC
TATCAAATATGGGGTTGACGGAATTGTCGTTTCCAATCACGGTGGGCGCCAGCTAGACGG
TACACCATCCACCCTTGATGCGCTGCGTATCTGCGCCCCGGTAGCCGCACGAGGAGGGAT
ACCTGTCGCAGTCGACGGTGGAATCCGTCGGGGATCAGACATTTTCAAGGCCCTAGCTTT
GGGCGCCAGCTTCTGTTTCTTAGGACGTATTCCTATTTGGGGCCTGGCGgtatgttatgt
cctcctggttatgtttcttaacaacggttgttcatgcggatcatgctaatcgatcaacag
TATGATGGCCAAGCAGGAGTGGAACTGGGGATCAAGATTCTGCGCCAAGAATTAAAGATT
ACCATGGCGCTGGCCGGgtgagttctcctcgtggtggtgtttatcctcgtgccccttgca
ggtgtggggaaatttaacgagttgtgtcactgatatcttcagGTGTCGTAATGTTGGGGA
AATTCAAAAAAGCTATCTGTCGGTACTGCAACCTGATGGCATTCTTGCCAAGCTATAG
>g92
ATGTTGTACAAGGGGATACTTTGTCTTCTTGGGCTTGCCCACTCTGTCCACGCGAATTGG
AAGTTGGACGACTCATGCAAGGGCGgtatggcaatcaacgcattatcagaatcgtgaaaa
attgtcgctaataatttgtagACTTGGAGGCCAAGATGAACGAATTGGTTTCGAGTGCAT
TTACTATGGCTGAGAATGGACTTACAGCAATCAACAATGCACAGAATGGCCAACGCCAAG
ATGATGACCAAGCCAAAAGCGATAATATCAATAATATTGTGAATTGGATGCTTATTCCCA
CCGGTGAACGGCCGAGAAATTTATATCTCAAAGACGCTCGGAgtgagaagcaaccttcaa
tccaatagctccccattttcatatactaacaaaagcgatgttaagGTACTTTCCAAGGTC
TTGTTGACCAGAATACCCGAGATGACAACCAAGAGTACACCGAAAACACGgtaattctta
tccctcatcaaaccacgacttcgaaatttttctcattcccatattttcttttttctatca
gATCATTATCTACTGTGACGACAGCCGACTCATTCCACGCCCGAAGGAGAATCCCACAGA
ATGGGTTGACAAGGATACTGACTTGGTTTACACTAATAAGAAGGAGGCATTCAAGCTGTG
TCACGAATTGAAGCAAGTCGATCCAACCGTTGCATTTGTTGAGGTCGTTGGTGATCGTGG
TATATCTCAATTGCAAATGTGTCCTTACTTCATGTCGTGGTTGAAAGAGCAAGAGTTCAC
CAATTTTGAGGATACTGCTTCCCCCTCCGTTCAAAGAAAGAAGCGTTTCATGCAGGGTGT
GACTAAAATATTGAAGTCGAAAAAGGTTAATTCTCTTACGGAGATTGATGTTCTTTCACT
GTTTGATAAGGTTATCCTTCACGAGCTTACGCACACCAGACCTGGGGGTCAGACCAACGA
Tgtaagttttccttggcacttaaatatagtggtaatgacttttctcacttcctctgtttc
ttacagGTTGATGGAGACAATGGCATCACAACTATCCTAAAAATCAAGTATGGTTGGAAT
CGATGCAAGAAGCTGAAAGACGAGACCGAGGGTATCCTTGGTGATCGTTCCCCCCAGAGA
AACGCCGATTCACTCGCCTTACTAGGATCTGgtaagcacaatattttttttttttttttt
tttttttttttttttggattatattggaatctccaacgcaatatttactaacagaacatc
cagCGGTCCGCTTCGTTAAAGAACGAGACATGATCGTCAATGAAGATGGCACAGTCACAA
CACGCTAA
>g1230
ATGATTTCTAGTGCCGATCTTAAGTATTTACAGCGCTGCGTGGACTTGGCCCGCGAGGCC
CTCGAGGCAGGCGATGCACCTTTCGGCTCCGTGTTGGTTGATGCCGCAGGGCATATCATG
AAGGAAGATCGTAACAGGACTGTGACTGATTCTGATGTCACTTTGCACCCTGAGTTCACA
CTGGCTAAATGGGCCCAGGCCAATCTGACCACAACGGAGCGTGCCACTGCCACAGTCTAT
ACATCGGGTGAGCATTGTCCGATGTGTGCTACCGCTCATGCAAATGTGGGACTAGGTCGA
ATTGTTTACGCTAGCTCTACGGCTCAACTTGTTCAATGGAGGATAGATCTGGAAATTGAG
CCTGGAGTTGTTGCTCCCTTGCCTATCAATCAGGTTGCGCCAAATATTACTGTGGATGGC
CCAGCTCCCGGCTTGGATGACCAAGTTCGCGAGCTGCATTGGATTAAAAAGACCAGACAA
GAAAGTTGCCCAGTGTGA
>g208
ATGAGTCAAAACTGGCGAGTTATTGCGCCCGGTCGGAGGGAGATGACTGGGTGCGTTGGC
AAGCTCATCGAAGCATTATTATCTGGCAGTGCGAGTGGTCTAGTACCTCTCCTAGCACTA
CCCGTGAGTGTTCACAGgttcgtaaaagttatgacttcgaattttcattgaaaaattgct
gaatcaagggcccagTCACGAGGATCTTGATGTTCTCCCCGGTGAAAATATAGAAGATGA
AGAAGGAGACCTTGCATGTACGAAACGGTCTCGGAGAACCGCATTGCCACAAAATCATTC
CAGCAAAGCCGCAAGAATCGATATCCATGATACACACGGTGTATATCATTACGGTGACCC
TTCTCGATCGAAATCATTGGCTCATCTAAAATCCGACATTCATTGCAAAATATTCGCGTG
TCTTGATGATGTGATGGATGTTCTGCGGTTCAGCCTCACCAGTCGATATTTTTGGGCTGT
CGGTCTGTTGCGCATTGAGGAACATATCGTTCGTTCTCTTGCTCCTTGGGCTGGTGAGCC
TATCATTTGTATCGATGATCGTTGCGACCCAAGCAATTTTCCACAGGGTCTTCTTAGTCC
GAAACAAGAGGCCGAGGTGAGAGAATTAAATCAAGTTTTCGATCTGAATTCTTTTTCGAT
AAAGAATTCTTATAAGAGAGCCGGAGGACCATCACTTTCTCAGGAACTCCAAAAGTCATT
CCTCGAGTATGAATCACGAAACCCGATGCCGGAGGTTGATCGGGTTGAAATCCTTATGGG
ATTGAAACCCGAGATCCTCGAATTCTATCCTCGCGACCAAACATGGATCTTGCGAAATCT
GACCACCAAGGAATATGTTCGTGGTGAGGTCATTGCACTTCGACGAGAGTTTATACATGG
TCCTCAAATCGATGTTTTAGGCTTCGCAGAAATTCTCATCTCGCGCATTTCGTGGTCGGA
CGAAGTTGAGAAAATCGGTCGATGTGAGAATGTTGCCCGTGGAAAATGGGCTGGTCACCG
ATTTGATATTACGCCTTTATCGGATCTTGAAAATCAGACGGATGTGGACTCGTGGACGGA
TGTTAGCAATGAAGTATTGAGGGAGCTTGATTTGATGATTGGTGGTGAGAATGGTGATAA
TTGGAGAGATCAACTTGCGGAGCAACATCAGAAATCGGCGACTTCTGCGTTTTCGAGATA
TCTTTGA
>g262
ATGACCATCGCCAACATCATTGCCAACGTGGAGGAACCTAAGTACGACAAGACgtgagta
tttcaccgaaaaagacatagttgtgcttcaactaacttagtttcgcagTCGTCCCATCCC
GACTACCACTGTCGTCTCTTCATACAAGATCAAAGCACCGGGAATCACTGGCAAGACCAT
TGTCCAGGCCCGCATTGACATCCCACCAAATGGTGCCACTCCCCCTCACAGACACGGAGG
ATGTGCGATCTCTGCATACCTCATCAGTGGTGAAATCTATAACAAGATGAACGATGAGCC
CATGGAGATTGTCAAAGCTGGCGGAACCTGGTATGAGGCACCTGGTTGCCACCACAAGAT
CAGCCAGAATATCAGTGCGACCGAACCATCTGTTCTCATGGCCAGTATGATCGTCGACAC
TGAAGTGTATGAGAAGGATGGAATGGCTGCCCTGATTCAAATTGATCCAGAATATCTGTG
A
>g484
ATGAAGCTCGGCTGGCTTGAAGCTGCTACTTTGGCGGCCGCCTCCGTCGCCAGTGCATCG
gtgagcaaatcccattacaattgaataaaattttattctcttgtccgtctactaacactg
tcgcgtttctagGACCTGGCATATTCTCCCCCATACTATCCATCACCATGGTCTACGGGT
GCTGGCGAGTGGGCGGAAGCTTACAGGCGCGCGGTGGAATTCGTGTCGAACCTCACTCTG
CCTGAGAAGGTGAACTTGACAACTGGTGCTGGgtatgtacctactacccctgaaaaaaat
atcaattgatttcaatgagccccgactaacagaatctacagATGGGAACAAGAACGATGT
GTCGGTGAAACTGGTGGTATTCCTCGgtgagtcggaacaattgagctccaaacgtgaagc
gtgaagaatggagtgactgacagggtccataatagACTGGGAATGTGGGGGATGTGCATG
CAAGATTCGCCCCTGGGTCTCCGCAATAgtgagtacccttttatcggaactatgtaccat
ggaatcaaaatcaaaatactgattatttaccagGTGACTACAATTCGGGTTTCGCATCTG
GTGTCAATGTCGCTGCTACTTGGGACAAGAGACTCGCCTACCAACGCGGTGTCGCGATGG
GTGAGGAGCACCGTGACAAGGGTGTGGATGTTCAACTTGGTCCTGTCGCTGGTCCATTGG
GCAGAAGTCCCGATGGTGGCCGTGTTTGGGAGGGTTTCTCTCCGGATCCCGTTCTGACTG
GTGTGATGATGGCTGAGACCATCAAGGGTATTCAAGATGCTGGTGTCATTGCTTGCGCCA
AGCATTTCATCGGTAACGAGCAGGAGCACTTCCGCCAAGCTGGTGAAGCTCAGGGATATG
GATACAATATCACCGAGAGTGTCAGCTCCAACATTGACGACAAGACTATGCACGAGTTGT
ACCTCTGGCCTTTCGTCGATGCCGTTCGTGCTGGTGTTGGCTCCGTCATGTGCTCCTACA
ACCAGATCAATAACAGCTACGGTTGCTCCAACAGCTACACCCTGAACAAGCTGCTCAAGG
GTGAGCTCGGTTTCCAGGGTTTCGTCATGAGTGATTGGGGTGCACACCACAGCGGTGTTG
GTGACGCTCTGGCCGGTATGGACATGTCCATGCCCGGTGATGTGATCCTCGGCAGCCCTT
ATTCTTTCTGGGGAACCAACCTGACCATCTCCGCACTCAATGGCACTATCCCCGAATGGC
GTCTGGACGACATGGCGGTTCGCATTATGGCTGCCTACTACAAGGTCGGCCGTGATCGCG
TTCGTGTTCCTCCCAACTTCAGCTCCTGGACTCGTGATGAGTATGGTTTCGAGCACTTCA
TGGTCAGCGAGAACCAGATCAAGCTCAATGAGCGCGTCAATGTTCAGCGCGACCACGCCA
GTGGCATTCGCAAGCTCGGTGCTGACAGCACTGTTCTTCTCAAGAACAAGGGTGCTCTCC
CCTTGACTCACAATGAACGTTTCGTCGGAATCCTGGGTGAAGATGCAGGCTCCAACCCTG
CCGGTGCCAATGGCTGCGCTGACCGTGGCTGCGACGATGGAACTCTTGCAATGGGCTGGG
GCAGTGGTACTGCTAACTTCCCCTACCTGATCACCCCCGAGCAGGCTATTCAAAACGAGG
TTCTGAACTATGGAAACGGCCAGACCAACGTGTTTGCTGTCACCAACAACTCGAACACTG
AGCAGATTGCTGCTGTTGCTTCTCAGTCCAGgtgagtttgatttctcttcaatgctttat
cgccttctcattactaacatcttaactcagTGTTGCTCTCGTCTTTGTCAACGCCGACTC
TGGCGAGGGTTTCATTAACGTCGATGGCAACGAGGGCGATCGCAAGAACCTGACCCTCTG
GAAGAACGGAGAGCAGCTCATCAAGACTGCCTCCGAGAACTGCAACAACACCATCGTCAT
CATGCACACCCCAAGCGCTGTCCTGATCGGCGACTGGTACGACAACGAGAACATCACTGC
CATCCTCTGGGCCGGTCTTCCAGGCCAAGAGAGCGGCCGCAGTCTCACCGATGTCCTCTA
CGGCCGTGTCAACCCCGGCGCAAAGACCCCCTTCACCTGGGGCAAGACCCGCGAGGCCTA
CGGTGCTCCTCTCCTCACCAAGCCCAACAACGGCCACGGTGCTCCCCAGCAAGATTTCTC
CGAAGGCGTCTTCATCGACTACCGCCAATTCGACAAGGCCGACGCAGAGCTCATCTACGA
ATTCGGTTTCGGTCTCAGCTACACCAAGTTCGAATTCTCCGATATCGAAATCAAGGCCCT
CAACGCCGACAAGTATACCCCAACAAAGGGCCACAGCAAGCGCGCCCCTGTTCTCGGAAA
GATCGGTGAAGCCTCCGATTATCTTTTCCCAAGTGGTATCAAGCGTGTCACCCAATACCT
CTACCCCTGGCTCAACTCGACAAACCTGAAGGAGTCCTCCGCCGACCCTTACTACGGCGA
GAAGGCCGAGAAGTACATTCCCGCCGGCGCACGAAATGGTTCTCCCCAGGCCCTTCTCCC
TGCCAGCGGTCCTTCAGGTGGTAACCCCGGTCTCTTCGAAGATCTCTTCCAAGTCACCGT
CAGCATTACCAACACCGGCTCCGTAATCGGTGACGAAGTTGCCCAGCTTTACCTCTCTCT
CGGAGGCGAGGATGATCCCGCAAAGGTTCTTCGTGCCTTTGACCGTATCACCATCGCCCC
TGGCCAGAAGGCTCAGTGGACAACTACCCTTACCCGTCGCGATCTCTCTAACTGGGATGT
CGCTTCTCAGAACTGGGTTATCAGTGATGCGAAGAAGAAGGTTTATGTTGGTAACTCTTC
GAGACACTTGCCTGTGTCTATTGAAGTTCCTTCTACGCAGTAG
>g360
ATGTCGACACTCGAGGACTTGGACGACCTTGAGCGCGAGAACAGAGACAAGAAGCAAGAC
CAGGGTGATGACGGCAAGAAGCCCGATGGCGATGATGACGCCGAGATGCAAGATGCTGAG
AAGAAGGAAGATGAGGAAGAGCTGTTAGATGAGGAGATCCTCCATTCCAGCACGGCAGAC
ATCGTTAAGCGACGACGGATGCTGGAGAACGAAATGCGCATCATGAAGAGCGAGTTCCAG
CGTTTGACACACGAGCAGAGCACAATGCGAGAGAAGGTTAAGGATAATCAAGAAAAGATC
GAAAACAACAGgtatcgtctcaactattctcgagggcatgcccgtgattcgtccaatcct
cggattactacctgcggagctcgcaaggccctaatacaattggactccatctggtctatt
tgctaacatcatcgatttcccttgctagGCAACTACCATACCTTGTCGGAAACGTCGTCG
AGCTCCTGGACCTCGACGTGGAAGCCGAAGCCGCGGAGGAAGGGGCCAACATTGATTTGG
ACGCCACTCGCGTTGGGAAATCCGCCGTTATCAAGACCTCAACCCGCCAAACCATCTTCC
TCCCACTGATTGGTCTCGTTGACCACGAGAAGCTGAAGCCAGGTGACCTCATCGGTGTGA
ATAAGGATTCATATCTCATCCTCGACACTTTACCGGCAGAGTATGACAACCGCGTGAAGG
CCATGGAGGTCGATGAGAAGCCCACGGAGAAGTACACGGATATTGGTGGTCTGGACAAGC
AGATCGAAGAGATCGTGGAAGCTATCGTATGGCCGATGAAGGAGGCCGAGCGTTTCAAGA
AGATTGGCATCAAGGCCCCGAAGGgtaagattgctgtcattccgtgggagctccctgttt
tgcaatgctaaccttttttcttcctctccagGTGCCCTTATGTACGGTCCTCCCGGAACT
GGTAAAACCCTCCTTGCCCGAGCTTGCGCTGCCGAAACGAACGCCACTTTCCTGAAGCTT
GCCGGTCCGTCCCTCGTACAAATGTTCATTGGTGATGGTGCCAAGCTGGTTCGTGACTGC
TTCGCCCTGGCCAAGGAAAAGGCCCCCTCAATCATCTTCATTGACGAGCTTGATGCCGTG
GGTACCAAGCGTTTCGATTCCGAGAAGTCTGGTGACCGTGAAGTTCAGCGTACTATGTTG
GAGTTGCTGAACCAGCTGGACGGATTTGCGTCCGATGACCGTATCAAGGTTCTGGCCGCC
ACTAACCGTGTTGATGTATTGGATCCGGCTCTGCTTCGATCCGGTCGTTTGGATCGCAAG
ATCGAGTTCCCCTTGCCAAACGAGGAGGCTCGTGCAAACATCTTGCAGATTCACTCACGT
AAGATGTCCGTCGAGGATAGCGTCAACTGGGCTGAGCTTGCTCGCAGCACTGATGAGTTT
GGTGGTGCCCAGCTTAAGGCTGTTTGCGTTGAGGCTGGTATGATTGCCCTGCGGAAGGGC
CAGAGCAAGATTGGTCACGAGAACTATGTTGATGCCATCGCCGAGGTACAAGCTAAGAAG
AAGGACACCAACATGGGCATTTACGTCTAA
>g507
ATGCAGGCGTTTGgtaggttacgcccacttcgttgccacgctatgaaggatcgaagactg
ttttttcatggatttactgacgcttattgacttccagTTCCAAAAAATAGGAGGgtaagc
ttcggaagctctgggaaagaagatatttgaaactaatatgcagtatatgattgcagCCCA
GATTTGAGCTTGTGTTAAGGgtacgttttcattaatatggttcaatctcgaaggttttta
cttacatctctgctagATAAGCGATATCAACAATGTTCCTTTGGGCAATGGTGTTGCGTA
CGTAAGATGGCGCCTGCCATCAGCAGTCTCAACAGAACATCAGGGCCATACAGAAAAAGC
GCCTCTCAGTGACCACCGCGCATATTGGAACTACGAGAAGCTTCTAAATGTGAGGCTCAC
AATTGACAGGACCTCTATACTTCAGGACTGCGAAATATTCTTCGAGATTATTCAGGAGTT
CCACTCGTCAGTAGAGAAGAACGTGCTTGGAAAAATCAAACTCAACCTTGCTGAATATGT
GGACAAAGTGGAAGAGGACGAAGGCGTCATCAGGAGATATCTTATGTTTGACAGCAAGGT
CAATAGTACCGTTAAAATCGGAATTGCGATGCACCAGACAGAAGGAGATCGGGGGTTCAC
CACgtatgtccagcattctccttccttctcatatcatctttcaatggtttaaagctcata
acgaacagTCCAAACCTAAAATCAGCCACTGTATTTGGGGGAATCGCAGGCGTCGTTCAT
TCGTCGGAGCCTGTCGACTCGGATGAAATTGGCCATTTACCTTCAATCAACACCAAGAGC
AGAGAGACCGCCGACATGCAAGATCTATATCGAAGGACTTTAGCAGCTTCATGGACTTCT
CGATCCTGCGATTTGCCAGCCGATAAATTGGTCGAGGAGCTGTTCTCTGGAAGCTCTTGC
TGGAACAATGAAGCCCATAACACCGTCAACGGAAGCTATTCAGGATCCGACCATCGGGAT
AACTTTTTGAGCCCTGAATCTGGAGCGCGACAATCACGCTCCGGTAAGCGATTATCGCCC
AGTTTGTCTCCCGGATTTGAGCGGCGACCAAAGAGCTCTTCCAGCAACCACTCCCACAGC
AGCTCCAAGACGCCTGACTCTCTTTCTACGCTGGGAAACCCTCAAAAGGGAGGCAGTATT
GAGCAACAAATTTACGATGGAGCAAAGGGGCGAGGCTGGAAGGGACGGCATGCCGAGCAT
GAGCTGTCCGAGTTTGATGTGCGAGATGATCTCCGAAGTTGGGAAGTCGTCTCTGGTAAT
TAG
>g378
ATGTTCAGAGAAGACTCCATGAAAAAGCGTGGTGCACTGCGGGGACTTGATGAAGAGGCC
CTTGCACGATGGGACGAACATATAGAAGGACTTTCGGGAAAAGGAAGATCCCTAGATGCA
AGCTGGGATCATTTTGTTGGGTGGACTCTATCTCGTCTTCCCATCAGCTACGAAAAATTC
CAATTCGTCATTCGATTGGAAATTGAAAGGACCTGTATGGATGATGGCCAATATGATATC
AATGAGTCGCCGGTGATGCTTTATTACCGTCTCAAGGAAATGGAACGACACATCGATTGG
GATCCTGTGAAAGAACATGCTGCTCGCTTCTGGTCCAAAATGCCCGACTGGATACTCTGC
GACATATGGTGGAAGATAGATCCACTTCCAAAGACAAGGGAGGAGTGGGTCGCCGCTGCA
CAAGTTGTCTGGCTGAGGAGAAAAGACGAGCTTCACATAATACATCTGCGTAATACCCGC
TCTGGAGGCCGGAAAAAGAATCAAAGGAATTGCCGTCGTCGATAA
>g154
ATGTCTTCACCAACTCTCGTCATCATCCCGGGCTCCTTTTCGCCCCCAACGCTTTACAGA
AATTTCGTCGAAAACCTCCGATCGCTGGACTTCGAAGCTGTCGTTGAGCCCCTGCAATCG
GCCATCCGAAAGTCTCCATCGGAATCTTCGTCCATGTACGACGATGCATCTCATTTTCGT
GATGTGATCTCGAAACTGGCGGACCAGGGAAAGGACATTGTTCTCCTGCCCCACTCATAT
GGAGGCATCGTCGCGAATGAAAGTGCCAAGGGACTTTTGAAGTCGGATCGATTGAAGGCT
GGAAAGACTGGAGGTATCATCAAGATTGTGAATATTAGCACTCTGACCCCTGGAGTGGGT
GAATCTGCTGTGGATGTGGCAGCGGAGATTGGCCTTGATCAATTCCCTGTGCAGgtgaga
acaacattcggcatattccccctgaacagttccaatctgacttttttagGGAGAGTACAT
GGTGTTGAACGATGAAGACTGCGCTAGGGCGAATTATAATGATGTTCCTTGGGAACAGGC
GCTGGAGTTCGCCAAGCAGCACAGTGACCATTCGGCGAAGAGCTTCAGAGACAAGCTTAC
TTATGCTGCGTATACGGATATTCCGGTCTCTTGGGTCTTTTGTGAACAAGATGGGACACT
GCCACCCGCTTTTCAACAGAAGACAATTGACCTCATTGAGGAGAGAAGTGGAAACAAAGT
TCGCGTTTTCAACATTAACGCCGGTCACTGTGTTACCTCGACCCAACCGAAAGAATTGGC
TCTCTTGATACAGAAAATACTTAGAGCGTCGACGGAGTAG
>g788
ATGGTTGATCGCCGTTCAGACCCGGAGGACGGCTCACGAGCAAAACGTCAGAAGATGGAG
GCTGGAGACCCCAAAGATAACCCGTACTTGGCTCACATGTACGAAGACGCCAATGTCAAC
TCCAATATCGATTCCAGCTCGGCCTTTGCCAAGTTTAAGCGCCATCAAACCACGGCGGCA
TTGGCGAAGAAAGCCGAGGATGGCGATGTGAACCCTTTCAATGGCCAGCCCTTTTCCAGC
AAATACTTCTCCATCTTGAAGAGTCGTCGGGACCTGCCAGTACACCAACAGCGgtaagct
gaacccctaccatgctgttctttgctaaagctagtccgatcatactaacctttctctctt
actttgcagTGATGAGTTCCTACAACTCTATCAGCAGTCACAAATCCTCGTTTTTGTCGG
TGAAACCGGTTCCGGAAAGACCACCCAGATCCCGCAATTCGTCCTCTTCGATGACCTTCC
CCAGACCCAGCGCAAGATGGTCGCCTGTACGCAGCCTCGTCGTGTTGCAGCCATGTCCGT
TGCCCAGCGTGTGGCGGAGGAGATGGATGTCAAGCTTGGAGATGAAGTCGGTTATAGTAT
TCGTTTCGAGGACAAGACTAGCTCGAAAACTCTCTTGAAATATATGACTGATGGTATGCT
CCTGAGAGAGGCCATGAATGATCATAATCTGTCGCGATACAGTACAATCATGCTTGATGA
GGCTCACGAACGTACCATGGCTACTGATGTTCTCATGGGTCTTTTGAAAGAGGTTGTGGC
GCGCCGGCCTGATCTGAAGATTATTATCATGTCTGCCACACTTGATGCGCAAAAGTTCCA
ACGGTACTTTTTGGATGCGCCCCTTCTCGCTGTTCCTGGAAGAACCCACCCCGTCGAGAT
TTTCTACACCCCCGAGCCTGAGCAGGACTACGTTGAAGCCGCTATTCGGACTGTTCTGCA
GATCCACGCCACCGAAGACGAGGGAGACATTTTGGTTTTCTTAACTGGTGAAGAAGAGAT
TGAAGATGCTGCACGCAAGATTGCACTCGAGGGAGACGAAATGGTCAGGGAAGCTGATGC
TGGTCCTCTCAAGGTGTACCCGCTTTACGGTAGTCTGCCTCCCCACATGCAACAACGCAT
CTTTGATCCCGCGCCACAAGCCCGTCGCCCCGGTGGTCGTCCTGGCAGGAAGGTTATTAT
TTCGACTAATATTGCGGAAACATCTCTAACCATTGACGGAATCGTGTACGTGGTGGATCC
TGGCTTCTCCAAGCAAAAAATCTACAATCCTCGTATTCGTGTCGAGTCACTACTGGTTTC
TCCCATTTCCAAGGCATCTGCGCAGCAGAGAGCTGGTCGTGCTGGTCGTACCCGCCCTGG
AAAATGCTTCCGTCTTTACACCGAAGAAGCTTTCAAGAAAGAATTGATTGAGCAAACATA
CCCCGAAATTCTTCGGTCAAACTTGTCCTCGACTGTCCTTGAGCTGAAGAAGCTCGGAAT
TGACGACCTAGTCCACTTCGATCTGATGGATCCACCCGCACCAGAGACTTTAATGAGAGC
GCTGGAGGAACTCAATTACTTGGCCTGTCTGGATGACGAGGGTGAACTCACCCAACTTGG
CCGTCTGGCATCTGACTTCCCACTTGACCCGGTGCTGGCAGTCATGTTGATCAGCTCCCC
TGAGTTCTATTGCTCAAATGAAATCCTCTCCATTACGGCCCTACTCTCGGTTCCTAACGT
GTTTGTCCGTCCCGCATCCCAGCGAAAGCGTGCCGACGAGATGAAGAGCCTCTTCTCTCA
CGAGCATGGTGATCAGTTGACCCTGCTGAACGTCTATCACGCGTTCAAGGGTGCTGAAGC
GCAAGCAAACCCCAAGCAGTGGTGCCACGATCATTTCCTCTCATTGCGTTCCCTTCAGTC
TGCGGACAACGTTCGTATGCAATTACTCCGCATCATGGAGCGTGAAGAGCTCGAGATGGT
GTCGACTCCCTTCGACGACAAGAAATACTATGAGAATATCCGTCGTGCTTTGTGTGCCGG
GTTCTTCATGCAAGTTGCTAAAAAGGAGGCCCAAGGTAAAAGCGTCTACACCACTATCAA
AGACAACCAAAGTGTTCTTCTGCACCCGTCCACTGTCTTGGCCCATGATGCCGAATGGGT
CTTGTACAATGAATTCGTTCTCACTACCAAGAACTACATTCGTACAGTCGTCAGTATCAA
GCCTGAATGGCTCCTGgtatgttcaaggttctcgatccattagtattcacaatttctaac
attagacagGACATTGCCCCCACGTATTATGATGTCAACTCGTTCCCCAAGGGCGATATC
CGATCATCCCTCATGCGTGCCGCCGATCGACTTGCTCGCAAGCAAAAGATGCGTGAAGAG
AAGCGCCGGTAG
>g44
ATGTTCGATCAAACAATGTTAGCTCCCGGTCCAGCCGGGACAAGCATGCTAGGAGAACGA
AGTATCGATTCCGCCGCAGACCGGGGCCGAGAACGATTAGCCCGTGAGCAGGCGCAAGCA
CAAGCTCAAGCCCACGAGCACGAAGGCATGTCCTTCGAGAATGGAAGTAAAGGAATAGGA
GAACCCGCGACCGGACCAGAGAGAGAATGGGGGAAATTCGAAGCGATGCCGGAATCACAA
TTTCAGAATGAATCACAGTTTCAGAACGAATCACAATTCCAAAATGAAAGTGCGAAAAGT
GATTATAGCGATGGACCTGTTCATTCCAGACCTGATGGGAAGAAGGGGAAGAAGGGTGGA
GGGATTTTGGGGAGGATTTTTAGGTTGAAGGGGTCTGGGTCTAGTTCGGCTTGA
>g1151
ATGGCGGACACTGCTGCCGATGGGCGTCCTGACTATACCACTTGGTCCAATTCAAGCTTG
ATCGATCGGATCACCGAGCTCGAGCGACAGTTAAATTCAAGAAACACCCAGTATACGGCC
TCCACTCGACCAGGATGCGCCCCTGTCGCAGAAGGCATCTACGAGCCCGCGATTCCAGCC
CCTCCATCCTCTATTCAACCCACAAAAAAGAGAGCTCATTCTCCCGATGATATTGTCCAT
AAACCTGCGCCCTCCCAGAAATTCAAGGAAGAACGTGACTTTGACCCATCCAAGTACAAC
ACACGATTCATTGCCCTTAAATTCGCATACCTAGGACAACAATATAATGGTCTCGAACAT
ACGAATGGGAACACCACACCACTTCCTACGGTTGAAGAGATCCTATGGAAGGCTATGCGA
CGGACACGCTTGATTCTCCCCGAGACAAGCTCCGCCGACGAACCAAATGATACCCAGCCA
CGGGAGCTACGCCCATACTGTATTCATTGGGATGGATGTGATTACTCGAAGGCGGGCAGA
ACAGATCGCGGGGTTAGTGCATTTGGACAAGTCATCGGAATTCGCGTCCGCAGTGCTCGG
CCAAAGCCCGTTCCCAAAGATATAGACCAAGAGATTGGAAATGAGGGGATGCAAGTGGAA
CAGAGTACTGACCAGGACTGGGACGACATCGCCGATGAATTCTCATATGTACAGATCCTC
AACAGAGTCCTCCCAGATGATATCCGGGTTCTTGCTTGGTGTCCCAACCCTCCACCTGAA
TTCGATGCCCGGTTTTCCTGCCGCGAGCGCAGATACCGCTACTTCTTCACCCAACCCGCA
TTCTCCCCTACCCCGGGAGCATTAGGGTTTGAAAACCGAGCTGGAAATGGCCAGGGCCCT
CGCGAGAAGTATCGCGAAGGCTGGCTGGATATCGAAGCCATGAGCGAAGCAGCCAAGTAC
TTCGAAGGCACTCATGATTTCCGGAACTTCTGCAAGCTTGATACCAGCAAGCAAATCAAA
AATTTTGAACGAATCATTTTTCGTTCCGAAATCGAGCGCGTCGACCCCAAAACTAATCCC
CTCGGCTACGTGACCCGGCCTGGATTTCAATCACGCGAAGACTCCACACAGGACGTGGAT
ATGATGTCCTCAGATCAGTGTGCTGAGGCTCCACCTCATGTCTATTCATTCACGTTGTAC
GGTTCAGCTTTCCTCTGGCACCAAGTCCGGCATATGGTTGCGATCTTGTTCCTTGTTGGG
CAAGGGCTTGAACCCCCATCAATTGTCGCAGATCTTTTGGATGTGATCAAAACTCCACGG
AAACCATCTTATGAAATGGCATCTGATGCGCCACTGGTTTTGTGGGACTGTATATTCCCC
GACGAAAGTTCTGGTAGCCGAGATGACGCATTAAACTGGGTGTATGCTGGTGACCCACGA
CACAACAAGAGCCGCAGCGCTAAGAGTGATAGCAAATTCGGCATGAAAGGGGTAGTCGAT
GGACTATGGAGTGTATGGAGACAACGAAAGATGGATGAGATTCTGGCAGGTGCTTTGTTG
GATTTGACAGTTCAGCAAGGTGACCAGACGCTTATCGAGCAAATGGAGAGCAAGCAGGGG
TCCGGGAAGAAGCAGAGTAGAGGTGTCAAGATCTGGCAGGGAGCTGAAGATACTCGAACA
GGTGGAAAGTATGTTCCTGTCATGAAGAAGTCGAGAAACGAGCCCGTTGAGGTTCAGAAT
GCCAGGTGGTTGGCATCGAAGCAGCGCAAAATGGCGGCCAAGGAAGCAGCGGAACAGAGC
ATCTCCCAGTAG
>g274
ATGGCCTCTCTCGCAGTCAAAGCAACCCGATTTTCGGTGTTGAGAAAGCCTTTTGTTCCC
CTTCAACCAAAATTCACCCGCTCCCTTGCTACTCGCGCGACATCATACACACTCAACACC
GGTGCGAAGATCCCAGCACTGGGTTTCGGCACCTTCCAAGACCCCGATTCTCAGGAAGAG
ACCGTGAGTCGGGCCTTGCAGAAGGGAATGCGCCTGATTGATACAGCCCGCGTCTACGAC
GTCGAAGAACAAGTCGGCAAAGGAATCAAAAAGAGCGAAATACCCCGCGAAGACATTTTC
GTCGGTACAAAATTATGGTGCAATGACTATCACCCTGAAGATGTCGAGCGTGCTTTGAAT
GATTCCTTGCGAGACCTTGATACCCCATACGTCGATCTTTTGTTGATGCACTACCCATGC
ACCTTTAAGCGCGGATCGGAGCGATTCCCGCGCGATGCTGAAGGCAGAATGCTTCATGGT
GACACGACCTACGTTGACACCTGGAGAGCGATGGAAGAGTTGACCAAGACGGGCAAGGTT
AAGGCCATCGGAGTTTCGAATTTCAGCCAGGGCGAGATTCAGAACTTGATCAAGGAGACT
TCTACTgttagtgaaaggcgaattgacttgataagtgcgatatactaattcttttatcag
ACTCCGGCTGTTCATCAGATGGAAGTCCATCCCTACCTTCAACAGAAAGGATTTAACGAG
TGGTTGCGATCGCAAGGAATCCACGTCGTACAATTCAGTCCACTGGGCAACATGAACGAC
TTCTATCGTCAGACTGGATGGTCAAAGGAAATCTCGCACATGATGCGTGTAATCGACCAG
CCCATCCTGAAGGAAATTGGACAGAAATATGGAAAGAGTCCCGTTCAAGTGGTCCTTGCT
TGGGGAATCAATAGCGGTCGCTCTGTCATTCCGAAGAGTGTGGTTGATTGGCAAATTGAA
GAGAATCTCGAGGCCGATTTTGAGTTGCAGCCGGAGGAGATGGCTCAGATCGCGACACTT
GATGCAAAGGCTCGCTTCAATGATCCTAGCTTGGACTATGAGTGGCGTTTGTATAGTGAT
CTTGAAGGAATTGAAGGAACCATGCGGGGACATACTCATTAG
>g1144
ATGGATCAATCGCAGTTCCGGGCAGCCGCTCATTCTGCCATTGATGACAgtatgtttgaa
ccttctcactcaaaagtcttgatgaaaggcacacaagtttgacaaatatgtgtagTCATC
GGCCACTTTGATTCAATGCCCGAGAAGAGGGTTTTGCCGACGGTGGAACCAGGGTATCTT
CGCTCATTAGTCCCAGAGAGCCCTCCTGATGAACCAGAAGAATGGGCTTCTATACAGAAG
GATATTGACTCTAAGATCAAGCCTGGCCTAACGCATTGGCAGTCGCCAAACTTCATGGCG
TATTTTCCAGCTGGAGTAACTTACCCAAGTATTCTAGGCGAGATGTACTCTGCCACATTC
AATGCCCCGGCTTTCAATTGGCTCTGCTCTCCGGCATGTACAGAGTTGGAAACAATAGTC
ATGGACTGGATGGCCAAAGCCCTCGGTATGCCCGATTGCTTTCTGAGCTCCTCCAAAGGC
GGGGGTGTTATTCAAAACAGTGCCAGTGACGCTATTGCTACAGTCATCACAGCCGCAAGA
GAGAGACGAGCGCGGGAACTGGCTCTGGCCGATGGAATTGAAGATGGCACTCAAGAATAT
GAGGACCGTAAGATTGAACACCAAGGGAAGCTTGTTGCCATTGCAAGCGATCAAACGCAC
AGCAGTGCTGCAAAAGGCGCTTTGATCGCCGGAACTCGTTTCCGTGCTGTACAAACCCAG
CTAGTGGACAACATGGAGATGACCGCTCCACGCCTCCGAAAGGTCTTGGAGAAGTGCGAA
CAGGATGGCCTGGTTCCTTATCATCTAACAATGACTCTCGGAACCACAAACTCCTGTAGC
ATGGATCGATATGCCGATATCACAGCTCTACTAAAAGAGAAACCGGAATGGCAACGTATT
TGGGTACACGTCGACGCCGCATATGCCGGTGCTTCCCTTATCACTGAGGAATGCCGCCAT
ATTGCAAATAATTTCGCAGAGGGTGTTGACAGTTTCAATATGAACATGCACAAATGGCTA
CTAGTCAACTTTGATGCAAGgtatgttcaccgaaatgcgcggcttaagataagattcgca
gatcgatgatgttaatttaattatagTGTTCTTTTCATTCGAAACCGCCTCGATCTAACC
AACGCGTTTGATATGACACCGACATACCTGCGCAATGCGTACTCGGACTCGGGAGCAGTG
ATAGATTATCGCAACTGGTCCTTTTCCCTGGGACGACGTTTTCGTGCTCTAAAGATCTGG
TTTGTCATGCGCAGCTATGGCCTCAATGGCATGAAGGCGTACATTCGGAAGACCATGGAT
CTCGGCGAAATTTTCGCGGATCTAGTTCGGGGAAGGCCCGATCTTTTTGAAATTGTTACA
AAACCGGCATTCTGCTTAACAGTGTTCCGTGTAAAGAACCCCAAGGCCTCTTCCAGTGGC
TCAAATGGGGTGAACGGCACCGTTGGTGTATGCAAGAGGGATAAAGAGTGCGATAGCCTG
ACTAAGAAGGTATATGAACTGGTGAACTCCAGGGGTGAGATATTCATCACTTCCACTGTG
ATTGATGGTGTTTATGTTATCCGCGTTGTCAGTTCCAACCCTATGGCCGAGGAGAAATAC
GTTCGCAATGCCTTTGATATTCTGGTTCGCACGACGGAGGAAGTTTATCAGCAACAGGAC
TAG
>g818
ATGTCTCTCCCTGGCTTGGAGCTAACCCAGCCATCTGAGGAGAGGCAGCATGCGATCGTC
TTGCCAACGCAGATCAACCTGAACCCCGGTTCTGAATGGCGATTCGAAGTCCCATTTGGA
CACAACGTTAAAGTGAAGgtatgtttatccccgttggacccagtaaaggccctatagcct
agtgatagactacaccggagaactccaaaaggctgactttgagatgtcgcagCTTCTCAA
CGGCACAGCTGAGCTCTTTGGCACTGAACTCTCAGTATCGCAAACATACACCTTCTGTGG
CACGAAAGCGGCGATTTTCACATGGTACGGATGTGAATTAGAGGTGAGCGCAGGTGATAC
GAAAACTGCGACACTAGATGGGGTTACCCCAACTGCCGGTCAAGGTGCAGGAGGATGCCA
AAGCGAATATGTTGCAGAAGAAACTCCAATGGTGGAATATGCGAATCTGCATTTTGCACT
TGAGACAATGCGACAAGAGACGCAGCAGGAATCTGGTAAGGACGGGCCTCGCGTGTTGTT
ACTGGGCCCCGAAAACTCAGGCAAGACTAGTCTAGCCAAGATATTGACAGCCTATGCTAC
CAAAACTGGCCGGCAACCGATCACTGTGAATTTAGACCCGTCTGAGGGCATGCTTAGCGT
ACCCGGAACACTCACTGCAAGCGCATTTCGCACAATGTTAAACGCTGAAGAAGGTTGGGG
TAACTCTCCAATGTCTGGACCTAGCTCAGTGCCAGTGAAGCTACCTCTCGTCTACAGTTA
TCCCCATCCCAGCCCCCTGGATGCAGGTGGATCTGTGTATCGGCCGATTGTGTCACGACT
GGCATTGGCAGTTACAGGTCGCATGGCCGAGGACGAGGATTCTCGCGAAACAGGAATTAT
TGTCGACACACCTGGGGTTCTCAGCTCCGGCAAGCCAGGTACTCTGGAACTCATCAACCA
TATTGTTACAGAATTTGCAATCACAACCATCGTTGTTATGGGATCAGAAAGATTGTATAG
CGATATGGTAAAGCAATACGACAATCAGCCAAGCTCGAGTCTCTCGGCACAAGTCTTTGA
CGAACGTATCTCAGTTGTCAAGTTATCCAAGTCGGGAGGTTGCGTTGATCGTGACGCCGC
TTTTCTCAAAACCAGTCGCGAATATCAAATTAAGAGTTATTTCTTCGGGACATCGGTCAT
ATCCCCGCATCCGTCATCAATCACGCTATCTCCCCATACATCACAACTAGACTTTGCCGC
TCTCTCGCTCTTCGAATACACAGTGACTTCAGCAGATGATGACGACGAAGACGAGTATGA
CCCGTCCCAGCTCAGTATGGATGACTCATTTCCCTCCAACGCCAATGGTGGCAACGACAA
CTACAATCCAGCAGAGCTAAATCATGCAACACCTCTCCCTGGCATCGTCGGTCTTTCAGT
CGAACCTTCAGCTTCATCTTCGAATCATGTCGGTTCCGACAATGTCCCATTAAAAAAGGT
TCTCCCGCCAGTTCCAAAAGCACTGGCCAACACTCTCCTGGCAATCACACAAATGCCAAC
AACAGCAACACCGGCTCAGGTTCGCGACGCCAGTATTGTCGGCTTCCTCTATGTGGCCAA
TGTTGAACCTGAAAAGGGAAAGGTTCAGGTGCTAGCACCCGTTGGTGGACGGGTACCACA
GCAAGCCATGATTTGGGCTAGCCGTTTCCCGGAGGAGATCATCGGCATGGTGAACTAA
>g783
ATGGCGATGAACTTCGTTACCTTCAACCAGGATTATAGCTACTTAGCTGTTGgtgagctc
ccctgaattttcaccccagagagagaaaagataaagagaagcgatttaggccatgaaagc
tgatgtcaaccagCTACTTCCAAGGGATTCCGCATCTTTACAACCGAGCCCTTTGCGAAA
AGCTATGAGACCAAGGAAGGAAACATCGCCGTGATTGAAATGCTTTTTTCGACCTCACTA
GTAGCTCTTATTCTTTCTCCACGCCGTTTACAAATCACAAACACCAAGgttcgttcgtgc
tttcactgcttggaaactacatccaagagtacttttgaggaaggacttgtctgacaaact
ggggtgattctgctttagCGTCAATGCACAATATGTGAATTAACATTTCCAACCACGGTG
CTTGCCGTAAAACTGAATCGCAAGCGTCTCGTGATCGTGCTTGAGGATCAAATCTATCTT
TACGATATTCAGACCATGAAGCTCTTGTCCACTATCGACACCTCCCCAAATCCGCACGgt
atgtctcttcgcttaatcggtgcctgaatttttactgaactcgttttccaaaacagCTAT
CTGCGCCTTAGCCCCCTCGTCCGATAACTGCTACCTGGCCTATCCCCTTCCACAAAAGGC
ACCTGCTGCCTCTAAACCGCCAGCACATGCACCTCCCGGGACGACCCATATTTCACCTAC
AACTGGTGACGTTCTCATTTTTGATGCCTCAAAATTAGAAGCTATCAATGTCATCGAAGC
CCACCGTTCTCCGCTGGCATGCATTACACTGAACAGTGAAGGGACCCTGCTTGCGACTGC
CTCGGACAAAGGAACGATCATTCGTGTCTTCTCAGTACCGGATGGTCACAAACTGTATCA
GTTCCGACGAGGCTCTATGCCCTCTCGTATCTACAGCATGTCTTTTAACACAACATCGAC
CTTGCTTTGCGTATCGTCATCGACCGAAACAATCCATCTCTTCAAGCTTAGCCAACAGGG
ACCAATGTCAGACAGCTCACCTCCATCACATTCACCAGTTGGTCGTGACTCGACGTACGG
GGCTAGCCCATTTGGAAGCTCAAATGAAGAGGATGAAATGGGCGCTGAAACCAATTCTGA
AATCTCTCAGAGGAAGCACAACGGAACCTTGATGGGAATGCTTCGTCGGACATCGCAAAA
CGTTGGCGGAGCAGTTGCTGCCAAGGTTGGGGGTTATCTCCCCAAGGGAGTTAGCGAGAT
GTGGGAGCCTGCGCGAGATTTTGCGTGGATCAAAATACCACGAGCGAATCCCGGGGCAGG
CGGAAACAACACTACCGGCCCTCTTCGAAGTGTAGTCGCTATGTGTAATAACACTCCCCA
GGTCATGGTGGTGACCAGTGACGGTAACTTTTACGTCTTCAACATTGATTTGTCGAAAGG
CGGAGAAGGAACGCTCACCAAACAATACTCgtgagctttgaaatatccaatgcgcctcaa
gatatgtactgacagtggtttagGGTGGTCGACTCGAATGATAGGCTAGGATATCCTTCT
GTGGATTACTGA
>g299
ATGCCATACTCTCTATCTGGACGTAATGTCCTCATCACTGGTGGTTCAAGgtatgataag
atagatgcattgcagagaggagtttctacgtttgattgatgagatgctgatcaatgacga
atgaatagAGGACTTGGAGCTCTTGTTGCACACAAGTTCGCCGCTGAGGGAAGTCATATC
GCCATTAACTACATGTCGAACAAAGCTGCTGCCGACAAGGTTGCTTCGGAGGTTGCGAGC
ACGTATAATGTGAAGACTATCGTGATTCAGGGTgttcgttttatcgtcttgaagtatcta
gtacgactatgtatctgattgctgatctctttcgtgaatatagGATGCTGGGAGCCAGAC
TGATTGCGCCAATGCTGTCAAGACTACAATTGAGCAACTCGGAGGCTTGGATATCATCGT
GTCCAATGCTgtatgattttccgacccccgaatactgaaagctctgctaattgatatctc
ttcaagGGCTGGACAAAGATGACCAACTTCGCTGATCTCGATGCTATGGATGATGCGGAC
TGGGATAAGgtaaaacactgctttattcccggctataagcgtcttgaactaaccatatac
tagTGCTGGAACATGAATGTTAAGAGCAGCTTCTACCTTTTCAAGGCAGCTCTTCCTACC
TTCAATGCGAACCCTGATGGTGGTGCTTTCATAATCACCTCGTCGATTGCGgtaagacgc
gcttcaagttgcacaacccagatacaacgatttagtgtacttaattttgatatagGGAAT
TTCTGCAACTGGAAGCAGTCTTCCATACGCTGTGTCTAAGGCGGCCCgtgcgttaaacac
ccgattctttgcgagttcattgctaatagGCCCAGTCATCCATCTCATGAAATGTCTTGC
ACAAACACAGGGCTCAAAGGTCCGCGTTAATGCAGTGCTGCCAGGCCTTCTTCTCACAGA
ATGGgtgagttgacgaagatttccatctccatgcatgaaacacagctaactcctttatag
GGCCAGCAATTTCCCGCTGAGAAAATTGAGGCTTGGACCAATAGGACGGTCCTCCAGCGT
GTGgtaagtgcatacttcacatacggatttcttgaagtcatctaagtataatcgtgcagC
CCGAGGTCGAGGATACCGCGGATATGTATGTGACGATAGCAAAGAATTCGTCTATGACCG
GACAATCCATCACAATCGgtacgaaacatgacccttgaacacccacgaatgcattatgct
aacatccacttagATTCTGGATTCTCAAAGTGA
>g110
ATGGCTGATTCCTTTACTTTGCCCTTGCGACCTGTTCTCGAGAAATCCGACCGTCCAGAT
ACTCTTCCCGTCGAGATCGCTCAGATCAACGAACAATGGGGTGGTTTTCGCGATGTCAAT
GAGGAGGTTCTCCTAGCGAAACTCGCTGAAGAGGAAGAAAGAGGTGGACCGGTTGAGTCG
GATGATGATGGTGACAAGAAAGATAATATGGACAGTACTGAGCGGAGGGAGGAGCTATAC
AAGCGGCGTGCGGAGATCACTCAGTTTGCGATgtatgacaacatatctttgcattgagaa
atcatggatgtttgtgtgaggagaagctgacaggattgttattagGGCCTCTCATATGGA
AACTATGTTCGCTCTCGACTTTGTATCGCTGTTACTGTCCAAACATGCTCCCCGCCAAGC
TGAAACCTCAATGTCCGCATTCCTTAAACAAGTCGCCCCAGTTGGTTCGCTCAATTCTGA
AGTCGTACACCCTCCTCCCAAGCCGGACTCGGTGAACAAAGATATTTCAACTGTTTCGAG
GGGTTGGAGGATTCAAAACTTCAATTCCGCTGCCAATAAACTACTGGGCGCCGCTTCTCG
ACTTGAGAAGGAAGTCGAGGCAGAGACCAAATACTGGAATGCCGTGCTAGCGATCAAGGA
TAAAGGATGGAAGGTCTGCAGGTTGCCGAGGGAAAGACAATCTCTCGGTGTGCAATATGG
GTTTATGGAAGgtaaggatcaagatctatgagggagaagtctcatggtggcaatcttact
gacgatatctagCTACGCCTTCTTTCCGTGACCGCGGACTTGCTTCTTTGCGACGTGCCA
ACGATGGCAGCTTGGTGTTGGACCAGGGGCTGGTCCCCTCGGGTTCGCGATTCGTTCGAG
TTCGTGTCAAGCGAGGATCTAAAATCACCGGCTGGACAAAGCCGTCAAAAGCTGCCTCCG
ACGATACAGATTCGATAGAGCAGCGTATCCTGCAAGCTCGTGATTCTGTCTTCGAAGATG
AGCTGTTCCATGAGCTTGTTCGAGAAGCTCGAGCAATGGCTAGCAGTGGCGTGACAACAC
GCCAGAATCTCATTCAGATTCCAGCAGCCGATGATCTGGAAATCCTGCTCGATTTGGTTG
ATGCTAATGATGAGAGTCTTGATGCTGAGCAAAACTCACCCAATACTGATAATACCCTCG
CGGATGGTGTAGCCCATTCTATTCGCATCTTGCTTTCTTTCGCTCATCGTCAAAACTTGC
ATCGACGAACACAAATCCCGCCACCCTTGACTCCTAAGAGACGGCCAAATCCCGAGTATC
AGCTACTGCGTCCTGCCCTCGCATATCTCCAGCATGTTTCACAGGCTCGCTATCTAGAGA
CATTCATCAATGACATTTTCGGCACCTTGCGCTCGTCTGGCTTCCAATTACCTGATTTCA
CTGCCAAGATGTTCACCAGCTGGAAACCACCTCATCATCTCCCTTCCTTGAATGCACTTG
AGGGTCTCGTTGCAAGCTCTTTAAGGCCGGTAGAGTCTGTGTTCCAGGGAAATCTCTCTA
CGCCCAACAGTTCCTTTACTGTGAGAATGCGAACTAGCATGTCATTCCCGCCTTTCGGCA
CGCATTACGATGTCTCATTCAACCTACCATCCATTCCAGATCTCAAGTCTCCAGGAAACC
TCAGCCTGAGAGAAGAAGTTGAAGCTGCGGTGTCTCACCTCCTGCTACTTGATGTTGTGA
TGAAAATCTCTTCCACACAGTCAGACGAGACGAAGACGTCCGAATCAAACACCCCAGCCA
AACGATGGTGGGATCCAATCCACCCTCATATGGGTGAATTACTCTTAGCCTACGACCATC
CCGAAAAACACAAGAAGATGCGAATTGTTCTAAGCCGAGACCAACTCTCCCTCGAAACCT
ACCTAGTACGCAGTATCGATGGGATCGGCATCGGCTCAGCCGAACTACGATCACAAAATA
CAGAAACAAAGACCTGGAAACTACGCCATTCCGACGAAAGTCCCAATCAACAGTCCTCTG
CTATGGACTTTGTGCTGGCCGAAGCATCGACCTAG
>g524
ATGGCCGATTCGTCACGCCCAGGTCTGCAGCCGATTTCCCATCTCAAGGCTGGCCCGACC
ACTTCCAGCTCCAGATCGACTGCGCTACCTTCAGCAAACCAACCACCCTTTGCACGACCC
TCATCTCGCGTGCGAACACAAAAGCCATCTGCTAGAGAAGAGCCGATTGACTCGACCGGC
GAAAAGGCCACTCTCGCCTTGATTCGACGCGTGCTTTGTCCGCAGTCAAGCAACCACGGC
ACATCCTCTCCAAACCCGGAAGATTCACTTCCTCCCCTTACGAGTTCCAATGACGTTGAC
CGTCAACTCTATGCGTTAATCGCTATAATAATTAAGGAATTTCTGTATTCGTGGTACTCG
AAGATCACTCCTGACCAAGCACTGGTCAATGAGGTCCTACAGGTCGTGGCACACTGCACC
CGCGCCTTGGAACAGAGGATACGCCAGATCGATGTCGCACAGCTGGTTTTGGATGACATC
CCGGCGCTGATAGAAGCGCATATACTTTgtgagaccccgaaatttgactctctggaaaat
ttccccttccagtgggctcttcgactactaaaatcgcgcggatgaatcctagtactgact
tgtggaatgctgtcaagCCTTTAGACAAGCAAGGGAACAGTCGTATCTGTCGGGCCTTCC
AACGTCGCATCGTGCTCTTTACCATCAATTGAATCCTCATCCTGGTCTCTCACCAGTTCC
GGATCCCACAGACCCTGATACCATAAGCGAACAAAGCGAGAATGAAGCTATCTATCGACG
ACTACTCGGCAATGGCACGCTGGCGGTACTATTGCCTACAGAGGATCTAGAGAACAGCAG
CCTTCGTACCCTGGTGGGCGACGTCCTGGCCGATCTGATATTAGGAAGGGAAGTTGCTGG
TCGAATCTGCGAAGGAAAGTTCTTTTGGGAAACGACTACCAAATTGCTCAATATAATCGG
AGACCGTAGGGCTGGGCAGGACCCTGGCTCGTCGGAAAAGTCTACCAGCAGCCGGCTGGA
GCAGTTTGGTTTACTCCATACCCATGAAGAGTCGACCGAGTCCCGACCTCCCGTTGTATC
GCCAATAACAGCATGGATATGGAATATCCTCCACGGAATCTACATTGGTTACGTCGCCTT
GCGTTTCATTGTAACGGGCCTCTTCCGCGTCGCATCCTCTCCAGGACCGGGAGCCTCGCA
CGGAGCCGGTGTTTCATTTCCCATTGCAACGCCAGGGACTCAGAAGGAATGGCTTGAGTC
GTCGTCAGACGGCCTCCTGGGTAAGCGCCCAGTTCTCGACTATCGGGTGTCGTCTATGGC
ATCACAGCTACTTGGCATCTCGCAACGAATGCCATGGCTGACAGGATTGTTCGCACTCGT
CCAACATCTTATTGTCGTGGGGCCGGGTAGGCTCGGTGACACAGATAGTGTCCTTGACAG
gtgagtctattatatttcatttttcatatagtactgtggcctactatacatgtataatcc
cggagtatttgtccttgtcttgccccccatgtacacattctagggcttgggcctcccgaa
agcgcatgaactcatgacggtggagaaacggtgcgatctccgaaaatgcgatctacgaga
gtcaagtgttactctgtgcaaggcatgttgggatggcgaagcgtcttcctcgcatactgc
atcgatcacttgatctgattaccgttattacgattctgtacggtcaccttaccgtgtgtc
tgactggcggtaccgtcgttacggtcatactgaaatggcgaattcgagctcagattggct
gcctcgacctggtccgagcgagcacgatttgcgaacagggatcctcttccctcctgcgtc
tcattcttttgctctcggtgtgatagcgccggggcccggccctttccgtgccgctttctc
tttgttccctatttttcggggggaagaataatggcgggaaggctgggggtgtggagggtg
gagagttgattgattgatgatgatagtcatcaatctttgtgacggccaagccagaatttc
cttttctcgacatccgattcgaattcaacacagccatgccgctaagagggaaatgaactg
cagcccactcgaaaaagcaaaacatggacagcaaaaagagaaacagagttttcaagctgc
cgaaccatattcaatctctcagcatagcagcaagaagcagcagaggaggggaatccgaat
ggcggaaatcgtctgatgccgatctcctgcggcgatggatgacccatccctctttgggca
cttgcatgaagaaagacttcttggccgaggctagtgattttcccgtcaggcatccaatca
gcgaaattcctcgcagatgaggtttccaatctgcattgcgaccgaggttggcgcataagc
ccgccttgtgcgccaggtacggagtacggcttgctgggatgctcactcgccttcggagtc
catctgcttttgctcctgcgtctgcgtctgcgtctgcatctgagagctggaacaaggtct
tgaaggctcaagcagcgatgctcgcctcacttcttaccactccctgagggacctggttcg
tggagcattggcatccctgttgcagcaggattggcccaagctcctcatcttccacaccgg
ggccgatcgggctccgcctcccccacttcgcaatcgccctaaaatggcgggaggatgaag
ctcttcctcgcactgtgcaatcaaaacgggaaaaaacacaccccgaccgcatgacgctac
ttcaacgtccccggcaaaccaccttcgtcgcgaggcattttcttttgtatcatgtttttt
catagttttttgtcgcttctcggcttctccggtctcatttgtaaaaaccatggtttttga
gttttgtttcttgaagagcaagagagagagagatctttactgactccacagATTCCTCCG
AGAAACCATTGAGGAGCACGTCCTGACCCCCACTTTGTTGCCCAACCTTCTGCTTGCAAC
GAGGACGGTTCTATTCCCCGCCAATGCCCGGCCACAATCCCTCAATGTGTCCGTCGTGAA
CACTGAATCGCCCGTTCCGGCTGCGCTAGTGTCCGTGCAATCTCCAACGGGAAGCAGCGC
CATCGCGACCGCGAGATCCTCCTCTCCAGCTCCTATCCCAGAAGCAAAAAGGCGCTCTGT
GGCCGGTCAAACTAACAACAGTAGTAGCATCAATAATGACACTCAAACTGCCGCAAATAT
TGGGAGTGGCGACAATCACCCGCAGCGAGCGTTGTCACCAGGGCCGGCAATGGGAATGAC
TCCAACTCCAACTCTCTCGGCAGTCGACACGACCAAAGTTACTGGCAGCGGCACGCCAAT
AACGGGATCGGAGAAAAAGCAAGACTTAACACGCCCTAATTCGGAGATCGCCGCTATCAA
GCGGCGATGTGCAGCTAGTCTCCTCGCCGTGATCCCGCGCAGTGTCGCACGAACCTTTTT
TGTCGCTCCAACTTCCTCTAGCAGTGATGGTTCCTGCAGTGCCGTCACGGGTAGCTCGTC
TTCCCTCAACACCATCCGGTTGTCTCCACCTACATCGCAAGTTGATGAGGGGTGTGGGGT
CCAGCACCGATCAACTCAGGGGGCCGCATCGACGTCACCATTGTCTGAGTCGACATCTAC
ACTTTCAGGCACAAAGGCGAGTGGCGACAAGACCGGAGCCGAATCTTTGTCCTCTAGCGA
GCGAGAGGCTGGACAAGATAATCTCGATTCTGAGGAATTGTATCTTTTGGAGACGATTGA
AGAGGAGCTGCTGGATCTATTCGCCGACGAGTATTGTAACAAGCACTTGATATATTCAAT
TATCGAGACGGTATTGTCTAAGATCCTTCCGGAACTGACGGAACGCAGTGTTCTGGATCT
GATGGAGGATCGGGGAGTGACCCCCGTTCCTGGCGGGTTCTAA
>g109
ATGTCGCCCGACAAAGAACACGgtaagagcaacacccaaagcacctctggacaatgtgca
gcttgtacataaaactgacacatcaaagTCACAAACCTAGTCAATGCAGACCCAGGCCTA
CCCCGAAAGAATCCAACACAATCTTACTGGCAACAAACCCCCCATCCACTCGCCAACACC
CAATCTCCAACCCTCCCCTCAGAAACAGACTACGCAATCATCGGATCAGGAATAACAGGC
CTATCTATCGCAAAAACCCTCTTAGAAAAGAATCCCGCAGCAAAAATAACCATCTTCGAA
GCTCGTACCCTCTGCTCCGGCGCTACAGGTCGAAATGGTGGTCAAATGGCTGCTAATGCC
GGCGAGGAGTATATGCATCTGGCAGATATGCATGGATCAGAGATGGCGGGACGAATTGCG
AAATTTACGCTGAGAAATTTGGAAAAGATGCAGGAATTGATTGAGGAATATGATGCAGTT
GAAGTTAGTGAGGTGCAGAAATTGAGGAAATTGAGGGTTTTTTTGACTTCTTCCAAATTT
GATGAGTTTAAGATGAGTATTGGACGGATGGAGAGGGATCATCCTTCGCTCAGAGGACTT
TATACGATTCTTGATAAGGATTACGTGTTAAAGgtatgtctttttcatcttcttattcat
atccaatatatccaatataagaaagaagacttttctaactgtgtcttcgcagGATTTTGG
CATTCACGGCGCAGCTGGTGGAGCACTTATCCCAGCAGGAACAGTCTGGCCATACAAACT
CGTCACAAAAGTATTCGCAGAATTATTAAAGAAATACGCCGATCGATTTACGATAGAAAC
AAACACGCCAGTTCTATCCGTGGAGCACGATCCTAAATTCGCAACACCCATCACATCCAT
CTTTCCCTATACACTACGTACATCTCGTGGTTCACTCCGCGCTGGAAATGTCATATATGC
GACAAATGGATACACAGGCCATCTTTTGCCTAGCCTTCGAGGTCGAATTCATCCTTTTAA
GGGTACAATGACAGTTCAAGATCCTGACTCTTCGGTCCCTAATCAAGGAAAGTCTGTCTC
GTGGGGATTTCACTACCCACCTACGTACGATCCGACCACTGGTCGCTCAGGTTATGGGCT
CTATTATCTAGGCCAGAGTGCAAAGAGTGGATATTTCTATTTCGGAGGCGAGAATGCTCG
AGTAGACGATACCGTTTCTGCAGATGATAGTTTCGTTGGCGAGAACTCTGTCTCGCATTT
GCGAAATGTCTTACCGCGATTTTTTGGCAAGAATGAATCTGCGCCGTGGAAGTTGGTTAG
TTCTTGGAGTGGGATTATGGGATTTTCATCGGATGGGTTGCCTTTGGTTGGACGATTGCC
TTCTTCTATTACTGGGCGGAGTGGTGAGGGAGAATGGATTGCGGCTGCGTTTAATGGGTA
TGGAATGGCGAATTGCTTGTTGGGTGGGGAGGCATTGGCTTTGATGGCTTTGGGGGAACA
GGTTGATTGGCTTCCTGGGGCTTATGGATTGGATGAGCAAAGGTTGAGGAGTGTCTTGAC
CGGGTCAGAGTCTGTCAAGGCTTTTACGGCGAAGTTATAG
>g1030
ATGTCAGACTCAGGCCCCGCGGAATCAAGCGATAAATCCCAAACGCCCAACATGCGTTGG
CAGTTCATCGACGCATCAAATAACAGCCGAAGCAATTTAACGCAAGTAAAGCGTCATGTC
ATGCAAGAGTACATGCGACAGAAGAAAAGTGACCCCCACCACGGTGAGAGTGAAGAAGAA
GACGCGCCCATCCGTCCAGCAAAGCGTGGCCGGCCGAAGTCGACTCGTGCCGCCAAGCGC
AAATCGACCAGAAACGCAGCCCATGGCACCAGCCGCTCCACAACAAAAGAGAAACAGCCT
GTCGAAGACACCCAGCAAATTCCGACACTCTCCAACAACGATGCGCCAGCGGATATCGAA
GACATTGGCCAAGATTGGATCTCTGCCGTTTCTACATCATCCAACCCAACTGCTCTACCA
GCCACAGCCCAAAGCATTGTCAATTTACCATATCGAACCTCGCCTATTCAACCCTATGAT
CCATTTCAACCGCGAAATCTTAGAAGAATATCGCCGCAAACACAGAGTCACCTGTCAGAT
CTGAGCAGCCTAGCCTCCTGGTCATCCGCGCCTACAACACCTCTCGAGTTTACTCAGTCA
CCAAGATCTATTATGAGCGCCGCAAGAACAGACCCATTTAATACACTTCCCATCGAGCTG
GATATTGATGGGCAGAGGCTCTTCGATTTCTATGTCAATGATATGCCGGCATGCTCTTAC
GGCACTCATTTTCGATCCCTCAAGGCGCATAACTGGTACACAGCTGTCTTTGTTCCGGAG
GCGATGAAAGGGGCCGTTGCATTTCAGAATACTATCCTAGTTCATGCTGCAAATACCTGG
GCTTGGGTTCGAAATGAAGGAGAAACGTCTGATGGCCTTCTACACCGAGATCGAGCTATC
AGAATGCTTCGTGAGCATATGCACAAGACACCTGGAGATACCTCTGATGTGGCAATCATT
TCGTGCTTAAGTGCAGCCGCTCTTGAAGACTTCGATCCTCGCCCTGGCCGCAAAGAGTTC
AGTTGGATGCATATGCGTGCAGCTCGTGATATGATCCGTGCGCGTGGTGGTCCTGCTGCC
TTTGCAAATACTCGTCTGGGGATGTTGATTAACTGGCAAGACTACATACTATCCGGTTAC
GAGACTCGCGGACTTAGTTTTTCATTTGAGCCAGCCACCATTTCATCACAAACTCTTTCA
GCAGAGCCTACCATTCAGGCTTCGCCAAACCCCAATTCCATGCCCTCTCCACCATGCTCT
ACCTCCTCGCTATCAGATATTACCCCTTGTCCTGAACCGCCTCCCATTACAGGAAACCTT
CCCCAACTATCGCCAATTGATGAAATTCGACTTCAGTGTGAAGAATTTCTCGATTTTCTC
CGACGGTGTGAGCAGCTTGCTCTGTACCAAAGGCAATACCCCGAAACATGCGATATCATT
CGCCATTCATCCGTCCAGGAATCCTCGCTCCTTTCCCAAATTTTAGCAGCTCCACCGGGA
GCACGTTTCACAGCATCTGGAGACCGAAAACAAATGGTTGCCCGCCTCACTGCACTTATT
ATGCTGAATGCAGCTCTCTGGGACTACCGCTATGCTCCCATTCATGCGGCAACTTTCCTC
GGCACTCTCGAACGTGCAATGATTGACAGCGAGGTTAGCATGAGCGGCTCAGTTGAGGCC
ATCTTACAAATACTCCTTGCATGCAACGATGGCTACGTTGTTGTATATGAGACCAACTCA
TCTGTTCTATCAGAGCAAATTCCCGATTTCATGCAATACTCTTCGACGATGGCCTCCCCA
TCCGCACGACCGTGGTTTGCGGGTCGTATGCTAAAGATTGCGAAGCGGCTGGGTGCGGAT
TCCTGGCATCGTGTCAGTAATCTTCTCTTCTCCTGTCTAACTCTACAGGTTTCCGAGTCC
ACTATTTATTCTTGGGAACCAGAGCTACGCCGTGAAATCTTGGAAGCGCCATTGACAAAC
TACATCATGCCTTCTCTCCTTGAGTGA
>g391
ATGTTGTTCTCATCAGCCTTCTTCGTCTTCAGCTTGTTGTGGGCCGTCGCGCTCGCTAGA
AAGCACCCCACGGTCTATCTCATCCGCCATGGCGAGAAACCCGCCAACAAAGATGACCAT
CGTCTCACACATGAGGGTGTGATGCGAGCACAGTGCTTGCGCACTGTATTTAGTGCCGAA
TCAGACTACAATATTGAGTATATCATCGCGCCAAGGGTGAAGCCAAgtaagtcgcatatc
caccatctatcgtgacaatatctttgctaatgatacttgctcctgatagACGGCGAACAC
GGAAGACCCTATGAAACAGTCCGCCCACTCGCTGAAGACCTTGGCCTGGAGGTCGATACG
CATTGTTCTCGCAAGAGGGGGGAATGTGTAGCCGACGCTATTCGACACTATCGTGGCCAT
GGAAATATCTTGATTTCCTGGCGACACGGGACTATCACTGATATCCAGGAGTTTCTGGGA
TTTGAAGAACCAATCGAGTATCCTATTGATAGgtgagaaatgcctcctttctcggaatct
tgtttgttttgttttgatggatcgacgttcttgtctcctcgcgagattgggcttcggctg
cgatcttgaacttgggattttatgagctcgaatggagaaagtatgctaatggaggtacag
ATTTGATATCATTTGGACTATTCCATACCCATATAATGCAATCACAGATGCGAGAAGCGA
GGAGTGCCCTGGCATAGATACTAAGGATACTACTATCGCAGATACCCCCGGACTGGTGGC
ACAGTATTAG
>g860
ATGGATTTCTCTAACATCTTgtatgtatcatggtcgctagtctccataatctgatcgccg
gagatgcggtccgatgcaagagaacgcatcgctaatcatgttggcagTCGACTCGTCAAC
ATCGCGATCGGTGTGGTCATGGTGCTGGGCGGCATTAGCCAGTTCTTCCCCATTTCCATG
AGCTCCGTCATTGTTGGTTGCTACGTGATGGCCTTTGGTGTCGgtaagttggcgataata
ccaatctgctgatgggtaatacctcagcgttgtgatgatagctactgacgttcgcccata
gTTGTTGCCGGCCTGGAATTCCTTCCTAATGTCCCCGATTATGCCTACCGCTACGCCTCA
TTCCTTTTCTCCTTCCTGGGCCGTGGTGTCTgtaagtttttactagtgagatcccgtcac
tatagcatcgctaattgtcttctttcccagTCTACATCTTTGTCGGCTGCATCCTGCTTC
ATGACCACATCCTGCGCGAGATCGCCGCCTCCATCGTCGGTATCACTGGTATTGGATACG
TGGTTCTGGAGTTCATTCCTTCCATCGAGCCTCCATCCAACATGCGCGAGTCTGACCAAG
GCTGGGGCGCTGAGCAAGTCTAA
>g72
ATGCTGAATCTACCTGCGTCAGGTCTTCTGGGGCCAGTCATTACCCTGAATGGCTGGACA
TTGGCCATGGAAGTTTGGATGTATACTGTGAACATCCCGATCATCAAGAAATTGAAAATC
AACAATACGACGACCAAGAGTCAACTTGAAGCCCAGACTCCGCCCGCTGCTCGTTGGAAG
AGGGACAATTACAACCACTTGATGGAGCAGCCAACTCAGTTCTATGCCATCGCTCTAACC
CTGGCGGTCGCTCGTGGGGGCCAGCTTGATGGAATTGACAGTTTTCTGGCCTGGACATAT
ACTGGAACTCGCATTTTGCATAGCCTTGTGCATGCGACCGAGAATCAACTCATTCTCCGC
TTCTCTTTGTTCGTATTTTCTTCGACCGTGTTAGCTATCATGACTGCACGTGCGGCTCTT
TTGATGTTTTGA
>g156
ATGAATGCAACTCCCTACTATGAACCAACCCAGCTGGTCGCAGTAAATGGGGTACTTTTG
ACCACTGAGGACACTCCTCCAAAACAGGGAGGCTGGGCACAGGTGATCGCTGGCTTGCGC
TGGAACAAGGCTCACAAGGGTATGGTTCTGAAGAGTGATTTTCTGGACTACCTGAACCAA
ATGGAAGTCATCAGAGAACCGATTTGGCGCCATGAGGACCAATTTTTGGGTGAAATGATC
GGGAGAGCTCTCTCACGTATCGAGGCATGTCGCATGCAGATCTCCGGCAACTTGGCCCCT
AACCCATGCAAGAACTGCCTCAAAGGGCATGGACGATTCTCGCAATGCGTTGAGGTCAAG
GGCTTCCCAGGGGTGACCGGCTGCGCGAACTGTCAATGGTCCCTACGAGCAGGGGCTGCC
AGCCGTTGCGAATGGCCTGTAGCAGAAATCCGCCCGCTGCAGACAACATTGGTTGCGGAA
AATATTGTGATGGGAGAAGCCGCTCTTCCTGCTCAAGAGCAAAATTCATTCGCCATGACT
TCCCAAGCTTTCCTTCCCGTAGGCCAAGCTGCCATCCAACAGGGCACCCCACTGACGACC
ATTCACCAAGTTGCCCGTGCTGGCCCGGCGCGATTCCGTCCCCGAAACACCATTCAGCGC
GACATCGATCGTCTTATGGCCAAGATCACCCAGGAAGTCTCCCGACAAACCCCTGGACTT
ATTCGTCGTGTCCGGGCCCATGATATGGAACTTGCATTGCCTCCTGTTTACGACAATCTG
GATGACGAAGGACCCGAGCATGAGGCTCAGGATGCAGATGAAGATGATGAAGATGACGAG
GATTTTGACGACGAAGGAGAGAGCGGATCAGATAGCGAATTATACGATGATGAGTAG
>g883
ATGGCGGCAAATTCTTCGGGGCCCGATACCATTTCACCAGTTAACGAGGAGTTGAGAAAT
CCTCAGTCGTCTTCAGGGAAACAAGTTACTGAGTTCTTAAATCGTATTGACAATGGAAAC
GACAATCGTGAATTCACATTTGAAGAGGAGAAGCGGGTTCTACGACGCATTGACATGCGT
GTTTTGCCTCTTTTGCTAGGGGCATACTTTTTCCAGCAACTCGACAAGTCCGCGCTTTCA
TACGTATCCATATTCGGCCTTGTCGAGGATACACATCTTGTCGGCCAACAGTACTCATGG
CTGGGTTCGATACTATACCTTGCTCAGTTAGTAATGCAGCCTCTGGCTGCTGTTTTACTC
GTTAAAGCACCCACTGGCAAGGTGATTGGCACAGCAGTACTTTTATGGGGAAGTACTCTT
GCCATAACAGCTGCATGTACAGAATTCAAAAGCTTACTTGCGATGCGTTTCATGCTCGGA
GCGTTTGAGTCTATGATTGgtaagttattgcttccttgagatcttcggctatagagcata
gttattgatcatgtatgtctttccatatagCACCCTCCTGCATCGCTGTAACACAGATGT
GGTGGCGCCGGGGTGAGCAAACCCTACGTGCTGCACTTTGGAACGGTATGAATGGATTGA
CTTTCATAgtgagtttattgcaaacagaagtttggcaattcccatgcatacgatctaact
gatattcgaaactagGTTGGAAGTCTATTTACTTATGGCCTTGGCCACATCAAGAGTGAT
TCTCTTTACTCGTATCAAATAATTTTTATGTTTTGTGGACTCTTGACGGTATTATATTCT
CTATTCGTCTTGGTGTTAATGCCCGATTCTCCAATGGAGGCAAAGTGCTTGAGCGACCGC
GAGAAATTTATCGCTGTCGAACGACTACGTGCGAATCAAATGGGTATTGTCTCAAGAGAA
TGGCGTTGGGACCACGTGTGGGAAACATTTTGCGATCTGAAGACTTGGGGGTGGTTTTTC
ATCATAATTGCCATTTCgtaagtcgatgactccactcctgtagagcgttcgatctaacca
aagaacacgaaagAATCCCGAGTGGTGGTATCAGCAGCTTCGGCAGCTTGATTGTCAAAT
CATTTGGCTACACAAGCTTTCAATCAATACTTTTCAACCTCCCGTTTGGGGCCATTCAGA
TAGTTTCAATTATTGGAGGCGGTTGGTTGGCTACTCGTTTTAAGACAAAGGGGTTGATTA
TTGTTATGTTCGCAGTTCTTTCGGCTGTCGGAACGATCATAATGCTTGTCGTCCCACGGG
ACCAGAAAGGCGTCTTGTTATTCGGTTACTACTTGgtaagcccgtttatctccatgccac
attttccaaagtcgttctaatcgacatgtagGTATCTACCCTTGCAGCGATCACACCATT
GATTTATGCCTGGGAGGCACAAAATACTGCCGGTGACACCAAAAGAAAGTGTACATCGGC
TGTTGTACTTGTTGGCATGTGTACTGGGAATgtgagtaatagctatatcgctcagaagcc
gtgtggctctaataattgattctctagGTCGTTGGTCCTCAGCTATACTCTCCATCACAG
GCCCCCGAGTATCGACCAGGTTTGATTGCGAATCTGATTATGTTCGTATTGGTCGCTGTC
TTCGTCATgtaagttattctcgaaaccacagtataagtctttactaacgtcttggggctt
tcgtatagTCTCATGGATCTTTATCTGGTATTTCTAAATAAGAAGCATGCCCGTGAGAGG
GAGTCACTTGGGAAATCCGCAGTCTTAGTTGACGAGTCAATGATGACGAAAGATAAAGTC
GAGGCTAGCAAGTCGGTTGAGCTAGAGGATGTTAATGAAAGAAATGACCAGAGCGTGTCG
GATAATGGATTTTTGGACATGACTGACTTGCGGAACGAAGACTTTATCTATGTTTACTAA
>g129
ATGCTTTTATTAAAGAACTTTTTCCTCCTTCTTTCTTTCCTCGTTCTTCATATTGCCCTT
GCTGTTGATATTGCAGTCCAGCGGGATACTTCTACAGCAAGAAAGCTAGGAGGCGATGGA
ACCTCTTATGTCTGGACCGGAACTGCCGAGTTTGGGAAGAAGGTCACTGATGGACAGCTT
GTGACAATATGTGAAGATGCTTTCAAATCTATGGCCGCATCCATGAGAGAACACATGCCA
GACATTGGAAACAAGAAAATTCCCGGAGTGATGGTGGCAATGGTATACGAAGCCGATCCT
GGAAACAAATGGAAGGTCTATCTCGCTTCTTCCGCCAAAGGTACAAAGAATATTGTCTAT
GCCGCTAAAACGTCTACACGCGACCAGGCGGACTGCGCCGTGACAAACGATTTCCTCCCA
AAACAATTCAGAGACGAGCTCGAAAATTGCAGAGCTGACTGGAGCAATAATGGCGACAAC
CCTCGACACAGAAACGATGCTAGCTGTGGTGAACAAAATACATTATTGATGATCTTTGCT
GAGCAGGGCAAGATGCCAGAGATTACCAAGGAGACTAGTAGTATTGTTGCAATTGCAGGA
AGAATCAAGGATAAGACGGAAAAAGATGAGGAGGGAAACGAGGTGGTACTGAAGAAGCAG
TATATAGGAGGAAAGGTCATTCCCCCTTGCACGGAAGATGGGGGCTATGGATGCGATGAA
GTGTTGAAGAAATATTTCGGGGAAAACATCAATGTCATAACTGAGGCTCAGGAAAAGGAA
CCATACACTGACAATCAGGCCGTGAATGTGGGCTTTCAGGCAATATTTGATGTTCAGGAT
TCGGACTCCTCGAGTGAGGAATCAGATTCATGA
>g456
ATGCCATTTTGCACACTCATGCCGAGACGACGAATCATCCGATCGTCCGAGTTGGGGGTT
GATTCTTATCCACGACCACTCCTCATGGATCTATCCTCGCTCGAAGGGCCGCCGATCGAC
GACCCAAGGGTGGTTATTACACCCGATTATATGGATGGTCGTCTTCGTATCGAACCCCCT
ACCCCAGATCATAATTCACATCCGAGTCGGCTGTGGAAGTCTCTACCACCGAGGCCGGCC
TCCGCAGAGCCATCGTCTTCATCATATCAACCTGTCTCACCAATCAGTGACATTACTATT
GACAACCGACCGCCTAACCGTCGATCAGACACCTCTTTCAGCGAAAGCCAACTACGCAGA
ACACATGCCCAGAGAGGGAGGAGAACACCATCACCCGAGATAGACATGGACATCAATCTG
CATATGGAACTGCACGTCGGACCACGAGGCACGACCTTGAACGAGCGATCCCGATCACCA
GTTCGAAATCCGgtatctttactaaataccaatatccagacttctgatcgacaaagtgga
cgtggtcgacgggcacagAGTTGCTGTCCACTCGTTTGGGTTGAGGATGAGCAGCAGTGG
GTAGTTATGGAAAATACTCGCCAGCAGAATGATCCTCGTCTGCAGTACAGTCGAATCCCG
GGCCCATCCTTTGATCGAACAACACAGTCACAGTCACAGTCACAAGCTGTTAATGATCGT
GGTATTGAATTCGAAGGGGGCGAGTTCGAGCCGAGTGACCATCCACCCACTTATGAGAGC
CATGGCTTCAGTCCGACGTATGTCCGTCGATTAGGACAGGGGCGGTGGAGCGAAATGAGT
TATCGGATACACAATATGCCGAGATGA
>g1127
ATGTATGAGCGGCAGCGGGTTTGGCGAGCCTGCCAGGCATGTCGCCGCAAGAAGGTCAAA
TGTGACGGCGAACATCCATGCCAGAGCTGCACTCGCAATAAAGCGGAATGTGTCTTTGAG
CCTTATAACAACATGAGGCTGGTAGATCCACAgtgagtgctgattcgatgggataagctc
aaatatctatctgccccaaactgctacgttcttaattttgctaaaactgtcagATACGTA
ATGCAGCTCGAAAAGAGACTCGAACAAATGGAGAGAAATTTGAAAGAGCAATCTGGCCCT
CGCGATAACACTGACAGGTGTCGTCCTCACCAATCCCCCAAGACTTATAACGAGTCCCAT
CAGTTGTTTCCCACTTCCGATGAGTGTATTGTTTCCGACTCGACCAGCTCCCTGCATGCA
CCTTCCATGGACACGAATATCCAAACAACTGCAACATCCTCAAAACGACAGCAGATTATC
GAGCTAGCGTCTTTGAGCCCGAAGGAAGCCAGTACCGACAACGGAAGTCATACTGACCAG
CCGGAAAATGCAGAAAATGCACCAATCGGCATTATATCAATCTCGCCTGATCTGGGACAA
ATCGATGAAGTATTGACAAATATTCTGGTCGAATGGTTCTATCATTCCATCTATCCCATA
TTCCCTATCATTGAAAGACGCGAGTTTCAACCGCAATACGATCGCTGGCTCCGCCACCGA
GATTCCGCTCGGAAGGACGTTGACGAGAATGAATTTCCATTTCTCCTTTACGCTTTACTC
GCAGCAGCCGCCTCAATATTTCCCAAAGCTCACCCAGTATTTGAGCACGAGGGATGCAGT
ATCTACAAGGGACTAGAAATGGgtgatttactttactagcatgcgttatcgctgggcttg
aataaatcttaccagcgaaatacaacatctgcattcaatacaattgctgcacatggaata
ctcagtctatatttggtggaatcagGGAATGTGCACGATTCCTGGGTCACCGTGGGCCAC
GCAATACGTCTGTACCAAGGGTTAGATGTGGATAATGATGCGACAACGGAAGCTTCAGGC
ATTTTCTCAACACAAAGCAACCTGTGGTGGTGCTTGTATATACTTGATCGATCTTTATCA
ACTGCTCTTCTCAAACCTTTGACATCTGACGATTGTGAGAACAAAGCCGAGTTATCCGAG
GACAAGGATCACCAGGAATCTTCACTGGAATTCCAAAAGGATAGTTGGTTCGCAGTCGTA
GCAGATTTTCATGTTACCATGGGTCGGATCTATAAATCAGTCAGGCGGATTCGCCAATTT
CAACTGTCAAAGGTTCCTCGACTAGAGGACAAGTTAAGATCATCTGTCAAGAAGCACGAT
GAAGAGTTGGAGAGGTACTACACTAAGCAGGTATTGCCAATGATCCAAACAGGAGACGGA
ATGATAGAGCCTATTGCCTTGCAAACAATTGCAGTCTCTTCATATTATATTGGAGTTGTG
CTTCTATATCGGACGCTCCTCGAGAGATTGGATATCGCCGATCCGGGAGCATTTTTGCGC
TGTGCGGAGGCTGCATCAAACTGCATTAAAACTACCCCTGAAGTGATAGCTAAAGTGCCG
GCCAGTCATTTCATCATACAGCAGGTCAGAGCAATATATGCAAGTACAAAAGCGCTTTTA
CACTGCATTCGTCTGGCTCGCAACCCGACATTCACTAACAGAGCATGGTCTGACGTCGAG
GCCGGCTTCAACATGCTGCGAAATTCAAAGATCAAATGGCCTGAGATCAATCAATACCAG
TCACTTACGGAGAAGGATATGATGCTTACACAAATGAGCCTCAGCAAACAAGAAGCTTTC
AATAGAATCTTCGATTCATATGGGCAGTTCACTATTGCTCCAGCACAGAGGTCGAATGAA
GGAGTAGGACTATCATTTGATGGTAATTTAACCCAACAAAGACATACGGGGGAGGAGATA
GAACAATCCCATGAGAAGGGGAAAAATAGAGTACTCTTCGAAGACGAACGAAATGCCCAC
CAGGTAGTCTCGCCAGTCAAGGAATCTCAGCGAAAGCGACGCAAGACTTCACTAAATACC
TTTGGATCGAATGCAGACCTCGAAAGCAGCACATTAAATTTCCCCTCGGAGTTGGAGTCA
ATTGATAGTAGCCATGCGGTCGAACTTGAACCGGACTATTTTGGCGATTTGTTTGCTCAA
ACACCAACGTTCGAGAATTTCCTCGACGATGCAGTGGTGATGAAATCGATTGAAAGATTT
TACTCGCAGTATGGAGAATAG
>g303
ATGGCTCCAGCCGTACAAACGGAGTTAGAAGTTCACGGTCGCAGAGCTCCCCAAAGATCA
AGATATGGTTGTCGAAACTGCAAACTCCGAAAGCTCAAGgtaagtacccacacttttcct
gtactatgattgcataattaaatacgctgtctactgtagTGTGATGAAGCAAAGCCGCAT
TGCAAACGATGTCTTTCATTCGGAGTTATGTGCAACTCTATGTCCGTTGTCCCCGACCTA
CAACCCATCGTCCTCAACACCGAGGCGATATTCGGGGCCAAAAGGAAAATAGCCCTGCAA
CCTCCTATAAACAGTGCTGTCTGGTCAGCGGACAAATATTCAACATTTGAATTGAACGCC
AGGTCGCAGGATTTCATCACTCGATATTTCGGATCGTGTCTCATTACCCCGGATGATCCG
AATACAAAGTACCTCAATCGCAAGCTCCTCGAGCTATCCTTCGATgtgagtattgcgctt
gttaaccttcagaaaatactacaagccattctgtctcagctaatgcgtcctagTACCCCT
TTCTAATGCACGCCTCCCTAGCCGTGGCATTTACCTACGACCGATACATCAACAAGCCAA
AAGACTACCACCGCAGTCTCGAAGAATGCTATCACTGGTCGCAAAGCACAACCCTCCTAA
ACCATCGACTAAAAGACCCGATCGGTGCAAAAGAAAGAGATTCAATCTGGGGAACCGCAG
CCGCACTAGCTATCCTGTCCTTCGCATCCCCCGACGCATGCACACCAGAAGAATCATGGC
CATTAAAATCGTCCCAAATATCCGAATTGAACTGGTTACACATGAGTAAGGGGAAAAATT
CACTTTGGAATATTGTTAACCCTTTGCGACCGGATAGTATTTTTCATGTCATGGCGGCGA
CCTTTGGGCGGATGTTTTCACCTCTGCCTCAGAGTGGTATTGATGGTATATCGAGGGAAC
TAGCTGCGATATGTGGGCTTGACGAATCGTCTACGGCGAAAGATAATCCTTATTTCTACG
CCGCTCATGCAGTGTCTCGCATTCTGGACTTGCCAGATGATGAAGTATCCATGGGCGATA
CTCAAATATTCACGATGAGTATACATGATACTTTTGAAAGCCTGTTGCGAGAAAAGGACC
CGGTCGCACTTCTTTTACTATATCTTTGGTATCGCAAGGCAGGTCGCAGTATATGGTGGA
TTGAACTTAGGGCTCGAGTGGAATGTCCTTCCATTTGCTCATATCTACGATTGGATAAGA
AGGCGAACATGGCGATATACGAATTCCTACCAGATGGTTCTCTCGCTGGGGGATGA
>g172
ATGTCATCCGAAGCGCAAAACATCTACGAAAATGCCGACTTCTTCTCTGCCTACAGCACA
CTTCCCCGCTCACAGGGTGGATTGTCTTCCGCCCCGGAATGGCCAGTCCTCAGACAAATG
ATTCTACAAAACAGCGCTCAAGATCCAACCATCGATGAGGAAAGGGTTGACGGAAATTGG
GTTCTCGATCTAGGCTGCGGATACGGCTGGTTCTCCAAATGGGCTCGCGATAATGGCGCC
GACTTAATTCGAGCGATCGATATCTCCGAGAAAATGATCTTTCGAGCGGAGGAATTCGAA
GATTTCAAAAAAGGAACACCATTCCTAATCCAATACGAAGTAGGGGATCTAGAAAAACTC
ACGTTATCAGCAAGATCAGAGAGAGGAATCTACGACCTTATCTATAGTTCTTTGACATTT
CATTATATTGAAGACCTTGCTCGACTTTATCGTCAAATTTGGATTGGGTTGAAACATGGT
GGGAGATTGGTTTTTTCGGTGGAGCATCCTATTTGCTCTGCTCCGATCAGTCCAGCTCCA
GATTGGACTTCTGTTCAAGTTGAAGAAGGGGGTGAAGAGAAGAAGGTTTGGCCGCTCAAT
TCTTATGCCGAGGAAGGATGGCGGTATACGAGTTGGCTTGGTGTTTCTGGTGTGAAGAAG
TATCATCGAACTGTTGAAACTTATGTCACTCTGTTGCTTGAGTCCGGGTTTAAGTTATGT
GGATTGAAGGATTGGGTTCCTTCGAAGGAGGATGTTGCGGAACATCCTGAATGGGCGGAT
GAAAGAAATCGACCTTATTTCCTGCTTATATCTGCTGAGAAATGA
>g608
ATGACCGCCACCTTCATACTAGGCTTCGCGGCTGCCGCCGTGGTCCTTCAGATCATCCGA
TCACTAATCAACTCCTGGCAACATGCGCGCAAAGCTCGAGAACTGGGATGCGGTAGCTTG
CCCAGGTACCCATGCGCTGACCCTTTTGGAATCGGCAACTTGAAAGATTCCCTCGCCGCC
GACAAAGCCAGCAGCCTGCCAGCACTCTCTGAGCAGCGTGTGCAGAAGATTAGTGAAATC
GAGAACCGCAACGTTACCACCTTCATCATCCGCAACCTCGGTCGCGATCTCTACTTTACC
ATCGACCCCAAGAACATCCAGGCCGTACTGGCAACACAGTTTAAGGACTTTGAACTGGGC
GAACTTCGTCGTCGAAGTGTTCACCCATTATTGGGTACCGGCATCgtacgtcatttcctt
gccacctaaaatggcggaggtcagggctaagtctctaagcctaagcccataagccacacc
ccccataagccccaagtggggaatatctacccaagatcatactaatcattatttttattt
attggtttagTTCACTGCTGACGGTGAGGAATGGTCTCGGTCTCGTGGATTGCTGCGCCC
ACAGTTCACTCGTGAACAGGTGAGCCAGCTGGAGCTGGAAGAGGCCCATGTTCGAAAGGC
CATGCAGGCTCTACCTGTCGCGGCCAATGGATGGACTGCAGAGACTGATATTCAGTCCAT
CTTCTTCCGATTGACCATCGACAGCGCAACTGAATTCCTTTTTGGTGAAAGCGTGGAAAG
TCAGCTCGGTGCGCTGCAAGGACTCCAGCGCATTGAGGACTCGTTCGCTGGCTATTTCGA
CAAATCCCAGTGGGTCTGCGCTCAGCGATCTCGCTTTGAGAAGCTCGCCTTCATTGTAAA
CAACAAGGAAACTCGACACTCTGACAAACAGGTCCACGAATTCGTGGACAAGTTCGTTGA
CCGAGCTCTCAAGGCTCACAAAAATGAGAAATCTGCCCCCGCTGATGCTGAAAAGTCTGG
CCACTACATTTTCCTGAACGCTTTGGCCGATGTCACCCAGGACCCGATCGAACTGCGCTC
TCAGCTTTTGAATATCCTTCTGGCTGGTCGTGACACCACTGCCTCCCTGCTTAGCTGGAC
CTTCCTGATGCTGGCCCGTCATCCTGAGATCTTCCGTAAACTGCGTCAGACTATCCTGGA
AAATTTCGGCACCTACTCGAACCCCCAGAACCTGACTTTCGCTACTCTCAAGTCTTGCCA
ATACCTTCAATATGTCATGAATGAGTCTCTCCGCCTATACCCCGTCGTTCCTTTCAACCG
TCGTCAAGCTACCCGTGATACGACACTGCCACGAGGTGGTGGTCCGGATGGCGAGTCTCC
CGTTTACCTGAAGAAGGGCAATGCCGTTGTCTACAGTGTTCACGTCATGCACCGCCGCAA
GGACCTCTGGGGTGAGGATGCCGAGGAATTCAAGCCAGAGCGTTGGGCCAACCGCAAGGC
CGGTTGGGAGTATATCCCCTTCAACGGCGGCCCTCGTATCTGCATTGGTCAGCAGTTTGC
TCTTACCGAGGCAGGATATGTTATTACCCGTTTGCTTCAGCGCTTTGACCAGATCGAAGA
TGTCTTCCCGGATAGGGAGCCCCGTTGGGCTTTGACTCTGACATCCTCTCCGGCCGACCT
GGTCACTGTCCGTATGCACGAGGCAGCTGACGCGTAA
>g1201
ATGTCCTCCAACATCACACTCTACAGTTGGCCTACCCCCAACGGTATCAAGGCCTCAATC
ACCTTAGAAGAGCTTGGGCTCGCATATAAGACTGTGCCGATCGACATTAGCACCAATATT
CAGAAAGAAGAgtaggcttggcaggccattcagacatgcatcgcagtgctgatctctcac
tagATGGTTCTTGAAGATCAATCCCAATGGCCGTATCCCTGCCATCCAGGATGGCTCGCA
ACGTGTATTTGAAAGCGGATCAATTATGCTTTACTTGGCCGATAAATATGATGTCGATCG
AAAGATCAGTTATGCTCCCGGATCTCCCGAGTACATCGAACAAGTTTCCTGGTTGATGTT
CCAAATGGGCGGTGTTGGACCGATGCAGGgtatgttaacatgaatgtttcatcaaattca
attgctaaaatcactttgaagGCCAAGCAAATCATTTCCGCCTTTACGCCGGTGCCAGAT
CTGACTATGGTATCAAGCGATACATTGACGAGACGAAGCGCCTGTATGAGGTACTGGAAT
CACGTCTTAAGGAGAGTCCTTACCTGGCCGGCGAAAAGTACACTATCGCAGACATTGCAA
ACTACTCCTGGATTCGTAGTGCGCCTGGATCACTCGAAATTGATTTATCCGAGTTTCCTG
CCTTAAAGAAGTGGTCTGAGGAGATTGGCAATCGCGCAGCTGTCACAAAGGGCGCCGATG
TGCCCCAAACCGGCCGGACCGAGGAAGATAAGCAGGCATTCAATAAGAACGCCCGTGCCA
GAATTGATGCCATGACCAATTCTGATAAGCACTAG
>g815
ATGACGATTCCTACTACTATGAAGGCCATTGTGGTCGAGAAGACTGGTGGCCCTGAGGTC
CTCGAATTGAGGACTTCTCACCCAGTTCCTACGCCACAGGAAGGTCAACTTCTGGTTAAG
AACAATATTTCTGGTGTTAACTTCATCGACACTTACTTCCGTACCGGTCTCTATCCTTCT
CCCAAGCCTGAGATCCTGGGCCGTGAGGGTGCCGGCGTTGTCGAAGCCCTGGGCCCTAAT
ACATCGGGCTTTAAAGTTGGTGACCGTGTTGCCTGGATGGCTACCCAGGGTTATGCCGAG
TATACCGCTGCACCTGCGGCCAAGACAGTGAAAATCCCCGATGGGCTGAGCGATGAGGAT
GTCATGGCTTCGTTCTTGAGTGGACTGACTGTCCTATCCTTTGTTAAGGAGACCTACCCG
GTCCAGAAGGGTGATTGGGTACTCTTGCACGCCGCTGCTGGTGGTGCTGGTTTTCTCATG
ACTCAGATCTTGAAGACAATTGGTGCTAAAGTCATCGGCACCGCGGGTGGCCCTGAGAAG
TGCGCACTCGTCAAGTCTCTAGGTGCGGATGTGGTGATTGACTACCGCAGCGAGGAAGGC
AAGGACTGGGTGAAGAAGGTGAAGGAGGCTACCGATGGTAAGGGAGTCGATGTTGTATAT
GACTCTGTTGGAAAGGACACCTGGGAAGGTAGCTTGGAAGCTGTCAAGCGCAAGGGTACT
ATTGTCTGGTTTGGCAATGCTAGTGGTCCCGTTCCTCCCATTCCTCTGCCgtaagtattg
tttcatctctgagtgatccttcgtctttaacccagtaatactgatgaggttttaatgcag
AAAACTTTCTCCAAAGTGCGTCAAGATTGCTCGCCCGACTCTCTTTGGCTATATCGAGAC
TCGTGAGGAGTTCGAGTTTTACACCAACGAGCTTTTCAATCTGCTCAGCTCTGGTCAGCT
CAAGACCAAAATCCACAAGATCTATCCATTGGAAGATATCGCCCAGGTCCACAATgtgag
tacgagcactgcacatcctttccgatgggctttactaagaggtcaccaaacagGATCTCG
AAGGGAGAAAGACCACAGGCAAGCCTCTCTTAAAGCCTTAG
>g706
ATGAAGGGCTGGCTCCAAACTCTCGGCCTGACGGCCTTGTTAGCCAGCTCCGTGCTTGCG
AATGAAGTCGAACTGgtaagccatccatcgcgcatctgatttggtctactttactttaat
ttcgcacaccgctgacaccattcattcttagAAATCTGACGAAGCGCACCGACAACGATG
CTCAGGGATGTACAGTCGCAAGGCTTGGGGAGGGAATGTGGACCCCTTTATCCTGGTCAA
GTTTTCCAAGGCGCAAACTACAGAAGGCGATCCTCTTGCAAGCTTGGTGATATTTGAATG
GAACGATGAGGAGCTGATTGGGGAGTACCGATCTAGCGATTCTGACgtacgtgtacccat
acatatcatatcctaggaatgtttcgaggctaatagttggataacagACCAAGGACACAA
TCTGTGAGCAAGGAAGTGTTGATGCAGGACTCTGTGCAAAGGAGGATATTGGCTCTTTTA
TTCTCACCAAAAATGCCACCGATGTCTCCAAAAACGCCATCCTTTCCAAGGCAATCCATC
TCAACAACCCGGAACCTATCAAATACCCCGTTAAAAAGACCGGGTTCTACTGTGTTAGCA
CCTACGCCTATTCCGATGAGGATTATTATTCGGTGGTTACTTTCCGTAATGCATATGGCG
AGCTTCCCGCTGCGCAAATCGCCAAACTTCCTTTCTACGGGGCGATGACAATCGTTTATG
CTGTGATTGGCGTgtaagtattggttatttcccgctggtttaccgtgacattgcagaaaa
gctaatatagtacctcagTTTTTGGGCATTCCTCTACGTCCAGAATCGCTTCGATATCCg
tgggttgacccctccaagaccccatacgtcgctaacatctcgatagTGCCCGTTCAAAAC
TATATTACAGCTATAGTCGTTTTCTTGATTATCGAGCAGCTCATGACTTGGGGCTTTTAT
GgtatgatgcacccgggcagtcgagctctagtaacttaagctaacccccttccagACTAT
CAGAACCGACATGGATTAAATGCGATGGCTAAGGCTTTGATGGTTATCGTCGCAGTTCTC
AACGCTGGTCGAAATGCCTTTTCATTCTTCCTCCTGCTTATTGTCTGTATGGGCTACGGC
GTCGTCAAGCCTTCATTGGGGAAGACTATGATCTACGTGCGAATCCTCGCTATCGCTCAC
TTCATCTTCGCCGTTGTCTACTCTATCGCCAGTCTGTCAATTACTCCAGACAGTGCCGGT
CCCCTCGTGCTCCTTATCGTTCTTCCTCTTGCCGGTACTCTTACAGCTTTCTATGTCTGG
ACCTTGAACTCTCTCAATGCCACAATGAAAGATCTCATCGACAGAAAGCAAAAAACAAAG
GCATTGATGTACAAGAGACTCTGGTGGTGTATTCTAGGTAGCATCATTGTCATCTTTGGC
TTCTTTTTCATCAATTCCTTTGCCATGGCCGGCCACAGCGATGCAAGCTTTGTGCCCGAG
CATTGGAAGGCGCGGTGGTTCGTGCTGGATGGATGGCTCAACATTGTTTATCTGTTTGAT
ATTGCTTTTGTGGCCTACCTCTGGCGCCCTACCGCCAACAACCGCCGATTTGCAATGAGT
GATGAGgtaagtatagcatcgcttgtaaaacaccaaccatggaattcccttactaacaac
ttcttcagCTTGCGCAAGATGACGACGGATTTGAGATCCGGTCATTCGGAAGTGGTCTGG
ACGAAGAGGATGCCTTTGATGCCCCTCCAGAATATCCGGGTAGCTCTGCTGCCGATGGCC
GTCGTGATCTATCTCCTATTCCCCCCAAGCCCGTCTCCTCGGCGCCGCGACAACGTGAGT
CCCTGGAAGATGAGACAATCTTCGCAGTGGGCGAGGAAGATGGTGACAAATGGTCCGACG
ACGAATCTGCTCGCGGTTCGAGCGAGAGACAACGCCTTACTCACTAA
>g680
ATGGGTGTCGCCCGCGTGGCCCCCTCCTTGGCGTTGTACGCCTTTCAAGGCGGGCATGTC
GATCACCATTCAAATGTTTCCCCACCACCCACCGCGTCGAGTAGCCGGTTCAAGGAGGCC
GCCAGAGAACAGCCAACATCGCATCCCATCCCATCATCTGAGCACGGAATCTCTGATGTG
TCGGGTAGTGTGAATCATCGTGAATCTCCATCGGAGGCTGTGACCAATCACATGTTGTGG
CATGCCGTGACGATCAAAGAAATCGGCGCCCTCCTTTCAGCTTCCTGA
>g736
ATGGGATTCTTTGACCACTTCCAGAAAGGAGGGGCCTTCTCTCTGCAGCCGCAGAAAAAC
CAGATTCGCAAAGTTGTTCAAACGCGACCAGCCCCGGCAAAGTCAGCGCCTAACACCCCT
AACCCTCGCTCCCCTCGAGTTCAACCTTCTTCAGAGCGGTCCCGAAAGACGCCCGCGGCC
CGGTCAGTCTCGAGTGACCCCGACGCCCGCCCCTCCAAACGACTCAATACTCCAACGCGC
GTGCGGAAGCGTCCAACTCCCGAGCAACGACTCTCCAGTGATGACGACTCAGGCGATAGC
GACGCCTCATTTGAAGTGCGGAAGCGTGCGAGAACTAGCGCCAGCGCGGAGCCTGACCCG
GAACGCCGTGTGCGCTCGGTGAAGGCATTTTCGGAGGAGGGGGCCCGGCCGTTCAAAATG
GTACATGCTACCAATCTTACGTCCGCTCAGAAAGCAGGCGCATTCAAGCCAGCATTTGGA
GCTGAAAAGGCTAGCGATATTTTACTGCAATATCCAAGTGCCTCGCAAAAAGAGAAgtat
gaatactactctcatcgttcgtccaaacagtgctaacgagctctcctgtttcctctacag
ATTTGAATGTGTTGTCCCCCGAGATAGCGGCGATTTCCGGCCCATCGACGATATTGTTCA
GGTCATAGAAACTGTCTCCGACAATTATATTCCAAGTGACAAGGCGGCCGAATTCAACGA
CGAGACGACTGGGATTCGACGAAGGCTGCGCCGGGCGTTAGCAGTTGCCTCAGAAACTCA
GTTCCGAGAAGCTGTGGACAATTACAACAAGGCTATTGAGGATTTGAGAACCGACGGTAG
TCTCGCGAAGCAGCTAGATGGGACACAGCGAATCAGTCTACCCTGGGTAGAACGAATCCT
CAACCAAACCTATGCTCGCACGGTTTCTCCTCGGGTCGAATCTCTCCGGCAATATGAGAA
TGGTACAGATAACGTCTACGGCGAGCTTCTTCCTCGGTTTATCAGCAACATCTTCAAGGA
AACAAAACTCAAGTCCGGCCAAGTATTTGTCGACCTTGGGTCTGGCGTCGGAAATGTTGT
CCTTCAAGCTGCTCTTGAAATTGGTTGTGAGAGCTGGGGCTGCGAGATGATGAACAACGC
CTGTGATTTGGCGGATCTCCAACAGGCTGAGTTCAAGGCCCGCTGCCGGTTATGGGGTAT
CGCGCCTGGCAAAACGCATCTTGTCCGAGGCGACTTCTTAGAACAGGAAAGCATCGTGAG
CGTTCTGAAACGAGCTGATGTGATTCTCATCAACAACCAAGCCTTTACGCCGCAACTCAA
TAACGAGTTGATCAATCATTTCTTGGACATGAAAGAGGGCTGCCGTATTGTCTCTCTCAA
ATCTTTCGTCCCCGCCGGTCATAAGATCCAGTCACGCAATCTCAATTCCCCTATTAACCT
TCTTAAGGTACAGCAGAAAAACTATTGGTCTAACAGCGTCAGCTGGACCGATGTTGGCGG
CACTTACTTCATTGCCACCAAGGACAGTTCACGCTTGAAAGCTTTCACTGATAGCACTCT
ATGA
>g798
ATGGCGCCTTCTCTTACCGAAACTGCCCCGCCTGTCGTTCCGATTGTGGAAGAGAAACTC
ACGTTGAAAGGGCTAGAAAGGAAACCTATCAAGCTTAGTGGAGCTCTTGATACCTTCGAG
TCATTTGATGTAACTCCTGTCATTGGAAGGGAGTTCCCCAATGCAAGTCTGAAAGACTTC
CTGCGAGCTCCCAACTCGGACGATTTGCTGCGTGATCTCTCTGCTACGAgtaagtattca
taatacactgttatcttgaaacgatatctaaaaagtctacatagTCTCTCAGAGAGGCGT
TGTTTTCTTCCGCAAACAAGATGGCTTAGACGATGACCTGCAAAAGGAACTCGTCCAACG
TCTTGGTGAACTTTCGGGGAAACCGAAGACCTCTGGGCTGCATATCCACCCTGTAGCCAA
CTCAGGCCGCGATGGCAGCGTGGCTGATGATGAGATCAGTGTCATTAGCTCTCAACAGCG
CAAGCAGCTATATTTCGAGCGCAATGTTCGTAAACAGACTGCACGACGGGAATGGCATAG
CGATATCACTTTCGAGCCCATCCCAAGTGATTATACTCTCCTACGATTAACCCAGCTCCC
AAAGACTGGTGGTGgtaagaccttaactcaaaatgccgatactcagaaaccctcaagtgc
ttatcaaattctttctagACACCCTCTGGGCCTCCGGATACGAAGTCTACGACCGACTCT
CTCAGCCTTACCAGAAATTTCTCGAAGGACTCACTGCCACCTATGCCCAGCCAAGATTCA
ACGAAGTGGCTGATAGAAATAACTTCAAGATCCACCCCGGACCACGAGGTGCGCCTGAGA
ATGTGGGCGAAGAGCTAAGAGCTGAGCACCCGGTCATCCGTACCAATCCGGTAACAGGCT
GGAAGAGTGTCTTTGCCGTGGGATCCCATGTCCAGAAGATCAATGGTATCACTGAGGAAG
AGAGTAACCATCTCCTCAACTGGTTCGTGAATCTGATTGTAGAGAATCACGATCTGCAAG
TGCGGCTACGCTGGCAAAACCCCAATGATCTCGgtaagtagacttttcttattgcgcttt
tttaaaggcatgacacaatctaatttgaattagCCATTTGGGACAACCGGTCAGTTTACC
ATGCGGCAACATGGGATTATGAAGATATTGGTCCTCGAAGGGGTCATCGTGCAGTCGGAT
TGGGAGAGCGGCCGTATCTGGACCCAAAGAGCACGAGCAGACGCGAGGCGCTGGCCCAAG
AAGCCATTGAAAATGCTGGATAA
>g107
ATGGCTTCATTTCTCATCACCGGCTCATCGCGTGGTCTAGGCCTCGCACTCGCTACTCGA
CTTGCATCTCTGCCCAGCAGCCAAGTGGGAACTATCTTCGCGACCGCTCGCCAAGACAAC
TCGTCACAACTGAAGGAGTTGATAACCAGCTCCTCCGGTCGCGTCCAATTTGTCGGACTA
GATGTGACAAACAAGAGCAGCATCGAGGAAGCAACTCGTTCAGTTGAACAGAAGTTACAA
GGGAAAGGTCTTGACTATCTCATCAATAATGCGGGCGTGTTGGATTGGAACCCCGCCGGA
GTAGCGGGGATgtgagtctacttttatcaatggagataaatatccatatcaatgagaggt
atctaacgattaccagGGATAACTTGAATGAGATATTCAATTTGAATGTCACTGGTCCTC
ATGAGGTGACGCGAGCTTTTTTGCCTTTGCTGCGACGCGGAGAGAAGAAAGCAGTCATTA
ACATgtgagcgattagcacctggcagcgaaatatcctgggtggaatgagagctaatgaag
gaataatctagATCGACAACTCTGGGATCTATTTCCAGAGCTCACGTCTACGAACAATCT
CTTACCCCTGCCTACAAGATCACGAAGGCTGCGTTGAACATGCTAAGTGTACAGTACGCG
CAACAATACTCATCTGAAGGATTCACCTTCCTGCTTATTAGCCCTGGTgtaagttaaacc
ctggaactaaccagaaaattggtctacctgaaaccctgtactgattatactagTGGCTAC
GAACCGACCTAGGAAGCTCTCGGGCAGACTTGCCTGTGGAGACGGGCGCCGAGAAAGTGG
TCGATATTGTGCTGAAAACTGGTCCTCACCAGAATGGAAAATTTGTCAATATTCATGTTC
CAGGTTGGGAAAATGCAGAGGGGAACAATGCGTATGAAGGGAAGGAAGTTGAGTGGTAG
>g94
ATGTATTTGTCTCTGAGCCTCCTGGGGCTCCTCACATCCACACTTGCAGATATAACATGC
TATAGTCAGACAGGGACTAAGCAAGACGACAATATAAAACCATGCAATGTCACGAAATTC
CCTAATGCGTGCTGCGGTGTCGATGATCTTTGCACAGAAAATGGGCTCTGTTTGCGACAA
GACGGCATCGCGAATGGATTTTGGTACCAGGACGCATGTACAAACACAAATTGGGATGGC
TGCCCGACAATGTGCTCTGgtatggaactgcggattctaagaataagtcgaactctggta
attgacaatagaatttagGTATTCGCGATGGAGCTTGGGAGATTTTGTCGTGTGATGGGG
GAGAAAGTCCACCGACATGGTGTTGTCGACCCGCCAgtgagtcttgtgtgcgcttttagc
ttccactttcctggttacttgcgactcatataatatattcatgcatagAATCTACCAAAG
ACTGTTGCTCGAACTCGACCGCGGTAGTGACAACAGACCTCGGCAAGGTTGCCATTCCGA
CTGTCACAATTTCAGGCACTTCGACTAGCACGGGATCCAGGCACAGCCCGGCAACTATTA
CAGTAACCTCTACGCCTAATTCAACGGATGAGAACAGCTCGACAAGTTGTGGAGCCAGCG
AAACATGCTCAAATAAGTCCGCCATTGCAACGGGAGCCGGTGTTGGTGCATCCCTAGGCG
CAATGCTTTTAGCCTCCATAGCAGTGCTTATCTGGCGAGAGCGGACGCGTCCAAATCCAC
AACCTGCGACTTCAAAAAGATTTACTAAGATAGCGGAACTTTCCAGTCTTGGTAGCGAGC
GGCCTCCTGAAATCGGACCTAGTAACCCCATATTTGAAATTGAAGCTGGGATTCCGAAAG
GCAATCACCAGAACCAAGGGTATTATTACAGATAA
>g363
ATGGGCTCTATATTCGAAGACGTCAAGCTTGTCACAGTGTACGGGGGCACAGGCGCCCAG
GGTCGCTCCGTCGTACGCTCACTGCTGCAGAACAAAAGTTTCAAAGTGAGAGCTATTACT
CGTGACCCAAGTTCAAAGAAGGCTCAAGAGGTTGCATCTTGGGGAGCCGAAATTGTGGTC
GCGGATGGATGGAAAAAAGACCAGATCACAGCAGCGTTCGTTGGCTCTTGGGCTGCTTTT
GTTAACACCAACTCTGACGACCCAgtaagtactgcttatattcgatagattaagcaaagt
gagccagatttttgtttctgacttattctagGTTTTTGTTGAATCCGAAACGCCCACTGA
ATTTGAACTGGGAAAAATAATCGTTGACGGAATTGTTGATGCTGGCACTGTTGAGCATTT
TGTATACAGTGGTGCTGCTTCAACTGCCGATGCTACCAATGGCGAGGTCGTAACAAAAAC
AACGGACAgtaagtattagtattgcttaagtctcttctcctcgagtgtcggctcgcttat
gcgaacatagTGAAAACCCAAATCGAGAAATACGCAGTGGCCACTGGTGCTTTCAAGACT
GTCATCCCTGTCTATGCTGGTTGGTATATGGAGAACTTCGCAAATGGCCTTTTTTCGAAA
GCGTTTGGTGGATTTCCTATACAGACTGACAGTGAGGGATTCATTACACTTGCTAGTCCA
CGATGGGGAAGTTCAACTGATATGCCTGTCCCATGGATTTCTGTTGAGGAAGACTTTGGT
GACATCGTTCATGGAGTTCTTTGCGCGCCAGAGAAATATAATGAAAAGGTCGTCGCAGCT
CTGAGCGACACTTCCACACTTCCAGGTGTTGCCAATGCCCTCGAGACAGgtatgttattg
tgataatttggaatatttcaggataaatgttgattcccttggccaatctagTTACTGATA
AGGACGCCCGATTTGTCTGTCTGCCCTCCCCAGATGACCTCGCACCTGAGGTCACCCAGC
TTGCCGATGTTCGAGCTTTGTACCGTTGCGGTAAATTGACCGATGGAAAGTATTTTGGAC
TTGATATTCGAACAACTACTACAACATCCGCTCTACTGAAAGCCAGAGCTGCGGAGGCCT
GCGGCAAGGACCCCAAGAAAGTCCATCTGCTGAGCTTCAAGGATTGGCTCTATGATTTCT
TTCAGCAAGGACCCGAGGGGAAGGCGCTTGGTAACTTTATTGAAGGCACTGGGCCTTGA
>g807
ATGACACAGCTCTTCGCATCCAGCCCGTCAACCATGGCGAACGAAAAGCGCGGGAACTTC
CCTGGTCTCTCTCTGCCGACCCGAAAACACTCCAACGAATCTGGACATCTCCCTACCAAG
ATCAAGAACTTTTTCCGGATCAATAGCTCAAGCAGCCACTCTTCCCATGGCGGCAGCCCC
GCCAGCCATGATCGTGAACGCGAGAAGGAGTCACCGAAGAATGACAAGGAGAAGTCTACA
TTCAGGCAATCACGCTTCCTCCCCACAATCGGTCGTAACCGTTCGACCACCGTTGCCAGT
GAGGGAAATCCTCTAGATGACGGTGTTTCACCTACTGCTACCGCAAACCCCTACTTTGCC
CATCAAGGTCAACCCGCTTTGCGGCATCGGAACGACGGCTCCGCTCCCTCTTCGCCCCCC
GACACCCCCGAGTTGCAGGTCACCGGGGTTTCTGCAGTGGAGCAAGCAACGACTGCCAAC
AAAGAGGAATTGGCACGCAAACTTCGTCGTGTCGCATCTGCCCCTAATGCACAGGGTTTG
TTTAACAGCCAAGGGGATGGTCGTCCCCAGACCGCCGAAATGGGCAAGGAGCCTCTGATA
GAAACGCCTGGTGGTGATGGATCAGTTGGCTTGGCTGATGGGAAGGGTGGTGTCCTGGCT
GTGCCCCCGGTGGGCGTTGACAGCAAGATCACCGGCGGTGATGATGCCCCCTTCCGTCGT
ACCTATAGCTCAAACTCGATCAAGATTCGCAATGTCGAGGTTGGTCCAGCAAGTTTCGAC
AAGATCAAACTGATCGGTAAGGGTGATGTGGGCAAAGTTTACCTTGTCCGCGAGAAGAAG
TCAAGCCGCCTCTATGCCATGAAGGgtaagttccactcctccatttccttcaaaatcacg
ccacatatactgatttctatctttagTCCTAAGCAAGAAGGAGATGATCAAGCGCAACAA
GATCAAGCGCGCCCTTGCCGAGCAGGAAATTTTGGCAACAAGCAACCATCCATTCATCGT
TACCTTGTATCATTCTTTCCAGTCTGAGGACTACCTATATCTCTGCATGGAGTATTGCAG
CGGTGGGGAGTTTTTCCGGAgtgagcattcttttatttctgtcctagcatgtaaccccaa
gctgacaatgacaacaatatagCCCTTCAAACTCGCCCTGGAAAGTGCATTTCTGAGGAT
GCTGCTAGATTTTATGCGGCCGAAGTCACAGCTGCCTTAGAGTATCTTCATCTCATGGGC
TTCATCTACCGTGATCTTAAGCCGGAAAgtacgtctttctaaaaaggaattttcaccctc
cagaaagaaatatatgctaactttattaatagATATCCTTCTCCATCAATCCGGTCATAT
CATGCTTTCCGATTTTGATCTTTCCAAACAGTCCGGGCCTGGAGGCGCTCCTACTATGAT
CCCTGGTCGGAGTGGCGGTAACTCCTCCGCCGCTTTGCCTACCATTGATACCAAATCGTG
TATTGCTGATTTCCGAACAAATTCTTTCGTGGGCACCGAAGAGTATATTGCACCTGAAGT
CATTAAGGGCTGCGGTCATACCAGCGCCGTTGATTGGTGGACCCTGGGTATTCTAGTCTA
TGAGATGTTGTACGGCACTACTCCTTTCAAGGGCAAAAATCGGAACGCAACCTTCGCTAG
CATCCTACGGGATGAAGTGAACTTCCCTGAGGGCTCTGGCGCGCAACAAACATCTACGCT
ATGCAAGTCTTTGATCCGCAAGCTTCTCATCAAGGACGAGACTAAGCGTCTCGGAGCTCG
CGCTGGTGCCTCTGATGTTAAGACCCATCCCTTCTTCCGATCAACCCAATGGGCTCTTAT
ACGTCACATGAAGCCTCCCATGATCCCACACCAGGGACGTGCCGGTACCGACACAGTCAA
CTTCCGCAATGTGAAGGAGAGTGCTAGTGTCGACATTGGTGGCACTCATCCTGCCAAAAT
GCAAGGTGTCCCCATGGATTCTGGCCTTGCAACCCCCAATGGCGAGCTGAATGATCCTTT
TGAGGAATTCAACAGCGTGACGCTTCACCATGAGGGAGATCACTAA
>g135
ATGTCAACTCTCAACGACCCTCCAGATGGTCTCATCGGAGGCTATAAAGGCGGCAACTTC
GTCGTACGCATCCTCATGATCGTCTTCTCCTCCATCGCCCTCTACAACGCAATTGAACTC
TTCATCCTGCTCTTCCTCACCTTCCAACACTATCGCGGCCTCTACTTTTGGACCCTCCTA
CTCTCCGTCGTCCTCGGCGTCATCCCTCACACTATCGGCTACCTCCTCGAATTCTTCGCC
CTTGCCCCGCTATGGCTCTCCCTCACCCTCTCCACAATTGGATTCTATGTCATGGTTCCA
GGCCAATCCGTCGTCCTATACTCTCGTCTTCACCTCGTCGTTCAAAGCCAGACCGTTCTG
CGCTTCGTCCTCTGGCTCATTATCATCGATGCAGTCCTCCTCCTCATCCCTACCACCGTC
CTCACTTTTGCCACCGCCTACGTCCAATCCACCCCTTTCATCCGAGGTTACAATGTCATG
GAACGCATGCAATTAGCCTGGTTCTGCGCACAAGAATTCGTCATATCTGGCATTTATATC
TCCGAAACCGTCAAGTTACTCAGCCTCATGCCCGAAAAGGACCGAAGGAGGTCCAAAATT
ATGTACGAACTCCTGGCTATCAACTTTGTCATCATCATGTTGGACGTCGCATTACTCGTC
ACCGAGTATATCGGTTATTACTCCCTACAAACAACCCTCAAACCAATGGTCTACAGCATA
AAGTTGAAACTGGAATTCGGTGTCCTGGGCAAACTTGTCTCCCTGGTCCAAACTCAACGT
TCTCAACCTACATCACTCGAACCGGAAGAATATCCAGGATTCGTGGATCCGTCACAATTA
ACTTCGGATGTTACGCATGCTGCGCCCGTTGAATCACAACGGGAATCTCGTGGATTTCGT
TGGGGGATGAATATGAATAATTTATCCATGGATAGTTTGTCGACTTCGGAGAGGAGGATA
CGTCCTTCGACGAGGGATACAAATAGTCCTCATTTATCATGA
>g85
ATGCCCAGAAGAGGACGGTCCAGAGGATGGGGCACCCAGCAAGACAGCGGAGAAACGGTG
TCAGATCCCTCATCTAGTCAGCCAACATCCGGTGAAACAGGAGTCGAGACTAGTGGCTCT
GCAGTGGTTGACAAAAGTGGCAGTACACCAAGCCCTGGTCCCAGTACAACTGGAACAGGT
GATAAGAAGAAGCCAACAAAGACAGAAGATCAAAAAACGAAAGTTGTCAAAGAATGGAAA
AAAATGAAAATAAAGACAAACAACTCATCCTCTGGCTCTCCATGGGATCGGGTTACGCGA
AAGCAGATCAATGTTAATAGTTTGGACCTTGGGACATCTTATGTCGGCTTGCTGAAGCAG
TCGTCGGAAGGAAAGAAAAAGCAACTTTCTCCGAGACAGACTAGATGGCAACATACGGGC
CGTACTCCTTTGACCGATGTTGAGAGTCTGCCTGCCGATTGGAATGCAAACGAACCTGAC
TTGGATCCCAAgtaagtagatttgtgaatccaacttctagtgataatttattatttattt
gatcgcactaacctctgctagGGACATTGATGCCCAGATAATCAGATGCGAGGAGCGCAT
CGAAGATAATATAATGACTTGGTTTTTTGAAAAGAGATTGAAAACTCTCAAAAAGCAAAA
GGAATATGACGAgttagtgttgttaccttgacccctcgtcgtattattgacccgttcgtt
ctaacaaatccagCGCCCTTCATAATGgtgagccggaagggctagacgtaaatgtttata
agcgactagaaactctgaaatacatctaaaaagAACTTCAATCAAATGATGGCGATAAAT
ATCACCAGCTTCAGAACGTGGAAGCAATTCTACAAGCATATAGATCAAAGAGACTATTCT
GGAACCGTCTAGTGACATATTGGTCTAAAGGGAAGCAGCTCTGTGAGCCGCGACCTTTTG
ATATGGATGAGTTTGAAGCGATTAACGCTGCCCACAAAGGGCACGAAGCATTTTGGGTCG
AGGGGgtatgagatctttacattcgctaaatctacaggacttaattactaatttagtctt
ttagTTCATGGGCCCAGGGCCAGCGCGTTGTATGGCGACTCTTCACATGGAAGGTGGAGC
CGAAAATGATTATGTGATAAATgtaagtttatagatacacctctagcctatttcattctc
actaatgctttcctacagTACACCATGGCCGTCAGACTCCCAGGGTTTGACTGGTGGCAT
GAAATCGAATTTATGTACGACACCGGCGCTAGCTTGATGAACCTCTGGGAATCAGACATA
GAAACGCTACTCGGACTATTCCACCCGGGTGGAGCGGGTATACCTATCCCCGAACTGCCC
GTTTTAGGCACACTGGGAGTAAGCACACTCCTGGGAACTACGATTCGTGCTGTCCTTCGA
ATAGAAGTGGCAATTCTCCGAGCAGATGGGAAGCGTATGACACCATGGACAAGAATCCCT
TTTTACCTTATGGAAGGTGACGCTCCTCCGGGTGGTGTGCGATGTGATGGACCTATTATG
CGACATCTTCTATTCATGACTCATACACCTGACAATTCAGGGAAGGCTATTGCATCGACA
TCGAAGCTGGTTTTCAATATGACGAATTCTGTGCCTATGGAGCAGCGGAAAATAGATTAT
GGTAGGTCATCTATGAGAAGTGATATTCTGGTGGCACCTCCTGGGACACAGTATAAAACG
GTTTATAACTGGTATGATCTGCCAAATCCCGCATATAAGAGGCCAATGCCGGAGGCTGCA
AGGAGGGTTCCGTAA
>g398
ATGTTCCGCTCCGCCATTGTCCGCTCCCTGCGAGCCTCCGCCCCCCGTGTCGCCGTCAAG
ACCCCGGCTCCCTTCCAGATCCGCAGCTCTCCCATCGCTGCTCGTGTCCCTCAATTCACT
CCCTGCTTCGTCTCTCAGTCTATCCGCGCTTACTCCGCGCCCGCCGGTCTGAACAAGAGC
GAGGTTGAGGGCCGGATAGTCAACCTGCTGAAGAACTTCGACAAGgtgcgtcagaattcg
tgtcccgggtgaaatcgcgtgcatccgggaacctcatctgaagactcaaatagctaactt
caatcttttaaaatagGTCTCCGATGCCAGCAAGgttagtttttggctccctttgatgac
ccgaggtccattctcggccagagtcgcgaatccgcgaagctccagcaggggcccgcacat
cgaaaccaaccactatactaacacacatcgatcatcagATCAGCGGCGTTTCTCACTTCT
CCAACGACCTTGGCCTGGACAGCCTGGATACCGTTGAGGTCGTGATGGCTATTGAGGAGg
tatgtgcccgccatggtttccctcgggaaaagcagatcgcgaaaaaaaaaataaaaatta
caaatagctaacgaccatatctacagGAGTTCAGCATTGAGATCCCCGACAAGGAGGCCG
ACCAGATCCACAGTGgtaagtccgagacgatttcgatgcgcgggagggaaagaaacttgt
gttggctaacatgcgtgatgcggcaacagTTGAGAAGGCCGTCGAGTATATCCTGGCTCA
GCCCGATGGTATGTTTCCCTTTTCAATTTCAGAATGTACTATTGGTTCATCGTACTAA
>g1141
ATGTCCGCTACATCCGGTTTACGCCATAGCCAGACAGCTCGTCCCTCCTCTCCCCACACT
CCACAGCAATCCCTTCGTTCCGGCAACACGTCTTTCGCAAGTACAACATCACCCGGCTCG
TCCTTTCGAAACGAAGAAGATGCGATTATTTTCGAGATAGGAGCGCGGTGGCTCAAAGCA
GGCTTCGAGGGAAACAGCGCCCCTGTGTGTGTCAAGGGCTTCGGGCCTGAAGAATCTCGC
AGAGCGGCGGACTACCGTGGATGGATTCACGGGGGCATTGGTGCTGGCCCGTTGCCGAAG
CCTTTAAATGCTGAAGATTGGGTTCGAGATTATGAACTCTGGCGGCCTGACCTGCATCAA
GTCGACCTAGGACTAGTTGAAGATAAGATCGAACGCGTTTTTCGTGAAACCTACAACCAG
TACCTATTGACCGATGCGGGGACCTCCCGGCTGGTTTTGGCCCTCCCCGCGCTGATGCCG
CACCCACTCCTATCATCGCTACTATCAACCCTCTTCAGTCGTTGGCGATTTCCTAGTGTT
ACTCTTCTTCCCAGCGCCACGATGTCCGCGACCGCAGCAGGATTGCGATCTGCTCTGGTT
GTAGACCTTGGGTGGGCTGAAACTACAGTAACAGGTATCTACGAATACAGAGAGGCGGTT
ACAAAACGCACTACAAGAGCGATGAGAGCTGTCATGTTGGAAACAGGACGATTTCTCTCT
CGACTGGTATCCGGAAATGGCGATGCTGAGAAGGAAGTGCCTGATGGCGATATCTCTGTG
GGATTCACGTACTGCGAGGAAGTCGTGAGTAGGTTTGCTTGGTGTAGATTGCAAGCCGAC
GATGCCGACGAGCAGATAGCAGCGGGCCACACGATATCTATCCCTTCACCTAACAATCCA
AGCCATGAGTATCAGGACCTCTTACTCTCTGATCTAGCAGAGCCTGTTGAAAGGGTTATG
TTGGCGCCGGAGGTCCCTGAGGGTGACCTGGACGACGAAGAGAAATCCATTCCTCTGCTT
GTTTACAAAACACTTCTCTCCCTGCCACCTGATGCAAGAGGTACTTGCATGGCTCGCATC
GTGTTTGTGGGCGGCGGGGCTCGAATTCCTGGCTTGCGCCAGCGAATTCTGAAAGAGGTA
CAACTGTTGGTTGACCGACATGGATGGAGCCCGGTCCGAGGCAAGGTTGTTGAGCGCCAG
CGCCAGCGATTGGAAGAACTCAAAATATCATCTCAGCTCAATAATCAGACCCAGTCATCA
GGCAGTGGCACAGAAGATGAAAAGCCAGATCCTTCCAAAGCAGAACCCGAGATCGACTTC
GTGGATCAAAAGTTGCGTCGACAGAACAAAGACACGCCTGGCCCCATTCAAGGGATTTTA
CGTGAAGTTGAGTCTCTAGGGCCATGGGCTGGCGCTAGCCTAGTAACTAGCTTGAAGATT
CGTGGCATGGTGGAAATTGAGCGAGAGAAATTCCTCCAACATGGGTTGGCTGGTGCAACT
CGAGAATTGGAACCGCCCGTCCCTGACCGCCGATCGGGACTTCGCGCTGGAGATAGATCC
AGCTGGACCTTGGCCGGATGGGCGTGA
>g793
ATGTTCGTTAAATCCTATATGAAATGGGCTGCGATCGGCCTCGCCAGTGCCCAGCTCGGC
GCGGCCCAGACCTACACAGACTGCAATCCACTCAAGAgttagtccattccatcccccgag
cactcaactcccaatttccaacagacatgctgacaacagacgcttttcatttcagAGACT
TGTCCCGCTGATACTGGCCTGAACAAATGGCAATTCGACACCGACTTTACCTCGGGCTCA
TCTGCCTTCAACAAGTGGAATGTCACCGCGGGTTCTGTTGAGAGCACTTCTCTCGGCGCA
AAGTTCACCATCTCTGAGCAGGGAGACGCCCCCACAATCGAGAGTGAATTCTACATCTTC
TTCGGGCGTGTTGATGTTAAGCTGAGGGCTGCGAATGGTACCGGAATTATCAGTACCGCC
GTGATGGAATCGGATGATCTTGATGAAATTGACTGGgtaagtgatcatacaagctaattc
agctagctaccttgttcaatgccagtctaacagagcatatctagGAGCAAATCAGCACTT
ATGATACCTCCATCGAGACTGATTACTTTGGCAAAGGCAACACTACCTCTTACGATCGCG
CTACTACCGTCACTGTCTCCAGCCCCGAAGAGACTTTCCACACCTACAGTGTTGACTGGA
CCTCCAGCCGTATTGAGTGGTTGCTAGATGGCGAAGTTGTTCGTACCTTGGAATACGCCG
ATGCTCTTTCCGGCAAGAATTATCCTCAGACGCCCATGCGCATCAAGATCGGTATCTGGG
CTGGTGGTGACCCAGACAACGGTGGGGGTACCATTGAGTGGGCTGGTGGTGAGACTGACT
ACACCGCTGGACCTTTCACCATGTACGTCGACTCTGTCAACATCACCAACTACAACCCTG
CCCAGGCCTACAAGTACACCGATAAGACTGGTGCCTACACTAGCATCAAGGCCTCTAACG
GTACTACCTCAACCAACCTGTCCAGCACGACTTCGAGCTCCATCTCCAGCTCCAGCAAAG
CATCATCCAGCTCGGCTTCCAAAGCTTCCAGCTCTAGCGCATCTGCTGCTAGCGCCTCTG
CTTCGTCGAACATGACATCCGCCGCATCCTTCTCTATGTATCCGTCAATTCTTGCCACTG
TTATGGTCGCTTTTGTTGCTGGTGCCCTTCAGCTATAA
>g701
ATGTCTACAGAAGACCTCAAGGCGCACGCCGCCTCCAACGAGGATTTCTATGCTCTACTG
GATCTCTCACCATCGGCGACAGATTCCGAGATTCGTCGCGCCTACCGCAGAACCGCATTA
AAGTACCACCCTGATAAAATCGCAAACCCAACCCAAGCAGACACCGACAAATTCCACCTT
CTTCAAATCGCCAACGATGTTCTCTCTGATTCGTCTATACGGCAACTCTACGATAATGCG
CGTGAGGCACGACTGCGCAAGCAGCGCGAGCGCGAGCAAATGGGAGCGGCGAAGCGGAAG
ATGCGCGAGGATCTTGAAGCTGCCGAACGTGCTGGCGCGGCTGCTCAACAAGGGGTGAAA
AGATCCTGGGCATCAGCCGATGATGAAGCTGAAATCAAGCTCCAACGGGAGATTGAACGG
ATTGCAGAAGATGGCCGTCGGCGTCGTCGTGAAGCTGCGGATAAATTGAAGCGCGAGCTT
GACGAAGAAGAGCAGAAAGTCCAGGCAGAGGAGGAAGAGGCGCGCAAGGCAGCTGGCCGT
GGCTCTCAGCGTGTGGATCGGTCTCAAGACGGCGGTGTTAACGTCCCTGAGATTGAGCGA
ACAGTTAAGGTGCGCTGGGAGCGAGACACACTTGATCTTGATTCAGACCGGTTGAAAGCA
CTTTTCCAGCCATTTGGGAAGGTGGAGGGGACTTTCATGCTGAAAGACAAAAGGAAGCGC
GTGGAAGGGAAGCGTGAAAAGGTTACCCTCGCAACCGGTGCCATCGTGTTCGAATCGATT
GTGGGCGCGCACGCAGCTGTCCTGGACAGTGAGAAAAAGCTCCGCCGAGCTAGTACGGCG
GATGGGGATTGGGCTCATATAGAGTCTGTGGATTGGGCGTCAGGTCATCCTCCGGAATCA
CACCTCGCCGCTGCGACCCAACCTGAACAAGCTATTCCATCGAAACCAAATACATCTTTC
GAACAACAAAAGCCTAGCGTATCCAAGACACAAGGTATCACTACATCAGAAAAACCCGCA
AAGCCTTCTTTTAACTTCCCTGGTGTCAATTCTGCTACCTCCGGATCTGGCAAGCCACCC
TCTTTTGGCTCGTTTGCATCCGCAGCAACTTCTGGCAAAGGAATGCCCAGCTTCCAAGAG
ACTGTGATGATGCGTCTAAAGAACGCGCAGCGCGAGAAGGAACGAAAGGCCATGGAAGAA
GAGCTTGCGAAAGAAGATGAAGCAGCAGATGCGCATGGATCTACATAG
>g60
ATGGAAAACTTTGCCAATCAAGTCAGATCGCTAGCTCAAGATGCAGATGATGCAACTAGA
AAGAAGATCCTTGATGATCTGCGCGATTTAGCCTATTCTCTTGAAACGCCGCAGGATACA
ATGCAAAGGATATCGTATATGgtatgttctcttttcatatatctcaaaacactattaaaa
ttccaatttagCATCTCCAACCTCCTATCGTTCGCATCGGACTAGATTTGAACATTTTTG
CGCTCCTCACCGAAAGTGATCCTCTGAGTGTAGAGGAGTTGGCCGCAAAGACGAAAGCAG
CGCCGGCACTTCTAGgtgcagtctcaaattttgcactgggtgtattgtgttttgatggac
taacatgaaaattgtagCTCGTCTTCTTCGCTATCTTGCGTCAGTTGGTACAATCAAAGA
AACTGGCGTTGACAAATTCACCGCCAACACCATCACCAAACATCTGAGCAATGAAGGTGT
CGCTGCTGCGGTGTATCACAAgtgagataatattccttttcgactgatttgcatatattt
tcttgaaactaacccatcactcgtacagCGTGAACACAATCGGACCCCCAATTTTCGCGC
TGCCAGACTTCCTCGCGAATAGAAAATATACTGACATTACAAGCTCCACCGACACGGCTC
TACAAAAGGCCTTTGATACGGATCTCCCGGGATTCATATGGGGACAAACCAGACCAGATC
TGATGAAACACTTCAATAAGTTCATGGAGGCTGAACAATATGGGATGCGTCCGTGGCTTG
ATGTATATCCGATCGAGGAGAAATCTCAAAACTTGAGCCCGGATCAAGCATTGTTCGTTG
ACGTCGGAGGAAATATCGGCCATCAAAGCGCGGGTTTGAGACGTCGTCTGCCCGACATCA
AGAATGATGTTATCCTGGAGGATTTGGAGCCAGTTATTGCCAGTGCTATACCCTGTGAAG
GGGTGAAGACTGTAGCATTTGACTTTTTCCAACCACAGGTCGTGAAAGgtaactacttgg
ccatattcatcttcctggagaatcctgtttgatcttgagttactgggcagtgggctgaca
atagaaaaacagGAGCTCGATTCTACTATTTCCGCATGATATTCCACGATTGGCCAGATG
AGAAGGCACTTATAATATTGAAACACACGATTGATGCGCTGGGGCCCGATTCTATCATCT
TGATTGATGAAATGGTTTTACCGAACTCTGGAGTACATTGGCATGTAACTCAGGTTGATA
TGACTATGATGACTACACTGGCATCGCAGGAGCGTACAACTGAGCAATGGCATGCACTCT
TGGACAAGGCGGGTCTCAAGATTCTAAAGATACATACCTATTCTACTCGGTACAATTCTA
TTTTGGAATGTGTACCATTATGA
>g930
ATGCGTGATACTCCCTCCAAGTTCATCGAGATCTTGGATCCCAAGGACTCTCATTTGCGC
ATGTCTGACTCCGATGTTCGCCTCGAGGATGTCCTCGCTGATCACGAGGCTACCATCAGT
CGCCCTCGTTCATCCACTCAATCATCCACCAAGCCCATGGATAAAGCACAACTTGGACGC
GTCAACTCTACCTCACCGACGCAGCGATGGAAGAGGTTTAGCAACATGCTTGTACAGCCT
CGACGAAACTCTTAA
>g160
ATGATCCATCCAACCGTTCCGACTCAGTTTGTCGTCGAGGATGCCCCTCTACGCCGTGAG
ATTCAGGCTACAAACCTTTTGCTTTCCGACCCATGGCTACTCGTCCAGATAGCTCGGTAC
TCCGCCGACGCCAACGTGTCACGATTCCTTTGGGGACCTGGAATTCAAATGAAAGAACTC
GGTCTCCTCGTTCACCCAGCTGGTGCAGATTGTCCAGGTTGTGCATAG
>g778
ATGACGAACGAGGGCGAACGGTCAACCGCCGCCGACAAGGGCAAGGGCAAGGTTGAGGAT
GTTAGCGAGCTGAATGGCAAGAAGCCTCAAAATGATGAGAAGTCAGCGCCAGATGGAAAG
AAGAAGGATGATGAACCCCAGGAAGgtaggttgtggcttctccagccatgtgtcttcagg
tagagcgcgtgctcttcgggacctccctcgatgtgtgggagccaatgctgacagtctcga
agACGAACTGAGTGAAGAGGACCAACAATTGAAGGATGAGCTGGAAATGCTCGTAGAGCG
ATTAAAGgtgtgacaatgcccttccccatatctcggtcggcaatgacgttgaatggaaag
ctgatgctaacatcttttaccgatagGAATCGGATACCTCTCTCTATGGGCCTGCCGTAG
AAGCTATCAAGAACTTCATCAAGACCTCGACTTCCTCCATGACAGCGGTGCCGAAACCTC
TGAAATTCCTACGACCACACTACGATGAGTTGACAGAACTGTACGAGAAATGGGACTCGG
GTGCCGTGAAGgtttgtcttttctacagatagttcgatacacatgtttcttgctatcttg
aatctaataagaactttctctagGATTCGCTGGCCGATATGCTCTCAGTCCTCGGTATGA
CTTACGGAGACGAGGAGAAGCTGGAGACGCTGAAATACCGTCTGTTGGCTAAATCGGAGG
ATCTTGGGTCTTGGGGCCACGAATATATCAGACATCTGGCACTGGAGATAGGACAGGAAT
ACCAGAACAGGTTGAATGCAGAGAAGGAGACCCAAGATTTGGTTGACCTTGCTCTTTCAT
TGGTTCCTTACTTCCTCAGCCACAACGCCGAGGCAGATGCTGTTGATCTTCTGAGCGAGA
TGGAAATCATTGGGGAAATCCCACGCTTTGTTGATGAGAACACATATTCCCGTGTCTGCC
TATACATGGTCAGCATGGTCAACCTGCTCACCTATCCTGAAGATCAAGAATTCCTCCGCA
CGGCACACGAAATTTACGTTCGCTACAACAAACTATCCCAGGCAATTGTTCTCGCCATCC
GGCTTAACGACATCGATCTCATCAAAAGCGACATCAATGCAACTTCCGACAAGGCCCTCA
AAAAGCAAATGGCATTCCTGGTGGCTCGTCAACAGATCTGGCTTGATTTGCCTGGGGACG
ACGAAGATCAGGCTCTTGCAGACTGCTTGAACAATATTTCTATTCCCCAGCACTTCAAGT
CGCTTGGAAAAGAGCTCAACATCTTGGACCCCAAGATGCCTGAGGATATCTACAAGACTC
ACTTGGAGAGCAGTCGGGGAGCAGGTCTTACCAATCTTGACTCGGCGCGACACAACTTGG
CGAGTGCATTCGTCAACTCATTTGCCAACGCTGGCTTCGGAAATGATAAGATGATGCTTG
TTGAGGGAGAGAAGGGACCTTGGGTGTGGAAGACCAAAGATGACGGCATGCTTTCGACTA
CGGCTTCTTTGGGTATGCTTCTTCACCGTGACGTTGATGATGGGTTGAACAAGATCGATA
AGTTTACCTACGCGAATGAAGACCAGGTCAAGGCTGGTGCTTTGCTTGCCATTGGTATCT
TGAACTCCGGCGTTCGGTCCGATTCCGATCCTGCACTTGCCCTTTTAAGTGATCCTGATA
ACCTCGAAGCCAAAAATGTACCAATGAGAGTGGCATCCATTATGGGTCTCGGCCTGGCCT
ATGCTGGTTCTAACAAGGAGGAACTCCTTGAGGTTCTGTTGCCAATTGTAGAAGATGCCT
CGCTTGACATGCAGCTTTCTGCTATGGCGGCAGTTTCCTTGGGTCTGATCTTTGTTGGAT
CTTCAAACCACCAGGTCTCTGAGGCTATTGCCACTACGCTGATGGACGAGGAACGTCAGA
AGCAACTAAAGGACAAATGGACACGCTTCATGGCCCTTGGTCTGGCTCTCCTTTACTTCG
GCCGCCAAGAGGAAGTTGACGTTATCCTCGACATTCTCAAGGCGGTTGATCACCCCATGG
CTAAGCCAACCTCAGTCCTTGCCTCGGTCTGCGCCTGGGCTGGTACAGGCACCGTGCTTA
AACTGCAGGAGCTCCTTCATATCTGCAATGACATCATTGAAGAAAAAGAGGAAAACAAGG
GCGACGAGCTGGTCCAGTCTTATGCCGTGCTGGGTCTCTCACTTATTGCCATGGGCGAGG
ATGTTGGCCAAGACATGATCCTCCGTCAGTTTGGCCACCTTATGCACTACGGCTCTAGCA
ATATCCGACGGGCTGTTCCCCTGGCAATGGGTCTCATCAGTCCTAGCAACCCCCAGATGA
AGGTCTACGACACCTTGTCCCGATACAGTCACGATAATGACAATGATGTGGCCATCAACG
CAATCTTCGCCATGGGTCTTTGTGGTGCCGGTACTAATAATGCCCGGTTAGCACAGCTCC
TGCGACAACTTGCCAGTTACTATCACCGTGATCAGAATTCACTGTTCATGGTCCGCATTG
CTCAAGGTCTCCTGCACATGGGCAAGGGTACCATGACGTTGAATCCCTTCCACACCGACC
GACAGGTCCTTTCCCGTGTCTCGGCGGCTGGTCTGCTTACTGTTCTCATTTCTTTGATCG
ACGCTAAGCAATTTATCTTGGCTGAGCACCACTATCTGCTCTACTTCCTCATCACAGCCA
TGTTCCCTCGATTCCTGATTACCCTAGACGAGGACCTGCAGCCTCTCAGTGTCAACGTTC
GGGTGGGCCAGGCTGTGGATGTCGTTGGCCAGGCAGGTCGTCCAAAGACTATCACCGGTT
GGCAGACACAAAGTACTCCTGTGCTCCTTTCTTACGGAGAGAGGGCTGAACTGGAAGATG
AACAATACATTCCACTCAGCAGTACCTTGGAGGGCTTGGTCATTTTGCGCAAGgtaagct
ttgatctcacaacgagttgaacccatatggctaaccatatttctagAACCCTGACTGGGA
AAGCCCTGAATAA
>g956
ATGTATCTCCACGAGTACGACTACGTCTTTGCCATCGGCACTCTGTTTGCCTTCCTTGAT
GCTTACAACAACGGTGCCAgtaagcaaaccaaaaccaaagccatactaatatgaatttgc
atttgcatttgcatttgcacttgcatcagaattcatatcaattataccccgtgcttgata
ctaaccaattatctttcttctagACGATGTTGCAAACTCATGGGCAACCAGTGTTTCCTC
TCGTTCCGTCTCCTATAGACAGGCCATGGTCCTTGGCACTATCTTCGAGTTCCTTGGTGC
AGTAACTGTTGGATCCCGCACTGCTGAGACGATCAAGAACGGCATCATTCCAAACACTGC
TTTCCAGGGCAACGCTGGTGTCCAGATGATGGCCTTCACAATCGCCCTGGCCGCCGCTTC
ATCTTGGGTCATGTGGTGTACCAAGCACTCGGCTCACGTTTCATCAACCTACTCTCTCAT
CTCGGCCGTCGCTGGTGTTGGTGTTGCAACTGTTGGTGCCTCACAGGTCCAATGGGGTTG
GAACAAGGGTAAGGGTCTGGGTGCTATCTTTGCTGGTCTGGGAATGGCCCCTGTTATTTC
AGGTTGCTTTGGAGCCATCATCTTCACACTCATCAAGGTCGTCGTTCACATGCGCAAGAA
CCCTGTCCCCTGGGCTGTATACAGCTCCCCGTTCTGGTTCCTGATCGCTGCCACTATCTG
TACCCTTTCTATCGTCTACAAGGGTTCTCCTAACCTCGGTCTGAGCAAGAAGCCCGCTTG
GTACATTGTCGCTGTGACCCTGGGCTGCGGATTTGGTGTCTGCCTTCTGTCCATCATCTT
CTTTGTCCCCTTCGTGAAAGCCCGCATTCTCAACAAGGATCACTCCGTCAAGTGGTGGAT
GTTCATCATGGGCCCCCTGCTGCTTAACCGCCCTGTGCCCACTGATGGCGAGACCGCCAA
GGTTCCCAACTACGCTGTTGTCCAGGATGATGAGGACTATGAGACTTCTACCCACGCTGG
TTCAATCGACGAGGATGACAAACAGCCCCGCGCCACGGACAAGGAGAAGCAACTTGTCAA
CGCCGAGTCCGCCCAGCTGAGCTATAAGGAGATCATGGCTCAGTCTGATGAGCGCCACCG
CCAAAAGCTTCTGCAGAGCCGCGGCCCACTGGGATGGGCGATGCGCTTCCTTCGTGACAA
CCCTATGGGAGCCGGTGAGATTTACGAAGTCCGCAACATGTTGACTCTCATTAAGCGCAT
TCCTCCCATGATTGTCTGCGGTCTTCTGTACGGTTTCCACTATGACATCCACACTGCTCA
ATCTGGTACTGCTGGCACTCCCGAGGGTGAGCGCATGAAGCGTGTTTATGCTGCTGCCGA
GAAGTACCCTAACGAGGTCGAGCACACCTATTCTTTCGTCCAAGTTCTCACCGCTTGCAC
TGCCTCTTTCGCACACGGTGCTAACGATATCGGTAACTCGGTCGGTCCCTGGGCTGCCAT
CTACGCTGCTTGGTCGACTGGCGAGACCACTGCTGCCAAGGCTGCCGTTCCCGTCTGGCA
ACTGGCTGTCCTTGCTATTTGCATTTCCCTTGGTCTCTGCACTTATGGCTATAACATCAT
GAAGGgtaagctaaaccttgaatactttttgaaaatttgcatcattcgctaacaaatctg
aatagTTATGGGTAACAAGCTTACCTACCACTCCCCTAGCCGTGGTTCCTCCATGGAGAT
GGGTGCTGCCATCACCGTCCTTGTTTTCTCCCAGTACTCTCTCCCCGTCTCCACTTCGAT
GTGTATTACCGGTGCCACTGTCGGTGTCGGCCTTTGCAATGGCACCCTCAAAGCTGTTAA
CTTCCAGCGTGTTGGTCTGCTGTTGCTTGCTTGGATCATGACCATTCCTATTGCTGGCAC
CCTCGGTGGCTGTTTGATGGGTCTGTTCCTGAACGCCCCTCATTTCTAG
>g290
ATGGCTGCCTCCAGTCGCACTGATGTGCCCCAGCCATGGCATGCAGCGTACCCCACTCCA
ACGTCTCAGGCAGCTGCCTTACCCCGCCGAGAACTTCTGAATTGGCTGGAGGGTGCGAAG
GTCAATGGGAAAGACTATGTGTTGGTAGATTTGCGTCGCGATGATTTTGCTgtgagtgct
ggttgctggtcgtatgtaagggatgccagagctttggttaatgtctgtactgtagGGTGG
TACAATTCGTGGGTCTCTGAATCTCCCAGCGCAGAGCTTCTTTCCGACATTATCGGCATT
CTATGCCTTGATATCGAATAGTGGTGTGAAGGATGTTATCTTCTATTGTGgtgagctctc
actctgatcacctcatctcacttcaaatagactgcccaagaaaaagaagttaacctcaca
tttgatagGTTCTTGCGGAGGTCGGGGCACGCGAGCTGCTGGGTGGTTCGCCGATTACCT
GGAGAAAGTAAACGACACGTCTATCAAGAGCATGATTCTCGAAGGGGGAATTAAAGGTTG
GGTCGCAGCTGGCCCTGAATATACTAACTTGATAGATGGTTTTGACGCAAGTATATGGCC
ATAG
>g987
ATGGGCTCCAAAACACCTGATCAAGAAAGACAGCCGAACGGTAgtaagtactggtcaact
ggattcgcgcaaactgaccaatacctgagtaatgctaactctcatcagATGAGTCGTCCG
GCTCAAGTAAGGCCGCTTCTGCTGGCGGGGAACCACGCGGTGCCCATCTTTCCCGGGACG
GAGATGGTAGCTTGGGAGATGGTGGTGATGGTGGAGATGATGAGGATGGCGATGCCGCCT
TAAACGGCGTGAATGGTGCTGTTGACTCCGAGGCAACAGCACAGCCTGCATCGAATAAAG
CTCTTTCAAAGAAAAAACGAAAGAAGCCCAAGAAGAAGAAGGCCATTGAACCAAAACAGT
CGTCTCCACCCAGGGTTCCTCTGACGGAACTGTTTCCTGCTGGCGAATTCCCGGTTGGCG
AGATTCAAAGCTACGCACCAGTTGAAAATACGGCCCGTACAACTGCAGAAGAGACCCGAC
TTAAATTTCGAACGCATCTCGAAGACCCTGAGTTCCTTGAGCCTTATCGTAAAGCTGCGG
AAATCCACCGTCAAGTGAGGCGCTACACACAGGAGACTGTTCGGCCTGGCCAGACCCTCA
CCGAAATTGCGCTGGGGATTGAAGATGGCGTACGTGCTCTCCTAGATAACCCTGGCCTTG
AAAAAGGCAGCTGTTTGAAATCTGGATTGGGATTTCCGACGGGGCTCGCGCTCAACAATT
GCGTTGCGCATTACACCCCTAATGCCGGCCAGAAAGAGATTGTCTTGCAACATAGCGATG
TGATGAAAGTTGACTTCGGCGTCCACATCAATGGATGGATTGTCGATAGTGCCTTTACAA
TGTCTTTCGACCCGTCATACGACAATCTTTTAACCGCAGTGAGAGAGTCGACCAACACTG
GTCTCAAGgtatataatctttccgaatatctcctcatgaagcagagctgacaaaccctag
ACTGCTGGTATTGATGTTCGCATCAGCGATATTAGTGCTGCCATTCAAGAAGTGATGGAG
AGCTACGAGGTTGAGATCAAGGGTAAAACCTTTCCTGTGAAACCAGTAAAGTGTCTCTCG
GGGCACGACATCAAGCGCTGGCAGATTCATGGCGGAAAATCTATCCCCTTTGTCAAAAAT
AGCGATCAGACCAAAATGGAGGAGGGGGAGATATTTGCCCTGGAAACATTTGGATCAACG
GGCCGTGGCTATACAGTTGATGGTgtatgtttctgacttgtgctctattctttgcaaaaa
actgacaattttttagCCAGGGGTCTATGGATATGGAAAAAATCCCTCCGCGCCAAGCAG
AATCGCGTCTCCCCTGTCTACGGCCAGGTCCCTTTATAAGACGATCAATGAGAATTTCAA
CTCTATCGTCTTTGCCCGCCGCTATCTCGAACGGTTGGGTGTCGAGCGCTATCTAGCCGG
CgtaggcataccacttattccccaacagcggttcaaaaaaagcttacatgatttagATGA
ACTACCTTGTATCTCAAGGAGTCGTGGATTCTTACGCTCCTCTTATGGATATTGAAGGAT
CGTACTCGGCCCAATTCGAGCATgtaagcaacccatcctatcctcgattgctcatctcaa
actgacaggagtttttatagACATTCTTGCTGAGAGAGACCGGCAAGGAGGTTATCAGTC
GTGGTGATGATTACTAG
>g943
ATGAGGCCGGCCAATTTCTATCCGAGGGCCCGTCAACAGCGGCCCAGCATCCATGACCCT
GCTGTTCGGCCGCGTCGTCTCGCGCTTCTGAAAGCCGCGACCATAAATCTTCTTGTTTTG
CAAATCCTCTTTCTGGGGCTCTTCTGCTATCTTTTCGGCTCCCTTTTCCAGCAGACGGGT
CACATTCACAACATTAACATCCTGTTCGTTGACTACGATAATGGCGCGATTGGAGATGCT
GTTCGCAGTGCATACAGCAAATTGGCTAGCACTGGGTTCCCGACGCTGATGGAGCGACCT
GCTCGATCATACCCAGATGCTGACAGCGTCGATGGAGCTATCTGCGATATCGATTATTGG
GCTGCACTTTACATCAGCCCCAATGCCTCAAGGCAGTTGACTGCTGCAATTGCAGGTGGA
TCGGCCGCTGCCGATTACAACAATACCAATGTGATGACTATGGTTTGGAATGAAGCACGC
TATCCCACGATTGTCGATTCCGCTGTCTCCGATAATTTGAAGGCATTGGCGGAAGCTGCT
CGAGTCGCCTATACACAAGCTGGTGGCAGACAACTTATCCAGACATTGAACGCATCCGAC
CCCGCTGCTATGGCTGCTTTTTCGAATCCCTGGACTCTGTCTTCTGTCAATCTGCAGTCC
ACCTCGCAAGGATCTCGGTTAATCTACAATACTCTAGTAATCATTCTGATTCTAATCCAA
GAATTCTTTTTTCTGGGTTACGTGAATGGTCTGTACCAACAATTCCAACTTTATACGTCA
CTCCATCCTCATCGGATTGCGATTGTACGTCAAATGATCTCTGGGCTCTACACATTTATT
GGCTCTTTATGTACGACTGGCGCGATCTGGGCATTCCGCCATGGCTGGAATGTTGACGGT
CGTCAATTTGCAATAACCTGGATGGCTTTGTGGCTGTTTGCACATTTGAACTTCCTTGTT
CTAGATGTTTTTACGATCTGGTTACCTCCGGCATATGTCCCAATGGCTTTGATATCGTGG
ATTGTGTCCAATGTCACATCTATTCTGCTGCCTTTTGAGCTCTCGCCTGCTTTCTATCGT
CTTGGCTACGCTCTACCTGCGCACAGTATTTTCAATATTCTTGTTGACATTTGGTCAAGG
GGATGCAATCCACAACTCTATTATGCGCTTCCTGTCCTCTTTGTCTATGAGATTGTCGGT
CTGACCTTGAGTTCTATCGGCGTTTATCGGCGATCCCATTATGCCGTGATTAAGCAGGAA
GTCGATGAAAAGGCATGTCAAGACCGTGTCGAAGCAGTGGTAAACGAGCGACAGGCTCAA
TTTGCTACTGATGAACTGGCTCCAGAAGACGAAACTGAGATCTCAGAAACCGATCAAGAG
GCTGGAGCAACTACCACGCAAAGACGGGGAACTGTGGCGACTCAGCCAGATGACGAGTTG
ATGGAGATCATCCGACGAGAGATGTCGCGGCCTAGAATAGAGAAGATGTCGACCAGTCGA
GACAATACTGGACCATCTTTTGATCTGCCTTTCAATGACTAG
>g1016
ATGAGTGCTTCATTTCAAATTACCGAACATGTCATTGACGGGCAATATGTACGAGAATAT
CCTCGGGCTACAGCTACTCCCGATGCTCCCTTGAAGCTGTGTATCAAACAGTACACGCCC
GTGGACAATATAACCCCTAGTCCAGGAGATGTCACAATCATAGCTACTCACGGAACTGGA
TTTCCTAAGgtattctgaaaacatgaggcacgcaagaaggaccgggctagaaagtggcaa
gagggctaactttctcatttagGAGTTATACGAGCCCCTTTGGGAAGAGTTATTAGCTAG
CTCCAGCAAGGACGGAGTTCGAATCCGTTCTATATGGATAGCAGATGCTGCTAACCAGGG
CGCCAGTGGTATTCTCAATGAGGAAAACCTAGGAAATGATCgtaagttagatgcttgaaa
ccccctaatctacgatggtataaatatctaaattttgaaagCATCCTGGTATGACAATAG
CCGTGATGTGATTCATATGATCAATCATTTTCGTGACCAGATGCCACGTCCTATTGTCGG
CGTGGGCCATAGTTTAGGTGCTACGCAACTgttagtatttttgatctattgaacccctca
cgaattgatagtactaacataaaaaagGCTCTTTGCATCCCTCTTCCATCCTCGGCTTTT
CACTTCTTTAGTCTTGATCGAGCCGCATATGACTGAAAATCCCCTAGCCGGGGGCGGCCC
AATGCTGGTGCACATGTCGACGAAGAAGCGCGATACATGGCCATCCCGAGAAGCTGCGGC
CGAAAAAGCAAGTAAGATTTTCAAGGGATGGGATCCTCGCGTATTCGAACTGTGGAAGAC
GTTTGGATATCGAGAATTACCGACAGCCCTATATCCCGAAAAACCGGTCAGCAATTCACG
TCCAGTAACATTGGCCACAACCAAGTTCCAAGAAACGATGATGTATGCTCGGCCAAATGT
CAAGCGGCACACTCATCTTGGAGCTACTGAGGGCAAGACTTATACAGAGCCCAACTCTAT
GGAGACTGGGCCGCCACACGATCCCCTCTTATTCCCTGATGTTTTGGGTCCGCTATTGCC
GACTCAAAAGTCATACCGCCCAGAGTCAATTCTGGCGTTCAAACTACTTCCACATATCCG
GCCATCTGTTTGTTACGTGAGTGCCTCGCATAGTAATCTGGGTAAGGCAGGGGTGCATTT
GGCTGCAGCAAAACTCACAGGAACTGGATTCGGCGGTAGCGGTGGAATCGAATCTGGGCG
CGTGCAGTATTCGATGATTCAGAAAGCAGGCCACTTCCTACCCCAGGAAAAAGTAGTAGA
TACTGCAAGGATAGTGGGACCTTGGCTTAAACAGGAAATTCAACGTTGGCGTGATGATGA
AGCCCGGGTTGCCAAGGGCTGGGAGAAGCTGTCGACAAAGGAGAAATCTGGTTTCCAGCC
GGAATGGAAAGAAGTACTCGCAAGGTTGCCTCTTCCGAATCGGCAATCTAAGATATAG
>g1173
ATGGCAATCGATGGCGAGAAGGATCCTGTGCAGAACACTGCTGGCTCCTCTGACTTGGAG
TCGCCATCTCCAGATTCCATTGATACTGTGACTGCACCTCCAGTAGTAACTTTTAAGACG
TGGATTGTTTCGTGTgtatgtctttcaagtacccttcaattctgagaattccagttgaca
actcaattccatctagATTCTCTCCTGCGGCTATGGTCTATCTTTCTTTCCGGTGCCCGT
TGTGTCCGCCATTGGCACTCTGGTCTCAGCGGACATGGGAAATCCAAATGGGTATATCTG
GTTTGTTCCTgtgtgttatttatttttccggcttttgatttcccttttgctgtttctttc
ttggtagtctaacattatattagGCATGGACCATCTCGATTACTTGTGCCTTCCTGATCT
Tgtatgtcttgcaggagaaagtattgtctctgccgtgccgtgtgatactaatacattgta
cagTGGACCGAACACGGATCTTCTGGGCAGACGCTGGTTTTTGGTCTTGGGTAACTTGGT
TTGCTTCATTGGGCATATCATTGTCGCTTCTGCCAAAAATACCAATCAAATTATTGCTGG
ATTGGCCGTCTCCGGATTTGGTGGAGCCAACTGTCAGgtaagcattattttgcaagatcc
ccttactcgattatttgttgacaaaaagcgttgttcgttctagATGGCTGCATTTGCACT
TCCCGAACTGCTGCCGAATAAATGGCGACACATTGGCGTGGTTATTGCTGATCTCACCGT
CTACGTTGCCGTTATTGTTGCGCCCGTTACTGCACGCTATGGCTATGAGCTTGGCACTTG
GACATGGAACTTTTGGGGCATAGCTATTTTCCAAGGCCTATCCTTCGTGGGCCTTTTGCT
ACTATATCACCCCCCTAAGCACCCgtacgtctaaacgtcccaacatcgagcgcatatctc
aaggctaatcaatttcgcagACTCGGCGTCTCTTATATAGACGCATTCAAGTCTTTAGAT
TATGTCGgcaagttcataatactatctatctttgctagactagaaggtgactgactttct
attctattactagGAGCTTTCCTCTTTATTGGTGGTGCAGTTCCCTTCCTAATGGGTATT
GTCTGGGCTGGTGTCTACGACTCCAATGATGCACACGTCGTTGCCCCTTTAGTTGTCGGT
GCCGTCGTTCTTGTTGTATTCGCCCTTTGGGAGACTTTTGGTAACCTGAAATACCCGCTT
ACCCCAACATACATTTTCTCAAGCTCTTGGGGCCGTGATTTCACAGCGCCTGTGATCGCA
CTGGGTGTCGTAAACATGTTTTACTACTCCTCTAGTATATTGTGGCCCCAAATGATCACC
GTATTTTACACGAATGGTGGTGCTGACTGGAAATACTCGATCATTTTGTCTCTCCCACAG
GGATTTGCCATTCTCTTTGGTGCTATCCTGCTCTCTCTTCTTGGTAGCAAACTCCGAAAC
TGGCAATGGCAGCTCACCGGGTCCGTCTTTGTGATGGTTCTTTTTGGTAGCTTACTGGGC
ATTGTGACACCTGAAAATAAGGGTACCATGATTGCTTTTGTTTTCCTCTCGCAGGCTGGC
TTCGGCTGGGCTATTTATTTGAGCATTGCTATCACGCAGATGGGTGTTGATCACAAGAAC
CTTGGAGTCAGTGGAGGTATTTCAGGTTGTATTCGTTTTGCAGCTGGTGCAGgtaagtca
ttccatatcactccatgcgaaatttttctgattattttccctttcagTTGCAACATCTAT
CTACCAGACGGTCTTCAGCAAGAGCCTAACAAAGTATATGACGAAATACATTCCTAGTGC
CGCTGTTGCTGCTGGTTTGGAAGAGTCCAAGGTCGCCGATCTCATGTCTGTTGTGACAGG
GGGTGCTTCTGCTTTGAAGGAGTACAGCCCAGCTGTTGCGGCTGCCGCGGAGGCTGCTCT
TGGGCACGCATATTGCAAGGCTATCTTgtaagtatttctgtccaaatccctccacatgat
ttctgacctagaactattagCGTCGTTGCTATGGTTTCGATGGCCTTTGGTATCCTGGGT
TTAGCAGCTTGTCTGTGCTGTAAGGATGTTGATTCGAAGATGACCAACAAGgtatggcca
aatgtctcattgcaaccatctcctttcatgactgacctatttgaaatttagATTGAAGTC
TATCTCGAGAACACTGACCTCTCCGACCGAAATAAGTACCATTAA
>g964
ATGTCATCCGCAACGTCCTATTACGAGCTGTATCGCGGGAGCAGgtatggtggagaattt
ggagcttgaaagcgaaggagaaattggaagctgacctggcactgattagCCTCGGCCTTG
CTTTGACCGATACTCTCGATGATCTGATCAATGATGGCCGCATCGAGCCTCAGCTTGCGA
TGAAGATCTTGTCGACATTTGACCGAGTGGTTACAGAGGTCCTGGCTGACCGTGTGCGGG
CCAGACTGACATTCAAGgtacactataaatttgaccccttcgtcggagggggggatatga
agataatattgtcatgacatatggaggctgaccgctcggttttcttctttcatctagGGA
CATCTCGATACCTACAGATTCTGCGACGAAGTATGGACCTTCTTGATCAAAGATGTAACC
TTCAAGCTGGACAACCAGACCTCGGTGACCGCCGACAAAGTGAAGATCGTTAGCTGCAAC
AGCAAGCGACCAGGCGAAGCTTAG
>g234
ATGACGGCGGCGGACACTGAGGCGGAAAACGCGCCGCCCAACCCGAAGCGCGGAAAGGCC
AGAAAAGACTCGAGCTCGGGTTACTGGTGTGAGAAGTGCAATAGATCTTTCGAACGTTCG
GATCACTATGCACGCCACGTGCAATCTCgttagcgcttcatcttgcttgccaacaactgc
aattcatactgacccactccacagACGAAGACTTGCGGCCTTATCGTTGTCCCATTTGTC
CAAAGGCCTTCAATCGGGGgtaaggggaaagcctatgcacgcacgacttattgctccggt
tttgaaatcaacactgacaaaaaaatacagGGATCTTCTGTACCGGCATAAGCAGACCCA
TCCACGCAAGGAGGGGGGTCCTCGGACAGCGCGTGCCAGTCGAGCATGCCAGGCATGTGT
TCGGAGCAAGTCCAAGTGCACCGATCAAAAGCCTTGTCAACGTTGCTTGAGCCGAGGAGA
GCCGTGTTTGCCATCGCAAAAAGATCATAACTCTCAGATTGAGTCGAATCTGAGTCAAGT
CCCTGAGGTTGTTCCCACCCCCAACCCTTTACCATCTCAGGCCAATGAGCATAATGGAGG
AGATTTCACCCTTTCAACACCGGCAGCCACGGCAGATCAACCGCAGCCCCTCGAAATCCA
ACAAGAGACGATTTTAGACGATACCGCGACATTCTCGGCGGCTCTGGATCCTATCGTAAC
CAACGATTACTTCGCATCTCCATACGCCCATGGATTTTCATTCACTGATGGCTTCTTGCT
TTCACCCACGGCAGGTGCTTTAGACGGGGGATGCTTCGAGCTGGATCTCGAGACCCTCCA
AGCTTTAATGCAACCTGTTCCAAATGACGCACAAACATCAGCCACGACAGAAACAAGCGG
AGCACAACACGCAAGTCCAGCCTCTTCGCGATTTGAATTTTTCAAGCGATCTCCCTGGCT
GTGGACACCGGTGAATGTTGACAATGCATATGCCGGGCAGGAGAGCCTGCGCGTCAATGA
AAAGGCCGTTGATAATATGCTTCGACGAAGCCAACAATATTCAAATCGAGGCAAGTTTAC
CCCCACAGCGGTCGATTCAAGTTGTCGCGATCGAATACTCTTCATGATCTACAATGCCCC
GCATTCAACTGCTCCACTGCAGGCCTTTCCCTCCGAATCATATCTCGATCGCATGGTTCA
GGTATATTTCGGCTGGCAAAGCTCGGAGGTAACTAGTTGGATTCACGGACCTTCATTTTC
AGTGAAAGATTGTCATACCGAGCTTTTGGCTACAGTTATCGGGGCCGGTGCTTCTTCTAT
ATCAATCGATAGTGTCTGTAGAATGGGATACGCTCTGCTTGAGCGATCACGTCTCTCTCT
ATCAGCATCGgtatgtcgaacatttgatcaaacaacgtatgattgttaacagccctgaag
ATTGAAAAGGACAATAGCCGCGTCCGAGACCTTCAAACGATCCAGACATACTTGCTCTGG
ACGTCAATCAGCCTGTGGAGTGGTTTCAAGCGAAACATGGAAGTTGCGGAGACATTTCTG
TCTGCTCCTGTTACAgtaagaatccagatgcgaaactaaaatggtgtcctctgacttgta
taaaatagATGCTTCGTCGATACGGATGCTTCTCGCGAGCAATTTACGCCCAGTCAATAT
TTCCACTACTGGAAGACGATGACTATACCGTCGAGGCGAAATGGCGTGTCTGGGTAAAAC
AGGAGTCGCTCAAAAGgttatttattgttctcgtatgaggttcaccacttaagctattgc
tgactgcctttctcgattaaaatagAACAGCCATTTTTGCCTTGCTTACGGACCTTCGCT
GTTCAATGGCGTACCTCAAACCTCCCAATTGTTCAGTTACAGAGCTTTCATGTCCGCTGC
CTCTTGCCCGGGAGATATGGTTAGCACCGTCTGCGACTGCGTGGAAGGAAGCAATTCTTT
GTTGTACAATTTCATTCGATGGAGATCCATCTTGGCTGGCCATTGCCCAGAATCCATCTA
TGCTCGACACTTTACCCTCCTACTATGACAAGCCTCTCATTGCACTGGTTGCGATACATG
GTTTTTGGTCTCAGGCTTGGGCATATCAAGAAGGTCAACGATTCTTTCGAGCTAGTGGAC
AGCTCTCTGTTCAGGCAACGACAGTATTATGGCTATCTTGTCAACATGAAGATCTCGTGA
AACGCATCGGGATAGCCCAGCAAGCCCTTTCAAATCAGGGATTTGACTCTTTCCATATTC
AAATCGTGGCGGAGTTCTGCCTGATGGCTCTCAATGTATCACCGCGTGAATTGCAGCAAT
TTGCTGGGAGGCTTGGAGAGGAGGAGGCTGCAACCACGCATCATCTCCTGCGGGACTGGA
TGGTCGGACCAGAATTCAAGGCTGCGGTATGGCACGCAGGGCAGATCGTAAGAATCGCAA
GGTCTGCTCCGACAGCCCAACTACGCGAGTTCTCCGCAGTGGCTTTATACCAAGCGAGCT
TGACACTATGGGCCTACGGCCTGTTCTCGATAAGCATGAACAGGATGGTCTCATCTGAAT
TATTCCCCACAATGAATTTCGGAGGGGAAGAGAGTCAAATTCTCCTAGATGGTCTCAGTA
CACCGGATTCAACCGCGTTCGTGATGTTTGGGAAGGGAAGACCGGGAATTTCAGTCGGGC
CCGACAAATCATTTTGTCCCTTGACTGACATTCGAGCTGTTATGGTCGAGGCCTGTGACA
TTTACCGGGATAATTTCAATCCAGAGACTGAAACATTCCCTCCGCTGCTGGAAAGCATGA
TGAATTTGATGACCGGCTTGGGGAATATTGACACCAATTCTTTCTAA
>g356
ATGAATCTAGGCGGAAGAGTGAACCCCTCCATACTCTTCGCTTTCCTTTTGCTGGCAGTT
CTTGTTGGCCAGTCGTCCGCCTCGTTGGGTGACCATCTCCCCGACTTTAGAGAATGTGTC
CAGgtaccatgatctctcccccgattccccgtgagcttcgaactcaagctaataacaacc
cagGTTTGTAAAACCGAGAACTGTCAGGATGGCAATTCGGCTATACgtatgtctcgttat
cacttcggcttcccttcgttcacctcctgaccttttccagCTTTCTTCCACCGTTTGTTA
TTATGGACTTGCCCGGCCGAGTGCGACTATACCTGCCAGCATGTCATCACCGATAAACGA
GTCTCTCGTGACCCCCCAATGCTGAGTCCCATCGTTCAATTCCATGGAAAATGGCCCTTC
CGAAGAATGCTTGGGATGCAGGAACCTTTCTCGGTGCTCTTCTCCTTCCTGAACTTCGCG
GCGCATTGGCATGGCATGTCTCGAATCCAAGAATCGATCCCGGCGTGGCACTCCCTTCGG
AAATACTACATGGCGTTTGGATATTTTGGACTGGCTAGTTGGACATTCAGTATGATCTTC
CATACGCGGGACTTCCCAATTACCGAGAAGTTCGACTACTGGGGTGCTGGCGCCAGCGTC
TTATACGGTCTGTATCTGGCCGTTGTTCGAATCTTGCGCCTGGATTTGGAGAGCCCGCCG
CATCGTCCGACTCTACGTCGCCTGTGGACGTCCATATGCATTCTCCTCTACTCGATCCAT
GTGTGTTATCTCACTTTTTGGTCCTGGGATTACACATACAACATGGCCGCCAATGTTGCG
GTTGGCATAATCCAGAATCTCATGTGGACGGGGTTCAGTATCGTTCGATACAAGAAGTAC
CTCAAGTCTTGGACGGCTTGGCCGGGTATGATTGTCGCGTGGATCATCCTGGCCATGAGT
TTGGAACTACTTGACTTCCCTCCTTGGCATGGATTGATTGATGCCCACAGCCTTTGGCAC
CTGGGTACTGTAGTCCCCACCGCCTGGTGGTACTCgtgagtctaccccatcggagatgcg
ttgttcccccattttctgtgactaatgaattgtatctaccgacagGTTCCTCATTAAAGA
TACGCAGGATGATATCGCCAGCCACCGACTGAAGGCTTAG
>g866
ATGAACCTTACAACTCGTTCCCAGTCCAAATCTCAGTCACCGAGGGTGGACTCGCGAACC
TCGACTCCCAAAAGCCAAAAGGGCAATTCCCCTCGCGCTACGGGCACCAGTCGCAAAAAG
TCCGATTTGTCAGACACAAAGGCAAAGAGAGTTCGAACAGGTTGTCTGACTTGCCGGGAG
AGGCATCTCAAGTGCGATGAGGCTCTAGGGCGGTGTTTGAATTGTCGAAAATCAGATCGC
ATATGCCGGCGCGGTGTGCGCTTGAACTTTATCGACATACAAACGGTAGCGCCGCCACAT
ATCATTGATCGGCCCAAAGGTGCCAAAGTGACATTCCGGGACGACTCACGTTTTATCGCA
TCCGAGTATGTCGGAGGCTTCGAAAGATACCCTCCACCCCAGCCAGAGAGCCCCATTCAA
GATCGGCAGTTGTTGCATCATGACGCATTCAATGCCTTGGGCTCCGACTATCTGACAAGT
CTGTTCCAATCGGTAGCTCACTCGTTTGACCCAACCGGATTCGATATTCCACATGACTTT
ATCGTCGGGCTTGATGATTGGCATGACCCTCATATTGTACCCGGTGATGATCTACTTGCC
CATGGGACGTCGAACTTTGCACGGAAGCTGGCAATGAAGCATTATAGTACTTCCTCATTA
AGTGACCCTGAACAAATCTTTCTTCTGCAAACATTTGTTGAAAAGGTCGGACCTTGGATG
GAGTCCTTGGATTTCATGCGCCATgtacgccttccccaactaccctggatatattgttac
aagagattgttctaattaacagaaagTTCACGGAAACATTACCATACTATGTCGCAGAGG
AACCCCTCTTGCTCCAAACCTTCTTGGCTTGCGGTGCTAGACATTTATCGATCACCAATT
CCTCGTATGGGGATGAAAAAGCAGCACATTATTACGAAATGGCAACACGGGATCTTATGG
CACTCGCAGAAGACCCTAATCGGGACTTAGTTCTATGTACGACAGCTGCACTGGTACTTA
GTATTTACGAGTCAATTCCCTCCCAATCAACACCAAAGTTACATCACACCACAGGGTCAA
GGGCCCTGATTCGTGAATGCGGTTGGAACTCTAAGACTCCGGGCCTTGGGGGAGCCTGCT
TCTGGATTAACATAGGAATGGAGCTGTTGAATTGCTTGCATCATGGCTGGTCACTTTCTT
GGGATCCAGATACCTGGGGGGTCGACATGGATATGAATCATGTGCATCATTTCCCAAAGT
CGGAAGAACTATGGCTTCACCGGATTCTTTACATCTGTGGCAAGGTCCTGAATTTTCGAG
TACAGAGCCACCACGAACAGTCTCCCAATGGGGCAGACGCTCACATGGGTGAACTTAGTC
AGAAGCTACAAAACTGGGGACATTACAACAGTTGGTGTGATCAATGGGCTAAGAATGCTC
CGCCATCGATGCAGCCTCTCGGTCATGTCCAGCCTTGGTCCAGTAACCCGAAGTCTGTAT
TTCCAACAATCTGgtaagctccgcttccttaaattccttaactccgacctactcacgctt
ttgctcagGTTGATCAAGCGACCAGCTATTATTGCCCAATTATTTTATCACACAGCTCGT
ATACTATTGGCTAGAACTCACCCTATGGAGCCAGACTTTCGGATGGAGATGAAGGAAATG
CAACAAGCTCATGCTTATGATATCTGCGGCATTGCAAGCAGCGTTAAGGATCGTGATCTT
GCCAATATATCCATTCGCTGTGTTTCGATTGCAGCCAAAAGTCTAGAATCCCGGGAGGCC
CAAGAAGAGGCTCTTAAGATTCTCAATTACACAGCCAAAGACACGATCTGGCGTGTCGAA
CCTCTTGAAAACGAATTACGACAACATTGGAGTTGGCCCCTTCCGCCCCATGAAACAGTA
GACCCAAATCACATGCACAATGACCATTTTTATGAGCTGGACCAGACAATATACAAAGGG
CCCGAAGTGTCTTTGAACCTTTCTAATCCTCTATTGGGCATGACTGATTGA
>g777
ATGAAACTCGATGCAAAGGCGATTCGCTACCTCACGTCTGAGGACTTTCGAGTGCTTCAA
GGGgtacttatcacccctccgccccgctatgcccgcttggggtcctttggagttgttatt
cggtagctaatcttgttcctttgctatagGTGGAAGCCGGAAGTCGAAATCATGAGGTTG
TTCCTACACCTCTGATCTCTCAACTGTCTGGCCTTCGGGGTGGCAGTGGCGTGCATCGCG
CCATTTCGAATCTCGCCAAAACGAACTTGATCGCCAAAGTGAAAAATGCGAAATgtattt
ccttccttccactgctgctttgaatttccattgatcgttttctaatgtgccgctaccttg
acagATGATGGCTATCGACTCACATACGGAGGACTCGACTACCTAGCTTTAAACGCGCAC
CAGAAGCAGAAGGTCGTCTACTCTGTTGGAAACCAGATCGGCGTTGGCAAGGAATCGGAT
ATTGTCGTGGTTGCACATGATACCGGAGCGCAGAGAATCCTCAAAATCCACCGCCTCGGT
CGTATTTCTTTCCGAACCGTCAAGACCAACCGAGACTACCTTCGGCATCGCAATACCGGG
TCTTGGATGTATATGTCGCGGCTGGCCGCGATGAAAGAGTTTGCTTTCATGAAGGCACTG
CGAGAAAACGGATTTTCGGTTCCCGAGCCTATTGCCCAGAATCGCCACACCATTGTCATG
AGTTTGATTGACGCCTTCCCTCTCCGTCAAATCGCCGAGGTCCCCAACCCAGCAGCATTA
TACTCGGAGTTGATGGATATCATTCTAGAACTAGCTCGCTTTGGCTTGATTCATGGTGAC
TTCAATGAGTTCAATATTCTGATCAAGGAGATTGCAGACCCCAATGTCCAAGCCGAATCA
GCCGAAAATGGGGAACCTTCGAAAGCAGACAACATCCGGCTGGAACCGGTTATCATCGAT
TTCCCGCAAATGGTTTCCATTGACCATGCCAATGCTGAGATGTACTTTGATCGTGATGTC
AACTGTATCAAACGTTATTTCAAGCGGAAGTTTCATTTCGAGAGCGATGTGCCAGGGCCA
TTCTTCAAGGATGCCAGAAAGAAGTTCTTGAAGAATCCTGGAAAGCGCCTAGATGTGGAG
GTTGAGGCCTCGGGCTTCTCAAGAAAGATGGCTCGTGATCTAGAGAAGTACATGCAGGAA
GTCGGTGCTAACGGAGATGCCGATGACTCCGATGGTACGAATGAAGATGACGGCGACGAC
TCCGATGACGATTATGAAGAAGAACATTCAGGTTCTGAAAATGAGGGGAAACCCAGGGAC
GAGCAAACAGACCAGGTCAATACCGATGTAGATGAAAGTTCCAAGCGATTGGAAGGGTTG
GAGGTCTCTGATTCATCGAGGCAATAA
>g933
ATGGTGCAAGAGACGTATGACATTGTCATCGTCGGTGCCGGCCCTGTGGGCCTGCTGCTG
TCCCTCTGCATGTCCCGTTGGGGCTACAAGGTCAAGCACATTGACAACCGTCCTGTGCCG
ACCGCCACTGGCCGCGCTGACGGAATTCAGCCGCGCTCAACTGAGATCCTGCGCAACTTG
GGCCTCAAGCGCTCCATCATGGCCTACGAGCCCGCAAAGGTCTACGATGTAGCCTTTTGG
GACCCTAAGGGTGATGGTTCTGGTATCGGCCGCACTGGCAGCTGGCCCAGCTGCCCTCGC
TTCATTGACACTCGCTACCCTTTCACCACTCTTGTTCACCAGGGAAAGATTGAGCGTGTA
TTCATCGATGAGATTGAGAAGGCTGGTACCAAGGTCGAGCGTCCCTGGACCATTCATGGT
TTCAAGAATGACGGCGCCAATGCCGATTACCCCGTTGAGGTGCAGCTGAAGAGCATCGAC
ACCAACGTTATCGAGACCGTGCGCTCCAAGTACTTGTTCAGTGGAGAAGGTGCCCGTAGC
TTCGTTCGTGAGCAGCTCGGTATCAAGATCCACCACAAGGACCCCATCGCCTACGTCTGG
GGTGTCATGGACGGTGTCGTCCGCACCAACTTCCCTGATATTGAGgtgagcaagattcca
aggtatccggtgtcgtgccattaaagctaacattcccgtagACTAAATGCACAATTCACT
CCGATGCCGGTTCCATCATGGTTATTCCCCGTGAGGACAACATGGTTCGCCTCTACGTTC
AGATCGCCTCCTCCACCGATCCCGATTGGAACCCCCGCAAGACCGCAACCGCCGAGGAGG
TCCAACAGACCGCGAAGAATATCTTGAAGCCGTACTGGCTTGAGTGGGACCGCGTTGAGT
GGTACTCAGTCTACCCTATTGGACAGGGTATCGCCGAGAAATATACCTTGGACGAGCGTG
TATTCATGGGTGGAGACGCCTGCCACACTCACAGCCCCAAGGCCGGACAAGGCATGAACA
CTGCCTTCCACGACGCTCTTAACATGGCCTGGAAGATCCACGCAGTCGAGACTGGCTTCG
CCAACCGCTCTATCCTGAGCACTTACGAGAGCGAGCGCAAGGATATTGCCGAGACTCTGC
TGAACTTTGACGCTAAGTATGCCGCTCTCTTTTCGAAGCGCCGCCCCAATGCTGGCGAGG
TTTCCGCTAGCAAGGCTGTCTCCGCCTCCGATGTTGAGGAGGATGAGTTCGTCAAGACAT
TCAAGTCTTCTTGCGAGTTTACCAGCGGATACGGAGTTGCCTACAAGCCCAACGTCTTCA
ACTGGGATGCCAGCCACCCTGCCAAGTCGTCTCTGTTCAACATCCCCGATGTTCGTTTAA
CTCCTGGTCGTGCTTTCACCCCTACTACGGTCACTCGTCTTGCCGATTCCAACTTCGTCG
AGCTTGAGCAGGAGGTCCCCACCAACGGATCATTCCGTATCTTCATCTTCGGTGGTAACC
AGAACAAGACACAAAAGGCCATTGCCGACCTGGCTGCCAACTTGGAGAAGGAACGCTCCT
TCCTTTCCGTTTACCGCCGATCTGACATTGCCGATGTCTCTTTCTTCGAGCGCCACAACC
CTCACTCCAAGCTCTTCACCCTCTCTCTCATCTATGCCGGTGCCAAGAACGAAATTGACG
TTGATTCTATCCCTCAAATCATGCGCGACTACCACCACCACTTGTACGCCGATGATATCC
CCGATGTTCGCGTTCCAAGCGCCAAGTTTGCGGCCCATGAGAAGCTTGGTCTTGATGCTG
AGAAGGGTGGCATCGTTGTCACTCGTCCCGACAGCCATGTCGCTTGCACTATCCAATTGG
TTGAGGGCAGTGGCACCGCTGATGCTCTTAACGAATACTTCGGCTCCTTCGCTACGAAGC
CTTTGGGACAGGACTCCCAGCAGAGCCGTCTGTAA
>g569
ATGGATGGTTACGAGGCAACTTCTCGGATTTTACAGATGGTTGATGACCACCATACACAG
TCCTCTCTACCTGTCAATGGATTGCAACCAGTGAATACTGTTGAGAATCCCGACACCATG
GAAATGGATCCACCTATCCGTTCTATTCATGCACCACGACCTCCTACTGTTCTTGCCGTG
AGCGCCGATGTCACTGATGAGGCACTAAATCGTGCCTCCAAAGTAGGAATCAAAGGATAT
ATGACGAAGCCCTACAAGCTTTCTGATCTTGAAAGACTCATCAAGGGGTTTTGTGGTGGT
CCAACTGATCCTACCACTGGGGCTCGCAATCCATTTTGA
>g679
ATGCTGCCTTCGTTCAATTGGACCGCGCTTGCAGTAGCAATCGCCGCGGTCTTCCTCTTC
TGGACTCTTTCGTCGACAACCTCCTCGCCATTCATGCGTTCCTTCCCACGGCTACAAAAT
AAGCGAATCTGTCTCCTCATAGCACACCCCGATGATGAAGCCATGTTTTTTGCGCCTACA
GTGCTGGCCCTCACCAAGCCGGAGCTAGGAAACCACCTGAAGATTTTGTGCCTCAGCACT
Ggtatggacccccaatacatgatctcggagtggcaacttgaaaacaaaagctgacttaga
gtgcgacagGCGATGCCGATGGTCTCGGTGAAACCCGGAAGAATGAACTCAAACAATCCG
CTCTTCGGCTCGGCATTCGCAACGAAGCGGATGTCTTCGTTGTCGACGACCCGACCCGAT
TTGAAGACAGCATGACAAAGGACTGGTCTGAAGACGACGTATCCTCCCTCTTAGCCTCTG
CCTTCGCGCCCGAACTCGCGGCGACGCTGAAAGGAAACACAAAAAAGGATTCCAAGAAAG
CTCCAACAGCCACAATCGATGTCCTTCTGACGTTTGACCGCCACGGCGTTAGCAACCACC
CCAATCACCGTTCTCTCTACCATGGTGCAGTGAGCTTCATTCAGGCTCTTATGAAGGAGA
AGGAAGGGTTCACCTGCCCTGTCACGCTATATACCCTGACTTCGCTTCCGATGGTCCGCA
AATATGCTGGTGTTCTCGATGCGCCATTGACAATGGTCCAGGGCGCTTGGAGTAATGTTG
TATCCTCGTTTGGGGCAAAGAAGACTGACTCCGCGACTGGGCCGAAGCGCTTGCTCTTTG
TAAGCTCCATTCAAGAATGGATGACCGCGCAGTCGGCCATGGTGAAGGCTCACAAGAGTC
AAATGGTTTGGTTCCGCTGGGGTTGGATTACTATCGGTCGATATATGACGGTAAATGACT
TGCAGCGCGAAAAGGTCTAG
>g6
ATGGCAAGTGAACTCAATGTGACCTCGTCAAAAATTAACTTGACTATCACAGCTTTCATG
gtaggcattcccaatcgaaaaaaagttgatacttcaagacctcccttctaaccacctttt
tcttttactacagATTGTGCAAGGCGTTGGTCCATTCTTTGTGGCAAGCTTTTCAGATAT
ATACGGTCGGCGAGTTACATCCATAAGTGCTCTCATTGTTTACTTAGCCGTCAATATTGG
TCTTGCCCTACAAAGCAGCTATCCCGCGCTGATGAGTCTCCGGTGTCTACAAAGTTTTGG
CAGTAGTACAGCGTCAATTATTTGCACCTCAGTAGCTGCAGATCTAGTACCTCGTGCAGA
GCGAGGCCGATACATGATATACTCGACTCTAGGTGTGACTGTTGGTCCTGCTGTTGGTCC
AATCATTGGTGGTATCCTAACCCAATTTCTGAATTGGCGGAGTACTTTTTGGTTCCTTGT
TATTTTCGCCGGTGTAATGACAATCGCAATGCTTCTCTTCGTACCTGAAACATGTCGAGC
AGTTGTTGGAAACGGATCTATCACACCACCTCGATGGAATTGGCCTATTGTGCAATGTCT
TAAACGAAAAAATACCACCGAGGAAGCGAATTCTCCCGGAACTGGAAAACCACCATCCCC
GCCGCATCGACCGACCCCTTTGGATAGCATCAAGATTTCCTTGGAAAGAGAGACATTTGC
TATCATATTGGCGACCACTCTTCTATATTGTGGATATACCGCCGTACTCAGTACCCTTCC
TTCACAACTGGAAGAAAAATATGGGTTTAATGCCTTGCAAGTCGGTCTATGCTATATTCC
GTACGGAGTCGGAAGTCTCTCATCTCGATGGACCATAGGGACTCTTATTGACTGGAATTT
CCGACGCTTTGCCAAGCTACATGGGGTGAAAATTGTTGAAAATCAACAATCGCAACTCGA
CTCTATTCCCGTGGAGAAAGCACGTCTGCAAATTACAATACCCCTAGTATACTGCTCTTC
TGTTGTTATTATGGGATATGGCTGGGTCATGAATTATAGGACAAACCTGGCTGGACCTCT
TGTCATGCTCTTTTTTGTGTCTCATCTTGTAGCTGGAGCATCAAGCGTACTTACCACTCT
GTTGATCGACTTGCATGCCTATCGACCAGCGACCATAAATACGGCCCGAAATCTGTATCG
GTGTTTAGCGGGAGCGGGGGCTGTAGCGGGAGCTGTTCCATTGATAAATGTTATTGGGAT
TGGGTGGTTCGGGACTATGATTGGTTTCATATGGGTTCTTTGTAGTCCAATTATGTGGGG
TGTTTATTTCTGGGGTCATGATTACCGTCAACGACAAAAAGCATCACTTGGTTAA
>g373
ATGAATGGGCCGCGTGCCTCTAAGCGCGCATTTCTTTGCGAGTTATCGTGTCTCCCTGCG
GATACAAAGGTCCGATTTTTGGGATGgtacgttgaggagattcgtccaatgagatgttgc
cgaaatgatctatactaatgagagtcttttgactctagCGTGAGACAATATAATGTCACT
GAGGGTCATCTAATTCTCGAACACAATTATGTACGGGGAAATGATGAGGCCAATAGTGTT
CCCGTGGATATCAATCCTGTTCTTGAGAATATCACTTCGGAAGAGCTGCGCGTGGGCGCC
TGGTTGAATGTGTTGGGTTATGTCAGGGATGCTCACTCGCCTTCTACTTCTTTCTCTTCG
AGCCAGCTTGATGCACAATCATCACAGAGCTCCAATGATGGCTCGTCTACTAGATTACAA
CGGACTGTCGCGTCACGGCCGGTGTATATCGACGCGGTATTGGTCTTCCCCGCGGGTGCC
ATTGCTTTGGGAGAATATGAGCGTATTCTACGCAATGTCCAGGACGTGGAACGCCGCATG
CAATACATGAATTGA
>g226
ATGTCTGAAGCAACAATCCGCCTCGCTACAGCCGAGGgtaaatgaatcccccctcaaatc
cccccaaatccaccaaattaccagcatgaatactaacaccaaccccagACGTCCCCACAA
TCCTAAACTTCATCCGCGAACTAGCAATCTACGAAAAAGCCCTTCACGAAGTCGAAGCCA
CCGAAGAATCCCTAACCTCAACCCTAAGTTTCGCCAACGAACCTCCCAAGCGAGGCTCAG
TCTACACAGCCCTAATCACGCCCCCCGCATCTGAATCCAATCCGAACCCTGTCCCCGTGG
GCATGGCATTATATTTCTACAATTACAGTACATGGCGCTCCGCACCGGGAATTTATCTCG
AGGATCTTTATGTTCAGCCTGCTGCGAGGGGAAATGGGTATGGATTTAAATTGTTGAAAT
ATTTGGCGAAACAGACGGTACAGATTCAGGGACGGAGATTGGAGTGGAGTGTGCTTAAGT
GGAATGAGCCTAGTATTAGGTTTTATGAACAGGTTGGGGCGAAGGGGATGGAGGAGTGGA
TGAAGATGATGGTTGATGGGGATGCTTTGGTGAAACTTGCTGAGGGGGTTTGA
>g260
ATGCGTCTTCCTTTCTTTTCTTTATCACTTCTTTTCACACTTTCCACTGCGCTTGGTGTT
TCACTTCCATCGAAGCACTCTAGAAGCACAAAATGTGTCAACAGCGCCAATAATCGAAAA
TGCTGGGGTAATGGATTTGACATTGGCACCAACTATTACGACAAAGTCCCCGACACCGGC
GTGACACGCGAATATTGGTTCAATGTCGAAAACACCACTGCTTCTCCGGATGGCGTCGAG
GTCCCCGTTCAACTAATCAACGGATCATTCCCCGGCCCTACCATCATTGCAGACTGGGGA
GACACCGTTGgtaagtcaattctgggtgagagtccggtgcaacggcagactggcactgac
atccaacttttctcttctagTTGTCCATGTCAAAAACTCTTTGCAAAATAATGGTACTGG
TCTTCACTTCCATGGTATTCGCCAGAACTGGACAAGCCATATGGATGGCGTCCCCAGCAT
CACACAGTGCCCGGTAGCTCCCGGTGACTCCTTCACTTACAAGTGGCGTGCGACTGAGTA
TGGTACTGGTTGGTATCACTCTCATTTCTATGTCCAGGCATGGAATGGTGTTTTTGGAGG
gtgagttatggaactttcctcgaacttgaaaaccacccacagtcccaccacttacacttc
ttcacttccagAATCTTGATCAACGGCCCTGCGACCGCAAATTACGACGTCGACCTGGGA
CATGTCTTTCTCAACGACTGGTACCATgtatgtccatcctaatccccccatcgaagaaga
atgaagctgattgtcatgaaacacagACTACTGCAGATCGGTTGGTCCTCCAAGCAGCGA
CCGGTGGTCCACCAACAGCCCCCAACGGCCTGATCAATGGCACCAATACTTGGAACGAAG
AAGGATCGCGGTTCGAGACAGTATTCGAAGCTGGCAAACGATACAGAATACGCTTGGTCA
ATGCTGCAGCCGACCAACACTTCCGTTTCATGATCGACAACCACACAATAGAGGTCATCG
CCAACGACTTCGTCCCAATTCATCCTTTCAACACGACCCAATTGAGTATGGGAATGGGCC
AGCGCTACGATATCATCGTGACAGGAAAGGAGCTTCAGTCCGGAAATTTCTGGATGCGCG
CCATTCCCCAATCAGCCTGTTCCGAGACCGACGCAACAGACAAGGTCAAGGGAATCATTC
GATACGACAGCTCTTCCACTGCGGATCCAACGACATCAGCCTATAGCTATACCGACTCTT
GCGTTGATGAGGATCCATCTAATCTCATTCCCTATCTGAAAGTCGATGCTTCGGACACAT
ATACCTACAAGACAGGCGAGAACGTCGAAGTTCAAGTCACAGACAATGCAATGCTGTGGT
TAATGAATGGAACATCCCTGCACACCCAGTGGGAATACCCCTCCCTTCTGCAGGTGGCTC
AAGGCAATGACACCTGGCTCGCGCGACAGCGAGTCATTTCTCTGCCCGCGGCAGAAAAGT
GGGTATACATGGTTATCCATAGTCCATTTGCCCAGGATCATCCCATGCACCTTCACGGTC
ATGATTTCTGGTTACTCCAAGCGGGCTATGGTAATTTCGATAATAGCATGGTGGATAGTT
TGACACTGGTCAATTCTCCACGTCGAGATGTTGTCATGCTCCCTGCAAGTGGGTATATTG
TGATTGCCTTGAAGACAAACAACCCTGGCgtaagttctcccaacaccagcacatccatgt
actccttcaaagttttttttactgaaattaaccttttgatctcatagGTCTGGCTGATGC
ATTGTCACATTGCCTGGCACACTTCTGAGGGTTTCGCGGTGCAACTTCTCGAGCGCGAAT
CGGAGATCACTTATGATATGGCTTCGCTGAACTCAACTTGCCGTAATTGGGATAAATATG
TGCATGCCGATGACGTAGGTCAATACGATTCGGGTGTTTGA
>g495
ATGGTCTCCACGCGACACCACCCCCGTGAATTCCCCTCACCCGAAAAGGCCGCCAAGGAG
CTGGCCAAATCATCACCTGCGCCGACGACCAACGGCACATCGCGCAAATGGGTTCATACT
CCGTCCGCTGCCCTGACTATCTGGTTAGTCGTCTCGCTGCCGTTGGTCGCATGGGATGCC
GGCTACGTTCTATTGCGACCGCATAGTATGCCAGGAGGCCGATTGCACTCGCCCATCTGG
ACCCCCTATGCACTCTACGGAACCGTCGACTATATCTACGGTTGGCCCGCTTATAATGCG
CGCAATGGCTTCACTGCCGCGCAGACTGTCATGAATGTCGTCGAGACTCTAGGCTACCTC
TACTACATGTGGATTGTGTACCGACATGGTGTCACCGTCACTAGTGGTCGCGGCGCGCAG
AAGCAACTCAAGAAAGGCTTTGTTTGGCTCCTGGCAGGAGAGAAGGTAGTTGCTGGCAAG
ACTGGTGCGGTCGCGCTTCTCGTCGCATATACCGCTTCTGTTATGACTCTGAGCAAGACA
CTCTTGTACTgtatgttcgaatactcttacttcaattttttttttcctctgtcggcttac
ttcattgttactaacaaacatcagGGCTGAACGAGTTCTTTTCCGGTTTTGATAACATTG
GCCATAATGATGCTGTCACACTGGTCTTCCTATGGATCATTCCCAAgtgagttttgctaa
ctgtggattcttatggctcttgctaatatgacctttcagTGGTCTCTGGATAATTTTCCC
TTCCTATAGCATTTACACGCTTGGCGCAGAAATCCTGGGCTCTCTTGAGCAAGCGACAGC
GCGTGGCAAGCCAGGGCGCCCCAAGTCGGGATAA
>g1197
ATGTCTTCCAAGAAAGAACCTCAGAGTCAGGTCCCCCCCGCCAGCAAGGGATCATGGTCA
AGTTTCCTGAAGgtgagtttacccctccgcctgatgcactgtttaatgtcatatcatatg
tcatgattctgcggctactgacagattgatacagTCGATTGCCTCATTCAACGGTGATCT
GTCTTCTCTCACAGCACCTCCCTTTATTCTGTCATCCACCTCTCTGACCGAGTACTCCGC
CTACTGGGCCGAACACCCCGCTGTCTTCGTCGCTCCTGCTAAGGAGGCTGACCCCGAGAA
GCGAGCCCTCCTTGTTCTCAAATGGTTCCTCACTACTCTCCACCAGCAATATTGCAGCCG
TAGCGAGAAGCTTGGAAGTGAGAAGAAGCCTCTGAATCCCTTCCTGGGTGAACTCTTTAT
CGGCAAGTGGCTCGCAGATGGCGGCGACTCGGACTTGGGTGAGACCCAGCTGTTCAGTGA
GCAAGTCAGgtaggtaacacatcgccgcgcctcgtaacttcattgtaaggagacgataaa
ttttccggacgctaattctgtaacagCCACCATCCCCCGGCCACCGCCTATGCGATCACC
AACAACAAGCATGCGATCGAAgtgagaacccccaattatccactgtcaaccatacccgaa
gagttacgagctgacaattgcccccctgccatagCTACAAGGATACAATGCCCAGAAGGC
CTCATTCTCGAGCACTATTCAAGTCAAGCAACTCGGACACGCTCAGTACACCCTCACTCC
ACCCGGATCTACTGAGAAAGAAAAATATGTGATCACACTTCCCAACCTGCATATTGAGTC
CCTCATCTACGGCACTCCTTTTGTTGAACTCGAGAAGACCGCCAAAATCGCCAGCAGCAA
TGGTTATGTCGCCAAGATCGACTTTTCTGGCAAGGGATGGCTAAGTGGAAAGAAAAACAC
ATTTACTGCGAGCCTGTACAAGGCCAGCGAGGGAGAGAAAAAACCCCTTTACACCATCGA
TGGCCAATGGTCGGACAATTTCACCATCAAAAATGCCCGCACTAAGGAGGTTGTTGACAA
GTGGGTCGTGAAGGACAACAAAACTACCCCACTCACCCTTGCCCCTCTGGACGAGCAGGA
TCTCTACGAGAGCCGCCGTGCTTGGAAGGACGTCGCTGAAAACATCCAGAACGGCAATAT
GGATGCTGTTTCCACATATAAATCGCGCATTGAGAATGCTCAGCGCGAGCTGCGCCGTGC
GGAGCAGTCTGAGGGCCGTGAGTGGAAGCGCCGCTTTTTCAACCGCATCGAAGAGCAGGA
TGACGACCCTCTTTTCAAGGAGCTTGCCTCTGAACTTGGAATCTCTGGCAACCTAGAAGG
TGAAAAGACAGGCGGTATCTGGCGCTTTGATCCCGCCAGTGCTAGTGATGCAAAGCCCCC
ATACCACGAGATTGGTGGCGAGGGACTCGGTATCACCGAGTAA
>g327
ATGCCTGCTCAAGACACTATTCCTCTCACCCCACGAGAGGCTGCCTCCGGGCTACTGGGT
TCAGTCTCAATGACTTGCTGGATCTTCCTCCTGgtatgacacaccaccctctcagctcgt
caaacagaatcaatggcgatcgcacaaaagaaaacattcaattcaagttcaagagcctag
ctaatcgcaaactcatttagGTCCCTCAACTCATCGAGAATTACCGCAACGGCAACGCAG
AAGCTATCTCCCTCCTCTTCGTCTTCGTCTGGTTCGTCGGCGACGTCGCCAATCTTCTCG
GCGGACTTCTAGCTGGTCTAGTTCCCGTCATCATCGCAATTGCCGTTTACTTCTGTATCG
CAGACGGTGTCCTCATCGCTCAATGTTTATACTACAAAGCGCGTAATGCGCGTCTTGAGA
CCCACGCCCGTCGGCGTTCCTCCGTTGAAACTCCCGACCCAACTACCCCACTCCTGGGTC
GTCGATTCAGCGATTCCATTCCGCGGTCACCGTCGCGACGACGATCGTCTGGCTCGCTAC
GTGGTTACCAGGCTGCTGCTGGTCAGATGGAGGACCCGCTTGCTAAGATTGTCGAGGAGA
ATGAGTATGGGCGCAAGGCGTGGGTCAAGAATGTTATTAGTGTTCTGGGTATCTTCGTTG
TTGGTATGGCTGGGTGGACTATGGCCTGGCAAACTGGGATGTGGGCGCCTGCTCCACTTG
AAATTCCCAGTGACAGCGGGGAAGCTACCAGTGGACAGGTTCTGGGTTATTTCAGTGCCA
TTTGTTATCTGGGgtgagtattcttgactccgaatttttttctacttcgtggatattgac
taacggtgtgacagTGCGCGATTGCCTCAAATCTATAAGAATTACAGTGACAAGTCCTGC
GAAGGATTGTCTCTTCTGTTCTTCATTCTCTCATTATTGGGTAATCTTACATATGGCGCT
GGTATCTTGTGCCACTCCACCGAGCGGGAGTACGTTGTCACCAATCTTCCTTGGTTGATT
GGATCTCTCGGCACCATGGCGGAGGATGTCATCATTTTCATCCAATTCCGCATATATGCT
GTCCAGGACGATCGTCCTTCCGCCGTCGCATGA
>g491
ATGGCAGGGAGCTTCCTTGCATACCACGAGCCTGGCAgtaagtgtgctttttgacggttt
cggccaaaagcggcaaatcatggctaatcgattcagTTGTCGATATTTTGATTATTTTGT
CATTTTTCTTCTTTTTATCTCTGGCTGAATGGTTTTCGGCTAAGATTATTCGTGCGGGAA
TTATTGGTCAAATTGCTGTTGGCATTATCTACGGAGAGCCATTGGCCAATATATTGAAAG
GGCCGTGGCAGGAGACATTTCTCGCCGTTGGATATATCGGCTTGATCTTGATTATTTTTG
AGGgtaagcatttacgaagcttctactgccttctgttatgttgcaagggaagtttccctg
atgtcggatattagGTGGCCTACAAATACGACTCGATCTCCTGAAGCAGAACTTTGTTCT
CAGCGTTCTGGGGGCTGCAACTGGTGTTTGCTTTCCTATCGGTCTTTCATATCTCCTACT
TTATCTGGGATATGGATTTGgtgagaattatcctacttcttcttgggtattattatacta
acgcaatgaagGCGCCGTGGAGACTTTCATCGCCGGAGCTGCACTTTCTGCAACCTCACT
GGGAACAACATTTTCAGTGATATCATCTGCTTCCAAAGAGGTAGATCTTTCTCAGACCAG
GGTTGGATCAGTTCTTGTCAGTGCTGCTGTTATTGATGATGTTGTCGGTCTTGTGTTGGC
CAGgtaagaataccaacatcccatcaccactgtatcaaaacttactcgtattcaacagTG
TCATTCATGACTTGGGTGAACTTTCAAAACCAGGTTCAGGAAGTCCTGATCTTGGCTGGG
TAATTGGACGTCCAATCGTGGCCTCCGCTGCTATGGCGATTGCAACTCCAATCCTCACGA
AATTCGTATTTGCACCCATTTTCCGAAGATGGATCGAGCACACTTTTGCAAAATACGACC
ATTTATCCAACATTACTTTGATGGTTCTCGTTCTATCCGCATTTATCAGCATTGCAGCAT
ACGCTGGCACTTCGGTCTTGTTTGGCGCTTTTCTTGCGGGGACTTTTCTCACCTACATAC
CCAGCAAGCATCCAGATGGGCCCTTTGTCGTTATGAGTCGAGAAGAGGGAGAAAGGGAAA
CTGACAAAAGCCCCACATTTGTCCACACATTCGAAAGGTATCTTCTTGATGTTCAAAAGT
ACCTGATGGAGCCACTCTTCTTTGCTAGTGTAGGTTTCGCGATTCCATTTTTGAAGTTGT
GGACAGGAAAGCGTATTTGGAGGGGAATATTGTACTCTCTGCTGATGGCATTCGCCAAGg
tatgtctccagtcaatgtcattttctagatcccaagctaactccatgtgcagTTCATTGT
CGGTATATGGATTCCCATTTGGGAATCTCTTCATTCCGAACCCTCACCAGAGGGACCAGT
CATCGGTCAGCAGAATGATTCGCGCCAGGGAAAGGATCAAGCGCATAGTGTCAAAGAAAA
ACACAAAGAATATGGCGTTGCTTCGATCGCCGGCTTGCTTCTTGGCTCTGCGATGGTTGC
ACGGGGTGAAATTGGACTATTGATTATCGAGATTGGATATAACGAAACGAGCTACGTAAG
TCAGGAAGGGTTCATTACAGCAGTGTGGGCTATTCTCCTTAACACAATAATCGGACCAAT
CACCGTGGGGTATCTTGTGAAATTTTTTGGGAAACGAATTGGAGCAGGCAAATGGGGCCT
CCAGGGCGCTGCTCCAGGAACAGCAAATAGTAGAGAAATCGCCTGA
>g831
ATGAGTGGTCCGAATCTAGACTGCGCGAGCCTCGAGAAGACCAAATATGCACAAAAAGCG
AACAAATTCGAATGCAAAGTGACAAATAATGCAACAAATTCTACACACGATTCAGAAAAC
TCTGAAAGTTCGAGTAAATCTGAAGATCCCGAAAGTTCTGGTTCTGCAGACTCCGGTGAA
TACGGGCTCTCTTCTGGAGCTAAAGCCGGAATCGGCATAGGAGCTGCGGCTGGTGTGCTT
GCAATTGTGGCAATTTTGTCAATATTCATTTTCAAAAGAAGACAAAAGAAGAGACTGCTG
CAATTGGAGAAACATGGAAACAAGCCGCCAGTAGAGGTTGGGGGCCTTACAGGAGTGGAG
GCTCCGGGGACCAAATCTGAAATGGCCGCAGAATTAGAGGCACGAGCTAAGACAAATCAG
AATCCCGTGGAGCTAGAGTAA
>g1171
ATGAAGCTGATCCTCTCCACCTCgtaagtgaccgacccagcgaatggaatgcgacaatca
ccgagcggagagaggaagatggaaaacacagaataaggagaaagactgatctagaatcgc
agCAATCTCATGCAAGGTGGCCGGCCTTCGGTTATTCGCCAGCCTCTCACACAAAAATCC
AATATCGAGCTCATCACTTCCCTCCGATCTAACTTCCTCGCCTGCCAACAAGTTCACCCC
AACAGTCCGGAGTCGCGTGCAAATGGGAACGGAAATACGAACGGACATGCGAATGGATCC
AGCATCGGAGCAAACCCTGATCAAGACCATCATTCATGGACCGGTGACGGCGATGGAGCC
CTCTACATCCCGGCGATCGACTTCTCACAACCTGGATTGGCGGAAGAGCGGGATCAATAC
GACATTACTGTAAAGCTGTTCTATCTACCCGGAATTCCAGCTTCCAGACGTTGCGCACAC
ACCAGAGAAGCGATTGATTTGGTATTGAAGGAGCTACATGTGAAGTCTATTGATTTGCTG
ATTGTCTCGTTTCCCGGTATTCTCTTTGACGCAGACGATGACAGCGAGGACGAGGAACCC
GAAACGAGTACCGGCGAGCCGGATGATTTCGATAGCATGATTCAGACATGGCGTGTTCTA
GAATCGTTGCATGAGCAGGGCATGATTGCTCAGCTGGGCGTGGCCGAGTTTGGCAGCGAG
CGCTTAACACGATTTCTACCTCACACTAAGGTCAAACCCTCCGTTGACCAGATCAATCTC
AAGGACTGCTGTGTCGTGCCCAAATCGTTAATATTATATGCCAAGGAGGAGCAAATCCAA
CTCCTCACACATAATGACTGCAATGATATCCTTCCCGTCGGTACAACGAGGGAACTTTTG
GGTCCTGGCGAGAGAGGCGCTGGAATTTTGGCCTCAACCCCGGAAGGTAGTGATGGGATT
CAGGGAGATGTTGAGCCGCAGTGGGTGGTCAAGTATACAGCTGTGGTAAAGGATCGTGGA
GTAGTGGAGAACAAGGGGTATTTCGCCCTGGCAGATGTTGGCACCTGTGTCAAGGACCGG
GCGTAA
>g881
ATGCGTTTCTCTGCTGTTACCGTACCCCTGGCCGGTGCCATTGGCACGGTCGCGGCCAAC
TCGACGCCGTCGGTTAGTGCTGGTTGTCATGCGCTAGCTAAACCCTTGGGAGATGCGGTG
CACTTCCGCAACACTGAGGTGTACAAATATGAATCGAAGAACTTCTGGTCCAACACTGAG
ATCCTGTCTCCGGGATGTGTCTTTCGTCCGCAATCTAGCAGCCAACTGGCCGAAGGACTA
GAGGCACTTGTTGATGCCAAGGCTGAGTTTGCTGTGCGCGGTGGCGGCCACATGGGAATC
AAGgtaaaatatctccctggtgtctttaagcaatgttgctaaatgtttggaagGGTTCAA
ACAATATCAACGGAGGTGTGCTCGTTGTCATGTCGAACCTTACCACGCTTCAGTTGAACG
AGGATAAGTCTATTCTCTCAGTTGGTCCGGCATACCGgtaaattcgcatgtctcatccct
acttagaacaacactgattttctgttagATGGCAAGATGTTTATTCTTTCCTCGGCAAAC
ACGACCTCACTGCTGCAGGTGGCCGTCTGGGTCCTGTTGGTGTCCCTGGTCTGCTTCTCG
CCGGAGGTGTCAACTTCTACGGTAATCAAGTGGGCTTTGGATGTGACACCGTTGTGAACT
ACGAGGTTGTCCTGGCCGATGGTTCTATTGTCGAAGCAAACAAATCCAGCAACCCCGATC
TCTTCTGGGCTTTGAAAGGTGGAAGTAGCAACTTTGGTCTGGTTACCCGTTTCGATCTGG
AGACCATCAAGTCGCGCAAGGTCTGGGCCGGTGCCCACACCGTTGCGGCTCAATACGTCG
ATCGCTTCCTGGCTgtaagctacatgctaaatagatacccatctattgcactatattctg
acaacgctctagGCTGCCGCAAAGTATGCGTCCGACATCTCCGACCCTAAAACCCACATT
GTCCCGGCGCTGGTACCCGGTGACTCGACTCTGGCCTCTGTAATCCTCTTCTACGACAGT
GATACTACCAGCTACCCTGAGATTTTCAAGCCTTTTACCGACATCCCGTCTATCAGTAGC
ACGGTCGGCTTCAAGACGGTTTCCGAGTTTGCAGCGGAGACTGGCGAGATGGTTGTGGAT
GGCATCAAgtaagagtgttattgctcatgcaagcgaggtcttgactaaccaccataactc
tgcagTGATGTTTTTGTTGCAGGAACAGTCACGGGTAACACCTACGAAGAGCTTCACCAG
GGCATCATTATTATCAACACAACCTTCTTCAACCAGCTTCCCAAGCTATACAAACAGGTA
CCTTCTGCCAATATTTCTACAATTCAGCTGGATTGGCAGCCTATTGGTGCAGACTGGATG
AAAGCATCTGAGGCTCGTGGGGGCAATGCTCTTGGCCTTGATTCCTCTAAGATCTATCTC
TGCTATGCTGAGGTTGTCGAGTGGATTGGCTCCGCCTACGATGATGTCGTTGCTGCGTGG
GTAGAAGAAACAACCTATGCGATCAACAATGCCACTCAGAAAGCTGGTCTCTATGATCCC
TTCAACTATATGGGTGACTCTGCTGGATTCCAGTCGATCTTCCCTGGCTATGGCGAGAAG
AACCACCAGAAGCTAGTTTCGATCGCGCAGAAGTACGACCCACACAGTGTCTTCCAGACG
CTGATGCCCGGAGGATTTAAGATCTACTAA
>g580
ATGCTTGCTAGGGAGGTTCTCTTGGGCATCACCGGAAAGGACTTTGTCATTATTGCCGCA
TCGAAGGCCATAATGCGAGGCCCGACAATTATAAAGGCCGAGGATGACAAGACAAGACAG
CTCAATCAGCACACTCTCATGGCCTTTTCGGGGGAGGCTGGAGATACTGgttagtagttg
atgacccgttacccgttactcgacaccaccgatactaacaaatgatatcctaatagTGCA
ATTCGCCGAATATGTCCAAGCAAATGTTTCTTTGTATACGATGCGCAATGACACAGAACT
CAGCCCTTCCGCAGTTTCTAGTTTTGTCCGAGGAGAGTTGGCACGCAGTCTGCGGTCACG
AAGCCCCTACACAGTCAACCTTCTGCTTGGAGGAGTGGACCCGGTGACCCAGGAGCCAAG
TTTGTACTGGATCGATTACTTGGCCTCCCTGGCCCCCGTACCATATGCTGCCCATGGCTA
TGCCCAgtatgtttgattggataccgcagctcggaggagcttattgatgctgacctgacc
agATACTACTGTCTTTCCCTACTCGACAAACATCACAACCCCAACATCAGCCTGGAAGAA
GGAATGAAGCTTCTTGAAAGGTGCACAGATGAGCTCAAGCGCCGACTACCGATTGACTAC
AAGGGAgtacgttctgtcctccaccttactgacacagaactatgctgactcaatattcag
GTGCTGGTGAAGGTTATCACAAAGGACGGCGTGAAGGTTATGGATTTTGATAATGATAGA
GTTGTGCGCAGTGCTTAA
>g900
ATGTCTTTCGAGCAACCAGGTATCCCGCTCAAAATAACGGTCATCGGCGCTGGCATGGCC
GGCCTCTCATCTGCAATAGCGCTATCCGACATAAATCCCAACCACCAGATCACGATTCTA
GAATCCAACGCCTCTCTTAGCGAGCTTGGAGCTGGATTGCAACTGTTCGCAAATAGTACC
CGCATTTTACACAAATGGGGCCTCACACCATCCCTCCAGAAAGTCGCATTCCAATCCTCG
CACCTCTCCATTCGCCGCTGGCAAGATGACACCGAACTTTCCTTCAACATGAACAACCCT
ACAAGCACATGGGTTTATGGCTGGCCGCAATGGCAAGTCTACCGCCCGGACTTGCAGCAA
GCGCTCTTTGACCGCGTAGAACAACTGCCCAACGTGTCTGTGTTATTTGGCAAACCCATT
GTATCCGTAGACCACGAGACTGGTACCGTCCATACAGCAGAGGGGGAGGTATTTGAAGCG
GATCTCACGGTCGGCGCCGATGGAATCTGGTCCCGGACTAGGCGCTGCTTGCCGGCGTCT
AAGGATGTGCTCCCTACCCCATACAGGGAACACAATTATCGTGCTGTGATTCCGCGTGCT
CGAATGCTGTCGAACCCTATCACTGCTCCGTTCATGGCTTCCCCGGAGGCAAAGTCATGG
GTGGGACCCAATGCGTTTGTCTTAGGTTATACAGTCGCCTCTGAGCAGTTGTATAATCTT
GTTATTGGCGTTCCACGACCAAGTGAAGGTGTGCCTCTAGGGTCATGGAATCATCCGGCG
GATCTCGAGAAAATGCGTGGGCTTGTATCGGAATGGTGTGAGGGAGTTCGAGCGTTGGCT
TCACTTGTTCAAGAGGGCGAATGTGTTTCCTGGACCTTGGGTGAGGTCGCTCCCATTGAG
AGCTATGTTAGTGAATCTGGACGAGTAGCGTTAGTTGGGGATGCGGCACATGCTCTTCTC
CCTCATGCTGCGCAGGGTGCGGGAATGGCGATTGAGGATGCTGCCAGCTTGGGAGAATTT
GTGGGACATTTGAAGTCGAAGGATGATTTGGCCAAGGTGATGGGCGCGTGGAGTGGATTT
AGACAATCTCGCGTGGAGCACTTACGAAGTATAAGTAATGGCAATGCCGTTGATATGACT
CTTCCTGATGGAGAACGCCAGCTTGCGCGAGATGTGAAATGGAATGCGATTCGCGACATG
CAGCGGGCCCAGTTGGCCGAGCTTGGACCCGAGAAGATAAAAGAGAAGGTAATCAGGGAA
AGGCCTGCGCCTGATCCAGCTTGCAAAAGCACTTTCGAGCCTGGTGGTAGAATGTGGATT
AATGGATTTGATGTGAGCGAGGAGAGCAAGAAGTTTTGTCGTGAGCATCTGGGCAGATGC
TCGCAGGTGAGACTTTAA
>g91
ATGAAGAGATTCTGCCTTCTTAGTCTTTTACTGGCTTCTGCCTCAGCAGGGCCACTTGAG
ATACCGCCACAGCCTACAGCTCCTCCGGCAAACATCAAAGCTCGGGCCGGTCCTGACGAT
TACACCATCGATGGGTATTCAGTgtatgctttgaacatctattgatctgataatattcaa
tcatattcttcgaaaagactaatcaaagtctgctctagTTCAACCGACGCTGATTATAAT
GACTTTGTGACGCACTACGTTGATGACGGCAAGgtaaatgtatttcacttttctttaaga
acatggtctgataagcctcatggaatagTGGGCACAATCGGATACTGCGCAGATATCGCA
GGTACAAACCATCACAAAGGATGATAAAACAACTACAACGACTTTAGCTGCCCCATTCGC
TGTGATGACAGGAGCTACCGGAGACTTCAATGTCATGATTTCACCGGAAATACAATCCCG
ACTCGAAGCCGATGCAATCGGTGGCACCAGCTGCCATTTGAAGCGGGCTGGAAGCTGTAA
TGTGATAGACTTTATTGAAAGTGTCATGAATGATGACGACAAGGGCATTCAGTCTTTTCT
CGAGCGTCTCAAAGATATTCAATTTGTTGCCAAGGATCTTCTTGATGGTGAAGGTGCAAA
GGTGTTCCTCGACGCACTAAAATCCACAAGCATGTATCAAAATGGCCTGACTTCTTTGTC
CGGTGCAGGAGCTGCCTTTTATATATACGGTATTTACAGTCTATATTGGAACAACCATCA
AGTTCCGCTGGTTGTGGCAGCAAAAGACCAGCCTGAAAACAAGACCCCATCTATAACCTA
TCCGGGAGATGACCAAGATGAGAATGGCTGCCCCAAGGATGCACCATCCGGAGATGACGC
TCCGTCGTGTGACTCGTGTGAGGGTAAAGATAATATTTGCCAAACTgtacgtcccattcc
ctagtccaaattgtgctctcattaagaacatcattactagGGTGAATACAAGAATTGCAA
ATGTCTTTCCATGGCTGACCCTCTTGGCGACCCATTCGATGAGGATTGGTTCAACACGCA
ACAGGATATACTGAAAGAAGCTTGGGACGAGGCTAAGAATGCGAAACCAAAATCTATGAA
CTGCACCAATGAAGACTACGACGGCGCCCTGGCCGTTGACAATTCATGGATGCTTAAACT
GGCAAACAAATTCTGCGAAGAGGATTTGAGCAAAGAAATATCCAAGAACATGACAAGCGA
TGATATTGACTCTGGTTCGTATGACGGTTATAGCGTTGAATTCAGCTACAAGCCAGGAGA
TGACGACAGTGTTTGCATAATGGATTGTGCCGACAGTCTTGAAACATTGACGGCAAAATg
tgagttatcactacccaagcttttcatgagacatatatcgtgtcagaagctcatactgtt
gaaacatttcagGCGAGGGATCAAATAGCCACTCGCAGCAAGAGTCAGGCACAGCCGAGC
TAGACTGTGGATCCACCTACAGCTACAAAATTTACGATCCCACGAAGTCTGACCCATCTG
AGAATGGTGCCGACATTATAACTCAGGATGAGCTTACTTGTGGTTTTGATAATCCTGATA
AGCGTGGAGTAACAAGAGATTTGCTGGTGgtacgtttctaaatcccaatggattaatact
ataagaactcacaaggcctggtagAAACACATTGATGATATTTGTTCCGATAATGTTGAA
AACTGGGTTATGCAAAAGAAATTGGAGAAATACCATGATACGCCAAATGGAGTTGCAGAG
ATCAGACTTTACGCACAGTCTCCGGGCAAGAGACTCCGTTCTTATTCGCCAAACATGAAG
GAAAAGAGAGATGAAAACTACATCTTAAATGCTAAgtacgtgactaattcatccaatggc
agacatcatagatagactgctaacaatatatacagCGACTGTGCGAAGAACTTCAAGGCT
CTTGTCGACAACTGTGACACAGATACAACAAGCTCTAAGAAGGGAGGCTCTATGACCACC
AAAGATGGTTCGACCTGGCTTATTAGCATCAGAGCGAAAGAATCTCGAGTTGTCAAATGC
TCATCTTCTGCGAATGACAAAACCCCAACTTTCAATCGTGATGATGCTCAGAAGTCGTCG
ATAGAGTTCTGCTTGGATACCTATAAAGCAATTCCGTCACGCGACGGCGGATCACAGAAG
ACTTATGACGATAACAACATCTATTTCGGTCTTTACTGGATTTCAGATCAAAGTGGATGC
AAGCCTCAAAGCCAAGATTTTACCTGGATAGAAAATTGCAAGGAGGATGTGCTAAACATT
GTGGATTCTTgtaagtcgtgatctacagagaaaggggttttaagacgtatggaaagacta
accacgccaaaactagGTGATGTTGACACCACGACCGAAAAGCATGGAGGAACTGAGGTA
CTGGATACGGCCGCAGGGTGCTGGGGCTATTCCGCAGTCAAAGAAGCTGGCCACGATTAA
>g1104
ATGAGTGGCCAGGCTGCTAGTTACTACGATCAGAATCAGGGCTTTGACCCGCGGGCCCAG
CCCAATTATCAGCAGAATGGCTATCAACAGCAACAACAACCGAACTACCAACCCAATTAT
GCTCAACCACAATATCCGCAGCCCGAATATCAACAGCCAAACTATCAGCAACCACCGGAG
TCCAAGCCTCCTATGCAGCCTCAATATCCCGACAATCCTCCCCCTTACAGCACTTTCGAT
CAAGCATTTAAGATCGAGAAACCCAGGTATAATGATCTTTGGGCGGGTCTACTGgttggt
tccccactccggaggtaaccctcttgaaaaaaagacatgaaccaagctgactagataata
ttccccttagTTGATCGCGGTCTTTCTAGGGTATGTGGCAGTGTCGGGAATCACAATCCA
CAAATATGCGACAAATAAAGGCTTCAGCGGAGGTGGCATCTATGACGCAGCCAACGATTT
CTCACTCAATACAAACACTCTTGTTCTCTTCATTTTCGTCCTCGTCGTCGCCCTTGTACT
ATCGTGGGCATATTTTATGGGCGCGCGGTATTTTACCAAAACGTTCATCTGGGTGACCGG
CATTCTGAACATTGTTTTTGCGCTGGCTACTGGTATCTACTATATCGCTCGCAAGCAGTA
TGGTGGTGGAATAGTATTCCTTCTATTTGGTGTCTTCGCCATTATATGTTTTATCAGCTG
GATCCCACGCATCCCATTCACAGCCTTCATGCTGCAGACCACAATGGATGTTGCTCGAAG
CTATGGCCATGTCTTTCTGGTCAGCGCATTGGGAGGACTCGTGACTGTTGCTTTCTCGGC
CTGGTTCTCAGTAACTCTCGTTGCGGTCTACGTCGCTTACGAGCCGAGCTCTACGGGTGT
GAATCCATCATGTGCAAATGGCGGCTGCAGTACCGCAAAGGTCATTGGTCTGGTTGTTTA
CGTTACCTTCGCCATGTACTGGTTCAGTGAGTGGATCAAAAATACCGTGCACACCACCAT
CGCGGGCCTTTATGGATCGTGGTATTTCTGGAGTAAGTCAGCTGGTGGTATGCCCAAGGG
CTCGACTCGCGGTGCGTTCCGGCGCGCGACCACCTACTCTTTCGGAAGTATCAGCTTAGG
CAGCCTCATTATTGCCTTTGTCCAGATGATGCGTCAGGCTTGCTCCATTGCCCAACGTCA
TGAAGCCGCCGAGGGGAACATAGTCGGCAGTATTTTTGTCTGGATCTTGGGTTGCTTCAT
CTCGTTACTTGACTGGCTTGTCACATTGTTCAATCGCTACGCATTTTGTCACATCGCATT
GTACGGAAAGGCCTATGTACCTGCCGCAAAGGATACCTGGAAAATGATGCGTGATCGTGG
TGTCGATGCCTTGGTCCAGGATTGCCTGATTGGTCCAGTTCTAACTATGGGTTCTACCTT
TGTGGCATATGTGTGTGCATTATTGGCCTATCTGTATCTGCAGTTTACCAAACCTGCCTA
TAATACCGATGGGGACTTTACTGCTGTCATTATGGCCTTTGCTTTCCTAATTGGACTGCA
GGTCTGCCAGGTTTTCATGACCCCAATCGGAAGTGGCGTTGAGACCATCTTTGTTGCCAT
GGGTTGGGATCCTCAAGTCATGATCAACGACCACCCGGAAATATACTACAAGTTGGTGGA
GTTATATCCTAAAGTCCAACAGGCCATTCATGCTTGA
>g799
ATGAAGTTCGGTCGCAATTTAACACAATTTACCGTCCCCGAATGGAGCGCCCATTACATC
AAATACAAGGCGCTGAAAAAAGTTATCAAATCGGCTGCGGAACAAGTGAAGGCGGGCCAA
GAGGCGGATCTGGCCGgtaagcgcgatgctttgtcgattacgaagctcccttgcaaaacc
tcgagcaccttctaaccaggatgccccgtttcttcggcttgttcgttcggtatagGTTTT
TTCTACTCTCTCGATCGAAATGTTGAGGACGTCGACTATTTTTACAACAAGAAATATGCC
GAGTACGCCCGCCGCCTAAAACTGTTGGAAGACCGATATGGATATTCAATGGAGGGTAAT
CACCCATTAGAAGCTGAGGAGAGTCATGACCTGCACGAAGCGTTGTTAGATCTAAGATAT
CACTTACGCCGCTTACAGTGGTATGGCGAGGTTAATCGCCGAGGTTTTGTTAAGATCACT
AAGAAACTTGACAAGAAGGTTGGTGCTCAAGCGCAAAAACGGTACCTTGAAACCAAGGTG
GACCCTGCTCCGTTTGCCTCAAACCAGCGTGCTGTTAAGGCCCAGGATCGTATCAACGCT
TGGATGGCTGTTATCACTGATAATTCTAAGACGGAGGATAAGTTGTTTGATGATGCCAGC
TCCACTCACTCCTCTTTGTCGCTGAAGCGTGGACCTGCGCGTCCTTACTTGAACCTGCCC
TCTAGCGTGTTGACTGCTGTGGATGAGTCCTTGAGAAAGGATGATACCCACGTTCTTCTG
GAGTTGCTTGAAACCCTGAATACCGCTGCTGATGATGCAGGAGAAGGTGTCTTTTCCAAG
GTTCTTAAGACTCTCATTCAACGTGCTATTCTTCACCGCGCCAAGGCTAGTCTAGTGGCT
CTATTGAGTCGCGTGGATAGCCTGGACGAAGACGATGACATTAACCGCCGTAACTGCCTG
CACCGACTTGTCATTTCGGTCGGCCGTGAACAGTCGACGAGCGACTCCGAACCTGCCGCT
TCCATGGTTCTGGACTTCCCTCCAGAGACATCCCGCTACATTACACCTGCTGCGCCGCCC
ACTTTGCAACCCCCTCGCTCTGTCATCAAGGAAGAGCACATGCCTCAGCAGCTTAGCCGT
GATGACTCGGCAGTAGCTATTTTGCAGCATCTTTTGGATAATTTGCGTCCCGATCAGCGG
GAGTCTTTGATGACCAAGGATCTCTCCGGACGTACCCCACTGCACTATGCCGCCCAGTAT
GGCTTCAAGGTGGTCTGTGAAGTCATTATTGAGCACTTGCGAGCCTGGGACATGTTTGAT
GTTAGTGAAGGCATCGATGGTCCTTTGTGGCAGGACGAAGATGGATGGGCACCCCTTCAT
CTGAGTGTTGTCGGTGGACACCCAAAGACCACCCGGTGTCTTCTAGATGCTGAAAATTGG
CGCGAAACACATGGTCATTCCGACCAGGTTAGAAAGCAAGTCTCCAAGTCAAGTGCAGTT
CTTGCTCTTGCGACCAAGGCGAACTTTGTCGACATCGTTCAGCTCCTGGTAGAGGCTGGT
ATTGATATCAACTATCAGGATGAACAGGGTGAGACGGCTCTACATGTCGCGGCCCGTTTT
GGTCATGATGAATGTGCACGAATTATCCTGGAAGGCTCTGACTACCAAAAGGCCAACCCA
GATTTGCCCGAGAACACATATGGCTGGACTCCTCTATTCATTGCCTGTGTTGATGGCACT
CTGGGCGTGGCAAAGCTGCTCATCGATGCTGGTGCAGACCTGGAGCGCTTTGACTCGTCT
GGCTGGACGGCGAAGGAGCATGCGGCGCTACGAGGTCATCTCGAGATCGCCAGGTGCCTG
GCCGAAGTCAGTCCTGGTGCCCCAGTTCCCGAGCCTGAGCCTTCGCCCTCAATCCCCAGC
AACAGTCCTTCACCATCGGGTTCGCCGCCCGCTCAGTCTTCTCTCACTGATCGGAGATCC
AATGCTCCAGCACCTACCTCCGCTGGGAGTTCTGGTTTACGCAATACTGAACCTATTAAG
ACATTTGGACACCGGTACCTCACCGATGAGACCATGATTCTGGTCAGCCTGGGAACAATG
GACATGCGAAAGCCCTTGGAAACTGTCAGTCTTGATAGAATTCCCATGGAAAACGCACAT
GCCACTCAACTGGATACAGCACTGTCTTTGGTGGTCACCGCCAGTGGCGCGCATGGTGAG
CCGGAGGTGATTGACTTGCCCGTGCAAGATAACATCTCCACCGAGCCAATCGTCTTTCAC
ACTACCGATGCCAGCAAAGTCCGCCTGCTATTTGACCTTGTGCCTACTTACTCCGGTTCC
AAGGAGAAGGTTGTAGGCCGCGGTGTTGCACTGCTTTCCAGCATTAAGCCAACGGTGGGA
TCGCAGCGTATCAACCTGAAGGGCGATTCTACCGTCCCCATTGTGGCAGCGAACACTTTG
GAAGTTATCGGGTCGGTGACTTTCAACTTCTTGGTCATCACCCCGTTTAAGCACCCCAAC
ATGTCTATCAAGGGTAACCAGACCTACTGGCGATCCATGAGCTCTACTATGGTCATCGGT
CACCGTGGTCTTGGTAAGAACATGGCCAGTCGCAATTCGCTGCAGCTTGGTGAAAATACC
GTCCAGTCATTTATTGCTGCGGCAAATTTGGGTGCATCATATGTCGAGTTTGATGTTCAA
CTGACCAAGGATCACGTTCCTGTTATTTACCATGATTTCTTGGTTAGCGAAACAGGCATC
GATGCCCCAGTACATACTCTAACATTGGATCAATTCCTGGAGCTTGGCAAGGGAAGACAC
CGTAATGCCTTGCCCGAAAGCGTGGATGTGAATGGAGATTCCACTATTCCACCCCGACAG
CGATCCATGTCCGTCGGCGGCTCTCTTTACGATCCTGCAGAACTGACCGAGAAGATCAAG
CATACCCGAGACTTCAAAAAGAAGGGCTTCAAGGGCAACACTCGTGGCGAACATATCCAG
GCACCTTTCGCTACGCTTGAGGAGCTTTTCAAGAAGGTTCCCACGCCAGTTGGGTTTAAC
ATTGAACTGAgtgagtcttaaccgccttccaaagagcagctacatttcgacgatctaacc
aaggtcgccagAGTATCCCATGCTCCACGAGAGTGAGGAGGAAGAGATGGACACATACGC
TGTTGAGCTGAACTCGTTTGTCGATACTGTCCTCACCAAGGTCTATGACCTTGGCCAGGG
CCGCGACATTCTGTTTTCCAGCTTCAACCCTGATATCTGTCTTATTCTGTCCTTCAAGCA
GCCCTCTATCCCGGTTCTCTTCCTGACCGATGCTGGTGCATCGCCCGTCGGTGATATCCG
AGCTAGCAGTCTTCAAGAGGCTGTTCGATTCGCCTCGCGCTGGAATCTTCTCGGCATTGT
ATCCCAAGCCGAGCCACTGGTTCTCTGTCCCCGTCTAGTCCGCATCGTGAAGGAATCCGG
CCTCGTCTGCGTTTCCTACGGTATGCTGAATAATGATGGCGTTAATGTTGATgtaagcct
ttctgtcccttctccctttcacaataaagcatctactcacagctatctcaaatatagTAC
CAAGTCGCCGAAGGCATTGACGCTGTCATTGTCGACTCCGTCCTTGGAATCACCAACGGT
CTCATCCAGCGCCAGAATAAGGGTGAACGCACCCCGGGCCCTTCTCCGAATCCCGCGCCT
GTGGGCGACAAGGGTGGCTCCATCAGGATTCCAGTCCTCGAGCAGGCGAAAAAAAATACT
GACAACTCGAGGCTGAATCCTAGTACAATTCTTTGA
>g640
ATGTCCAGCCATGTAATACCTTCTATATCAAGACCCCCCACCATCCCATCTTCTGAGTCC
TTTGTTGGTGCTACGCGGACCCGTCTGTCCAGCTGGTGGAATTATTTTTCTAATACCACC
CTTACCTCATACACCCAGCTGCCCCAACAGTCTGACCTTGAGACTCCTCAATTACAGCAC
GAAGACATATCTTCTGCGATGGAAACATCGCGGCTGTCTAAAGCCCGATGGCGCACCTAT
TGGCTGGCTGCCGTACTCTGTTGCGGTGGAGCTCTTTTTGGATATGACTCGGGGGTCATC
GgtatgtctcctatcagcggaatacattgcaattgggccacggctaattccttcagGCGG
AGTTCTCACCTTTGCTTCTTTCCAAAATTCCTTTAACATTACCTCCGAGCAAGAAACGAG
TGTCAGCGCCATCGCTGTGGGTATCCAACAAGCTGGTGCATTAGCAGGGTGCTTCCTGAT
ATGGCCTGTGACAAATCGATTTGGGCGCCGAATGGCAATGGTCGCCTGTTCAGTCGTTTT
TTGTATCGGTGTCGTCCTGGAAGTTATTGACACGCATTCGCTGTCGGCATTTTATGTCGG
CCGTGTGATCTGCGGGCTTGGGGTCGGTGGTTCAGCAACCGTTATCCCAATCTACATGTC
CGAAATGAGCCCCAAGGAAATCCGAGGCCAGCTAGGCTCCTGTTATCAGCTTACATATAC
CATTGGGATCCTAGCTTCATACTGGATTGACTATGGTGTCAAAGCCATGCCAAACACTGC
CAGACAGTGGCAGCTACCTATTGGCCTACAGCTGGTCCCTGGCTTCTTGATGGGATTGGG
AATGTTCTCGCTCGATGAGAGTGTACGCTGGTTGCTAGCGCATGGAAAGATAGACGAGGC
ATGGCGAAGTCTCGTTTGGATCCGAGCGGGCGATAGCCAAGCTGTGAATGAGGAGTTCGG
CGAGATGTGTCGCGGGCTGGAAGAAGAGCGCCATGCTACAGCAGGTTTCCGTCTGCGCGA
GCTGCTCGAGGGCCCTAATATGCATCGCTTGCTTATTGGCGCCGGGATATTCTTAGCACA
GCAGTCAACTGGATCCACGGCATTGGCGTATTTTGGTCCCCAATTCTTTTCTCTGCTCGT
TGGACCAGGTGATAGCAACCTTCTTTTGACCGGTATCTTCGGTGCTATCAAGGTTGTTGC
TTGCCTGATCTTCGTGCTTTTCATGTCTGATCGCTTTGGACGGCGCCCCGTGCTGGCAAT
GGGTGCGGCCTTCATGGCATTGTGTATGCTTGCTACCGCAGGAGTGGTTAAGAACTACCC
GCCACAAGATGGAGTCATTTCATCCGCTGGTATCGCCACTGTGGCTCTTATATACCTCGA
TATCATCGCGTACAACTTCAGCTGGGGTCCGCTACCCTGGCCATGTACAAGTGAAATATT
CCCCACGCGTATCCGCGAACCGGGTGTGGCGTTCGGAGTTGGTTCACAGTGGCTCTTTAA
TTTCGTGTGGAGTTTCTCCACACCATACATCATGGCAGGAATCGGGTGGGGCACGTTCTT
ACTTTTTGGCGTGCTGGACATCATCATTGTTGCCTTTACATACTTCTGTCTTAAAGAGAC
GGCAGGAAAGACATTGGAAGAGATCAATGGCATGTTCGACGGGGTAGACCCGGATGCAGA
ACATGGCTGGAAAGACGACGTTATTGACGAGACGGATGATCAGAACAGGGAGGCGGACGT
CGCAGGGCGATTCCTGGACCGAAATGATTCAGTGGCGACGGCCAAATCCGACCAGTTCAA
GCATGGCCATACGCATGTCGAATCGGCCACTGAGCGGGATTGA
>g238
ATGGCCAGCAACCCCACCTCTACGCGGAGAATGCCACGAAGCTGCACAGAATGCGCGAGA
AGGAAGATAAAATGTGACCACGAATATCCTTGTGGTGCTTGCACACGTCGCGGGCGGGCT
GGAGCATGCATTCCCCCGGAATCTAGCCCCCAGACAATATCCCAgtaggttggatccgat
gcgctacggcagttggtggcgtactgtcctatacggtcccccagtctgactggcattctg
tagTTCCGATCAGGCCGATCCTGACAAATTGACATTACAGCATCGGATAGCCATACTCGA
AGCTCGGTTAGGAGAATCGAGTTCGACTATCCAATCAGGAGACGCACATTCAAATCCGGA
AGGCTTGTTGGTTATGCTCGAGTCGCTTTCGCATGGAAAGCCCCCTACCCCCACCTGTCT
ACCTGAGAAGACTTCCATTGCTCTGCTCTATCAGCCTGGACGTCCGGTCTTTCTGATGCT
TCTGCCCGATCGTGCTTCTGGTCAGCATATCCTGGAATTCGCCCTTGCAAATCTGACATG
GATCCACTGCGCTGTGCGGACCAAGGTATTCCTGCGGGAACATGATCTGTTTTGGGAAGC
CGTTGAGAATAACAGCAATAATGGTGTTGCGCAAGACCACGGATGGCTCTCGGTATATTT
CAGTCTCCTGACTgtaagtataatgtccaacagattatcgaaattttgcctcatgatagc
tgagacgtacatagGTTGGACTGTTATATATGGACCCAGAAGAGCGACCAGTCTTATCAC
GACTCAAGCACTTCGAAGAAAATGCGAGCCAGCCAGATCTAGGCAAGGAGCGTGGTAGGC
ATATTGCCCGTATGTGGTATGAGGCCTCAATAAAAGAGCTGGAAGCATCAAATCCTTTGA
CCAATGCAAACCTGAAGACAGTCCAAACAGTGGCCATATTAACTCTGGCGCACAACCATT
TTGGTCAAATGGAGCAAGAATATATACTTTTGGGACTCGCAATAAATACGGCTAGGGCAC
TAGAAATGCATCTTCTGGCTTCAGAGGATCGATTTTCACAGCGATTGGCGTCACATCCAA
ACTGGTCTGATCGGGAAAGTCGCCAGCTAGGGCGTCGCCTTTGGTGGACACTCGTTATCT
GTGATTGgtaagaaatgaatatcactgttatcgttctattattatcctgttcttatttac
tcacatcgaaccagGCTTGGCCTTTTCACACGTCCGTCATCTATCTCCCCCTCGACTTTC
AATACAACATTAACGCCACAGCCTTGTGACAATAACGACCTCCTTTTAGAAAACGAAACT
CCAGCATGGCGGGAAATACCTGCTCTGAGGTACCTTGTCAGAATGTCCCAGCTCGCCAGT
GTTATTTACATTAACGTAAAAGCACCCCGCGACCCAAATACTGATCGGTTCGCCATGGTT
CTCAACCAAGTTGAAAAAATCGAAGAGTCAATGAGCTTTCGATCAGTATCATCGTCAGAG
GGCGCCCCTAGCTGGGCTTTCGCACAGGAGTACATGCTCAGTCACACAGTCCAACTGCTG
TCGGTCACTATAGCTCGCGCCTCCTTGGTGATGTGGCTAATGGGCCGACAAAATACAGAG
TCAATCATCGAGAGAGGACTCCAGAGCGCTTTGAAGATCCTTCATATGCGTCAGCAGCCA
GTTCCACGTCTCTATCAATGCCATTGgtaagatttttcttttcatttgcacatgacaatg
aacctcctcgttgacattaccttctcaatagGGTTATTCCGGCAGCGACTTTAGCTGCGG
GGGTGTTCTTAGCCATCCATCTGATTTGTTTCAAAGAGGCTACAGTCTCTACACAGGTTA
CGGAGCGTCGAAGGTTGATCCGCTTTTGTATCGGTGCCATACAGTATCCTAATGCTGGCA
CTCCTCTTGCCATTCAAGGATCACAAATGCTCGAAATCCTGCAACAAATAGAGCTTCACA
GTCCGAATGTTGCCTCGACTGATAAAATGACGGTCATTAATTTGTTGAAAATGGCCTTCC
AAGGAGAAGGGCCTTCCTTCGACCCTATCAATGAGTATGGTACTATGATGCCTACAAACT
TGGATCCATCAGCAGACGAGCTGAATCTCCTGTGGCCACCCACCATTGGAGATTTCAGTC
TCGATGAGCTACTCCCAGACTTGGACTGGGGCCAAGTAGAAAATCTGTGGTATACTTGA
>g628
ATGTCCGAAAATGCAGACCGGGCGACCCGAGAGCCCACGAAAGCAAAATCCCGCAAGACC
GACCCGAATGCTCCGATTCGGAAACGACGCAAGAGGACGGTGGTAAGCGGCGCCCCCGAT
GACTGTTTCACCTGTTCGAAACGAGGCGCCCGTTGCGATCGACGTCGACCCTATTGTTCC
CAGTGCCTTGAGCTTGGGCGCGAATGTTCCGGATACAAAACTACCCTGACATGGGGGGTT
GGAGTCGCAAGTCGAGGAAAGCTCCGAGGCCAGAAACTGCCAGTGATGGATTCGACGGAT
GATACTGGCGGGAATACTGCAAGGGAACAGCAACCGTTGCCTTCTAGTAGTCAGAACAAG
AGCCAACCGTCGTCGCAATCAATACCGTCCAACCCGCCTCCAGCACCGGCCCCGACACAA
ATACCTTCAGCTGGGAAAGCCGCCCCAATAATAGATGTCGGGGGTTTGAAAGCGGTTGAA
TCAGATACTCGACGGCCATCAGAGATGTCGAATGCCTCCAATATGTCACAGATACCAAAT
ATGCCCGACGTGTCGGAAATGTCGCGGACTATGGCATGGACGATGGATATGCCAGACCCG
CACTCATGGACCAATATGTCGGCCGCACCACCACAAATATCAGGATTGCCACTACCTAGC
CGGCCAATGGCTTCGAATAGACTGAGTCCGAGTTTATCAGAAGCATCCATGCACTATGCT
CCTACATTAAGCCCAGAGGCTTCCTTCACGGCCCCAGCATGGCCCGTTGCGAGGAACTGG
GCTGCCAACAATGCAACACCGCCGTCTCAAGACGCAGATGAGGAGCTGGAAAGGAACGAG
CGCGATCAATTTATGTTGTGGAATGCCGGTCATTCGCCTTCATATTCCCAATTACTTTTG
GCTCGGTCTATAGGTCGCACTCCTCGCCTCCGGTATCTGATCAGTTACTATACTGAAGTT
ATCGCGCCCATGATTGTTGCATTTGATACGCCTACAAATCCATTCAAAACTCATATTCTC
CGTCTAGCTCTGGGAAGTGAGGCGCTTCAAGAGGCTATTGCAACATTGGCAACAAGTAAT
CTCCGCCAGCGCAGAGAGAAGAATCATCACTCCACCGAGAGAACGTTGCCAGCTCGCATG
TCAGGGCTAGCTCACCGCGCTCTGACGGATGAAGCTTTTCAAGATAAGTATGGCATCTCA
ATGTCAGAGGGCTACGCTCGAGAGGAAAACTATCATCGCGGGATGGCAGTTAAGGCTCTG
AATGCGGATCTGGCCGACCCACGCCGCAGATTATCTGATTCGGTGCTAGCAACACTGCTC
GTTCTTTGTCTGTTCCATGGCTGTGACACCGGCGTTGCCGAGTTCCGAACCCAGTTCGCC
GGCGTGACAAGATTACTTGCTATCCGTATGCGGCATTCTCGTGTCGTGACTGACGACCTC
AAATGGTTTATCCGTATGTTCTCGTGGTTTGACACTCTGACCGCTACTACCAATGACCGA
GATGTCCAGCTACGCGGCAAGTGCTTGGAGATTAGCTCAACAACCGATGGAGAGTGGGGA
TTGGAAAATCTGGCAGGCTGTGATGGCCGGCTCTTCAAGTTGATCTCTCAGCTCGGCCGA
TTGAATTTATTGAGTCAGGACCAAGAACCTAATCTCTCCCAACCTGCGGACATGAACGTC
CCGACTACCTCTCTTCCTCCTAATATGCTCTTCCCTGGCTGGGATACCGTTATTCCCACC
ACTACCGCCGGTGTTCCAGGATCAATGATGGGCACCGACTTTGGATTCTCTATGCCAACA
CCGCCACAGAGCAGTGACCAAGCCCGGAAACCTTCATCGCCGGCTTTTTGGACTGAATGG
TTCTCGCTGCGACAGCGACTGGAGTCCTGGCGATTCGACCCGCCAGCAGAGGCTTCTTTC
CCTTCGCCACCCCCGTCTGCCTCTGATAACTTCCCTCCTAATTTCTCCCCCAACTTCAAC
CCTACCTTTACGCCAGCTGCCCCCTCGGGAACATTCTATGTGGCAAACGAAAATCTCCAG
GATGTCTATCAGATATCGGAGTGTTTCCGCCATGCTGCGCTTCTCTACTGTGAACGTTTA
GCGGAGCCCAGTCTCCCGTCCAGACATCCGCGCATCCAGCATCTCGTCCACCTTGCCATG
CACTGTCTTTGTGCCGTCCAGTCCGATGTATACCTCCTCTGGCCACTGTTCATCGTTGGA
TCCGAGTGTATCCAAGAAGATCATCGCGAATCTATTCGCCGCCGTTGCAAGGACATTTCA
AAGGATTCAGGCTTTGTGAATAATATATCTTGCCTGGAGTTACTTGAGCGTATCTGGGCG
GATGGCTCTGAGGAGTCATCTTTCCCAATCTATCCCTCTGGATTAGGACCACTTCCAACC
TTGGATGGCAGTGGATCTCCCCCTGCCTCGCAAGCCTTCCGTTGGTCTCGCGTGATGCAA
GCAAAGCGAGGCGGTGGTGAGTACATGGTAGCATAA
>g448
ATGAAGCTTTTACAGGCCTTGCACCTGTGCGGTGCTCTTGGTGCATCGGCAAGGGCTACC
GCAGAAAGTCATGATGCAgtaagtggcaatttgtggaactccccctcccaactatctaac
atgaggtatcctagAATATAATCACCCGATCAGATGTTCCTGAATGCCCAAATCCAGCTA
CAAAGCTATCTCTGAGTGATCCACCCTATGATAACTACTTCTACTCGGATTGCAATGTCG
CTGCCCAGGCCGTTATCACTAGTCCCCTTCCCGACAGCAATCTTTCCATTATCGGTCCAC
GTCTTATTGTCGCATGGCCAGCTGGGGACAGTGGAGCTTGCGCTTTCTTTGCACCCCGGA
AGGGTGAAAATGGGACGCTGTCGATTCAGCTGATCAACTCGACCGACGCCCACCCTCTGT
CTGCAGTTTATAATGCATCCTCCGATGGCCCGCCACACGTTGGAATCCAAGGTATACTGC
GTTTCAACGAGTCTGCAAAGCTTACAGTCCCGATTCTGGGAAGTATCCGTACGATCCGTG
ACTTCGTTGAGGGTCCCAGTCTTCTTTACCCAGAGATTCAAAATGCGATGAGATTCTCTT
CCCAAGAAGATGGCAGTGTCTCGATTCAACGAACTTGGCTGGATAATACTACCGTCACAA
GCTTGAAGTTTCAGCCACAGAGTGGCTCTTCCTCAAGCGGCAAAAGTGCAGTGACTTTGG
ATGATAAGACTGTTGCCTTTGAAGCGGGTGATTATCTCTTCTCAGCGACTATCAACTACC
CGCAACTTACGCAGTTGAAGCCTGGCGCTGTACTCAATAATGCATCTAGTCAACTGATTT
CGACCATGTCAGGCCAGACCACTGCGCTATCGTTCTTGTCATATTCGGAGAAGCTTCTTG
CTGGTGCATGGCGATTTTTAACGTATTTTGGCCGTGACTCGATGATCGCAACTCTGCTGT
TGGAACCTGTCCTGAGCAGTGGAGAGGGAAGTGCCCTTGAGGCTGTTATTGGTGCAGTTT
TGGAAAGAATCAATCGGACCGATGGGACTGTTTGCCATGAGGAGACAATTGGgtaagcaa
catcgttggatttaggatttaaggcgttgactaactctgtcacagAGATTATGCAACTTG
GACGAATGCGCAGGAGAATATTACTAGCACTGCCATGGGATGTGATTACAAGATGgtggg
ttcaggctgaaactatctcttatgcaaggtactgacttatctgctagATTGACTCAGATT
ATTTCCTGCCAGTCTTGATGCAACGCTATTTCGTTGATAATCCAATCGGCCGAAAAAGAG
CTGCTAGCTTCTTCAAgtaaatggtacacctcaagaacatggattacaactctaactttg
catagTACTACTGCCGGCTTGGCCAACCCAGCTAACAAGAACTTGACCTGGGGCGATTTG
GCTCTAACGAATGCTGAGCGAATCATGCGCCTTGCTAGACCTTTCGCTCACAACCAAACT
AAAGAAAATCTCATCCGCCTTCATGACGGCGAAGTTGTTGGAGAATGGAGAGATAGTACC
TATGgtaatcctatacttcatcgaaagttcgaatttttgctgattaattttccagGTCTC
GGTGGAGGTCGTATTCCCTACGATGTGAATACAGCGCTTGTACCAGCGGGACTCCGATCC
ATAGGCGCACTATCTCGCAAGGGCATCTTCCCACACAAAAAGAATTGGGGCTCTCTTGCA
GACAAATACGCCAAGGTCTGGGAAGACAAAACATTGGATTTCTTCAGTGTTACAATTCCC
AAATCGAAGGCTAAATCGCTAGTCACCTCATTTGCCAAGGCCCATTTTGCAGGCCCAGAT
CAATCTTCCACTATTGATGCGGATGTCAATTTCCATGCTGTCGCTTTGGACGGAGGCAAC
AATCTTCCCAAGGTTGAGGTCATGAATACGGACGATTGTTTCCGCCATTTCCTCCTCAAT
ACCACGAATGATGAGCAGCTTACTCCCTTCTTAAATAACTCTGCTACCAATATCCGCCGG
ACTTTCCCAGCCGGACTGATGACCGATGTTGGGATGATCGTTGCGAATCCTGCATTTGGA
GACGACCCTGTCTATGCACGAAACTTCACAACTGGGGCCTACCACGGCACAGTTGTATGG
TCATGGCAACTAGCAATGATGGCCAGAGGACTGGAGTTGCAGTTAGGGCGTTGCGAGGTT
ACTTCAAACTTTTCTATTGGCTCAGAGTCTGTGAAGAGATCGCAAGATTCCAAGACTATA
ATGCCTACCCCAGACTTCTGCACGGATGACTCTGTTTATGAAAATGTGCGTGGGGCGTAT
AATACCCTGTGGGATGCGATTGAGAAGAATGAGGCTCAACTCTCGGCTGAGGTTTGGTCA
TGGGTTTATCGAAATGGTTCTTTCAAGGTCACGCCATTAGGTGTTTTACCTGCACCTCCT
GATGTTGGAGGTCAGACTGgtaagctttcttccgataacgcaaaactttgattgcctgcg
agcttcgcactaatactattttccagAATCTAACATCCGGCAATTGTGGTCTCTCACATT
CCTGTCTGTGACTAGGAACGACAACTATAAATAG
>g716
ATGACGTCCCGTGAAGATACCGTTCTAGCTCCCCTTGATCCCTCCATCAGCGATGAGAAT
GAATGGCCCGAGTTCGAACTCAGTGATGTGAAAGTCCTCCGTCCAGGCAAGATGCTATAT
GCGAACTTGCTGGAGGCATCTGAGCAGACACCAGTTCAAGTAATTGGCTGTCTGGAGCTG
AAGAAAAACCAGGAACAACTACgtgcgtccgttttccagccccattccgcttattgcgac
aaaagacgcgtctatcagcttgtgcatgatttgctcattttgttttcctttagTCCTCGA
ACCCGATGATCCGTACGACCGCGTAATCCTTGATAATGTCACTCACTATGCCTACGGCCA
GATGGAAGATCGGAGCGTTGAAATGTGGGCTGCTGGTAAAGCGGGCTGGTACAAGATCTC
ACCAGCCAAGGGTTACCTGCCTCACTTCAATCGCATGGTCCAGGCAGTCGACACATTTTA
TTTCTTGATGGATAAACACCAGCATGGCAGGAAGCAGCTCAACCCTTCATTTAAAAGCCT
CTGTGAGCAGgtaagatatctggcgattaaattattgggatgacccgctctgacactgat
cagTATGTCTTCCACACGCATGGTGCTTGTGAGACACTAGAACAATCAGCCGAAGTCTTT
ATGAACCATGCTTCTTTTTTACTACGTTGCATGATCGAAGAAGATGACGCTGGAGATGTT
GAATGGACCAAGACGAATGTCTTCATGCATCTCCGCAGGCATAATAAGgtgcgtgaaatg
atgcatcgcacccccgtattactataatgattgcttatctgttttattttgaatttagAA
TGAATATAACTCACTCGTTGAGCTTCATTCCCCCAGAAAGACAGAGATGGCCGACACCCA
AGAAGAGCCTCAAGCGTCAACTCCACGCCACGAACCCACCACCATTGCAAAATCACAAGC
AAATGCTGTATACCAGCTTATCATCGAACTTAAGGATGAGGGCCACTTGGCGAAGCGCCG
TCTCAACCTTGATCTTCTGGCAGAGCGTCTTTCAGAGAAATACGCATTCAGCGATGAGAA
TGCTCGCAAGATCATCGCGGCGAGAGCGAATGCCGTGCTCGAGATTTTGGATGGAAATGA
TACGCCTAGCTTCAAATGGTCTCGATATGTTATCCACCGAGACCTTACGAATATCGCCTC
GCAAAGCGTCAGTTTGTCACCTGCACTTCTTACACCCTTGCAACCGGTGGAGGACTCTAG
CGATGATGAACAGTTAAGAAGGACCCAGAAATCCGTGCTCCGTCCGAAGGGCAAGTCTTC
TGTATCAAAGAAAACTATGGGCAAGCGTAATCGCAATGCCAGTGCATACCAGAAGAACAC
ACAGCCTAGTGATCATGATGCTGATAAAACCCCTGCCAATGCCGATCATGATGATGACGA
CGAAGATGAAGCCATGGAAGATGTTGAGACACCCAGCAAAGTTCGGGGGCATGAACTTAT
ACGAACTCCCTTGGCGTCTGCAAAGCCTCAAGATCGCTCTTTTCTTGGTAAACCTGAATC
TGCAGCCGCGTCTTTACTGAAGAGTGTTCTTTCCGCGGAGGTACCACAAAGATCTGCGCT
TGCATCTGGAGTCACAAACGGAAGGTTGAGCTTTGGTGTGTCCCGCCCACCAGCTAAAAC
GAACGGGCTCGCCGAGTCTGAAATGTGGACATGTCGTATAAATGGATGTCCCAAGACCAT
CACCAGCAAAGGAGACGAACGCATGAAAGAGATCGAAGATCACGCTGGGGACCATGACTG
GGAAACCCAAATGCAAGTTGAATTGGTTGAATCCGAGCGCCGCCTGCAACCCGGTCGCCC
GGTGAGCAATCTAATGCAGTATCTCGTCAACCAACACTACCAGCAGATGCGGGTAGCATT
CCCGGAAATATATTCTGCAGAGGAAGTGGTTGACGAAACGACTGAGCAGCCCGAGAGTTC
GAACGGTGTGAACCATACCACAGACCTAGAGCTTAACCATGATCTCTCTGCCGAATTAGA
TCTGAGTATAAATGGACATCCAACTTGA
>g1089
ATGAGTGAGGAATGTGCAAACCCTCTACTGCTAGGTTGGATCAAGGAGTGGCTGGAGCAA
GCCCGTGAACGGAATAGCAAAGGTGTTACTGTgtgagtaacctggtctccttccactatc
tatggcctgactaacaaccgtcagTTATAAAAAGGCCTACGAGTCGATGAAAGCATGTCC
CCTAGAGTTTCAGCATCCATCACAAGCGCAGCAGCTGAATGGACTAGGCCCTAAGCTATG
TGATCGTCTCACGGAGAAATTGAAGGATTACTGTGGGGAGCATGGCCTGCCTATGCCAGA
GCCTCCTGGCCAAGgttagtgttttgaattccaccaaatatctcgccagtctcaaacaat
tgctgattaaaaacaatagCGAATAAGAGAACATCCGGCGAAGGTGTTATAGACCAACCT
GCCAAGAAACCGCGCAAAGCTAAACCTTACGTGCCAGCCCTACGATCTGGTGCATATGCA
TTGCTCTTAGGCCTGGCAACTATAGGTGAAAATGCTTCACAGGGAATGACTAAAGCTCAT
CTGATAGAAGTTGCTCAACCTCACTGTGACAGCTCCTTCACGGCTCCCACGGACCCAAAA
AAATTCTACACTGCATGGAATTCCATGAAGACCTTGATCCAGAAGGACCTCGTTTACGAA
CATGGACGTCCTTTGAGGAAATATGCTCTTTCAGAAGATGGTTGGGAGGTTGCGAAACGT
ATCCAGAAGACTCTTCCTGGGTTCTCCGAAAGCAACACGTCCCTTGCTGACAACATGGCA
TCCACGTCACAATCAAATCCAGTCCAAAATAATGATGATGACGACGACGACGAAGAACAA
GGACGAAATATTCTAGGCTGGGCTGCGAACACCGAGGGTCCTATCGAACCAATTACTCTA
CCCCCTGGCAGTTTCACGATTCAATTAGTGCTGGATACGCGAGAGGTGCGCACTTCCACA
GATCGAGACTACATCGCCAACGAGCTCATGAAACAAGGTATTACGCCTCAAGTACGTGCT
CTGGAGCTTGGCGATGCTATGTGGGTCGCAAAATGCCAAGATCCGACCTACATGTCGCGC
CACGGCGAGGAGGGTGATGAGGTGATGCTGGATTGGATCATCGAACGAAAGCGCTTGGAT
GATCTTATCGGCTCTATTAAAGATGGCCGATTCCACGAACAGAAATTTCGTCTGCGTCGC
TCCGGTATCAAAAACGTCATCTATCTCGTTGAGGAATTTACAGTTACTCATCCAGATGCT
GGCAGTGGGAGTGGACCGAAATACCATGAGATGGTTGCTTCGGCCATTGCTTCAACGCAG
GTCGTTAACGGTTACTTTATGAAGAAAACACGCAATCTGGATGACTCTATTCGATATTTG
GCTCGCATGACTCTTCTTCTTCGAAAAATGTATGGTGCTCAAGACTCTCCTTCCAACGGA
GAGCCCAGCTCTACCCCGAGAACAGGCAATCCAAAAACGGTTTCGCTTATACCAAGCCGA
CGGCTCTCTTCCACACAATCCTACCTAACACTTCTTGAAGAACTTCGCGCCAAAAATCCG
GATTTCACCTATGGCGTCACATTCTCTACTTTTTCGGCGCTGTCTTCGAAATCAGATGTA
TTATCACTTCGCGATATTTTCCTCAAGATGCTCATGTGCACTCGTGGAGTGAGCGGCGAA
AAGGCGCTTGAAATACAACGACGGTGGCAAACGCCCCGCGAATTTGTTGAAGCATACATG
GCCCTGGAGCCTCAGGATCGAGAAGCAATGGTATCGGTGAAGCTACAATCCTTGGTGGGA
AGAAAGAAGGTTGCTAAAGCCCAAAGCAAAAAGATCGCTGAAGTTTGGGGCACTGGAGGG
AAATGA
>g656
ATGCCTCCTCCGCTTCCCTCCCACCACCGTGGGATGACCGCAAACCCGCTCAAGCCTGTC
GGTCGGTACCGGCCAGGAAAAGCGGTTGCGGAGGAAGAGTCATCTTCCGAGGAAGAAGAA
GAGGAGGACACTGAGGCACAAAGAGAAGAAGAGATAAGGCGGCAAGCCGAGGCGCGACGC
CGACGACAGCAAGCTCCGAAGGCAAGCTCATTCCCCGCAGCGGCGGCGCCAAAATTCCAA
GAACAAGACGAGGATGAGGAAGGATTTGTTACCGAGGATGAAGAGGACGAGGAGTCTGCG
CCGGCGCAAGCTCCGCAAAAAGCTTCACCCGCAGTACGAACCGACCAGCCAGAAGTTTCA
GCACCGAAGGTCGCTCCCGTAGTCAAGCCACAAGAAAGTGAGGATGAAGAGGAAGACGAA
GAAGAGAGCTCAGAGGAGGAGAGCAGTTCAGAAGATGAAGCGCCGCGGAGGATGCTTATT
CGACCCACCTTCATTAAAAAGGACAAGAGGGGCAATGCAGCAGGGCAAGATGCGAGCGGT
CAATCTCAAGCAGCTCTTGATACGACAAACTCGGCGGTCGAGGATGAGAAGCGCCGCGCA
CAACGACAGGAAAAAGCAGACCAACTTGTCCGGGATCAGCTTGAGAAGGAAGCAATTGCA
CGCTCTTCTGGAAACCGAGCCTGGGACGATGATGAACTTGTGGAAGCTGATGAGGAGGGG
GCAATTGATGACCGTGACGGCCTCGACCCAGAAGCAGAATACGCAGCATGGAAATTACGA
GAATTGAAGCGCGTCAAACGTGAGCGCGAGGCGATCGAAGAAGCCGAGAAAGAACGCGAA
GAAATTGAACGACGTCGCAACCTCACGGCAGAGGAGCGAGATGCCGAAGACCGCGAGTTC
CTGGCGAAACAAAAAGAAGAGCGAGAGGCTACGCGCGGTGAAACTGGGTTTATGCAAAAG
TACTTCCACAAAGGTGCTTTCTTCCGTGACGACTTGGAGCGCGAGGGTCTTGACCAACGA
AATGTCATGGGCCGGCGGTTTGCAGACGATGTCAATCGCGAAACGCTTCCTCAATATATG
CAAGTTCGCGACATGACAAAGCTTGGAAAGAAAGGTCGTACTCGTTACCGTGATTTGAAA
TCTGAGGATACGGGTCGCTTTGGCGAGGGTTATCAAAACCGACGACGGGATAATGCCCCG
CCGATTGGCGTTACAGACGAGCGATTCATGCCTGATCGAGGCGATGATCGTGGACCTCAA
GGCCCGACAGGGGCTAATGCTAGTGCAGTCCGGCCCAGGCGGATGTCCCGATCTAGATCA
CGCTCACCACGACGAGATCGACACGACAGAAGTCGATCAAGAGAGCGGCGGAAACGCAGC
TCCTCTCCATACAATGATCGGGACAAGCGTCGGCGTGTCGAGAGCTCTTAA
>g801
ATGAATTCCGTCGATGCCTCCGAGCATTATGACCTAGGAAACACCGgttcgttcttcttt
cgtgtatcgttcgcaaatttattgcccaaaaaaaatctaagaaaagaaagctgacagccc
tgggatggacctcaagATCTTGCGCCCTCTCTCCTCACCATTGTCTTCGATACCAATCCC
CATGCGTGGACAGCACTAAACCAATCCCTTCCACTATCCAATGCCATCGCGAATCTCCTC
GTCTTCATCAATGCCCACCTCGCATGCAACTACGCCAACGAGGTTGCAGTCGTCGCATCC
CACAGCCAAAAGGCAGCATGGCTATATCCATCTCAACATGATGCGTCTTCGTCCGCTACC
GCTGCCGATCGCGACGGTGATGTCTCAATGAACGGTGCCGCTTCAGTCCAAACGAACAAA
TACCGTCCCTTCCGTATCGTCGAGGAACAGGTTACGAAAAACCTCAAAGACCTCATGGAC
TCAACCAGGACTGAGGATCTACGCGGAAACACCTCAACGATGCTCGCTGGTGCCCTCACA
CTCGCTCTAAGCCACATCAATCGGCGCACAATCGCCTGGGCCGAGGAACACGGCGGTGCA
GATCTCGAAGATGCCGCCGCAGAAGGTAGTGGAGCCGCGTCTGGAGCAGGTCGACATTCC
GCTATAAACGAGGATGAGCGACTCCAAAGTCGGATTCTGATCGTTTCCGTTAGTGGATCG
AGTGATTCCGCGCATCAGTATATTCCCGTCATGAACAGCATCTTCGCTTGCCAGCGTCTT
CAAATTCCCATCGACGTGTGCAAAATAAGTGGCGACGCGGTATTCCTTCAGCAAGCCTGC
GATGCTACAAAGGGTGTATACATGGCGTTATCTGAGCCGCGTGGTTTGCTGCAGTACTTG
ATGATGGCATTTTTGCCTGATCAGCGCTCGCGCCGTCATTTGGTACTTCCTACGCGTGTT
GATGTGGATTTCCGTGCTGCTTGCTTCTGTCATCGCCGAGTCGTGGATATCGGGTATGTT
TGCTCCATCTGCTTGAGTATCTTTTGTGAGCCGCCTCCCGGCAACGAGTGCCTGACTTGT
GGGACTTCATTGGATATTGGAGATTATGGCGCTAAGCCCGCTCTAATTCCGAGAAAGAAG
AAGAAAAAGAAGCGGGTCAATGGGACTTCGGCGACTGGGACGCCCATTTCAACGCCTACT
CCAGGTCCTTGA
>g1034
ATGGCCTCTCCAACGCAGCTCCAGACTTTTGAAACCAAACCGCGTGTCTTTATCCTAAGT
GATATCTCCAATGAGCCCGATGATGCTGAGTCTTTGGTGCGCTATCTTCTTTATTCCAAT
CAGTTCCGTACGGAGGGATTGGTTGCATGCACCTCGACCTGGATGAAAACCAAGGTCTGT
CCACAGGACATGCACAAGATCATCGATGGCTATGAGAAGGTGGTCGACAATCTTAATGCC
CATGCGCATCCGAATGACCCTTATCCAACTGCCCAGTATATGAGGTCTTTGATTAAAAAA
GGCGCAGAGgtaaaccaatgaaacttcttggatcataatgaacgcagttccctaactact
tcctttcagACGTATGGCATGACAGCAGTGGGTGACAACATACCCCTCAGCGAAGGTGGA
CAACTACTCCTGGAACGCATAGAGTCTCCCTCGGAAGATCCTCTCTGGGTCCTCTGCTGG
GGTGGAACTAATGTGCTGGCTTCCGTCCTCCTCAAGATACAAAACACCCATTCCGCTTCC
GCCGCAGCTAAATTGCGTTCAAAGTTACGCATTTACACAATCTCAGATCAGGATGACACT
GGTGTCTGGATCCGATATAATTTCCCTGATATATTCTATATTTGCTCCGTCCACGGCTGG
AACCAATACGGCATGGCTGCTTGGTGTGGAATCTCTGGTGACGGCTGGTACGGCTTCGAT
CAAGGTGGACCGGACCCATCCAAAATCAGCAAGGAGTGGATCAAAAAGAACATCCAGATC
GGCCCTCTGGGCTCCACGTATCCAGACTATATGTTCATCCCCGAAGGTGATACCCCGACT
TTTTTGTATATCATCCAGAACGGTCTCGGTGTGCCAGAGCACCCGGAATACGGATCTTGG
GGCGGGCGGTACATCCCCACAGATATCAGCGGCAAGGGCGTCCATAATGGTCATTTCAGT
GACACAGTTGATGAAGTCATTGGTCTCGATGGTCGCAAGCACAAATCCAACCATGCAACG
ATTTGGCGGTGGCGTGATGCTTTCCAGACAGACTTCGCTGCTCGAATGCAGTGGTCTCTT
TCACCAGACTCAAGTAAAGCTAACCACCACCCAATCATTGATATTAATGGCAACAAGGGT
CTGCAGCCCATTCATCTCCAGCTGGAGGCTGGCGCCACCATCCAGCTTGATGCTTCGGCT
TCATATGACCCAGATCCCAATGATACCCTCACATTCAAGTGGTACCAGTACCGAGACCCA
AGCGCGTCGCAATGGTCTGTCCATCACGAAGTTGGTCAATTGGATATCAAGCCGCTTAAT
GATATCAGTAGCAAGGTTGAAATCAAAATCCCGCCTCCAGAGAAATGTTGTGTGGAATTG
ATTAGTCGAGCGGCAATTCCAAAAGGCCAAGTGCTACATCTGATTCTTGAAGTGAAGGAC
AACGGGTCTCCGGCCCTCGTCAGCTATCGCCGCGTGATAATACAAACAACGAATGAAAGG
CTTCTAGGAGGCGGCGGCGGTGCTGAGGCTATCGGTGACCTGATGCGTGATGTCTTGCAA
TAG
>g1029
ATGGCGCCAGAAACGGAGGCCGGCGCGATTCATATCAACGGGGCTGAGGGTGTCGACGCG
AGCCCCAATTCGACCACCAATCCATACGAAACAAACCCAGCTAAAATTCCGCGCGATGAC
CCTTTTCTCACTCGAAGCATGCAGTATGGCCGTTATGCTCCACATGCTACCGATTACATC
CCTCGTTATCAGGCCTGGCATCAGTCTGACCCCGAGACGAACACTTTTTGGCGAGATGTT
GCGCAGAGATTCTGCTCCCCAGAATATTCTCTCAATGATCCGGGACCGAGGGAGACATTT
GCTGCTGGTAGTCTGATACTTCGAGTCGACCGTGACCCTGTCGACAGTGGAGCCGCCGAG
CGATACTCGTGTGCCAATGCGAACGAACTTTCTGCGGCACGAAAAGTGGAGGAACTGCTG
CGCGAAATCGGTGTTACTGTTCCGGCTATATATTTTTGTGGTACAATCGATGGGAAAAAT
GTGACAATTGAGTCACGAGTCCCGGGTGTTTCTCTGGAGGTAGCTTGGCGATATCTTAGT
CCCGCGCAAGTCGCTATCTTCAAGAACCAGTGCCGTCAACTCTTACAACATATTCGAAGT
GTCGATCCCCCTCCTACTGAACCTTCTTACGTTTGCCGCGGGCTTAATACACAAACACCA
CCCCAAGGGTGTGAGATGGAGCGATCTATACTTTTCGCCGAAAAGGATACCAAGGAGGAC
CTGTTCTTCACGCACAATAATTTGGTACCGGCAAATATCATAGTAAAGGATGATCGGATC
GTTGGAATCACTGGGTGGCGGGAAAGTGGATATTTTGGCTTTGCTCGAGCTCAAAAAGTG
CATCGATCGTTACGAGATCTCCAGCCCAGTCCGCAAATCAGCAAAGATGAGACATGGCTT
GATCTTTATAATGGTGATTATGATCCCGTCAAGAGTGCGCCATTGGTCGCAAATAAAGAC
ACCCCTCTACCGTCTGTGAAAACGGAACCTACAAGCTCATTTCTCGAAAAATTCCCGGCC
AGCGATGACTTGGACACCAAATCGCCAGGCATGGACGGGACTAGTGAACATCCGACATCC
AAGAAACTTGCCAATCTAAAAAACGGAACAGTTTCTCGGGCTTCATCTTCCGATCGTTCA
TCACCTGCAACCTCCGTCAAGCCTGCACCGGCTAAAAAAGCGATATCTGCCACTGCCAAA
AAAGGAACGGCAAGGAAACCAGCAGCCAAGAAGCGGAAAGCGAACGACGTGGATGCGGAC
GGTGCTGATAGTCGTCGATCAAATACACCGGCATCTCGCACCAGTAAAGGCCCAGGAAAG
AAACAGGATTCTGTCTCAGTCGCAGGCTCGCCAGCACCGGAAGATAAGAAGAAGAAAAAG
AAGGGTGCTAGGAGGCGTATTGTAGATGACGATGAAGAAGATTTCGAAGATCCAAATGAA
GTCTTTTGCATTTGCAGACGGCCGGATAACCATACCTGGATGATTGGGTGCGACGGTGAT
TGCGAAGATTGGTACCATGGAAAATGTGTCAATATTGATGCTCAGGATGAAGAGTTGATC
GAGAGATACATCTgtaagttgtgtcccccgtcattatactaggcaagcattcaatctaac
aggagaatactagGTCCCAACTGTGAAGCAAATGGACAGGGCCGTACAACATGGAAACCA
ATGTGCCGTCTTCTTACATGTCGAAAGCCGGCACGCGCTAATCCCAAGAACCCTAGCAAG
TACTGTTCTGACGACCATGGCCAAGAATTCATGCGCCAACAAACCCGTCAACTCAAGCTT
GGTTTATCCCAAAATGGAGTGGAGGATTTAGGCAGCATGGGCGGTGTTCTCACGGCTGCC
GATCTCAAGGCCGCTATCATCGGTGTGAATTCGGTGGAAGAGTTTCGCAAATTAGGTGAT
AGGATTATATCCCCATCATCTCCAACAGAAGGAATCACTCCTCGCCCTGAAGGCAAGAAC
GAAATAGCGCCGCTGGCCGGCAATGGATTTGATATTAATCCGAAGGGCCTGGAATATTCT
TCTAAGGAAGCTGCACAAATAGAAAGGTTACGCAAACTGCGCGACGACCTTCTTCACCGC
AAGGAGATGCTTACTGCGCGTTCGACATTTTTGGGACTTCTGCGACCGCGAGCAAAGGGT
GTGGTGGAAAAGTTGAAACAGCAGGAACCAAAAGGTGGATGGAAAGATATCTGCGGGTTT
GATTCGCGACTTTCGTGGTCAGATGAGGAATTTGACGCATGGCGGTTATCAGAAGCCGGA
AAGAAAGCTCTGGCCGAGGGCACAATTGAGGTCATGGCAGTCAGCTTGCCTAGCGATACC
GACGCAGATGGTGATACGGCTATGAATGGCGAGGGTGAAGATGAGATTTCTTTCTTGACT
CGCGGTGTTTGCACGAAGAAACGATGCGAGCGACACAAGCAGTGGGTCAAAGTCCAGCAG
CAAGATATTTTGTTCGAAGAGAACACCGCCGATGAAGACCTTGCCAAATGTGAGCAGGAG
GCGCGTAATGTGGCTGAAAGTGCTGTTCTCAGGAGGTGGGCTGAGAAGGAGAATGTCCCA
ACTGAAGCCGGATAG
>g1188
ATGGCACCATCTATTGCCGAAGCGTCTTCTACAGAAATAACTGTTCCTGTCAAGGCCAAT
TTGGAAAAAGCCACCAACAAGGCGAAGATACGGAGAGTTATCGAGGAAGAAGGAGGAAAA
ACCACCGCGAGTgtatcttctgccgcaaaccttgggctttgttacaagttgctaatatcg
agttttgtttgactagTATCCAAATTATCTTCCTACTTGGGACTATGGCGAAAAATATCC
TGCGCTGGAGCCATTCGTTCACGTTGATCATGGAAAAAATGCCGACCCTTCTCTGAAGGA
TTTGTTGACGGATGGAGCGAAGATACAAAAGCTCACACCAACGATCGGCTCCGAGGTCAC
GGGCGTGCAGCTCAGCAAGCTGACACCAGAAGGAAAGGACCAACTGGCCCTGCTTGTTGC
ACAGCGCAAGGTCGTTGCTTTCAGAGATCAGGACCTTGCAGACTTGCCAATACAGGAGGC
TCTGGATTTTGGCGCTTACTTTGGCAGACATCATATCCACCCAACTAGTGGATCGCCAGA
AGGATTCCCCGAGATCCACTTGGTCCACCGCAATAACAATGCCTGGGAGTTTGATGAATA
TCTAGCGGCGAAGAATAGCAGTGTTTCATGGCACTCAGACGTAACTTATGAGCAGCAGCC
ACCTGGCACAACCTTCTTGTACATTCTCGACACACCCGAGGTCGGAGGAGATACAGCATT
TGTGGACCAAGTCGAGGCGTACAACAGACTGTCACCGTCAGTGAAAGAGAGGCTGCACGG
TCTGAAAGCCGTACATTCGGGTGTGGAACAAGCCGAATTTAGTTCAAAGCGTGGAGGAGT
GGTCAGAAGGGAGCCGGTAAAGAACGAGCATCCACTTGTTCGAACCCATCCTGTAACGGG
AGAGAAAGCATTGTTCGTCAATGCTGGCTgtaagtttaaattaggctatgttggaaattt
agaaggctaactagatgagcagTTACTCGAAGCATTGTTGGTCTGAAAAAAGAGGAGAGT
GATGCACTTCTGGGATTTCTGTTGACTCATATTGGCCGTGGTATTGACTACCAGGCTCGC
ATTCGATGGGCCCCGAAAACTGTAGTCGTTTGGGACgtaagttactctcgaactcaagaa
aactttcaaacccatacttactataacttagAACCGTATTACTGCCCACTCCGCAATTAT
CGACTGGGTGACCGGCGAACGCCGACATTTGGCACGCATCACTCCGCAGGCAGAACGACC
ATTTGAAACACCATATGTCCCCGAGAATAAGGACTCACAAATTTGA
>g472
ATGACACATCTCCAGGAATTATTCAATCGGGCAATTCAGCCATTGCCAGCGATTGATGAT
GATAACTTCACGTCCCATTTTGATACCTTTGCAGACAAGCAAGTTGTTCTCTTAGGTGAT
GGAAGCCACGGCACTTCAGAATTCTATTCTGCAAGAGCAGAAATTACCAAGCGATTGATC
CAAAAACACGGTTACACAATTGTTGCCGTTGAGGCAGACTGGCCAGATGCTGAGGTCGTC
GACAGATACGTACGAATGCGACCGGGACCCAGGGCAGGCATTGGTGGTGTGGCTAAAGGA
CATGAGCCATTCAAACGATTTCCAACTTGGATGTGGCGCAACCGTGACATGCAAGATTTA
ATCGAATGGATGCGCGACTGGAATACACGCCAACCTCCCGACAGACGTGCGGGATTTCAC
GGCTTAGACCTGTACAGTATGGGAGCTTCGATTCGGGCAGTCATCGATTATCTTGATGGT
ATAGACCCTGCCGCAGCCAAGGTTGCACGAAAAAGATATGGCTGTTTGGAACAATGGACT
GATGATCCAACTTCATACGGACTGGCATCCCTTCGTGGAATGGAAGATTGTGAAAGCGAG
GTGATGGCTATTCTGCGGAATCTCCTCAATAGAAGAATGGAATATATCGGAAAGGAATTT
GGTGGTGGCGAGGAGGAATTCCAGAGTGGTAAACAGAATGCCTACCTCGTGCGTGACGCA
GAGAAGTATTATAAAGAGATGTATTGGAGCTCAGCAACATCATGGACAATGCGAGACACG
CACATGTTTGACACTTTGCACCGACTCATGCAGCATCGGCCACCCCCTAGACATAAAGTA
ATTGTCTGGGCCCATAACTCCCACGTCGGAGATGCACGTTATACCAGCATGGGAATTCGC
CGAAATGAAGTCAATATTGGCCAGCTATGTCGGGAAAGACTTGGTCGGGATAATGTCTGC
ATTCTTGGATGTGGAACCCACACTGGTACAGTTGCCGCTGCACACGACTGGGATGAAGAC
ATGGAGATTATGGATGTGAATCCTTCGATGAATGAAAGTTGGGAAAGGATAGCGCACAAT
ACCGGCGTCCCGAGTTTCCTCATTGATCTTCGTCGTGATAAAATCGATCGCTCCCTCAGA
GCGGCGATGGCAGCTGAAGATCGACTTGAAAGATTCATCGGTGTGATATATCGACCTGAT
ACCGAGCGGACATCTCATTATTCGCATGCATTCCTTCACAAACAGTTTGACGGGTATATC
TGGTTTGATCGTACAGAAGCTGTGAAACCGCTGGAGACTATTCAGCCAAAGACGGCACTC
GGAAAGGAAGAGACCTATCCATTTGGACTTTAG
>g1295
ATGGAGACTTACTACGGTCACGTTCGCACTCCAGCGGACGCAATCATTCTTTTCGAAGCC
TGTCGCATAGGTCTTCTTCCACGAGTGCAAAGACGACTTTCAGAAAAAGAGCGACAATCT
ATTCGCTCGGGGTCGGTGTTTGTCTGGGATGAACGAGAAGCGGGTATGCGAAGATGGACC
GACGGGAAATCATGGAGTGCAAGTCGAGTATCGGGCAGTTTCTTAACCTATCGTGAAATG
GAGGGAAAGCGTGGGGGAGGCAGCGTCTCACAAAGCTCAGTATCAAGAACTGGGAAAACA
CCAGAGAGTACACGGGGTAGCGATGAGGATCGCGGTGACGGTACAGACGAGGGGCCGGAT
GGTTACAGATATAAGCCCGACGGGTTGATGAAGCAGTCCTTTAGTATCACCACCTCCACT
GGCCAGCATCTTCACCTCATCAGCTACTACTCGCGCTCACACCCTTCTGCTGCCAATCTA
CAACAACCAACCACCGACCCCGCTCTTCGACATGTACGACCGCAGAAAGGTCTGTACCCT
GAGTCAACAGTGAACGACCAACAAAACCTCCCTGTCGTTACCCGTGGACCGATGGCGGGT
GCAGCGGCGTATCCCATTACTCCCCACCCCATGGGCGCATACGCGCGCGCCACTCACGCA
CCTTCATATACGCCGTCATCCTATGCCTGGCCCCCCACCCCTCTTGCCACTCCCCCCACG
GTGGCCGTGCCTTCATATGGTGCTGCCACCTACCTCCCACCGGTCTCGGCTGCGAATGGC
CCTCCAGGACCTCCAGGACCTCCGGGGCCTTCTCCATATGGACCACCACAACACCAACCG
CCACCTCACTCCCTACCTCCTCCCCCTCATGGCATGCCAGGCCCATATGAACGGCCTGCT
CACGCAGAACCCAGTCATTCCGTGGCTCCGCCATCAGTCCTGCCTCAAGGCTACCCAGGT
CGTTCACCTCGAGCAATGCATGAAGCTCCGCCGCAACAGCAAAGAAGCCCGCGATATGCG
GCTGTTCCAGATCCTCGCATGGTTTCACCCCGAGTTCCAGCGGGCGCCATTCCGCCGTCC
AATGTTGTGGCTCACAACAGCCCTCACCTGTTAAAGCAAACCCCGCCAATTTCTGCCCAA
CAACTTGGCCCAGTAGGCACACCCCCAAAGCCCGTCGAGGCCAATGGTGTCCCTGGCATT
GGCTCACTAGTGAGCGGAACCTCACTTGCTCCTATCACTACCATGGCTGCACCCCCTGGT
GCCCCGGGAAGCCCTCCTGGTGCCCGCCCAGGTATTGGAGATGGACCCCGTGATATTCCA
AATGAGAAACTCGGATTCGGTGGTGAAGATATGAGAGCATTGCGCCAGCTGGACCGAGTA
TTCATTTGA
>g174
ATGGCACGCACATTACACGTTGCAATTCTTGAATGCGACACGCCAGTTCCCGCGGTTGTG
GAAAATGTCGGCAACTATGGAGTTATCTTTGAAGCGTTGTTGAAGAGGGGATTAGTTGCA
GCAAACTCCACTGTCGATCTTAAGATTAGCAAGTGGGATGTTGTAGGGAATCCGGTCTAT
CCGAATCCTAATGATTGTGATGCGTTTCTTCTGAGTGGAAGCAgtaagtagcaagcagca
tatttaccagtgatatctactagagttgcaattgctaattttcagcagAACATGATTCTT
TCGCTGATGATACGTGGATCGTGAGCCTGACTGAATATGTCAGGGGTATCGTCCAGCATC
ATAAGAAGCCTGTTGTCGGTATCTGCTTCGGCCATCAAATTCTAGCACGCGCGCTGGGCG
CTCGTGTCGGCAGAGGCGATGGCGGTTGGGAAATCTCTGTAGAAGAGATTACACTGACAG
ATGCTGGAAAGGATCTTTTCGGCAAGGATAACTTGgtatgtcaccaaaaagccataaatt
gaatatccccagctgagataaatctgacactttttagTATCTGCAACAAATGCATCGCGA
CGTCGTGCATGAAGTACCAGAAGGCTGTGTCAACTTGGGATACAGTCCCCGTTGTGCAGT
TCAGGGACTTTATATGCCTGGACGTATCTGGAGTGTCCAGGCTCATCCTGAATTCACTGA
ATTCATTATGTCTTGTGTTCTTGATGTGAGACATAGTACTGGGATCTTCAATGATGAACT
ATATGAGGATGGGAAGTCAAGGGCAGGAAAGCCGACTGATGGGACCAATCTGGAAAAAGA
GATTGTTAAATTTATTATTGAGTCGTGTAATAAGTGA
>g931
ATGAGTGTACGTCTCCCCAAACCACGCCGCACCGAGCTCCGCGATGCGCTCGTTCAAAGC
GATCAAGGCCTGCGTCTGGTGTCCTTCACTAGAGAGCCCCGACTAACATTATATCTGCAG
TTCCAACCCGTCAACCCTCGGCCGTTCCTCCAGGCTAGgtacgcgacttccatccagctc
atttaccccctccgcttgccattgaacaaaccagcaaatatcgttgctattatctcgcat
ttcgtccattatgactcatataactaatccatttttgtctacagAGTCGGCACTGAGCTT
GTCATCCGTTTGAAGTGGGGACAGACTGAATACAAGGGTACTCTGGAGAGCATCGATTCC
TACATGAACGTTTTGCTGCGGGATACGGAAGAGCACATTGACGGAAAGCACACTGGTTCT
TTGGGATTAGTTCTGATTCGgtatgcataggcccgcccaagcccgcccaacgactgctgg
aactcatcggtatggcatttagagggaaggatgctaacaacagcttaacagGTGTAACAA
CATCCTCTGGATGGGTTCGGCGGCGGACGTGGAAATGACGGATCTTGGTTTAAAATAA
>g1012
ATGAGCAACGATGTCCGGCGTTCAAATCCCCCTGCCACCCGTCGAAATGGGACCCTTCAG
TCCTGCGAGCCCTGCCGACGGTCCAAACAGCGCTGTGGCCACGAGAGGCCCGTTTGCCGC
AGATGTGCGGGGAAGCGCATCGGCGACCAATGCTTCTATCACCCTGCTCCAATGACCAAA
CGCACGTCGGATCAGGCCAATCCACCGTCCATATCATCTAATCGACTAACTAGCCAACCT
ACTTCGAAgtaagaatgccatcatataactagtctacccgagtaaatggttcaatgtcct
aaattttactatctagCGCGTCAAGTCCTGGCTCATTGGGTACTGGACGCATCTTTGCGC
CCTCGGATTCCCACTCTTCTCTACCGGGATACCTAGGTTCCACAAGTTTTACTGCAGTCT
TGGCTGAACACCGCAATGAGATTCCTTTTGAGCCGGAGGAGAGCCTCAGCTCGTGTCCCG
TTTTGACTGTGGAGCCTGACCGGGTACAGTCCGGCGCGGAGGTTCTACTATTTCTCTTCA
ATTTTAAAGATCGCCAAAAATTATTGGATAAATTTTACCTCCGAACATGGAATGCCATCA
TCCCAGAAATTTTAATGCAGGCCACATTGGTCTCGCTTGGCAGAATCTTTGACGGTTTCG
ATAATAACAATTTAGTTTCTCAGTTGCAGAGGCTCGCTACTCAAATATTCAGGAATACTT
CACGGCCAATGGTCACCCATCAACCGATGACTATTCAAGAATATTGCGACTCTTTTACGG
GTGAGAATCTTCGATGGGAGCCTATCGGAAATATCTTCTCCATAATTGGTCAACAGTTGG
TGATAACCCCTGACAACGACCCCGATTTTTCCCAAGAGTCAGACGATCCTCGCGCAAAGG
ACCGTCTTCTCGATCAGGTTGCTTCAGCAAGTACCATATGCCTCAACTTTTGTGACCAAG
CATCATCGGCCAATGAAATGCTAGCCTATCTTCAGTACAATGATGTGATGCTGCAGACCC
AGCAGTATGGCGATACAAgtttgtgactctggttataaacccgcgttttgacactacatg
aaatgactaacaatagaatctagGTTATCAAGCATGGCGTCGCCTGGGTGACCTGATAGC
TACGGTTTATGCTGCTGGTCTTCATACAGATGGAGAAGACCACAGTCGCCCTTTTTTCCT
GCGCCAGTGGCGACGAGGCTGCTTCATATCTGCCTTTTATATGGATAAAATGCAAGCAAG
CTTTGTTGGTCGACCTCCACTCATGAACTACCGATATTGTACAATAGATCCTCCTTTAGA
TCTAAGCGACGAAGTTCTCGTTGAAGGAGGTGAAGCTCTGAGCAAGGCCATTTCAGAGCT
CGACAGTAATGGCTGGAACACCCACGGAGGTCGTTACCGCATGACTCCTTCACGGCTACG
ATTCCAAATGGCAATTTGCAGAGAACAAACTCTCGAGCTGGCTCTCGGAACCCATCAACC
ACAGGAATTGAAGCAGAAGACACAgtaaagttttctttcccagcagcttaaaccgaaata
actccaactgacatcttacgttacccaatagAGAAATTAAGGAGAAGATACGTGCTGTCT
GGGAGTCTACTCCGGATCAAATCTGTTATGATCGCCGGAAGAACGATGATTTTCATGACG
GCTTCCTGACGATTGTCTACATGTACCTCAACTATCTTTACACGTGCTTTCTGCTCCAAA
GAACATTGATCAAGCACACAAATACTGGGCATGAGGCACTCTGTGACATCTCCCGCCAAA
CGTTGGCCATTGTCATCAATCTTACCTCAGCGCGCAGCCCGATGGTGGACCTAGACAGGC
ACTACTCATGGATAgtatgtcatccaatgtcggcctaattcacaccttaggatagcatgc
cgtttctaacactttcgaacccagGCCCTCACTTATGGTTTGCCCACTGCCAGTGTTCTG
CTACTGGAACTACTACGTCAGTCCCACGAGCCTGGTCCGCATAACGTCGAGCTTCCTCGA
TCAGAGTTAATTCGCAACTTAAGCGTTTTTATATCCTTGTTATCTTGGGTATCACGCCCA
GGCCATGGAAATTATCACACATGCAAAGAAGCAGAAAAAAAGCTCTCGCGGATCCTGGAC
CAATTGCTCGACCCGCAGCCTGTACATGCAGAAATGGTCCACGATGTCACTTCTGGATTA
TCCAATTTTCTTGACTGGTCAAATTACAATACTTGGGATTTCAACACGGAGTATTTTCCC
ACTGCAGATGGATTCACACCATGA
>g312
ATGGCTGTTGGGACGAACGCGAACGCGATCCCTCTTTCTgtatatagaaaagggggagca
atattaaaattcgcaccgctaaatcagtaggtcgaaaaccgcacaaacctcgctaacgcc
gcaaaccctagcatcgccagtatagagcagcttataaaggctacctaagcaacacttaac
catattaacagtactaaatataatcagccgcctaatcgcaacgttattatatttatctag
aatataggtatctatacaaaaaacactgactataacgacctttctactatacattatagt
aataaagatatagtacactaacgattagattactactattactaatactattagtattat
aagtaaatatatataagatatcgagaccactattaccttagtatcctaaaccctaatccg
tgcagATATGCAATATTGCCGGTGGGACTGAGACAGGTACCCATGTCATCGCAATGGATC
CTTCTGGGCCACTTCATGCAGGTGAAATGCAAGTCCTGGGTCTGGGAACAGATGTTGACA
TCGTTGATCCGGAAACTGGGGAGTTAATCGCGCACACGGGTGAAGCCGGTGAGATGATCA
TGAGACAGCCTTTCCCGAGCATGCCTTGTTTCTTTTGGGGCGATACTGGAGGAAAGATAT
ACAAAGCGGCATATTTTGAACGTTTTGCGAATATCGATGTATGGGCGCAGCATGATTGGC
TGAGAAAGAATCCAAAAACTGGAGGGTATATCATGCATGGACGTAGTGATGCTGTTCTAA
gtaagtcgggcatactttgatcaacaatatcgaggaggctaattagtacagATCCTTCTG
GCATTCGATTCGGCAGTGGTGAAATATACGCCATTAATGAAGCGCCGCCATTCACTGATT
ACTTCAGTAACTGTCTTTGTGTCGGTCGTCGCAGGCCAAATGATACCGACGAACAAGTAT
TCCTCTTTCTCCTCATGAAAAAAGGATGCTTCTTGACTCAGGCCTTTCGCGATCAAATCA
AAGCTGCTATTCGGAATGGGTTGTCGCCAAGGCATGTACCGAAATTTGTACTGGATGTGT
CTGATATACCCATGACGATCAACGGTAAACGAGTTGAGATCGCTGTCAAGCAGATTATCA
GTGGCAAAGATGTCAAGGCAAGTGCAACAGTAACAAACCCTGGTGCCCTCGAGGAATTCA
AACGTTTTCGAGAAATTGAAAGCGAGCATTTGGATAAAGCTCGGATGTAA
>g413
ATGCAGTCCTTTCTCGAACAACGCCGAATCTACAAACAGCTCGAAAAACAAATCGTAATC
AGCCACGAAAAGCCCGAAGATGTACGAACCCACGAACGTCGCTACTGGTATCACGGCGAA
GGAGGACTCGGCTCAGAAGACCGCGAACCCGATGACGGTGAAGCCGCCGAAAAAAGAAGA
GAACACGGCCATCGCACTACAATCGGCGGCCCTACCCTCGAACCCCGTCACGCAACTCGT
CAACACCTAGAACGAGAAGGGGACGTCGAACGCGCAGATTATGATCCAAATGTCCAGGCA
GACCCCTATACAATTAATACTCGAGATACAATGGGCGGAGATACGGATATGATGGTTACG
GGAGTTGAGAGAGAAAGACCTGCTCGTCGTGGACTGTCAAATTTCAGTGGAACGACTGAA
GGAGAGGAGCCGGAAATGGAGAAAATTATTCTCGTTACGTATGAGGGGGATACGGATCCT
ATGGATCCGCATAATTGGTCTTTTCTGTGCCGAGTTGCTTGTACTACTTTGTTGGGGTTT
CTTGGGGCTTTGGTGCTTCTTTCGTCGACTATTGATGCCAGTGCACTTACTTCTACGCGA
GTACTTTTTAATACTAGTTTTGAGCTGGAGACTGTGCCAACGGgtgagtatattcctttt
acaagatagttcgagacatgatgaacagagctaattcttcatcgttgactagCTGTCTTC
TTGATTGGACTGGGCGTGGGGAGTATGGTGACGGCTCCTATTTCCGAGATTATCGGACGC
AATCCATTATATATTACTTGTCTCACATGTTTTATGCTTTTCGATATGGGAGCTGGCTTG
TCGCAAAATGTTGGACAGCGCATTGTTTGTCGTGGCCTTGCTGGCTTGTTCGGATCTGCA
CCACTTGTCTGCGCCGCAGCCGCACTTGTCGATTTATGGTCTATCATTGAAAGGGTCTAC
GCATTTCCCTACTTCATTATTATAACCTTTTGGGGTGCCACTTTTGGTCCTTTGCCGGGT
GGTTACATCAATCAGTCTCGAAGTACCAGTTGGCGATGGGTTGACTGGGTCACGATCATC
GTCGGTGGATTTCTGCTTTCCCTTGTTATACTCTTCCTACCAGAAACATACAGTCCAATC
CGTCTTTCCTGGAAGGCAAAACAGTTACGCAAATTAACGGGAGATGATCGATACCGTGCT
CCAATGGAGTTCAACCGGGTTTATTTCCCAAGACGTATCGGCCTGGCACTTTGTCGACCA
TTCATTCTTTGCACAAGGGAGCCTATTATATTGATCTTTTCTTGCTACCTCGCCGTCATC
TTCATTATACTCTACACATTCTCCGCCGGATATGTATCCATCTTTGAAAAGGTTTATCAC
CTCAGCCAGAAGAAAACCGGCGTCGCTTTCTTGGGAATCCTCGTCGGCTGCACACTGGCC
GCTCTCCCCGTTCCTCTGAGCATGAAATTTACGAGAAGGGATATATACCGCGCTCGAGAT
CGTGGATGTATACGTCCAGAGCCAGAGTCAAATCTATACATGTCTATGATCGGAGCTCCA
GCTATACCAATCGGTCTATTTTGGATGGGTTGGTCATCCTACGCAGCTGTTTCAATCTGG
TCACCAATAATCTCCTCGGCGGTTTTCGGCTTCGGGGTTGTGTGCGTCTTTGTTTCTGCT
TATCAGTACGTTGCAGCTGCCTATGAGTATCATCCTGGTAGTGCGCTGGCGTCTCTTCAA
ATGTTTCGTCTATGCGCTGCGGGGGTTATGGCTGTTGTTGCGGATATTATGTATGCTAAG
CTTGGTCCGCATTGGACATTGACTGTTCTAGGAGGCATTGCGACATTTTTCTTGCCGGTG
CCTTATTTACTTTATATATGGGGGTATAAGGTGAGGAGGTGGAGTCGGTATGCTCCTACT
GAAGAACTTGAATCCACATGA
>g990
ATGGCACAGTCATTTGGCAGgtaagcctagttcattactgtgtatcattattatgggcaa
cactgatagctctccagAGAGAACGAACATCCGAAGCTGATGTATTCGGATGCAATCGAA
TGGGAGAAGAATCAAGGAACTCTCAGTGATGAGGAAATACCCGCACATTTCAATCCTACC
TCAGCTTCGAGATGTCGCCGCGACGCTCACGCGATCTACCCTCTGCGGGACCTCTTGAAG
CGTGCGTTGACAATCTGCTGGGTTACACTCTTGATCTACGTGGTCGTTAGATTTTTGCGG
Agtatgtttcttccctgcttgattaaatacaaatgggttggacccttctaatatggtccc
gattactccgtatagACAAACCATTTGAATCTATCGATGACCCCACTCCGCTTCCACAAT
CCCCACCAACCGTTTGTCAAACGCCAGAGTGTATCCACGCCGCGTCAGAAATCTTATACA
ACCTTGACCCCAAGTATACTGAAATTGATCCATGTACTGATTTTGATCAATACGTCTGCG
GTGGCTGGAGGGAGCGTCATGATATGCGTGCCGACCAAGGGTCCGTTTTTGCGGGGACCA
TAATGGCGGAAAATGCTGAAACTAACCTTCGCCATATATTGGAACGGCCAAAGGCCCCAG
ACTCGGCTGATAATAACAACTTTGAAAAGATCCAAGCAGCATACCATGCTTGCTTGGATG
AATCCGTAATCAAGCAACGGGGTAGCAAGCCCTTGGATGAACTACTCGCTAGTCTACAGA
AGATCTATCCATCACAGGCTGGATTGATCGCCGGAACCCAAGATCATCTGACTAACGCAC
TATTATTTCTGATGAAATCTGGTGTCGAAGCTCTCGTTTCATCCGGCATTTCTgtaggtc
tcacctcggttttttccctcacgattagaccatggcgactgatagtttattagGCCGATG
ATCGAGATCCCGACAATGTCATCATTCTTGTGACCCCGCCACGTGAAATTGGACTTCCTG
CGATCGAGTATTACAACAATACAGAAGTTCTGAGCAAATATTCAGAAGTTTTGAAACAGG
TGCTACAGGGGTTCGGAGGCAGCGACAAGATTGCTGAAAATGTTGTCGCTTTTGAGAAAA
AGCTTGCCCATGTGACCCCCGATACCCAGACGCAGGAAGATGTGACAAAATATTACAACC
CACGCACTATCAAGGAGACTGAGTTGTTGCTCCCCGAGGTCTCCTTTGCAAATATCATTG
AAGAGCTGGCTCCTCATGAATACAAGGGAGACCGCTTGATTATTGGCTCACCCACGTATA
TGAAAGCCCTGTCTGAAATTCTAAATGATGCTTCACGAGAGACCGTCTCATTCTTTCTGC
AGTGGAAGCTCATTCAACAATATGCTAGCTATATCCAAGATGACAAAGTCAGCCCTATAA
GTCGCTTTGAAAATGAGCTTGCCGGTAAGGATCCTCAAGCGACTGAGGAACGCTGGCGCA
AATGCATTAAGCATCTTGATCAAAGTCTTGGCTGGAGCCTTAGCCGTTTCTATGTCCTGA
GCTCCTTCTCCGAGGATTCTAAGAAGCTCGGTGACCAGATTGTGTCAGATATCAAGGAGC
GATTCGTTTTCACCCTGGATCAGACCTCTTGGATGTCTTCCGATGTTCGTAAACTTGGCA
TCAAGAAAGTGGAGAACATCGTCCAAAAAATTGGGTTTCCCAGCAAAAGTCCGAATGTGC
TTGATGCGCAAGATGTTGAGAACTACTACCGTGATCTGGAGGTGACTAATTCTACATTCT
TTGAGAATGAAGTGGCAGTATCCAGATTCGACCTCCACAACGAATGGTCAAAACTGGGCA
AGCCAACAAACCGGGATGAATGGGACATGACTGCCCCAACAGTAAATGCGTACTATAACC
CACCAGGAAATGAGATAGTGTTTCCCGCTGGCATTATGCAACCACCAGTATTCTACGGAC
CGAAAGCCCCGTTGTATCTGGCATATGGTGCATTTGGATCCGTCAGCGGTCATGAACTCT
CCCATGgtacgttcaattgtctcccaactccgttagattcacgttaatgattaacagCAT
TTGACTCGACGGGTCGGCATTATGACGAGATCGGGAATTACACCGACTGGTGGGATGAAA
AAACTGTCCAAGAATTCGAGAAACGGGCAGAATGTTTTGTTGACCAGTATTCCGAGTTTA
CCGTTCAGGGTCCTGGAAATAAGATTCTTCATGTCAATGGACGCTTGACGCTAGGCGAGA
ATATCGCGGATGCTGGTGGCCTCACTGCCTCATACCATGCCTGGAAGAAACATGATGAGG
CCAAGCCGGATCTCCTCCTACCTGGCCTGACCCATTTCAGCAAGGAGCAGATGTTCTTCG
TTTCATATGCCAACTGGTGGTGCGGCAAGACTAGCAAAGAGGCTGCGGAGCAAGCCATTT
ACAATGACCCGCATGCTCCGAAGTCAGCGCGGAACATCCTAAGCATGGCCAACTCCCGGG
AGTTCAAGGATGCGTTCCAATGCCCTGAGAAGAAACCAGTTTGCAAGCTCTGGTGA
>g1095
ATGGCCAGCTGGGTGGCTCTAAATGTTGAACCGGACGATGCAGTTGAAGAGGAGGTCGAT
GACACCAAAGAGCTTCAGATTGAGGAGGCTCTGAAGCTATACCACAATGCACTCAAGCTT
CACTCCCAGGGCCCGGAATACTACACGCAAGCGGCGGAAGCATATGATGCGCTCCTCAAT
TCAGAGATATTTAAATACCCCGAATCTATCTCCGATTTCAAACGAGCCGATCTGCCAGAC
ACGCAGACTATTGAACCAATTGACGAACCCCCCACAGATGGCATTGCGGAATACAACGTG
AGCGACTCGACTTCTAGTCTCTTCCAAACCCTTTATCTGTCTCGCAAGAATTACGGCAAA
TACCTACTCGATGTCCTTCACGAAACACTGCGCGAGACCCCTAAAGACGAAAAGATAGCA
CTACAGATATCCCAGAAGACAATTGAGGCATCGAAAAAGGCACTTACATCGTTTGCTGAA
GCCCTCGAGCGCGATGACACGGATCTCAACCTATGGAGGCAAAGCGCACGACTCGGTAGT
GCCCTACAAAGCTATCGACTAAATAGGTTTTGTCTGGAAAGTGTGCTGGCGGATGACGAT
AATCGACTGGATGTACGGCCCGAGCAACTGGGTTTAGAGGAAATATTCTCAGAGGAGCGG
TTACGAAACACTCTAAAATCTCTCTTCGATGAATTATCTGCCTCTCAGGTCCCAGTCAAG
AGATCGAACAAGGCCCTAGAAAAATACCTTAAACGGCACGAAGACTCGTATTCTTACCTA
CCAAACTTGCCGGATGACCTTCAATGTCTTGAACCGTCAAGGGGTCCTCTTGCAATTTCG
CCTTCCGCATTGGAGGTGACTCCACCCGAAGCGACATGGGAATCGGTTGGCACCTCCATG
TTGGAGGCTTTCGATGACGATGAAAATACTTTGACACCGGGTCGTCTCATTCAAGTTATG
CTGCCAGCCAGGGATGCGGCACTCGACAAGGACCAGGAAATGGAAGAAGCGGAAAGTGTC
CACGGGAACGAGGAAACGGAAGTTAAGCCTGAAATTGGCGATGTTGAAATGGATAGCGAG
CAAGAAACAAAGCTCGAGAACCCACCGCCAAATAATAGCAAGGCCACAGCAGATTCTGGC
GAGGAGCAGTCATCTATCGACCAAAGTGCAGAAAAGCAGCTCATGGAGTCCCTTGAAGGT
GAATCGATACAGCCCCCGGAAACCCGGGAGAATGCAGAAGATGAGAATAACCCCGAAGGC
GTTGATCCGAAATCGCCATCTGAAACCAGAAAGCGATCATCTGCATCTGCTGCGAACGAG
GATCAAGCGGAAGGAGGAAGAATGAAAAGTCGGCGAACTCGGGCTCGAGAATCAAATGCA
GATGGCTTGGCCCCATTGGACGAAATTGCATTTGACCAAGAAAAATATTACGAAGACCGC
TTAGAGATCTTTGTCAATGCTGATCAGTGGATGTTCAACACTCTGAACTCAGCATTCTCC
AAGTTTGGCCAGGAATCATTAGGCACAATCGAGAGTCTCAAGGCCAAGATAGTCGCTTTG
AACGACTCTGATGATGTACCGGAAGAAACCGAAGCTCGGCTGCTCAAGGATCTACGCAAC
ATCATAAAAACCTGGAATGACGAAAAGTCTCGAATAGTGCAACAAAAAGATGATATTTCC
TCGCTCAAAAATATTCGTGGCACCAGCCGGTCAGGGCTATCTGTTTTCCTCGAGCATTCG
AGAAAGGGAACCAGGAAGCCCATCTTGCAAGAATTATCTGCTGGAGACAGACTTTATAGG
TTTTGTGACAGAGTCAACGAATCCTTGCTACACCAAAACGAGGCTTTATACGAGTGGCTA
AAATGCCTTCTCATGCCAGACTTCGGAGAACAGCTCTCAGATTGGTCCTCCATGCAATCG
ACGTACGAATGCTTCCAATGGCCTGAGCAATTGAAAGAAGTTGTTGTGGAAGTCCTATTG
CAAAGAGACGAATTTTTTTACTCAAGGATGAGCGAAAATGTTGCAAAACTCGAACGTCGC
GTTCTTGATTCTAGCGAAGAAAGTCCTTTCAAGTATCAACTAAGTGACTTTTCCGAGCTC
GAAATGGTTCAATCAATGTATGAGCTTCATCTCGATATATTTTCGTCAGTCGATGGGATG
AGCAGCAAGTTGGATCAGGAAAGGAAGCTTGCCCAAAGCGACCGCCTTGGGAGATGGGCC
ATGCTTTCACGCTCATGTCTGGAATACTTCATCCAGTCCTCCCCGCCAAAGGAATGCAGC
GAAAATATCTGCCTCCGCCATCTGTGGACATCAGTGTTCCATCTCAATCTCGCGGGCGAG
TCTCAGCGTGAACACATATTACTCTGCCTCCAGGATTTGAAGTACATAATCCAGTCTATC
GGCGATCTCAGCATCAGTCTTGTGAACAACTGTGCGATGTCCGACTTATCCACTGAGACG
ATTGATCAAGAGGTATTGAAACTGAAGTGCATGGATTTCTTTGCCAAGGTTTTCAATCCT
GATGATGAGGATCCAGTCTCTCTCATTGAAGCTATTGAACCCATCCTCGAACCTTCGTCT
ATTGAACACCCTGATGGCACAACCGAGTTGAACGATCTCGAAAACCCATCTTGTCACTCC
AGTGAGATGGCGTCTTTTCTTGACCGTGGAGATGCTACATTGCGATTGTTCCTATGGCGC
AGACTCCAGGAAGCTTATCAATCAATCGATTACCCACCCAAAGTTGTCTCCTGCTACCTG
CGCAGCATCGAAACCATAATGACTGAGCTCGAAGATGTTAAGTACATCGAAGAACCTAGC
AGCCAGCGCCAAGCTGCTTTGCTTGGCTGGCTCAAGTCGCTTGATGGAATGATGGCAAAG
GCTATACATCTAATATTGCAGCACTCCGATAATGCCTATGAGTGTATCGATATGGATCAC
CTGCAGAGGTCCATGTCTGCGGTAGCTCGACTAGCTAGAATTCTCCAAAGCTTCGTTCTC
TATGAAGATTCCGTGCGCGTGGGCCAAGTTTCCGGACGTGATCTTCGAAGTTCACTCGCC
AAATCGCTAGAAAACTTCAAAGAAAGAATGCGGGAATCGTATGTCCGCTGTTGGATTCTG
CTATATACCATGTTTTTGGAAGCCATTTCTCAGAACAAAGACCTTTTCCCCGATCCGGCG
GAAGATCGTATTCATGTCCTTCGGAGCATTCACAATGCTCTCGGTGTTCGTTCCATGTGC
AGATACTCACAAAAGCGTTTCTTGAAGCTATTGAAAACCGAGTTGTTAGCGCTTGAAACG
AAGGGTGATTATGAATTTGATATTTGTCAAGTTCTATTTGATCTCCACGGCATCAGGTTC
TCTCCTGCCGACGGCTCAGCAGATCATGGATGCCCACCTGAAAAATTAGATAAACCAACG
GCTGTTATGATGATCGATTTTGTGATGAAGCAAGCCCAGAAAATGAATATGAAAGATTTG
TCGAAGTCCGAGCTCAAGACTACAGTTGAAAAGATGCAACAAGCAATCGGACCAGCAAAG
CCTTCGTCTCAGTCGCCCCAGATGAGCTTCAACCGTCGCATTTTCAATAACTATATCAAA
GCGCCTATCAATCCTTCCAATCTTCTTCGAGCCGTTCAAGGAGTGACGGAACTTTCTATG
GCAATCGTTCCTGGTGAGAATGCCCAAATTGCTCTGAAGGGCTGGTATTTTCTTCTTGGT
CATGCCGCCCTGACAAAATTCCGCTCTCAAAAACGCTTGAGTCCCGGTTCCACTGCAGAG
CTAGATGATGCGATCAACTTCTTCAGACAGGATCTAGACCATGGATCAGGGAGGTGGGAG
ACATGGTACCGGCTGGCGCAAGCATATGATACCAAGCTGGAGGAAGACATTACGTGGGCA
GCGGACAAAATCAATAACAACCGCAGTGATCTAGCAGCAACGCAACGTTATGCTATTCAC
TGCTATGCCATGGCTGTATCGGTGGCTATCAGAACTGCCGAACCAACAGCAGAGACGCGT
CTGTTGCTTTCTGAACTGTATACAGACTTTGGTATCCGTATGTATTCCTCTTCCAGGGAG
CCTTTGTCTATGGGTGCTTTTGGATTATCGGAATTCTCGCGCCACTTCAGCAGCGAGGAA
AGCCAACAGATGTACAAGGCACAACCATTCAAAGAAATGTCTCTCTACTCTGTTTGGAAC
TTCGCCAGTAATCTTCTCAGACGAGCAGTGATTGACAAGCCCCAGCGGTGGTTgtgagtg
tcttttcatctgccaaattttggtacagtagcaaacttactgacaaatgtgtagGGCCAA
CTACTTCCTCGGAAAATGCCTCTGGAAGATGTTTAGCTGTGAGGACTCCATGCGTACGAC
TCGAAGAAAGGTTGAAATGCAAGATGTGATTGATGCATTGCTTGATTCAATTTCAGCTCT
TCCGCAGCGAAGAGATTCGAGAGCTGACCCTATTTTTGAACCTCACTTCAAACTGCTGTC
TGTGGTCCACAAACTTGTAATTGGTGGAAACATGGCCgtgagttataaattcactttaat
cgattcgaatttgcactaactgattccaaaacagCCGCCAGAGGCATGCAAGATTCTCGC
TATCTCACCCTGGGCTCGCAAAGTTGATGCCGCTGAGAATATTGACGGCTGGAAACCTTA
TATGCTTGAGGTCATTAAGCGCTTCAAGAGCGCCGATAAATCAAACTGGCATCACCGCAT
GAGTGCAAAGgtatgtacaaccttgatatatggagcgtttatcaagtactcgatttgact
gacttgactagGCTGCTCATGTGATTTACGATGACCAGAAGAATGCTGCAGCTGCAGCTG
CAGCCAAACATGAGCTATCCCAAATCTTCACTAAGACACTCACCATTCAGGTTTGGCGGC
CAGAATTTGAACGTCCTGGGCGGCATTTCGTATATACAACCCGCTATGTCTATTTTTTCG
TCAGCCTTTTGGACCAGCTTGATGATCGCGCTAGCCTCGATCAATTGCTTCGCCGTGTTC
GAAAGAAGCAGGGTGATTTCATCAATCACACAAAATTGTGGGAAGATGTGTGTCTAAACT
ACGCCAGAATGATTCGTAGGGCCGCAAATATCAGCGAGGGCCACGAAGAACGTGTTTTCC
GACCAATTGGCTGGGAGGAGTTCTCATCCAAGACTGCCCGGCTGGAAGGTTTGAGCAAGC
TCTCCGACGAAAGCATACCGCTTCTTGAACTGATGCGAGACTCTTTGGAGCTTAAGAAGC
TTAACAACAACTTAATGAAAGTCACCATGTTTGAAGATCTCGTCGCGGACCTCTACGCGC
GAGTCTATGAAGTCAACATGCCCCAGCTTGTCGAACAAGTCAATGAAGAGAACAAGGAGA
AAATGAAGGTCGATCATCTCCTCATGGGAGGCGATGGGACAACCGAAACCTCAACGCCTG
CAACCCCTGTGCCAGCTTCTGATACCCCTGCTCCTCGTGGCCGTACCAAGGGTATCGCCC
GTCGCGACATCCAAAAGCGAGCGGACACCATTGTCAACCTCAAACTTGGACCGCGCACAA
CAGCAAGCAAGTTCACTGCTACTACAGATGCTGAGCAAACCCCGGCAAAGCCTAATACAC
CTAATGCGTCCGGGTCTGCTACACTTTTGGAAGCTGGCAGACAAGCGCCCACCACAGAAG
ATGGCACGAATTCCCGGAAACATGATCCCGAAAATACTCGATATAGTGGTAATGAAAGTG
ATGCCGATGAAACAGATGATACGAAAGCAACCAAGCCGCTCAAAGATCAAAATATTTTGG
ACGATTTGAGAAAGAATGACGTGGGTGATGGGGAAACTGAGAACGAAGACGGCGCTGGGA
gtgacaaggaaggcggggatgagggcatcgatgaaggcgaaggaggacgagaagaagagg
aggaggaagaggaaggagaggaggaagaagaggaaggagaaggagaaggagaaggagaag
gagaaggagaaggagaaggagaaggagaaggagaaggagaaggagaaggagaaggagaag
nnnnnnnnnnagaaggagaaggagaaggagaaggagaaggagaaggagaaggagaaggag
aaggagaaggagaaggagaaggagaagaagaagaagaagaagaagaagtacaagatggtg
atggtgatggcgaagaagacgaggatgaagcagATATCGGGGCTAATGAAGTCGAAGCCG
ACGGTGCAGATACTCATGGCGTTGATCAAACAGGCGATGAAGAGATGCAGGAAGTGGACG
ACGAGAATCAGACTGCTGACGAAGATCAAGTCGCTGATGGTGAGCATGACGAGCCTGCCA
AAGCCATTGAGGATGAAAGCAAGGCCTGA
>g1125
ATGGAGTTGATCTCGAAACTATGGGAGCTCGATAGCCTGGAAAGCGCAAGGGCCTATGTG
ATAAGCCTTGCAGGAAAACCAATTAATTTACAAAACTTCACAAATAATAAATTCTACGAT
CCATGTGAGCAAAGTGGTTGGATAGAGTCATTTGATCCTCGATCCGGGAAACTTCTCGCC
TATATCCCACGAAGTACCGCTGCCGATGTGGACCTTGCTATCGATGCAGCTACCAAAGCA
TTCCAGACTTGGTCCCAAACTTCTCGACAAGAGAGATCGGATGTTTTATTACGTATCGCG
TCTGTTATATCGGACAAGAAAGAGTTATTTTCGACGTGGGAAAGTATCGACCAAGGAAAA
TCACTCGCTCGAGCAAGGATAGAAGTTGAACGTGCAATTTCAAACTTCCGgttagtacct
ggccgagccctagtattcggcgagtggataattgataaacagtccatgaatttccaagAT
ATTTCGCCACGTATATTTTGCATGACGAGGGATCTGTTCGTTTCGTGGATGGGCACCAGA
GCACTTTAATCTACGAGCATCGGTCGCCTGTGGGGGTTTTTGGGCTGATATCACCATGGA
ATATGCCCTTATACCTTCTTACATGGAAGATTGCCCCCTGCATCGCGTTTGGATGTACAG
GTGTGGCCAAACCCAGTGAGATTACCAGCATCTCAGCATTCTgtaggacatgaaatgata
ccgtggtgggatacagtgaatcggggctgattttgtgactagTACTCGCAGAAGCACTAC
GACAAGCAAATATTCCCCCCGGAGTTATAAACATCATATTTGGGGACGGTCCCGAGACAG
GCTCGGCATTAGTTAGAGATCCCCGTATAAGAGGGATATCTTTCACCGGTGGAACTGAAA
CAGGCATCAGAATTCGACAAGAAACGGCCTCTGATATCGGCAAACACGTTTCACTCGAGC
TTGGCGGGAAAAATCCGACGTTGATATTTAATGATGCTAACTTGGAGCAAGCAGTTTCTC
TGTCTGCATCGGCTGCGTTTGAGAACAGCGGGCAGATTTGTTTATGCGGCTCTCGCATCT
ATGTACACAATGCTATTATCGATAGGTTCATACCTGCATTCGTGGAACATGTAAAGGAAA
ACTATCAACTTGAACAATCTATCGGGCCGGTTGTTTCACGGCAACATTATGCCAAGGTTC
GTTTTTATCTTGAACAGGCTCGAAAAGAAGGGGCGACTTTCATTGCCGGTGGGATACCAG
AAGAAGAACCTGAAGATGGTTATTGGATAACTCCAACCGTGCTCGGTCATCTTTCTCCCA
ATAGTCAGGTGATACGCGAGGAGATTTTTGGGCCAGTCGTATCGATTTCTTCATTCGAGA
CGGAGGAAGAGGCGATTTTCTTGGCTAATAATAATCCAAATGGGCTATCTAGCGTCCTTC
TTACCCAGGACGTATCTCGAATGCGGAGAATTGGGGAGCGAATCGATGCTGGATTGGTAT
GGGTGAATTGTTGGCTAGTTCGGGAGTTGAGTACCGCTTTTGGTGGAATGAAGTCATCTG
GAGTTGGAAGAGAAGGGGGTGCACATAGTCGGGACATTTTCACAAATCTTCGTACGATCC
ATGTCCATTGA
>g822
ATGGAGACAATTTCAAGAATTTCCATGATGCTGGAAACAGgtaagccgaccctacctatg
ctgcgaagcgtctctccttggcatagagctgaccgtgtgacttcaatgtgcgcatagCTC
GAGAGCTCACCATGGAGGCTGCGCAGTCCGCTGCAAGCAATCGAAGCTCGAAGACCGACT
ACTCGTCGCGTACTTATAGTATCCCGCATATTAAAAAGCTTTTGGATAGTCGCCATGAGA
AGGAAACTCTGGATGGATTGCGCCGAGTCATTTCGgtatgtcgatgtcgtaatgacggat
gattccaagttggagaaacgactactaacaccgccatcttctcatttcagCTGATGTACC
GCTCTGAGCCCTCCCTTGAATTCTTCTCCGCTGTCGTCAAAAATGCGGCGAGCGCCAATC
TCGAAATTAAGAAATTGGTTTACATTTACTTGGTACACCATGCAGAGGCCGAACCGGACA
TGGCACTATTGTCCATCAACGCGATACAAAAGTCCTTGACTGATCAAAACCCCCAAGTTC
GAGTTATGGCATTGCGGACTATGTCTGGGATTCGAGTACCAGTTATCAGCCAGATTGTAT
CATTGGCCATCAAGAGGGGATGTGGTGATATGAGTCCGCATGTGCGCAAGGCCGCTGCAC
TAGCTATTCCGAAATGCTATCGCCTGGATCCAAGTACCCTGCCACAATTGACAGGTTATA
TTTCAACTCTTCTGGGGGATACCCAGTACTTCGTCGTCGGTCCGGCGGTTGCTGCATTCC
TGGAAGTTTGCCCAGAAGAGATTGATTTGATTCACAAGCACTACCGCAGTCTTGTCAAGA
AACTAGTTGACATGGATGAGTGGAGCCAGCTGGCAACCCTCCGTCTTTTGACTTTCTATG
CCCGCAAATGCTTTCCACGTCGCACCCAGAAGGTAAAAGCGGCTGTCTCGAAGCCCTTTT
ATGGTGATGAAATGCAAGGTTCGAATGTTCAAAATGACGAAGAGGGGGAAGAGGTACCGG
TCACCGATCCTGACCTTGAGCTTCTTCTTCGGGCGTGCAAGCTACTGCTTCAAAATCGCA
ACTCAGCCGTTATTGTCAGTGTCGTTCGTTGTTTCCTCTACCTTGCACCTCGAGAGTACC
TTATCTCGGCTATTGGTCCCTTGGTGGCTCTACTGCGAAGTCCGCAGGACATGCAACTGA
TCGCCCTCTACAATATTGTCGCTGTTGCTTTGAGGGAGCCCAAGCCCTTCACAAGATATA
TTGCCCATTTCCTGATTCACGCCAATGATCCCCCGCATATATGGCGCCTGAAGTTGGAAG
TCTTGACAATTATCTTTCCTCACTGCGGAAAGCATTGGAAGAGTGTTATTATCAGCGAGC
TCGAGCATTTTTCTAAAGGCACTGATCCAGAGCTAGTTCGGGAGAGTGTACGAGCTATTG
GTCGTTGTGCTCAAGGAGATAACACCACTGCAGCCCTTTGTTTACATATCCTCCTAGGCC
AGGTCGCTAGTCTAGACGGGAATCTGGTCTCCGAATCTCTCACAGTCATCCGTCATTTGA
TTCAACAAGACCCAACCTCGCATAAACAGACCGTCATTCAACTCATCACACACCTTGGAA
CCACAACTAATCCTGATGCCCGAGCCTCTATCATTTGGCTTGTGGGCGAATTTGCGGGTG
CAGATCCTGGACATAATATTGCACCAGATGTTCTCCGAATTCTGATCAAGACCTTTGCTG
ATGAGCCTGAGGTTGTCAAGCAACAAATCGTTCTACTTGGTGCGAAAGTGTATCTGCATC
ATCTCTTGCAAAATCCATCAGGCGAGTCAACGCAGACTACGTCTTCATCTCCCCCAGAAC
GCCCTGCAGATATTCAAGAAGAACTACGCAATGAGTGGAATGAGGAGCGAGTTGAAGAGG
ACAAACGCGGTGATGATGCCTTGGATGTACAAGAGAATGACAAGGGAGAGATTGAGGCTA
AGGAAGACGGTGAGGATCGCATCACTTTACTATGGCGCTACATTCTCCTTCTCGCTCGCT
ACGACACCTCATATGACCTGCGCGATCGTGCCCGTCTCTATAAGGCCCTTCTTGCCAGCC
CGTCCTCTACCCAATTGGCAAATCTGCTACTTTTGGCACCCAAGCCAGTCCCGCACGCTC
CAAGCCCTTCGGAAACTCGCAAGGATCTGCTTATTGGAACTGCCACACTTGTTGTCGGTT
CTGAGGCCGGCTATCATGGCCTTCGTGGATATGCCAACCTCCCGGACTGGGTAACTTTGG
GACAAGAGCCCGATCCAAGCCTTCGGATCGAGGAAGTCAAGCCAGAGGCGCCTACGCTGC
AAGCTTCTATGACGGCAGGTGAACGCCTAGACAAGGCACTCCGCGAGCACCAGACCGTTG
TGCCACAGCGTCGGCAGCCTGCGGCGGGTGCGGCTCTTGGAAAGAAGAATCTCGATCAGT
GGCTTGACGAGGAAGATGAAGAAACCGAGTCAGAGACCGAGACGGAGAGCGAGGAAGAAA
CTGACTCTGAAGCAGAGACCGATTCCGAGGAAGAATCCGATGAGGATGAAGATGAGACCG
ATTCGGAGAGCGAGGCTGTTCATAAAGAGGCTCAGCAACTGCTTACACAATCTGCACCGA
GGCCGTAG
>g748
ATGGCACCACCTCGTCGAAAGGTCCTGGCCACGGCCGAGGAAACCATGATTCCGCCAGAC
GAATTAGCCGAAACCCACCACATTGTGCGAGCACTCAAAGGCACCGGCAACAATATCTAC
CAAATTGAATTCCCAGACAAGTCACAAATGCTGGCTGAACTGCCTGCCAGGTTCCGATCG
ACATTCTGGATCAAGCGTGGCTCATATCTGCTAGTTGATACGAAGGCCCAGGAGGAACGG
GACAATAAAATCGGCGGAGAAATTATCAACATTGTGCGGGATGAAAAGGCCTGGCGAAAG
GCCCCATTTTGgtatgcaatcattgcctttgctcttgtggctttttttgagatagacagg
gctttttttgtactaaattatgtttcttacagGCCCGCGGAATTCGTGAAACAGCCGGTC
GTTGCCGCTAATTCTGACTCCGACTCCGAGGAGGAATCTCGCGTTGGAAAAATGCCCTCG
TCTGATGAGTCTGATGCCTGA
>g978
ATGTCCACTTTTTCGGGCCTTACCACCACTACATCTAACGCGTCAGGTCGCCATCAACAT
GGCATCGACCCTAACCTGGAAAACACGACCATTTCTGAAATCCATGAAACGGACCACCAG
GTGACAGAAGCGGATCTGGAAAAAACTGGTACGCATGTCACCGATTCTGAGAAGCAGGCT
CAAACCCACACTCCCAACCAGGATGCAGAACATGAGCCAGCTACCGCCAACCAGACCGAG
AACGATGATCTATACCACACAGCTTCCACGGTGGCCCCTTCGCACCGCTCCGTTCACAGA
GACCCCGTGAGCCGAGTGACTACTGATGCTGAGGGGAACACTTATCCAGAAGGTGGGCTT
GAAGCATGGCTGGTGGTACTCGGGAGCTTCCTGGGTCTTTTTGGCTCGCTGGGACTCGTC
AACACCATTGGTACTTTTCAGGCTTATATTGAAAACCACCAGTTAAAAGAGTATAGCTCA
GGAAGTATCGGCTGGATATTTGGCATGTATGCCTTCTTGACCTTCTTCTGTGGTGTTCAG
ATCGGGCCCATCTTCGATGCCCGTGGCCCACGTCTGCTTGTCCTTGCAGGATCTATCTGC
GAAATGGCGATGATTATCCTTTTGGGATTCTGTACCAAGTATTGGCATTTTATGCTCGTG
ATCGGTGTCCTAGGTGGAGTCGGCGCGTCCTTGATATTCACACCAGCCATCTCAGCAATC
GGTCATTTCTTCTTCGAAAAGCGTGGAGTCGCAACCGGTATTGCTGCAACTGGTGGCTCA
ATCGGAGGCATTGCGTTTCCACTCATTCTGGAAAGTCTTTTCCCTAAGATTGGATGGGGC
TGGGCAACCCGTGTCGTCGCGTTGATATGTCTCATCGCCTTTGGGTTTGCAAATCTACTC
ATCAAATCTCGTTTACCTCAACGTCCTTTCTCCAAGGAGAATATTCTCCCAGATTTCCGC
ATCTTTCGCGAGCCTCGATTTGCACTGACTACCGCTAGTGTGTTCTTCATTGAGTGGGGC
CTTTTTGTTCCCATTAGTTATATCTCCTCCTATGCTCTGGATCATGGCTTCCCTACAAAA
CTATCATACCAGATTGTAGCCATCCTGAACGTTGGTTCATTCTTCGGAAGATGGCTTCCC
GGATTCTTTGCAGATTACCTGGGCCGATTCAACACTTTAATTGCAACCGTTGCCCTTTGC
TTACTGTGCAATGCATGCCTTTGGCTTCCTGCTGGTAATAGTCTAGCATTGCTTATAGTG
TATGCTGTACTTTTCGGCTTCTCCAGCGGAAGTAACATCAGCCTGACGCCCGTCTGTGTT
GGTCAGCTCTGCAAGACTGAAAACTACGGCCGTTATTACGCAACCGCATACACCATCGTG
AGCTTCGGgtaagtttccatttcctgttattgctactttctgatgtcatttgtactcccg
attgacatagtattcgctactagTACCCTGACCGGTATCCCCATTGCCGGTGAAATCCTA
TCGCGCTGTGAAGGTGAATACTGGGGCCTCATTGCGTTCACTACAGTTTGCTATGCGGCA
GGCCTTGCTTGCTGTACTGCCGTTAAGGTTATTCAAGTGGGCTGGCGTCGCCCCCTCGCT
ATCTATTAG
>g853
ATGCCAGACGGGCAACCACATTCCACCTCGGAGGGTCCTCCACATCAGGCCCCGCCGCAC
ATTCAAACAGAATGGAACCCCAATAACATGAGGACTGGGGAAATCAACCAAGATCCAGGA
GAATCTGTCCCAGCTTCAGGCAGATCCTCGTTTTCTTATGGCAAAACATACTCCACGCCG
GCGACCGGTGCCAATACGCCGGACCCTTTGCTGGGCAATAAGAACCCTTTTGACAAGCAA
GCGCTTCATAGAGTGACCAATACTATCACCAATATAGGCCACCCAACTGATGATGACCAC
GAACTCGAGCACCTTGGTCATCGATTAACCAACCGAAAACCTTCGGTATCCCGAGCTCGG
GAGGCCGATGAATCGGCATCGCCTGTTCGAACAAAGCAGGGCATCCCACCGGAATTATCG
AGCTTCTCGGCGGAGATTGTTCTCATAATGGTTTGTTCTGCGGGATTGATGCTTTTCTCA
TTCCTCTTAGGCGATATGCTTGCTCCGCAGCAGCAGTTGAAAGAGGCGCTTGGTATCAGT
AACACCCAACTTCCATGGGTTGTGGGTGCCTTTAATTGTGCCAATGGCCTATCTGTCGTG
ATATCTGGATCTCTTTCGGATCTAGCACCGCCGAAACTCCTTATGGTTGGAGCTTTCGCA
TGGCTAGGTGCCTGGAATATTGTCGGTGCCTTTACACTGCACCCCTCTCGTTATATCTTA
TTCTTTGTTATGAGAGCCATGCAGGGCCTTGCTATCGGCGTCCTTGTATCTGGGAGTATG
AGTATATTGGGTCGCGTTTATAAACCAGGGATTCGCAAAAACCGTGTCTTTTCTGCCATG
GCTGCGACAGCTCCATTTGGGTTCTCCCTCGGGGCGTTACAAGGTGGCGGATTATACCAA
AATCTCCCTTGGATCTTTGGATCCAATGCTATTATCTGTGCAATTTGTGCTGTGGCAGCA
TACTTTTCGATTCCTCCATTACGGCCACAGGCTGATGTCGCGGGAGCTGAGGCTCCGTCC
TTACGACAGTTTGACTATATAGGCGGTGCCTGTGCTGCTGGCGGATGTGTCTGCTTGCTT
TTCGGCCTCACGCAAGGACCTGTGGCATCTTGGTCCCCCTATACTTATGTACTCATTATC
ATTGGCCTGCTTCTACTAGTCGGCCTGTTCTTCGCTGAGCGTGCTGCCGTTCGGCCTCTT
ATTCCAAACCGTCTTTGGAGTACCCCTGGATTTACACCATTGATGATCGCCTACTTCCTT
GGCTTTGGATCTTTCTTCGGGGCATGGCAGTTCTACGCTATTCAGTTCTGGCTACGTATT
CAGCATGCTACCCCTATTGCGGTGGCGCTCTATCATATCCCCAATGCTTTAGTTGGAGTT
CTTGCAACTTGGGTCGTTAGCCGTACGCTCCACCTTGTACCTGGTCACTATATTTACGCC
TGCTCAATGTTTGCATTTACCCTCGGGCCTGCATTCTTCCTGCCTCAGACAGCGACTACA
ACTTACTGGGCGCTTTCTCTCCCGGGTGTGGCGTTGGTTACATTTGGCCCTGATTTGGCC
TTTGCTGCGGCTTCCATTTTTATTACGAGCAACGTCGCTCGCTCATACCAAGGAAGTGCC
GGGAGTCTTTTAGTGACCAATCAGAATTTGTCTTCGGCGATTATGACTAGTATCGCTGAT
GCAATTGGCACACGTGTTGATCGAAATGCTGACGGGGAGGTGGGACTCGAGGGTCTTCGG
GCTATCTGGTGGTTTGCACTAGGAGCTCAGTTAACAGCGGCGCTGGTGACTGTTGTATGG
GTTAGAATACCCAAAGAGGAGGATAAGGAGCATGTCACTTGA
>g482
ATGAAGTATTCATGGTATTCCGGCCTACTCCTACTGGGCACAGCTTCAGCTAAAACCACC
CACGAGCTCGAGTCTCTATACATTGATGGAACGACACCGGATACTGCGCGCATCGGGGGC
CAGGATGTTCCAACTCTGTCGCAAGCTCTGCCACAAGGACAGCCTATCGATCGTGCTGGC
TGGGAAGTTAAATGCTCAACGGTCGAGAGTGGTCATGATTGCGACCAAGCAATTGATGAA
TCTTCCGAAACATTCTGGCAGAGTTCAGCTAGCAGTCAAGCCCAAACCATCACTGTTAAC
TTGGGACAAGAACGGGTCGTGAATGGGTTGACAATGGTTCCTAGACAGGAGACAACGAAG
GAATACGAGAAACCAGCAAACCTCATCATCAGCCATCAAGTCCAAGTCAGTACGGATGGT
GAAAATTGGAAGGAGGTTGCATATGGAACTTGGTGGGATACTGGCAAGGCTCAACGAATG
TCGGCATTCCAGCCTCAAAAGGCCAACTACGTGCGCCTTTCTGCTCCTGCCCCGGATGGC
ATCGCCATTACGGACCTGCAAGTCTACGAAACCGAGTTCATTCCCCCGAATCCTGCCTTG
GGTGCTTGGGGGCCAACAATTGATTTACCACTGGTTCCTGTTGCTGGGGCTGTGGACCCA
ATCTCCGGCGCGGTGGTAACATGGTCTGCTTGGGGTTACAAGATTTTCACTGGCAGCGAT
GGCGGATATACACAGACAGCTACTTGGTATCCCAAGAAGCACTCGGTGAGTCCGAGAGAG
GTCGCCGAAACACACCATGATATGTTCTGTCCTGGCATCTCGACCGACCAAGACGGTAAG
ATCGTGGTCACTGGAGGAACCGACCAAAGCCGGACTAGTATTTACAACACAACTGTTGAA
AACTGGTTCGAAGCAGCAGCCATGAATATTGATCGTGGCTACCAAGCAACTTCGACGCTA
TCTGATGGGCGCATCTTCACCATCGGGGGTTCATTCAGCGGTGGAGTTGGTGGTGGTGCA
GACGGTGGCGAGCGTCTGGCTGCACATGGCAAAGACGGCGAAATTTACGACCCTGTAGCC
GACGAGTGGAAGACCATCCTTGGAGCCAAGGCATCGGCAATGCTTACCAAGGATACCCTG
CAATATCGACAAGACAATCACGGCTGGTTGTTCGCTTGGACTGACGGCTCAGTTTTCCAA
GCCGGTCCCAGCAAGGCGATGAACTGGTATGGTACATCAGGAGATGGAACGACTACTTCT
GCTGGTGATCGAACTGGCGATGAGGACGCTATGTGTGGAAATGCGGTCATGTACGACACA
GGCAAGATTCTTTTCTTCGGTGGATCTCCCAATTACGACAAGAGCACTGCGACAACAAAT
GCTGGCATCATCACGATTGACCAGCCTGACAAAGCTCCATCTGTCGAAAAAGCGGGCGCC
AATGGAATGCATTACAAGCGCACTTTTCACTCCTCTGTTGTTCTACCAGATGGCTCGGTA
TTCGTCAATGGTGGCCAGGACGTCGGAATTCCTTTCGATGAGACTGCTGCACATTTGACG
CCGGAACGATTTATCCCCGGTGGCGATGGCGGAGGTGAGTGGGTTGAACAGCAAAAGAAC
AGTGTCATCCGAGTTTACCATAGTCTTTCGCTGTTGCTTCAAGATGGCACTGTATTCACA
GGCGGCGGCGGTTTGTGTGGAGATTGTGCTACAAACCACTTCGACGGTCAAATCTACACA
CCCCCGTACCTGCTTAACGATGATGGGACTATGAAAACAGACCGCCCTGTGATTAAGAGC
GCAACGTCGAAGGTTAGCCCTGGCGAAACTGTTGAAGTCACTACCGACGGTGAGGTGGAC
GAGGGAGCCTCGTTAATCCGCTATGGCTCGGCCACTCACACCGTCAACACTGACCAACGG
CGTCTTGGTGTCAAACTCACGAAGGACGGATCCAATAAGTACAAGTTTCAGATTCCCGAG
GCAGGTATTGCACAGCCTGGGTATTATATGCTTTTTGTCCTGAAAAATGGCGTTCCTAGT
CACTCGGTGAATGTTCAAGTGACGGTTTAA
>g181
ATGTCAACCGAAACTGAGAAAACAAATTCCATGCCGGGGTTCAACGTACCTTTAAATACT
CTACCAAAGgtaagattcagctccccgggaattgacgaacacgcgccgatcttaacgaat
tagGGAAATGTACTCGGCAGCTATGTGCCTGGGTTTACTATGGCATTGGATTCCCAGGTT
TTGGAAGTTTGCGATCTAGGgtatgttaatttcattcatttcaacggtaccaacggtagt
gggcaattgtgtttgacaaacggtatccagTAACCTCACCACATACCGAGAGCTCCTGAT
GATGCGAATTATGAACGCGATAACTGAAAAGCCTGGTTGGAATCGGAAGgtatctacctc
accttccatattttggaataaattccctctaacaggttatagGTTTTGGATGACGAAATA
GTCGCCAAATGGCGTGCCGAAATCACTGAAAGTGGCAAGGATGTGTCACCAAATATGATG
GACTGGATTTTCGACGAACTTCAAGATAAATCTAAGATTCACGACGTCTCGGGTGAAGTC
ACCGTATTTGATATCGGTGTTGTGAAGTCTGATGTAGTTGTTTCCAAAGACATCCAGGAG
CAGCTCAAAGAAGCTGTGAAGCCCTTTGAAGATATCCCAGAGGACCAGAGAGACTATCAT
CCTGATTCTGATGACCAAGTGGTCGATCTCGTTCATCCATCGCTTTTCCCGGTGGTATAT
GGTAGGACTCGTGTTCTGCCTGAGAAGATACTTGGCCTTGATGATTGTCTCCATTATGTC
GGGCAAGGTGAAGTGCTAGCTATTCCCCCGAGAAAGGATCGCGATCATTCACTACTACAA
GGGATGAGTTGGAATAATTCGTCGGCTTCAAATTACCCATTTTATAGCAAAGACTTCCAA
TGGCTTCCCTGTGAAGTGGAACTTCTCAAGGGGGGTGGCTGCAAAATCAAGTCATATATC
AACAATGCGCATCCTGTGCACCACAAAGCCTTGTACCAAGTCGTTGAAAAGATCATCGAT
CGCACAATACCGCTTTGGGAAACAAGTTTGTCCGAACCCTGCGAGCACAGAATCCACTTT
GACGAGGTCGAATATGCCGACCATCCGGAACCCGAGCCAGTTGAGCCAGAAGACGAAGAA
GAATGGGATGACTACCATGATCTCCGTGAAGAATGGCTAGCGAGACAGCCAATTATCCTC
CCAGAGCCAGGAGACTTCCGGGGCCGGCGATCACCAAGTGCTTTGGAACTAAGAAAGCAC
TTTCCGGACACAAACATGCAAATTATCGTCAAGCTAGCTAATATTGAGCTCACTCCTGAA
AAACCTACATATAACGGAGGAAGCTGGCATATCGAGGGACAGCTGgtaagaaattccctt
atgactccttatggatgtttctttttgagatactaagtatttgtccaccagAACGAACGT
ATTTGCGCAACGGCAATTTACTACTATGACAACGAAAATATCACCGAGAACACTCTCGAT
TTCCGTCAGCGTGGGATGTGCGATATGAACGATGAGGTCAGATATGAGCAAGGACGTCAC
GAATTTTTGCAGACTGTCTTTGGCTTCGGAGACGAAGATGTGAGTAGCGGCAGAGATGAC
GACGTTACGCAAGACCTTGGAGGTGTTATTTGCAAAGAAGGTCGACTGCTTACATTCCCT
AACACTGTTCAACACCGGGTTTCTCCATTTTCACTGGCCGATCCGTCTAAGCCGGGCCAT
AGAAAGATTCTGGCACTTTTCTTGGTGGATCCACATCGTCGAGTGATTTCCTCTGCCAAT
GTACCCCCACAGCGAGAAGACTGGGGCATTGAAAGAAAAGTTCTCGTGGACAAAGCACTA
TCACGACTACCGGTGGAATTGAAGGATATGGTCGAGGAGAATTTGGACCCCTTGATGACT
ATGGAGGAAGCTAAGGAACTCAGGCTAAAACTCATGAAAGAACGGGGTCTCAGGTCGGAA
GATTTTAACGACGCATTCGAAAGAGGTGACTTCCACCTTTGTGAGCACTGA
>g1292
ATGCCATTCAACACGCCAGTTCAATCAGCCCTGAAGGGCCCCTCAGCCGCTTTCGGGTTC
TGGCTCACgtacgtacaaaccgtcaccatgacgcgcaagtttaaacagtgttatcatgga
gcaactttttgagcaacaggctaaatggtgattttttgtatagGCTTCCTAGCGCTGCCG
TTGCTAAGACGATTATTCACGGTTCTTCTGGGTCTTCTACCAAGTTCAGCTGGATTCTGG
TTGATGCTGAGCACGGCCTTATTTCCGATCACCATTACTATGAGgcaagtccttgactga
ggccaaagttggcttgtaaagtaatgtgaagctcgttctggtttcaagagctgactgaaa
taccagCTTAACAATGCCATTGGATCTGAAGGAGTCAGCCCGATTATTCGAGTTCCTTGT
GCCGAGGAGTGGATGATCAAGCGCGCCCTTGATGCTGGTGCCCACGGCATCATGACACCC
ATGTGCCACACAGAGgtatgcgttattttaagcgatgatagacatcctacaagcctcatt
gctttcagtttgaaaaggtgcaagccccaactaaccaatcttctcaaatattagGCCGAT
GCTATCAATATTGCCAAGTGGACTCGGTATCCGCCAGTTGGTACCCGGGGTTACGGCCCG
ATGTTTGCACCTCACTCCTTTGCCGGAGTTGACCCCGGTGCTGACCACGACGAAGGTGCG
AATGATGGCCTGACTACTTTCGTGCAAATCGAGTCCCGCTCGGGTGTGGAGGAGGTAGAG
AAAATTGCCGCAGTCGATGGAATCGATGTACTTCTCATTGGGCCATTCGATTTGGCCAAG
CAGATGGGCGTGACTCGCTGCGGCGAGGAGCACGAAGCTGCCATTCAACGGATTCTGAAG
GCCGCCCATGCAGCTAACAAGAAAGCGGCTATTTTCTgtatgttttgttcgaggaaatat
ggaatccagtttaaagttgctaacatttttcctcagGCACTGGTGGTGAAGATGCCCGCG
CTCGCACTCAACAAGGATTTGATATGGTTTCTGTCAACACGGATGTTGGAGTGATTCGGT
CCGCCATGCTTAATGAGCTGAAGGTTGCTAATGGAGAGAGCGCCCAGAGTGGACCTGGAG
GATATTAA
>g1282
ATGACGCCGCTTTGGCGGTTTCCATCCCCCGTCAGGTGGGCATCTTTGAGAAAGTTTGCT
TCACGCACAAAGAGATCGGCTGACTCGGACCTCAAACTAGCCAGGTCGTGGCTGAAAGAC
CTGCACCCCAATACCATCCCCCGCCATATCGGCCATGTCTCTTTCAGCCGTTCTAGCGGA
CCCGGAGGACAAAACGTGAACAAgtcggtgcaaccccgagatcatccctccccctccccc
cctctgccttgttacctgtaacccgaactagacggaacttgctgaccgcgaaggtccttc
agGGTCAATTCCAAGGCTACGCTGAAAGTCCCATTGGTGGCCCTGTTCCCGTTGGTGCCA
AGTTTGTTACACCCCCAGTTACGGGAATCCCGCTATGCGACGGATCGGTCCCAGGCCTTG
GTGATACAATCCGACGAATCCCGACAGCAATCGAGTAACGTGGAGGCGTGCTTTGACAAG
CTCCACCAGCTACTGCTGAACTCGGCAAAGCAGGTCATCCCCGGAGAGACTCCAGAGGAA
CAAAAGGTCCGGGTACACAAACTACAGCGCGCACAAAACGAGGCACGACTCAAGACCAAG
AAATTTCTTAGCAACAAAAAGAATGATCGACGAGGCAGTAAATACGATGACTAG
>g707
ATGACGCACAACATGGACACCCCACCAAGCCAACTCCCGACACCAGATCACCAGCAGACA
AGTGTTCAGGCGTCTGCAGAGCTACATCAGCAATGTGTCGATCTGCTCAGAGAAATTGAT
GAGCTTCAATCATTGCTCAAAAGTAGCCTCCGCAACCCACAGGCTGTGGAGCTGCGTCAG
TTCCGATCTAATGTGAATTCGGAATTCAGGATGCTGCAGAGGTTGGAGGACCAAATGCGA
GCTTCTCAGAACGCTGATGGAAACCAAGATGATCCGGATGCTGAAATACGATTTTTACAT
GCATTGCGATCATCGAATCTGCCGTTTTACCAGGCCGTGTGGAACATTGCAAAAGGATCG
TGTGGCGGGCTTCTTGCGCTGGGAAAGAGGTTTTACTGGGACCAAAATCTACAGCCATCG
GATGGTCATCATACGCAAAAAGGAGATGGGCCCAGCGAGAAAAAGCAGCCTAATAAAGAC
AAGCGCAAGAGTGTGTTTGTTGATATCGTGGCTGATGATGGAGAGTCATGGGTCAAGATT
TCAACAATTTCAGAGACTCGCCTGTTGTTTGAAATGGCAAAGAAGGGCTGGGAGAAAGAC
AGTGAAGCTGAACTCTCAGATAGCGACGAGGAGGGGACCCCAAAGAGGACGGTGTTACGC
AATTTTGATGGAGAAGACTCGGCAGAGGACTCGGATGACGATGAATTAGAGCTTGTTAAA
CTGGCACGGGATCTAAGAAAAGCGGCTGATACTACACTAGTGAGATATCGCCATCCTCGA
ATACGCATTGTTCTACCTAAAATTGAGGAGGGAAATGTTCCTGAAATTGATGACGTCCTC
AAGGAAATGCGGAGTTATGATATCAAAGTTGAGTGTCAGAGCAGCCAGGGGGTAAATGAC
AGCCAAGCAAACCTTGCTTGTCTTCTCCCCCAGCCGTTCAAGAAGTTCTCCACCACTCTC
AATATCGACTGCACCCTGTTGCTTGCCATCGTATCAGATCTATCCCACGTGAAAGACATA
CCCATTTCGCCGAGTTTTCATCGAGCAATCTTGAGGCAGATAGAGGTTGAAAAGCAGCAG
CCGCTACTTCCAACAGAGCTTTGGCCCGCAATGAACGCCCATCAGCTTCTTTGCACTAAG
GAAGCCGCAAAGCGAATGAGCGAGATTGTTGATACCATCGGCACTGACAAGGAAAAACAG
CGGATGGATATCGTATTAGGCAATGCTCCGAATGATCAGCTTGATCGCGAGTCACTTATT
CAACAATTCCAAAGTTTATCTGACTGGCAGGTGCCATTAGAATGGTCACTCCCTATTAAG
ATAGTCGATGCACAGTCGGCGATTGAGGCGGCAAAAGCAAATGGGAAACTTCCCTTGGTA
GCCGACAGAGTTGCACAAGGGCTATCAGACATCAACCATAGCGTGTTTATGTATGGATGG
GCAACCGGCCTGACAACGATTTCTAGCAACCGCACCATCGACAAACAAATCGAGGCCACG
ATTGAGAATAACAGACAGGTATATGACGATAATGTTGAAGGCCCCCAAGTTTGGATCTGT
GATACTGCCCGCAGTCTTGCAGGTAAAGATCAAGGACGCAAATGA
>g1285
ATGCCGAAACGAAATCATCTCTCAGACAGAAGTTCGAAACCTTTTGACAATCAAGGATTC
CGTGGCGCGAATCCTGAGTTATTCGAGTCGCCACCAGGAACAGAGTGGGAATCGAAAGGC
CTTCTGAATAAAAGGTCGGATCTAAATGATCCGAACAGATTCATATACCAATTTCCTATA
CCCGCACGGTTTGCCAGTCATTGCAAGCAACAAATACCCATTATTTCTTTCGGGGATAAT
GCACCCGTGCCACGGTGGCGACTTGCTTCGGATCCAACTGATCCTGCCTTAGGCAGAGAC
CTCGAGAAAGATCTCATACGGACCGTTGCAGGCAAGACAATAATTCATGGCGTTGCTCCA
GACAGCCACCCAAAGTCTTTCGACTCTTCAATTGGACTGGGGGGTTTACAATGGGTATTT
GACCCGGGACTTCTAGTGAATCATCACAATCAGTTGCACGGCGAACCGCTGTATGAAATG
GCATACTATTGCCTCATAGAGGCATTGAGAAACCAGATCTCGCGGACACAGATGAGGAGA
GAAATAGCTAATGGCCCTCTTTGGCCAGAGGTCTGCAATGTGGAGGACCCATTGCCGCCC
CCTCCCGAACGGCCAAAAACGAATTTCTGGACAAGGCATCTCAACATTAGCAATGAAGCT
GAGACAAGGAGCGATAATAAAACCTATATGCGTCCAAGAATCGATGCCAGATCTAAGAGA
TCGATCCCAGTCCAAGCATCAACGCCTACCTACTCCGATAGGTTATGGTATCACGAGAAA
GGCACACAGGGGCCTTTACACCAGGCAGGTCCGCAAGGAACCTCGAGTATCAATCATGAA
GAAGTTTCAAACACTTCAGACTACGAAAAAGACAAGACTGCGAAAACTGGTGAGTACAAG
TGTGTTTGGTTCTGCGTAATTCTTCTCGTTCTCAGCATGTTCCTATGCCTTTTCATGTAT
TCATTTGGAATTCTCAAAGTGATGTAA
>g101
ATGTTAGATCAATTGAGTCCCAAGCTCCAAAGATTTGATGGGGACAATGACCGCGCCTAT
GAATCTTATGAAGAATATTTAGAAGTTTGTCGACAGGGGAATGTAGCTCAAGTCCAGCAG
CTCCTTGCCCAACAAACTCAACGTGGCCAAGAATGGGTCGCCTCTGGCATTGAGCAAAAG
TCACGTCAACAACAACGCAAAAAATGGTGGCTAGTTCGTGGCCTTGAAGAAGCCGTGAAG
AATGAAAATATTCTCGTGATGGAATATTTGCATTCAGAAGGGGCGCTCATAAGATATCAT
GCGGTGGAAGCAGCCAGATCAAGAGGTTCTTGGGAATTTCTATTAAATCATGGCTTAGAT
GTGAATAACCCTATGCCAGAAGCGAAGGTGCCGCTCTTgtgagtctacgtgtttttttga
ttattgaaatcattagaaaaactaatgatttttttctagGCACGTTGTGAGTTGTAATGA
TTCTGAGCTCTTGACTTGGTTCCTCTCGCTCGGTGCAGATCCGAATTATGGCCCGAACGA
GAGTCGTTTATTAAGAGAAGAGGGTGCAATTCAACCATTTTCGCAGCCCGAAAGCGACTC
GGGCGCTGCATTGGAGATGGCTGCTTGGAAGTGCGATATGGGAATATTTGAGATTTTGCT
TGAACATGGTGCTAAGTTAGAGAACAGCCTTGCGCTACACCGAGCCATGATGAGGAATTC
AGATGATCGGATTGCTTTTGCGGAGCGCATCTTAAGTCATGGAACTGATATAAATGGTTT
TGGTTATCTTTCTCCCGTGCCACTCCAGGGTGGAACTGCCCTTGCGGTTGCAGCCAGGGT
TGGTACAATAGATCAGATACGCTGGCTATTGGAACATGGAGCGGACCAATATATCAGTGG
TAGCCAAGGTCTAACAGCAGCTAGCTATGCTTACCTCACGGTCGGGTCTTCTGTACGCCT
TCAACGGACTCTAGACTTGTTAAATGAATTCAAAAGGCCTCAGTAG
>g599
ATGGTGGATTCGCCTCGCATCTTGCGCCCACGGCCGCGCCGCATGTTTGATGTGACCCCA
GCCTCCAACGAGTCCTCCGAGCCCGTAACACCCGCTGAAGCATCCAACCCGGACTTACTG
AACCCCAACCCCCAAGATGGCGAATCGAACTCGACCAGCGTCAGCCGCACAGGCTCGATT
TTAAACCTGACCTCCTCGACCCTCTACGGAATTTATAAACCTACTGCGTTCGACAGTTTC
CGTGATGAGTCTAGCCCTTGGGGCACAGAAGCTCACACTCCAGCTTCGGAATACCCCCCA
GAGCCCTCCCAGGAGGCAGCTGTGAAAACTGCCACGGAGCCTCGTCAGTTCGCACTGCGG
CGTACGCGCTCGCGACTAAGCCAGGGCATGTTCCGCGGTGTGATTTTGCCCCAAGCGATG
AGCAGCGCCCTTCTCTTTGGTTTTGGTATTGTTTACGGGGTTATTACAATCAATCTGCAT
GATAACCACTGGATCACACCTGTGAAATTGGAGAATGTCCATTACTATGATTCATGGCAA
TACTTGGGTTTCTGGGGATTGGCGGGTATCGCATTGGGCAATGTTCTGCCTTGGCTGGAC
AGCTGCAGGGACCGCAAGCTCGAGGAAGCTGACAAGTCCAAGCGTGCGCGCAATGAAGAT
ACTGACGAAGAACGCACCCCATCGTGGGTGGCTGTTGCACGTAGTGTCGGTGCCTTCGTC
GGCATTGCATTTGCTATGgtgagttcgaattccaatttttcttgtcgtttcaactttgta
cagacctttatttacatttgccttttttttcctctagCGACGACTTCCTTGGGCATCAAC
TACACAAGCCTCGTTGACCCTCGCCCTGGCCAACCCCGTCCTCTGGTACCTCATCGATCG
AACTTCTACCGGTTTTCTTCTGTCTACATTTGTGGGTGTGACAGGAATGAGTGTTGTTTT
GGGCCTCAAGCCTGAACTGATCCCTGCTTCTACTGGTCCTTCAGTCGGTGCTTCGCTACT
GAGTGGAACCGGGTGGGAGAACGCCCTGGGAGCTGGAATCACACAGGAGAGTATTGCGGT
TCGCACCTGGGTTGCCAGCGTCATTTTCTGCGCTTGTGTCTGCTTTGGAAATGTTGGTCG
CCAGCTCGCGATCGGAGCTGGAAGCAAAGATACCCTTAAGCCATAA
>g351
ATGGCTGTTGCTCTTCGGTTTCAGGCGATTGCTCGCCGTTCTACGCCCAACTGGTCTTAC
AATGCCTGGCGTCGCATGTCGCCACGGAGCTACTCCAGTGCAGCTTCACCATTGAGTGAT
ACATTGCCCTTGTCGGGTATCAGAGTACTTGATATGACTCGAGTATTGGCTGGAgtatgt
tcaaacattcaaaccacttggcgcatctcgtttatatgctaacatgctctggtctgatat
agCCATACTGCACACAGATTCTTGGAGATCTGGGgtatgtgggggcagctagtcctctcc
ctcaaattttgaattccaaaggttggaaattgaaggcaaaaagctaacatcgattatcta
gAGCGGATGTTATCAAAGTCGAACATCCTGTCCGTGGTGACGATACTCGAGCCTGGGGCC
CACCATATGCCCAATATGAGGACCCCTCCAAGACAGGACCAGGCGAGAGCGCTTACTATT
TGGCCgtatgaatcttttgcaattgttcaaaaacgactatatggtatacttacgtatgaa
tagGTAAACCGGAACAAGAAATCCCTTGGTCTGTCTTTCCAACACAAGTCGGGTGTTGAG
ATTCTTCACAAGCTCGCTAAGGAATGCGACGTCCTTGTGGAAAACTACTTGCCTGGTGGC
CTGAAAAAATATGGAATGGACTATGAAACACTGAAGGAGATTAACCCCAAGCTCATCTAT
GCTAGTATCACCGGTTACGGCCAAACTGGCCCATACAGTAACCGCGCTGGTTACGATGTC
ATGGTAGAGGCTGAGATGGGCTTGATGCACATTACCGGAGCGCGAGATGGCGCACCGGTC
AAGGTTGGCGTGGCAGTAACTGATCTTACCACTGGCCTCTACACATCCAATGCAATCATG
GCAGCTCTACTTGCCCGAGCTCGCACAGGCAAGGGTCAACATATTGATGCTTGTCTCAGT
GACTGTCAAGTTGCAACATTATCAAACCTGGCTAGCTCTGCCCTGATCAGCGGGAAGAAG
GATTCTGGTCGATGGGGTACTGCGCACCgtgagtggcctcctaccctagagaaatatatt
tttatgacgacatactaattcccaccagCATCAATTGTGCCATACCGAAGCTACAAGACA
CTAGATGGTGACATTCTTTTCGGCGGCGGAAACGATCGCCTATTTGGTGTACTGTGTGAC
CGTCTTGGCTTCCCTGAATGGAAGACCGATGCTCGATTCGTCACAAACAGCGACCGTGTA
CAGCACCGTGCTGATATCGATGGGATGATTGAGAATACCACTCAGCAAAAGACGACTAAG
GAGTGGCTGGACATATTTGAAGGCAGTGGCATGCCTTACGCAGCGGTCAATGATATTCAA
GGAACATTGAACCACGAACACGgtatgtaaccctggtgctaatttcccgttcatcgcaat
tcttacttattaattttatttattacagTGCAAGCTCGAGGCATGGTAACTGAGGTTGAT
CACCCAGCCTGTGGCCCTATCAAGTTGGTTAACACTCCGATCAAGTACTCGGACGCCACA
CCTGGGGTTCGCAGTCCTCCTCCTACCCTTGGACAGCATACAGACGAGATTCTGGGAAGT
ATCTTGGAGTACAGCGAGGCGGACATTGCTCGATTGAAAAAGGAAGGCGTTTTGTCATAG
>g412
ATGGCTTTCGTGTCCATGTCCGCAGCCCTTGCAGTGGTTGTTGCATATTTCATCGCACAA
TACACGTATCGACTTTTCTTTCACCCTCTTGCAAAATTTCCTGGTCCTAAACTTGCTGCC
ATTTCATATCTACCTGAGTTTTATTATGATGTTATTAAGAAGGGTATGTATATGTGGGAG
ATCGAACGAATGCACGAGAAATATGgtatgtcttatcttgttacctactacatagtaaag
aagtaacgacagagcaataacgcttccatagGACCAATTATAAGAATCAACCCACGCGAA
ATCCATATCAAGGATCCCTCGTTCAACGATGAGATTTACGCTGGTGGAATGCGGGTTCGT
CACAAAGACCCGGCCTTCACTATTGCTCTCCTAACACCTGGCGCAATGGCATCAACAAAT
GACCACGAGGCACACAGACTTCGACGCAGTGTGCTGAGCAACTTCTTCTCGAAACGATCT
GTTTTGAACCTCGAAAGTGTCATTCAAGAAAAAGTCGATATGTTAAAAGAGCGATTTGCA
AGATCTTTCCAAGAAGAGCATATCTTGAACCTACCGCCCGTATTTGCAGCATTGACAGCA
GATGTCATTACGCATTATTGCCACGGTGAGTCGCGTGGTTATCTCATCGCACCGGATTTC
AAGAACGATCACATGGAAGCGTTGGACAACCTGTTCACTCTCTTCCATATCAACCGATTC
GTTCCTCCACTTGCACGCATACTGGAAAGATTACCGTTAGAGTTGATGCAAAAATGGGGG
ATACTATCTGGCACGGTGGGAGAACTAGTTGATACCAGACTTCAAACACGACGACAAGCT
GCCGAGGCGTTGAAAGGCACAAAAAAGAATACAACCGGGCCGGAAACACTGTTTGATGCA
TTGACAGCAGAAAGTGTACCCAAAGAGGAGAGAACTGTGAATCGGCTTGAAGACGAGGCA
TCTGTATTATTTGGAGCTGGGACTGAGACCACTGCCAGAACATTGTCGATCGCAGGATTT
TATCTGGCAAAAGACAAGTCTCTGATGGAGAGGCTGCGCAAAGAGTTGATATCAGTTATG
CCCTCGCCGAGCAGTCAGCCGAAATGGTCTCAACTGGAAAAGTTGCCATTGTTGgtaagc
aaaagccttttcttctcttttcattttcaatatccgagagaaattagttaattatgaata
gGGAGGCATTATCCAAGAAGCACTAAGGCTGTCGTATGGATTGAGCGGTCGCTTAGCCCG
AATTGCACCAACAGAGAATCTTTTGTACAAAGACTGGGTAATTCCCTCGGGAgtaaggcc
agccatcgtttgaagagtcactcttgtgctgcgtttaaattgctaatcgtattagACCCC
TGTCAGTCAAGCGATATACTTTGTCCATCATGATCCGACCATTTTCCCAGAGCCCGAGAA
ATTCGAACCAGAGAGATGGATACGGGCGGCGAATGAGGGTATCAACTTGAAGAAATACAT
GATGTCTTTCAATAAAGGAAGTAGACAATGTTTGGGAATGAAgtatgcctccttttaaag
acctgtttgatcactgcttacagttgaatctagTCTTGCCTACGCCGAGATGTACCTGAC
CCTGGCCATGTTTGCTCGGAATTTTGATATTGACCTGGCTGATACGACGGAAGAAAAAAT
CCGACTGGGAAGAGACATGGCCCTGCCGTATCCATATGAGGGTAGATTTGCTGCCAGAGT
AAGAGTCTCGGGGATCATCACGTATTAA
>g259
ATGAACATTCTCGCCTTCCTCTTGGCATCATTCTTGCCAATTGCGCTGAGCTCCGCAAGT
CCCCATCAGCATAGCAAGAGAGGCGCCGAAACCAACGCGACTCTCTACGCATATGGCACA
AACACTTCTTCCTGGCCAATCGCGTACGGTGTCAACGATGgtatgattgatgcccctgtt
atccagcacgaacagatagtctgacgcgatcttggttggcagGTCTCTTGTATATAACCG
AAGATCCCACCGCCACCGAGGGAATGATTCCAATGCTTTGGGATTTGGCTTCGATCACCG
GCGAGTGCTGGATTGCCAACGGAACTTTCGTCAATGGAACCAAAGCCGGTTCCATGTATA
TCAAGCCGGAGCAGAGCTATGCTGTCGGTGTGTTGCCGCAGACTCGGATTGCTTATCTGA
ACGGGACTGTTTCCGGGTTTGCACTGTTCGCGACGgtaagcttgaatgaaatcgaatgat
gatggagttgttgactaacagttggaagCAACTTGTTTATAATAACAATACCTTGCTCGA
GGCGCAGTTCTGGGCGAAGTCGACCAATAAGACCGGGGTCTATGGCTTGACTTGGACTCT
TGATGACAGTGAACCCAATGGCGATTTTCCGGTTGTTGTCAAGGCATCCGAAGACTCTTG
A
>g420
ATGAATCTAATCCCTCCCTCATATGAGTCGGCAACAGATCGAGATGCTTGGGTGATAATC
GCCCAGTACATACCATCTAGCGATTTATGCGCGGCTTCACTTGTGAGCCATCGATGGCAT
GACCTCTTCGTGCCTTTCCTATGGGGTGATCCTGCCTCTCATTTTGGCACGGACAATGAT
GCTGTTTATGgtagattcccacaatcatcaaccaaccctcgaccccaaagagactcaaaa
agctaacagaattaaacagTGGCCCTGACGAGGTTTAGGAGAACCCTCAAATATGCTAGG
CCAGAAGTGCGAGCTTTGACACATACCCTTCACCTTCCGCCCGCTTTGTCGGAGATCTAT
GGTGGCCCCCGCCCGGGCTGGTTACGCGATATTCTAGAATTCTTGCCATGCTTACAATGT
TTGATGGTGTCCAAATTACCCTTCTTCGACCATAATGCTATGCTTGCCCTGAAGAGTCAT
CAGCATATTCAATATAATGTTCGCCTCCTTCTTGCAGATCATGAGCCAAACACTACGTCT
TCAGGTCTCGCAGAGACCCTTCTGCGATTTCCCTTATTGACATACCTGGATCTCTCATAC
ACGAGGTCAGCAAGAGATCGCAATGTACTATCTTCAATATCTCAGCTGCAGCATCTGCAA
GTACTCAAACTGCGCGGTATTGGCTTGAAAGATCCCGATGCTGAGTTTCTCGCAAATGCA
ATTGGGACTCGCGTTCGTTTTCTCGACTTGAGAAATAATGCACTTACCGATATGTCAGTC
CGCTCGCTTCTACAGGCTTCCTTTCCTTCTCCTGGGCAGCCTTTGCAGCAGCCGTCGAGA
AGAACCGGTACTTCCCCGGACCCATTTTCTCAATCTATACGTATGGGCGAATCGGAATTT
TTGAAAACCCCACTATTGGACGAGCAAATCGTTAAGCTGTTAGTTCAGCCAATTTCCAAC
AACCCTTGGGTCGAAGATCTGCCACATGCTGGGATAACACACCTGTACATTGCCAACAAT
CAGATTACAGTCGAAGGCGTGGCAAGTCTTTTGGCAAGTCAACGGCTCCATGCCCTTGAT
GCTGGGACAGTGCATACGGCCGATCTCATTCATGCAAAGACTTTGTCTCCAAAAGCTGGG
AAATACCCCGGAGCTGAAAAGCTTGTGCCACTCCTTGGGAATGTTGCAGGTGAAAACTTG
ACATACTTTCGAGCAAACCATGCAGTACTCACCGCAGAGCCACCGACGAAGGATGCTGGA
TCAACAGCCGACTTTTTACCGGAGCTTCCATCCGATGATGTGAGGCACGAATTTGAATTG
GATGCCAACCATGAGGTACATGAAATGCCGGGTGATGAGCTTCCCATTTTCGAACTGGCA
GACACTTCCATATCCGATGCTACAAGTTCCAAAGAAACTCTTACCCAAGCTCGGTCACCT
AATTCACCTCTGTATGAGGACGAAGCTTTGCCATCAGTCAGACGAGGATCCGCTTTTGCT
CCAGAAGTCATCTCATCAAGCCGAGATGAAGACAATGGAAATGATTCCCTGAGTTTGAGC
CACAGTATTTCCTTGAGTTCGAATGGATGGGGCATCAGGCGAGAAGATACGGTATCATCA
ATATCCACGAGTGCATATGGTGAAACACTGGGACCGGGCTCTCTTAGTCCAATACCGCAA
TGCAGTTCACCAATATCATCCGATGATCCTCGTGCACAGATGATTCAGGGGCTTCTTTCA
AAACGTCCACGTAACCAGTCGATCCCCCTTCGAGGTGGGAAGGAAAGCCGATTTCCCTAC
CTTCACCCATCTCATATACCACATCTGGAAACTCTGGTGCTAACGGATGTACCATCACAC
ATCCCGCCCAACTCCCCAATACTATACACTCTCACGCGATTCATTGCAGCCTGCTCCAAT
GAGGCTTTGCTCGCGACCTTACAGGCGGGATCAGACTACTCTCTTCCACCAGGCCAGGCA
CGACTGCTAGCCGAGCAGCAAAGATCTCGCTCTCTCTTCGGTTTAAGGAGAATCATCCTT
GAAATTACTCCTACCGAAACATCGACTCGTCTGACGACTTGGAAGCCTGCTAGCCAGCAC
AACGGTATATCCAATTCGAGTACCGGGGATCGTGACTCGGAGAATCTCTGGGCAGCAGCA
ACAGAAGACTTCAGCTTTTTCGGCGAAGATGAGTGCGGAGTCCCCGAGAACGACCCCGGT
AAATACTTTCCAATGGCCGTATTGAATGAGAAGGTCTCACTCATGCCTTCGGACGATGAC
TCCACCTACTCCGGCAAGGATTCGCCCTTGCCTCGTGATGTCTCGCGGCAGGGAATCACC
TCCGTTCCGGGTCGAAATTCTAGCCCATCAGGCCGTGATGAAAGCTCAGAGGGTCAGCTA
GTTCAGAATGTTGACGTTGTTGCGGAGCTTGCTGCTTACCGCCGGACAAAGAAAGCCCAG
TATGAAGAGATGGTGCGGCGAGAGAGGGGACGACGTAGCACCATTGGCAGCGGTACCTCC
AGCTTTCTTTCTGTATCAGCGCCACAAATCTCCATGGCACACTTTGTTGAAGGATATTGG
AAGGGGGAGGTCAAGGTGGTGCGAAACGCTACACCCAAGGGCCGCACTGGGACAGTGGAT
ATGTACGGGAACTATTTCGAGAAAGGATATCTATACCCATGA
>g124
ATGCCAATTCAAAGTTACGGCGCCACAGTCTTGGCCGTAAGCTGGGCTGAATGCGCGCTT
GCTTTATTTCTTTTATTCGCGCGCATTTACACTACATGGAAGATCACGCAACACATTCGA
CTAGACTTATACCTGACCTTACTCACTTTTgtaagatccaaaccccttccccctctcccc
atggactactacaagcctggccagtcacttaccatcaagtccagGTCTTCGCGATCGCTG
GTGTCATCCTCGTTACAGTCAGCGTCGACTACGGCATCGGTTCCCACCAAAATGACCTAT
CAGAAAGTGATGCAGTCGCAGCTATCAAATGGGGCTGGATAAACCAATTACTCAGTATCC
TTGCGACGTCTCTAGGTAAACTGGCGATCGTCGCATTTCTCCAGCAGATCCATGGACCTG
AACATCGTGGTCGAGTTATCGGGTTGTGGGCACTTGCTACTAGCAACCTGATTGTCAATG
CGATTACGGTCGGGATGATCATGACCCAATGTTCACCTAGGGAGAAGCTGTGGAATGAAA
AGCTCGAGGGTAGTTGTGATGAGAGGCAGAGAAATGAAGATATCGCTTATTTTCAAGGCA
gtaagtactctgcaaactcctgtttgagtgtggttaagttaacccgattcctcgatctta
gGCTGGTCTGCATTCTGTGATTTAGCTCTAGCGCTATACCCGATCGTCTTCCTATGGACA
GTCAAACTTCAAATGCGAGTCAAAGTCGGTCTTTGCATCTTAATGGGATTAGGCGTGGTg
taagttttccccagatgatatctatctgctcctaactaacgatatccagCGCCTGTGTCT
GCTCAATAGTCAAAACAACTCTTGGTTTATCAGCCCTCAAATACACCGAAGACGTGACCT
gtaagttcgaattcaccccaaaatctgtcagatcaaatctaacattaacagACAACATCG
CCCGCCTAATCATCTGGAACGAAACCGAGAAATGGGTCGTCCTCATTGTGGGCTGTATAC
CACCAATCCGACCACTCTTCATCGCTGTCTTCCACAAAGTTGCCGCCAGTACTCGCTCTG
CATCTGGACGAAAAAATGGAGGAAGATCAACAGAGCTACGATCTTACTCGAATTGCTCGA
AAGGAGCTCCCCGGGTGCGTCATATGTCACCAGCACTCACTAGTGCAAGGGAAAGCGAAG
AGAATATTCTCGGGATGGAGGAGGGGGCTCATAATGGTATTGTGAAGACTACTGATATTA
GGTTGAGTTATGAGAATGGGTCAGAGCATCGAGATGTGCCGCCTCTGGAATATGAGGGTT
ATATTACGCCTACCGAAAGGATATAG
>g1184
ATGAGTTACCAAAATAgtaagcacttcgagaatcagcgcgttagagcatcccttgtgtat
gtagtctaattctcacctctgatttccagATCCAACAAATATCCCTGGAAAAGAAGACAC
AGGGAAAACATCGAAGAGAAACACCCTAACGGGCAGCCATTGCCCCCCATCGCACGATGC
CACCAACGTGGACCGTGAGTTTATGGACTCGGTCAAAACGTGGATGAAAAATCATGATGA
AATCCTGGAGAAGACTACAGCAAAAATGAATGAGACCAGCTCGCGCTTGGAAAAGTTGGA
GGAACGCGTCAATGGAGGATTCGACAAGTGTGACAGACGAGCAAACAACCAGGAGAGAGC
CGAAAGAAAAGCCGGTCTGGTGGAGCGCCGTCTACAAGATCATATTATCAAACTGGAAGC
AATGGAAAGAGAGGTTGAAGAAAACCATGACTGGACGAAGGACAGTATCAGTGAACTCCA
GGAGCATTATCATGCGAGTGCCGCAGCTAACAATGGAAATGATTACTGA
>g730
ATGTTTTGGTTGCTTTTTGTGTGTGGCCTGGCCACTGCGTTCAACAATCCACCTGGTGTG
GACATTTGGTGTGGGAAGGCATATCGACCCACgtaggcattccatagcaaaggctataag
actcggcatcctaagatcataaaatcgtactgacatatcattttgacagAAACAAGTCAT
TCGAGCCAGGAGGGTGGCTTAGAGAGCCTGCACCCTCTACGAAGCCCTTACTGAATATAC
AAGTTCGTCCACGTATGAGCTTGTACACCCCTCCAGATGTCGCTGGTTCTTTTATCGTGG
AATCACATTTCTCATATACTCACGGAATTGCCTTGGACTATGCTGAAGAGACCCAGCCTA
GTCCTCTGGATCTTGAATTCTCGATTGATGGCGAAAGTTTGCACCTGCATCATTCACTCG
ATATCAATGTCACTTCGCAAAAAACACAGGAAGTGCCGTTCTCTCTTGCTAGTCTCAGCC
CTCGCTTCAGATCATACAGTGTAACCCTCACAGTCACACGTGCCCGCTCTCGGTGGGTGT
ACAACGCAACAACTCAGTTATTCTATCTTCCTTCCCGAACCGATGGAGGCAGTATCACAA
AGGTGGACAGCCTCTATGGTGGGCTTCTTGTGCAAAACTACATGAACGGCTCAACGTCGT
GGACTCCTCTCTTGCCATATTCTTACTACACAACATTGGACAATGCCCAAAACCCTCAGG
CCTTCAAGAATCAGGGATACAATATCATACATCTTGTTCCAGACGCAGGAACCCCCACCC
AGACATTCAACTTGACCGCACTCGCAATATTCCTTAATCGATGCGATCAAGCTGGCCTCT
GGGTAATGTATGACATGCGTTGGACATACCAAAACCTTGCATCCGTGGCCACACAAGTGA
GTCTCCTCAAGGCACGCAAAAGCTTGTTGCTGTGGTATACCGGTGACGAACCTGATGGTC
ATGGCGACCCACTCAACGCTACCGGCAATGCATATGATTTAATCAAATTGCTGGACCCTT
GGCATCCAGTTTCGGTCCTCCTGAACTGCTATGATTTCTATTACAGCAACTACTCCGATG
GTGCAGATATCATACTATCCGATGTGTACCCTATCGGAGTAAACACGACCTGGTCTGTCG
TCTACAATACAGTCTGCAACCGAACATACGGACGGTGTGGATGTGACAACTGCCAAGGGA
CAATAGAAGATATTTCCACCCGACTGAACCGCTTTAAGAAATATCAAACTTGGCTCGGCA
CGGCACCCAAACCTCTTTGGGGTGTTATACAGGCATTTGGGAACCAAACCTTTTGGAATC
GAACCCCGACTGCCGCCGAGGAAGTGGTGATGACGATGCTCAGCATAAATCATAATGCTA
AAGGAATTATCATGTGGCAGTGGCAAACTACCCCACAGATCAGCCAAGTAACTAGAAGAC
TGTCCAATGTGCTTGTTGGAGACGGAGTAGCAGAATTTGTGCTGGGGGCTCGGACTACCA
AATTGAATGCTGTGGGGCAGACCGAGATGGATGTAGCGGGATGGAGACTTGGTAACCAGA
TGTTAGTTAGTATTTTGTCTCTCCAGACGCCAAACTGGACAACCACTGTCAGAATTAGGC
TACCGGCAGCGGGAACCTCTATCAACCAGGTTCTATGGGGTGGGGGTCAGTGGAGTCTGG
TCAACGGGAGTCTCAGTAAAGTTGGTGGAGTTGGCTTAGATACTGACCTGATCATTGTGC
AGCTCGCATCTTCAGTGTAA
>g1273
ATGTCTTCTAGGCCAGATCTTAAAgtcagcccctcaaattccttgctattgaatatctgc
ctctaggaaatatttgctaacagccatgtccgcacccacagGTCGACGATGAAGTCGGTT
TCATTCGATTTTACAAATCTCTCCCCGAATCAGACAACAATGAGACAATACGTGTATTCG
ACCGCGGCGATTGGTACTCCTCACATGGGAGTGATGCCGAATTTATTGCTCGTACCGTGT
ACAAAACGACCTCCGTCCTTCGTAACCTGGGCCGCAGCGAGACAGGTGGACTGGCCTCCG
TTACAATGAGCATCACTGTCTTCCGCAATTTCCTTCGGGAGGCTCTGTTTAAACTGAACA
AGCGAATTGAAATCTGGGCCTCTGGTGGCACGGGTAAGGGCAACTGGAAGTTGGCAAGGC
AGGCCAGCCCTGGAAACCTACAAGATGTTGAGGAGGATCTGGGCAGTGTAGGTGCCATGT
CAATGGAATCGGCGCCCATTATTCTCGCTGTCAAGATATCTGCTCGTGCCGGTGAGGCCA
GAAATGTTGGCGTGTGTTTCGCAGACGCCAGTGTGCGCGAGCTTGGTGTGAGCGAGTTCC
TCGATAATGACGTCTACTCCAATTTCGAGTCGTTGGTAATCCAGCTCGGAGTCAAAGAAT
GCTTGGTTCAGTTGGACAACTCACGGAAGGATGTTGAGCTAGGAAAAATACGTGCTATCG
CTGATAGCTGTGGTATTGCTATTTCTGAGAGACCAGCAGCGGATTATGGAGTACGAGATA
TTGAGCAGGATCTCACTCGCTTACTTCGCGACGAACGGTCTGCTGCGACTCTTCCCCAGA
CAGAACTAAAGCTTGCTATGGGATCTGCCTCTTCCTTGATCAAATATCTCGGTGTCATGG
CAGACTCCACCAATTTTGGCCAGTACCAGCTTTATCAACATGACTTATCACAATATATGA
AGCTTGACGCTTCCGCCCTCCGTGCACTGAACCTGATGCCCGGCCCGAGAGATGGATCGA
AAAGCATGAGTTTGTATGGTCTGTTGAATCATTGCAAAACGCCCGTCGGGAGCCGTTTGC
TAGCACAATGGCTAAAACAGCCTCTGATGGATCTCGCGGCTATTGAGAAGCGCCAGCAAT
TGGTCGAGGCATTCGTGGTCAATACGGAGCTGCGACAAACCATGCAAGAAGAACACCTGC
GTGCCATCCCTGATTTATATCGACTTGCGAAGCGCTTTCAAAGGAAACAAGCAAATCTAG
AAGATGTCGTTCGGGTGTATCAAGTAGCGATTCGTCTCCCTGGATTCGTTAGTACGCTCG
GGGATGTCATGGACGAGGAATACCAGACCCCTCTGGAAAGCGAATATACCGCCAAGATTC
GCACCTATTCGGATAATCTGGCCAAACTAGAGGAAATGGTGGAAACTACTGTGGACCTGG
ATGCACTAGAGAACCACGAATTCATCATCAAGCCCGAATTCGATGAGGGTCTTCGCGTGA
TTCGAAAGAAACTGGACAAATTGCGATATGATATGAACACCGAGCATCGCCGCGTGGGGA
AGGATCTGAATCAGGATACGGACAAGAAGTTATTCATGGAAAACCACCGAGTGCACGGCT
GGTGCTTCCGCCTCACTCGTACCGAGGCCGGCTGCATTCGCAACAAAAGAGAATACCAGG
AGTGTTCAACTCAAAAGAATGGCGTTTATTTCACCACCTCAACAATGCAATCGCTTCGCC
GGGAGCATGACCAACTTTCTTCTAACTACAATCGGACCCAGACTGGTCTTGTAAATGAGG
TCGTCAATGTCGCGTCTTCCTACTGTCCGGTGCTTGAGCAGCTTGCTGGCGTTTTAGCCC
ACCTTGATGTCATTGTGAGCTTCGCCCATGCTTCCGTCCACGCCCCTTCCGGGTATGTTC
GCCCCAAGATGCATCCTCGTGGTACAGGCAATACTGTACTCAAGGAAGCCCGTCATCCTT
GTATGGAGATGCAGGATGACATCTCGTTCATAACCAATGACGTTTCTTTGGTACGCGATG
AATCATCTTTCCTGATCATTACCGGTCCCAACATGGGCGGAAAATCCACATACATTCGCC
AAATTGGAGTTATCGCGCTCATGGCCCAAGCCGGTTGCTTCGTGCCCTGCACTGAAGCAG
AACTCACCATCTTCGACTGCATTCTTGCTCGTGTAGGTGCCAGTGATTCTCAGCTGAAGG
GCGTTTCTACATTCATGGCCGAAATGCTCGAAACGGCCAATATCCTCAAGTCTGCTACAT
CGGAATCTCTGATTATAATTGACGAGTTGGGACGTGGAACCAGTACCTATGATGGCTTTG
GATTGGCCTGGGCCATTTCAGAGCACATCGTGACAGAAATCCGATGCTTTGGCCTCTTCG
CGACTCATTTCCATGAGCTAACTGCCCTGGCCGATCGATACCAGCGAGCTGTCAAGAACC
TTCATGTTGTGGCATTCATTGGCGATGGCAATGAGAACACGGCCAATGACGATGAAGCCG
ACAAGAAAAAACGGCAAGTTACGTTGCTCTACCGCGTAGAACCTGGTATCTGCGACCAGT
CGTTCGGTATTCATGTCGCAGAGCTCGTACGATTCCCACCAAAGGTCGTTAATATGGCTC
GTCAAAAAGCAGAGGAACTAGAAGATTTTACATCTGCAAATCCCGAGGGTGGCGAGCAAC
AAGAAACTCCGTCTTCGTTGGATAGATACTCACAGGCGGAGGTTGAAGAGGGCAGCGTAC
TTCTGAAGGACATGCTCGTGAAATGGAAGGCAGAGATTGAGGGCAAAGGACTGTCATCTG
ATCAGAAGCGCCAGATTATGCGTGATTTGGTACAGGCAGACAGTAAATTGCAGGCGAACA
AAGTATTCCAGGGCATTAAGGCTCTATAA
>g468
ATGTTACGCACAAACGGTGCCCGGTCTCGCCTAGGATGCCTCTCCTGTCGGCGTCGCAAG
AAGAAATGCGATGAAGTGAAGCCCACCTGCACAGCCTGCTTGCGCAATGATCTTCGGTGT
ATCTGGCCAGACCCAAGTCTACCGGCCAGAGCATCCGATTCAGGATCAACCCTGCAGCAG
CGGCACCAGCACCAACAGCAGCAGCAGAGAGCTTCTCACGCTACTGCCCTCGTACCCGCT
TCAGACGCGTGGGCCTTGGCTTCAACTAGTGCGCATCGCAATTTACCGATTGCCACCATC
CCTGCCTCGCCATCTCCGTTTGCCGTGCCTGGCTCGGTGCTTTCAGGATCGGAGACTTGG
AGGCTTCTCGATCATTATTTAAAAGACACCGCAAATCGGCTGGCTTGTTTGCAAGATAGC
GCGAATCCATTTCTCAATACACTACTGCCCGTGGCTCTTGGGGATGAGTTGTTAATGAAT
TCAATTCTTGCGCTGTCTGGTGTTCATTTGATGCAACGGCTTCCTGAGCTCAACTCAGAA
CTTCAATCCTTGACCTGGTCAAGTTATACGAGCGCGTTAAAGCAACTCCGCATTGCGCTA
CCGGCGGCCTTTACTCAGGGCAGTAGCGTAGATGCAGCATGGCGGGCTTTGCTTGTTGTC
CTAATATTTTATCTTCTAGAGgtaggtaattactgtgccgcgatgataacggaaactaac
ctgtatactagGCGACAAGGGGTAATGATCCAAAAGCGATGCAGAGGCATCTAGAAGGCG
CGCATCATCTGATGGCTTATGTGAAGAATTCAACCCTCGCTCCTACCCAACCCAGTATCG
TATCTTTCACCACCGAACTTTACATTTATAACGCTGCCCTTGCATCATTCACGACGAACT
GCCCTCCCACACCCATTATGCTACCAAGCACCTGGACGAACACGCCCTCTGCACCGAGTC
CTGAGATCGGAGTACTATGTGGTTGCGCTTACGAATTATTCACATTGGCCCCCAGAGTCT
CATCCTTACTGTGGGAAGAGTCATCTCAATCCTCCTTACCCACTTCCTCTCAACAAAACC
TTATCAGCAAATATCACGACTTACGAAACCAAATCGAAGAATGGAAACCCCGCAGCGACC
AGCAAGAACTGGTTGTCTGTGCTCAGCTATACCAGCAAAGCCTTCTTCTCCTTCTAGACT
CTCGTTTCGCCGGCGACAACTCGCAAGATTGCATTGCCCAAGCATTCCAAGGTCTAGAAT
CTTTGTTATCACTTTTACCGCCTACATCTCCCATCGCAACCACAGCCACATGGCCCGTTT
TTGTTTTCGGCGTGCATGCCCAGAATCCGAATCAAAAAGAACTTGCCCGGGCCTACCTTC
GAGACCTCGTACGAGTGTTTGGAATGGGAGTTATGGAAGCCGCTCTCAACCAGCTCGAGG
AGGTGTGGGCGGCAGAGCCTGGCCAGATTGTGCCTAGCAGATTTTTTACGAATGAACATG
AGCTGCTTATGCTTTGCTAA
>g3
ATGGCTGAACATCCATCATTCACCCTTGCCGCTCTCCgtgagtatttccagccgatacat
aaaatgagtatagagggttgctgaacattcgtgaccgaaaactagTACCTGTAGGGGGTG
TCATTGGATTCTTGAAAACACGCTCAGCACCATCCTTGATCGCGGGCGTTGGTCTCGGTG
TCTCATATGCGTACTCTGgtgagtttcaaaagacgagaaaaactcacacttattcagtcc
cctaagctgacaaaccaccagGTTATTTGATCAAAGAAAACAAGGACTATGGAACAGAAC
TTGCTTTGGGAAACAGTGTCCTGCTGCTCGGCTCTGCAATCCCTAGAATCGCTAAAACAC
GGGCAAAGTCTCCGATGCCTTTGATTCTCGGCGCCACTGGACTATTGGCATCGTATTACT
ACCAAAAGAAGGTCCGTGAATTCCGATATGGGGTTTAA
>g1260
ATGGCGACCAAACACACACAATTGCCGCACTTGCGGCCAAGCGAGCTGACTCTTATGGAA
TATGCGGTGGATGACTCTCGTGATATTGTGACCTTGTCGGATCAAGAAGCCCTGATCCTG
CAGCTTTCCAACCAAGTTCAAGAGCAGCAACTCGAAAAGGCGTTGCTGGAATCAGgtacg
atctcgatcctggacgtcccgatgggagggtgggattttttttttttgacttctttgctt
tttgtttgctttctctctccccctgatttgctggtgttgctcaaggagactggtcacctt
atactaactagtctacagCACCTGAGTTTGAAACAAAGCCACTATCTAGTAATGAAATTG
AGCAACACCTTGCGACTGCGGAACGCGAGCTGCTAGAGGCGCGCGCCACCTACACAGTCA
GGAGGAAAGCCGCTCAGACGATCTTGATGACCGACCCTATTCTCAAGGCAGTTCACTTGA
AAGCCACGATTCCACCTGAACGgtatgtacattactctttgcctgtgtggcacattgatc
cacttctgataaatataaatagGGCGCTACTCCGCCTTGTGAACCGACGCGACGTGCTCG
CGTTAGTCCATGAAAATCTAGCCTCGACACACGGCCAGGTATTAAAACAGCTTTCTGATT
TGGAGGTTGAGAATCTTCAAATCAACCGGGAGAATCAAGAGCTAGTGCGACAGCTCCTGG
AGCTCACCAAACAAGATGAAACATGGAGAGAGAAGCTAAAAGACGCGAAAATGCTTTCGC
AGTTGGAAAAATTGGAGGACGACTTCAAATCCAGAAAGGTTAAATGGGATATCATGAAGA
ATATTGCCAGCGCGATGGTCGTCGGGAGTGGCCTGAATTGGGCCGAGGATGATCAGCTTC
AAGCTCTGGTTATCGATGAGAGCGAAGATTGA
>g1142
ATGGGAATTCCAGGgtgagttcatctactctacttccagcctacgaagggcggcgaatgt
ttacatatgtatccgaagcgtctagaaacgccagctggttctatgtgatcggatcgctct
cacggtgggtgaagacatgggctgatacaaattagACTCATTAATGCTTTGGGTGCAGGC
GAGCGTGTCGCATTATCAAAACTAGCCCTCTCATACCTCGAACGTGAACATAGGCCGATA
CGCGTTGCGGTAGATATATCAATCTGGCTATTCCAAGTTCAAGCTGGCCGCGGAGGCAAA
AACCCGGAGATTCGCACACTTTTCTACCGTTTGATAAAACTCCTTGCTTTGCCAATTCAT
CCACTTTTCGTCTATGATGGAAGCAAAAAGCCTCCCTTCAAAAGGGGCAAGGCAACAACA
TCCCATGGTCAGGGAAATGCACCCATTATACAACGATCGAAAGATCTCATCAGCCGCTTC
AGGTTCCCATGGCATGTTGCACCAGGTGAAGCAGAGGCCGAATGCGCCCGGCTGCAGCAG
GCAGGTATCGTGGATGCCGTGATGAGTGACGACATCGACACATTAATGTTTGGGTCTACC
TTTATGATAAAAAATTTCTCAAAGGAGAGTGGCACCGGTACATCTGCTGCTTCTCATGTC
ACTCGCTATAACATGAGCAACAAATTTTATGCTTCGAATGTACCGTTTGACCGGCCTGGG
ATGATTTTATTTGCAATGCTCAGTGGCGGAGACTATTTACCATCTGGGGTGCCAAAATGC
GGAAGTAAACTGGCCGCAGAAATTGCGAAGGCAGGCTTTGGCGAAGATCTCCTAGACATT
ATTCGGTCTCCCTCCTCGGACCTGAACTCAAAATTAAATGACTGGCGAGAACGATTACAG
TATGAGTTGGACGAGAATGAAAGTGGCTACTTTGCAACAAAGCATAAAGCTGTTCGAATC
CCATCTTCATTTCCAGATCGGGCAATACTCGAGTATTATGCCGAGCCAAGTGTTTCTCGC
GAGCATGAAATGGAAGTTCTGGGAAATCGGCTGAGACAGGCATGGGATCAGGACATTGAT
CCGTTAGCAATCAGAAGCTTTGCCGCTGAGCATCTTGAATGGAACTACCGTTCTGGGGCC
AGGAAGGTTATCAAGCTCTTGGCCGAGCCTCTCGTTTCCTACAGACTTCGTCTCAAGAAA
CCTGTCTCGGGCCTTGTTGACGGTACTCTTGCACCAAATTGTGAGACACCATGGCTCCAG
AAGATTCACCGAAGCCGTGCAAACTTTGGCACGGATGGTATGGTTGAACTTCAGACTGAT
ATGCTTCCCGTCGATGTGGTCGGTATCGACCTTTTAGCTGAACCACCAAACCCTCAGCAT
TTGCCCGAAGATAGTGAGCTTCCGCAATCTGTGGAACTCGCCATTGAGGGAGAGGATGAT
ACGGAGGCTGCTGGTCAGGTTGCATTACCGCAAACACCTTCAAAAACGCGGGTGACGAAA
CGCTTTGATCCTCTAGGCATTGAAAAGGTCTGGGTGTTTGAAACGGTTGCCAGACTCGGG
ATTCCAAGAGTTGTCGAAAAGTGGGATGACGAACAAGCTCAAAAGGCCGCAAGCAAGGCC
GCCCCAAAGAAATCAACAACCCGGCGAACTGGGCCCAAAAAGAAGGGACCAATCGATCCA
GGAATGAAACGGGGCAGCATCCTGAAATATGGCACGCTTACTAAAGAAAAATCCGAATTA
TCTCCTCCATTCAAGACGCAGTTACTTGATGCTGCTACATCAGCCTCCAAAGATGGAAAC
CCCTTTTCTCGTGATTCTGCGTCTTCCTCGAATCACATTGACCTCGAGGGATATAATATC
TCTCCGAGTATGTATCCGGATCAGAATCCAAAATACCAAACGTCTGTTTTCTCGCAAGAG
GTGGATGATCTTGTGGGGAGATTTTCGAGTCTATGTGCAATGTCTCCCGCGCCAACGTCT
AAGCGCTATCCCTCAACCCCCCCGCTTCGCATGCGATCGAGAGCCAGCGCCTTGAGTTCT
AGGGAAGTTGAACACGAGGATATTTTTATGACAACTTTCGATGATGTGACTGTAACACCA
TCCAGGCGGTGCAGGACAATCGAAGCTAGTGCACTGGCTTCGCAGGGAGATAATTCGGAA
TCTACGGAAGGAAATGAACAAAACAAGCCCTCTTTAGGTCAGAAAAAGCGCACTCGAAGT
GAACGTGTTCAGGAAGTCATCGGGTTGGAAAAGGCAATCAGTTCGTTGTCACTGGATGTC
CTTCCAGAAAATCTTGATCATGAGCCATCCCGTCATTCCCAGAAACTTCCTCCTCCTCCC
AGGAAAGCAGAAACTGACTGTAACCAAACTTTCTCTGTGCCGCAGAAGAATGGGAACATC
AGCTCGCCGCAAAAAAAGCATTCGTCTTCAAAGCACGAATCCACCAGAAAATGCGAGTCC
GCTATTCTTGCACAACTCCAATGTGATGCCGAATGTCTACCATTGAACCATGCCTTGAAG
AGATCAAAGGAGAAATCAAAATCTTCCAAGGAAGCACAAGACGCCGACCCACGTCCCACA
AAAACAGTCGGGCATATTGAAAACATTGTAACTTCTAACGGATTTTGGCATGTTGAAAGG
TCTACTGGACCCGAGGCTACGCCTACAGCAGCAAATTCTCCCTCGTCCATCGTATCGAGC
TGCCCAGACCATGGCCAGAAAGACCAAGCCAAAAAGAAGCGGCTCCCTCGCGTGAGCATA
TTGGATATGACTTGA
>g438
ATGCGTCGCAAAACACGTTTCGTCTGTGTATCTGATACCCATGGCTACATGCCATCTGAG
GCAGGGTTCAAATTGCCGGCAGGAGACGTCCTCATACATGCAGGCGACTTGACTAACAAT
GGAAGCATGTCTGAGCTCCGCAGGACAATGGATTGGATCTCCAAGGCCGATTTCGAAATT
AAAATAATCGTGGCGGgtcagtctgatctcttggttctttcatgatacccaacagctttt
gttcagctcggaatcattgaattggcgactgtcattcatcttatacgtgaacactgttat
atgcctatgtccacttttcttgctttggtacccgcaggggccagatcgggcgccctctct
ggcccgcgcgacgattaatcgttaacttctatacagGGAACCACGATGTATCGTTAGATC
CCGAATTCTATGCACAGCACGGCCACACATTCCATGGCCAGAGATTGGAGGACCCACAAC
AATGTATAGACATTATTACAGGGGCGGCACCCTCGATCGTTTTACTCCGTCATCAAGCAG
CTGTGATCCGATTGACCCGAGAAAATGGTCCATGCACAGTCTTTACAGTATTCGGGTCCC
CATTTTCCCAATTCAAAGGCAACTGGGCTTTCGGCTACGAGTCCAGTAAGGCCGCGGCAC
TCTGGAACCATATTCCTCCAGAAGTGGATATTGTTGTGACACATACGCCCCCACAATCTT
ACTGCGATCAGAAGCCAGATGGAAAATTCGTCGGATGTCATGCACTCCGTGATAAAATGA
GCCGCATTAGACCTCCGTTGGCTATTTGTGGCCATGTGCATGAAGGACGAGGTTATAGCA
GGGTTCGCTGGCAAAATGTGGACACATTAGGCACGGGGTCTGAAGGGGATCCTGGTACTT
GTGGTCGTATTGACCGAGAAACTCACGATGCTCTTCCACCTAGAGGTAGCAAGAAGCTGA
ACTTGGTCGATCTGACCGGGAAACGGAGAGATCCTCTAGATAACCATGGCTTCTCGGGTG
AGGTGCCTGGGGTTGACCTATTCCCCGAACCCGCAAATTCATCGATTATACCCTTTCCCG
ACAATGTGAAGACGACCGGAGGTCTCTTCTCTGACAAACAGAGTAATAGAGAGGATGAAA
ATCTATTATCACTCAGGAAGGAGACTTGCATCATCAATGCTGCGATTATGGCTACTAGCT
GGCCGCACCGAGGAGGCAAACAATTTAATGCACCCATAGTCGTGGATATTGAGCTTCCAA
CATGGTGCTCGCAGGAAAAGGAAAGTACGGAGTATTAA
>g81
ATGCAACTCTTCTTCAAGTGCCTCGCCCTCCTTCCTCTTTTCACCATCGCGGTTTCAGGG
GCCTCTAAATTCGCAGACACCTGCCAAAATATCCAAGGAAGAGGAACTGAGATTCGCGCC
GACTGCCGTGAAAATGAGCACGGTCAATACCGCACTAGCACGCTCGATCTCAACCGATGC
ATCAAGAATGGCAAGGGAAACTTGAAGTGTGGAAAGAAgttcgttcaagctatattgaaa
tattgggactcatgatgctgacaacaattagTGGTGACTTTACTGCCTCTTGCATCAACT
GCAGCCTCCGAGGACACACTGAGATGGAATGCATGTGCCGCAATGTTAAGGAGGGACACC
GATACGTCCCTGCTCACATTGACCTGAgtaagtattttatgataaggatctgggatatca
agctaatgaagtaaagACAAATGCATCAGCAACAACCACGGCGAGCTTGGTTGCTAG
>g579
ATGTCTTCTTTTTTCACCGTCCCCGCCTCCCAGCGCAAGCGCAAGAGAGACGACCGCAAT
ACTGCCCCAGCAACAACGAAGAAACGAGGCATCAATGCAAAGAACGATGCAGGAAGCCGC
CGCACCCAGGAACGAGAAGAGTCTATTTCCGGAAGTGACCTAGATGAAGATGAAAACGAC
ATAGTCTCTGGGGGATCCGGAGAGGAATCCGAGTCAGACTCAGATGACGGTGAAACGGCT
GGAGATAGAAGATTGAAACTTGCTGAACGATACCTGGACAATATCCGAGAGGAGGTTGAT
GAAGTCGGATTCGATGCTGCAGAGATTGATCGAGATTTGATCGCCGAGAGGTTGAAAGAG
GATGTGgtatgttggcatcatatcgaatttttaattcggttcgcaaatactaaagcgatt
acagGACGAATTCAAGGGCCGTACATTTCGACGAATCGCCTCCAAACTATCTTTCCCCAA
TGCATCGCATTCTTTCTTCCGCTCAGATACCCAGACTAGTACTTCTATCGCCGTTCACGC
ACCATTCGTCTACATCGTTAGCAAAGACAAGACCCTAACCAAATGGGAATTGGCCACTCC
TAGCGACCCGCAGGCGGATGTATCCAACGAAAACTCCAAAAGACCCCCGCGCCCCCAGCG
TAAAAAGCCAAAACGTGTGAGCTATGCTCGAGGCTTGCGCAAGGTCGCTGAAACTGGCGA
GGAGCAAGGCCACACAGCGAGTATTCTTTCTGTTGCCGTCTCTCCCTCGGGGCGTTTTGT
TGCAACTGGTGGCGCCGATAACAAGCTAATAATCTGGAACGCGGAAACCTTGACGCCTGC
GAAAACATTTACTCAGCATCGTGATTCAGTCAGCTGTCTATCATTTGCCCGGCACATTTC
TACCATGAGTTCTGGAGAGCAGCTTTTCTCGGGTTCATACGACCGAACAATCAAGACTTG
GTCAATCAGTGGTGCTGGTCATGCTTATGTCGAGACCCTTTTTGGACACCAGTCAGGTAT
TGAACAGATTGCAGCCATGACCATTGATGAGTGTGTTTCTGTTGGTGGACAGGATCGCAC
ATCCCGTTTGTGGAAGGTCATTGATGAAACTCAACTTGTTTTCCGTGGGGGAGCATCTAA
GAAAGCCCCTTACCATGAGAGCCATCTTGACTGTGTTGCCCCCCTGCCACCTGCTCACTT
TGTCACCGGCTCCAATTCCGGCAGTATCTCGCTGTGGTCGATTCACAAGAAGAAGCCGCT
CTACACAATCCCTCTCGCGCATGGCCTAGATTGCATCCCGCCCTTGGATGAGCTTTCGCC
TGAAGTCGACCTAGAAACTGCTGCGCACAATGCACGACACATGCGCCCGACGCCCCGCTG
GATCACAGCCCTGACTACTCTCCCAGGCACTGACATTGTTTTGAGCGGTTCATGGGATGG
CTGGATCCGAGCATGGCAGATCTCAGAAGATAAAAGAACGATCATTCCATTAGGTCCCGT
CGGAACTGGAACCCCAAAACAATCGGCCCTTGATACTCCTTCCAAGCAGCTCAGCCAATC
[truncated: 20,716,549 more chars]
