# Supplementary material for: A novel Penicilliumsumatraense isolate reveals an arsenal of degrading enzymes exploitable in algal bio-refinery processes
Source: Biotechnol Biofuels. 2021 Sep 13;14:180. doi: 10.1186/s13068-021-02030-9 (PMC8438893; doi:10.1186/s13068-021-02030-9)
Supplement: Supplementary file 2 — Additionalfile2:Data S1–S3. Sequences of predicted genes (Data S1), CDSs (Data S2) and proteins (Data S3) as obtained from the annotated genome of the unknown fungal isolate (FASTA format). Data S4. GTF (Gene Transfer format) obtained by BRAKER annotation with gene structure and coordinates. Data S5. Functional annotations of predicted proteins (TXT format). Data S6. Phylogenetic markers used for the classification of the unknown fungal isolate. [file 13068_2021_2030_MOESM2_ESM.zip › Data_S2.fasta]

>g42.t1 g42   scaffold_1:118866-120188(+)
ATGTTCACCACCGTGGTGTCCCTCCTGCTAGGCCTGTCACTACACTGGCAAACTGCACTT
TGCGCCCCTTGGCTCATCACAGAAGCCAATGAAGCAATCCCAGTAACGCGCTATGTCTAT
GACACAAATTACGAAAAGTCAGCATTCGAAACAACAATCATCCAACCAATAATTCCCACC
GTAACATCCCTCCCGGAGGCGATTTCAACAATAACCCAAACAAACACCCTCGAATCCATA
ACCGCTGTCGAAAAATTATACCCCTCAGGCGTGGGAACTGCAATCGATTTCTATCCCTAT
AATACAGATTCGCAACACCTAACTGTCTTCGTCGTCGATATTACATACACAGCTCCCACA
AGTTGTTCTACAAGTTTCTCAACTACGACATTAGCAACTATTGAAGTCGGACCTACACTT
TCCGCTCTGCTACCACGTACAAAGACATCTATTTCACTTTCCGTGGATACGAGACAAGCT
TTTCAATCAACTACCTATACATATGATCAGATCTGGGTAAACCCAACACAAATTCCTTAC
CTGGAATACGATAGCCTTCGCAACGAGAATTTTCCATTCGATTTATACAAGGGCGCAAAT
TGTTATTACACCCCAGGAGAGAGTGGGACATATTATTACGGTTCTGAATCCGGAGCTACA
TCAAACGATACACCAAATACCTCTGACTATACAAATCCACCCTATTACACGGATTGGCAC
TACGATTGGTTCGATCGACACATTTCCCCTCTCGCACTAATAATCGTGTGCGTAGTAGTC
TGGGTCGTGAGTTGGTTTATCCTCGGTATAATCGAAGCATGGTTTCGATTTAGGAAACTT
ATGCTGGGATGGCAGACCAGGCGAGGTTTACCTGTTTGTTGGAGTTTGACGATATTGCCG
ATTACTTTGTTTTGTCTTTTTGGATTTCGGAAGGGATTTTGGGCGAGGAGTCAGGAGGAT
GCTGTTATTTTGAGAGAGAGGTGGAATAAGATGGGCTTTTGGAGGAAGATTAAATTGTTT
TTGATTTGGGGATTTAGGTATGGGTATCCTGATGTTTTGGGGCCGGAGCCGCCTAGGGTT
GGGGGGAGTAAGAGGCCTGGGGAGGGGAAGGTTGTTAGTGTTCCTACTTTTATGTCTGGT
GGTGGTGGTGCTCAGCAACCTCAGCAAACCCAGCAAGTTCAGCAAGTTCAGCAACCTCAA
CAGGCTCAACAAGGGAAGCAGGCCCAGCAGGCCCAGCAGAGCCAACAGCCAGCCCAAACT
TTGCCGGCTGTTCCGGAGACTGAGGGAACGTTGGAGGAGGGTAGACGGGCTCATTCTTGT
TGA
>g519.t1 g519   scaffold_1:1397484-1400020(+)
ATGGCTTCCGAGCAGAATGCCGTCTACTGCACGCTGCTATTAACCGACCACTACCTGCCC
GGGGCAATGGTCCTAGCGCATTCCCTGCGCGACAATGGCACGAGAGCGAAACTTGTCGCC
CTGTTCACTCCAGATACGCTACGCCAGGAAACAATTGAGGAGCTAAGGACAATCTACGAT
GAGTTGATCGCGGTGCATTCTTTCATCAACGGCCGGCCTGCCAACTTGTGGCTTATGGAC
CGGCCCGATCTCATCGCAACTTTTACTAAAATTGAGCTTTGGCGCCTGACTCAATTTGAC
CGAATTGTCTATATTGACTGCGATGTTGTCGCCCTGCGCGCCCCCGATGAACTTTTCTCA
TTGGAGGTAGATTTCGCCGCGGCGCCGGATGTAGGTTGGCCGGATTGCTTCAACAGTGGT
TTGATGGCTCTGCGACCTAATATGCAGGACTACTACGCTCTGAAGGCACTCGCGGAGCGG
GGAATTAGCTTCGATGGGGCTGATCAGGGTCTGCTGAATATGCATTTCCGTGACTGGCAT
AGATTAAGCTTCACGTACAACTGTACCCCCAGTGCAAATTACCAGTACATACCTGCGTAC
AAGCATTTTCAAAGTACCATCAGCTTGATCCATTTCATCGGATCACAGAAGCCGTGGAAT
ATGCCCAGGCATGTTGCTCCGCTGGATTCGCCGTACAATCAGCTTCTCAACAATTGGTGG
GCTGTCTATGATAGACACTATCATCCACACTTGACGCCTACCCAAAACCCTCCCCATATT
CCAGAACCACCCATAATCTTGCAGGACTCGTCGAATATTGCGCCAAGTGATGCCATTCAA
ATCTGGCCGGATCCCCAGCAAGTTCATCATACTGAAGATCCATCTAAGAATTCGCGTCAT
GACTATGTGCATTCAGCTGATACTGTGTCAACATCTGAATCATCAAGCGCCCCAGGGGAG
CAATTAAGCTCGCAACAAGAACAATCTTCCCACGTGGAATCGCATGGCCACGAAACAATT
CATCAAGCAGCTCATTCCACAGATAGACCTGTTTTAAGCATAGTCCCACATTACGTCCGG
GGTGAAGAACATGTCTCGACTTATGTTCCCTCGCAGCCTGGCCCGCCCGCACCTGTTCAT
CGGATCGATCCAAGTGTCGAAGGACAAGGAGCAGCCCACGAACATCACGAGCATCATGAG
CAATCCCATAATACCACTCAAATTCACCATACACAGCCGGTTCCACCACCACCTGCGACT
GAAGTTTTCCATCGACCTCCTTCGCCAGAGCCCGAGTCTCCGAAATTTGAAGCACCGAAA
GCAGAATGGGATGCCTCGCGTGAGCCACCACCACTGAACACGAAACCCGAGGGAATCAGC
TTGCAACAAAAGACCTACATCATGTCTGAAGACACGAAGCTTTTCCAACCTCCTCCTTCA
TACCCCGAAGCCCCGAAAAACATGTACTACCAAGTCCCCACCGCCAAACCCGAACCGCAA
AACATATCCCAAATATTCCCATGGGAACAACGTGCTCCGAAACCAACTCGCGTCTTCGCA
GACGAGCAATTCCCTCCCTCTCCTGCGCCTGCCGAACTACCCTCCACCCCAGAACCCAGT
GCTCCCAACCCAGTACTTGCGGCACTCGAGACCACACCAACCCGAGTCCCATTCGAGCCA
TCCGCAGAGTCATGGGACAGCTACTCCCGGTCCAATGCCTGGGATGAAGATCCCTCTATC
CAGCGCTACATCGAATCAATCCAAGCTGCACGTCGCGCCAAAACTCAAGTTCTCACTGGT
GGCAGTGCACAGACAAGCCCTGAAACCCAAGCAACCAGTACTACCGGTCACAGACCAAGT
ATCTTACTTACGGACTTCCCAACTGAAGTCGAACGACCCAGTCTCCCCGTTACGCCAGCC
CCAGTTGAGCGTCGGGCGAGTAATAATGATAATGATAAAGATTATATCTCCACGATGTCC
CTCCCTGCTGCTGAGGGAGTGCCGGATCAGGAGGACTGGAATCCCCTGGCTCGTCTCGAA
GAGCTACGTCGGAGGCAGTCGGAGGGTTTGCTTCTTCCAGGACTTTTTAATGCTGGACAG
CGGCGGTCTAACACTGGGTCTGATTCCGAGGAGGAGTCATGA
>g232.t1 g232   scaffold_1:617591-618272(+)
ATGGGACTTACGAAGCTTTTCGAGAAAATTCAGTCGTTCTCAGACGGGATTCCTGATGCG
AAGGAGCAATGGTACATTGTCGCTGGCGTTGCAATGGCCGCTGCGGGGGCTGGGCCTGAC
TTAGTAGAGCTGTATCAACTGGCAACAAAAAGCACGACCCTCGCAGAAGAGAAGCATATA
CAAAGAAGACTGAAGGAGGCAATCCTCAAAACAAGCATTCTTTATGGAGTTCCAAAGTCC
TTGCAAGCTCTTCTACCTCTCTTCGCCACCCTCAAAGACGAGCAGATTGACCATTATGGC
CCTCGAACTGAGGCCATTAAAAACGGAGAGTCTCAGTCAGAGAGACGTGATCGTGGCAGA
CGTCATTTCGATACGCTGTGGACTGCCGCCGCAGCACAGTCGAACCGAGAAAAGAATTTC
AAATACCAGCCTGATCTATACCTCCTGAACCTGGAAACGATATATGAGCTCTGGCTGAGT
GAACACACGATTTAA
>g1128.t1 g1128   scaffold_1:3052333-3054561(+)
ATGGCTAGACCCCACGAATACACCTCCCTCTGGTGGCCTGAGGAAAGGATCAAATCTACT
CTCGATACGAAATACATCATTAGCCGTTTGCAACCCGAAAGTGTCCCTCGGCTTTTCGAT
CTGCCCCGCTGGGGGGAAGGTCTGACGAGCGAGACTTACATGGAATGGATCCTCACCAAG
GCTGGTCGTCTCTTCTTGATACTCAACGAGATCGGTATCCCCGATCGCATCTTCGCTCTG
GTCGATGAATCACGCGACGACGATGATCTGCCTATGGCAGAACAGAATATTGATTTGCTC
TGTCTCTCCCCGTATGGCAAGGATCCTGCTCTCGACGCGAACTTCTTTCGTACCCAGTGG
CGCTTTCTTGTTCGTGGCATTGCCGAAGGTGAACACGTCGCTTATACAGCAAATGAAGGT
GTCCCGGTAGAGGTGGTACGGGCCACAACAAGCAGCGGCGTACAGGGTCGAGACGAGACG
GTTGATAAAGTCGTTTTGTCTGGGACAGTATGTCGAGTCTTTTTGCGAACTCGGGTCCAA
GTCGGTGGAGCTCCACACTTTTTCTCTTCTGATGAAGTTCTCGAGGAAATTCGAGCTCTA
AAAAAGCTAGCGCACCAACATGTTGTCTCGATCTATGCTTCATATTTCGTGGATGACAAT
GTATGTGCGTTGTTTACTGGCGCTGAGATAGATCGCAACCTACATGGCTTCTTGAGTGAT
GAGCCCGTGGCATTCAAACGTCTGCCCAAGGAACAGCGTTATCAGACTCTCATTACTTGG
CCTCATTGTCTTGCATCTGCATTGTCCTGGTTACATATCCATGGCCATGCACATACAGCC
ATTCTACCTTCCAATATTCTTGTCAGTCCAGACTTCAACATCTTTTTAGGCCAATTCCAG
GCCCTTGATTCACTTCTTGCACCGCCAAGAGTCAACGACCTCGAGTCATACCAATACTCT
GCCCCTGAGCGATGGAGTCAAACAGTAACAGCCCCAGCTCATCCAGTCCAGCAAGCACCT
AGCAAAGTCATTCTACCTTCAGGAGGTCGAACAGGACGACGAAAGAAACCTGTTCGTCTT
GCCCTGGCACCACTCAATGAAAGCCAACCCTCCTCGCCCGACAACTCTCGACCAGACTCT
GCTGCATCAAAGGGCACTGTCATTCACCTCGGGTTTCCAAGATCACCATCTCGCTTTTCC
TTTGCCTTTTCTTCCTCTTCCTCATCATCTGGTACATCCTCCAACTATACCTCAACAAAC
TCCACTTCGACCAGTTCGCAGAAACAGAGCAGTCCCATTTGGGCCAAAAGACCGCGAAGT
CTCTTTCCAATCCCATCTATGAAATCTTCCACTTCCCTATCATCGTCTTCTTCCTCTTCG
ACAGCCTCGTCTCTCATTACTCCACCCCCCTCCACCCCTTCCACCACTCTTCCAACCTGG
CACTCGACCCAAACCTCCCAATCATTGGCCGACATCTTCTCCCTCGCCGCAATTATCCTT
GACATTCTCACCCACCTCTGTAAGCGAAGCTTAACCTCTTTCGCCTCCCATCGCAGTGCC
CGGAACCGCTCAGCTGGCCGTGGCGGCGGAATGGCAGACGCGTCATTTCATCTCGCTCGC
AACTCAGTCCAAGTTCAGTCATGGATTGCCTTGCTTGAAGGAGACGCCCTGAAACGATGC
CGGCGAGACCGTGGTAGTGACCGATTCTTCTACGCCGTGCCGCGAATGTTGATGGTACTA
CGTGCGATGCTCTCTACTGAACCAGAGAAGCGACCTTCCGCGAGTAGGGCAAAAAAGTGT
TTTGGAGCCGCCATTAAGGAAATTCCATCGACACGTGGTCCCGCTGTTCCACTTCATTGC
ATTCCCACTCCGAAGCAAGGGAAGAGCGCGCCCGTTAGGAACAAGGCTAGGGAGGCGGAA
GAAGTTGAGCAGAGGCAGCAAGAGAAGAGGGCGGGTATAGTCAAAAGGCAGGCTTCGGTG
CCTGTATTCACAAAAGCAGAGACTATTCTTTCCTCATCCTCAGTTTCAGAGTTTGACTTT
GGTTTTTCGGAAGCTGCTAGTGATAGTGAAACCAATCCAGAGGAGTTGCAAGATGAGGAC
GAAATTGATCCGTCTATTTTGGATGATTTCGAGTCAACTGATCCGGTCGATCGAATCTCG
CCTCAGTTATCACTCCCGGATCTTGATGTCAACATTACGGGAATTGATGAGCTGACTTTT
CATACCTAA
>g383.t1 g383   scaffold_1:1016758-1017597(+)
ATGACCTCCGATGAAAATTACACTATCTTCCGAGAATGTCTCTCGAGTGCTATCGTCTCC
CGGTCAGAGGGACAACCCAAGACCTCCAAACGCCGAGGTAAAGCAAAACGCAGTGGGCGT
AAAGATGTGACTAGCTCGGAAACTGTCATTTCACATGAGCGAGCAGATCCAGAAGAACTC
GCTGAGTTCATTGATTTCATAGCCAGTGAAACTTTCGTCACTTTCCCCGAAGACCTTCAA
ACACTCTCATACTCCGCAACACAAAATGACTCGACACTACAAGCCCGCTACATCCCAGCA
GACCGCGATACGCCTATAAACCGCGTCCTCCTCGAAACCCTCTGCTCCCCAATTCCAGTA
GAGGTAACGGACACCCTCTCCGTCTACGGCCTGATCCCCGACGCAAACGATCTACCAGAA
TTTATATCTCCAGTCTTGAGCGAATACATCGCAAGTGTGACGGCCGGGCCACCAGCATGG
TCAAATACAAGGACAGACGCGTGTGAGATTTGCGAGAGAGATTGGATTCCGTTGTCATAT
CATCATCTTATTCCGCGTGGTGTGCATGCGAAGGTTATGAAGAGAGGATGGCATGAGGAG
TGGGTTTTGAATAGTGTTGCTTGGCTTTGTAGAGCTTGCCATAGCTTTGTTCATCGTATG
GCTAGTAATGAGGAATTGGCGAGGGAGTGGTTTACTGTTGATAGGATTTTGGAGAGGGAG
GATGTACAGGATTGGGCGAGGTGGGTTGGTAGAGTAAGGTGGAAGGCGAAGTAG
>g191.t1 g191   scaffold_1:502374-503109(-)
ATGGCCAATTATCTCGCCTCCATCTTCGGAACCGAGCAAGACAAGGTCAACTGCTCCTTT
TACTACAAAATCGGTGCCTGCCGTCACGGCGATCGCTGCTCTCGCAAACATGTCAAGCCT
TCCTACTCGCAGACCGTCCTCATGCCAAACATGTACCAGAATCCAGCCTACGATCCTAAG
AGCAAGATGAATCCCTCCCAGCTGCAGAATCACTTCGATGCATTTTACGAGGATGTGTGG
TGTGAGCTTTGCAAGTATGGTGAGCTAGAGGAACTAGTCGTCTGCGACAATAACAATGAC
CACCTAATCGGCAACGTTTACGCACGATTCAAATACGAAGAAGACGCCCAAGTAGCATGC
GACACGTTGAATTCACGCTGGTACGCCGCCAGACCGATATACTGCGAATTATCACCGGTG
ACAGATTTCCGCGAAGCCTGTTGTCGATTGAATAGCGGTGAAGGCTGTGTCCGTGGAGGA
TTTTGCAACTTCATTCATCGGAAAGATCCGAGCCCGGAGTTGGATCGTGAATTGCGTCTT
TCGGTGAAGAAGTGGCTTAAGGAACGTGGTCGTGATGCGAGAAGTGTTAGTCGCAGTCCT
AGTCCTGAACCTACTCGACGGAGATATTAG
>g157.t1 g157   scaffold_1:404666-404878(-)
ATGGCTGATCGTACAACTGAGGACGGCACAGACCGCACAGACCGCAAAGTCCTAGGCAAG
CCAAACCTAAAGGACAAGAATTTTATTATTTTGAAGATCCAGGACGCAGGAACCTACATA
ACCCTCGGCAAATTTTTGAATCGTTCGGTGCTGGTGCTTGGCAACGAAGATCAAAATGGT
ACAACATTCCCGGTTGCTCGGTCCAGCTGGTGA
>g316.t1 g316   scaffold_1:830847-832022(-)
ATGCTCCCAAAATTCCTCCTAGCCGCAGTGCATCTCATCGCACCCGCAACAGCAGCCCTA
ACCTACCGCGGCGCCGACATATCCTCACTAATCGTTGAAGAAAATAAAGGAATCGCTTAC
AAAAATTCCGCCGGCAATACACAAGTCTTGGAAGGAATTGTTTCTGATGCGGGTGTCAAT
TCGATTCGTCAGCGTGTTTGGGTGAATCCTAGTGATGGGAATTATAATCTTGATTATAAT
GTGAAATTGGCGAAGAGAGTGCAGAATGAGGGGATGTCGACTTATTTGGATTTGCATTTT
AGTGATACTTGGGCGGATCCGAGTTCGCAGACAACTCCATCATCATGGTCAACAACCGAT
ATCAACACCCTGACCTGGCAAGTCTACAACTACACCCTAGAAGTATGCAACACCTTCGCA
TCAAACAATCTAGACGTAAGCATCGTCTCAATCGGCAACGAAATCCGCAATGGGCTTCTC
TGGCCACTCGGCAAAACAAGCAGTTACACCAACATCGCCAAAATCCTACACTCAGCAGCC
TGGGGCGTGAAGGATTCCGATCTATCAACGACCCCTAAAATCATGATCCACCTCGACAAC
GGCTGGTCCTGGGATCAACAAAAATACTTCTATGACACGGTCCTTGCGTCCGGATCTGCA
CTTGTCTCTAGTGATTTCGATTATATCGGCGTATCTTATTACCCGTTTTATAACAGTGCA
GCGACACTGGCATCTTTGAAGACTAGTTTGACTAATCTCAAGTCTAATTATGGGAAAGGG
GTTGTTGTTGTTGAGACGAATTGGCCATATTCTTGTCCGAGCCCTGCTTATTCTTTTCCG
AGTGATTTGAAGGATATTCCGTTTTCGGTCGCCGGGCAGGAGACGTTTTTGCAGAGGTTG
GGAGATGTTGTGGAGGCTGTTGGTGGATTGGGGATTTATTATTGGGAACCGGCTTGGGTG
GATAATGCGGGATTGGGTAGTAGTTGTGATGATAATTTGTTTTTTAGTTGGCAGAATGAT
CAGGTTAGGGATAGTTTGAGTACGCTTGGTTCGTTGTGA
>g668.t1 g668   scaffold_1:1803097-1804383(+)
ATGGCACCAACTAAGTATGCAGTTGTTGGCACAGGTGGCCGAGCAGCCTTTTTCTATAAC
GCTATAGTGAAAGACTTCAAGGACACTGCAATCCTTGTAGCTTTCTGTGATACCAATCAA
ACCCGAATGAATGTGGCGAATGTTCGGGTGCAAGAACTTGGCTCTACAGCTCTTCCAACC
TACAAAGCTACTGAGTTTGATCGCATGATCGAAGAAACCAAGCCTGATTTCGTAATAGTG
ACAACTATTGACCGAACACACCATTGGTATATAATTCGTGCAATGGAACTGGGATGTAAC
GTTCTGAGTGAAAAGCCTATGACGGTGGACGAAAATAAATGCCAGGCAATTCTCGATACT
GTGAGAGCCACCAAGCAGCAGCTGCGAGTCACGTTCAACTATCGATATGCCCCTCACAAT
ACCAAGATCCGGGAGCTGCTGCTAGATGGCTCAATCGGTCAAGTTACTTCGGTCCACTTC
GAATGGATGCTCAATACTAGACACGGCGCCGACTACTTCCGCCGATGGCACCGAGATAAG
AGAAATAGCGGAGGGCTTCTGGTGCATAAATCCACACACCATTTCGATTTGGTTAATTTC
TGGCTTGGAAGTCATCCAGCAACTGTATTTGCCCAAGGGGACTTGAAGTTCTATGGCAAG
GAGAATGCTGAGCTACGTGGGGAGACACAGTTCTACTCCCGTGCTCACGGCAGCCCTGCC
GCGGTTGACGACCCCTTTGCGCTTCACATGGAAGAGCATCCGCAGCTGAAGGAGATGTAT
CTTGACGCGGAGCATGAGGACGGATATTATCGCGATCAAAGTGTGTTTGGTGATGGAATC
AACATTGAAGATACAATGGGTGTTCTGGTGAGCTACAAATCAGGTGCAATTCTGACCTAC
AGTCTAGTCGCCTACTGCCCATGGGAGGGGTTCAGGGTTTCGTTTAATGGAACTCGTGGT
CGTCTCGAGATGGATGTTCTTGAACAGTCTTATGTCAATGCAGGTGGTGATCAGAGCAAA
GAAGGGGCTGTGGCTCATACGAAAATAACGTTGCACCCCATGTTTGCACCACCGACAGAA
ATACCCATCATTGAGGGAGAAGGGGGGCATGGTGGTGGAGATCCAAAGCTTCTCAATGAT
TTGTTTGGAACCCCTGAACCAGACAGTTTGAATCGCGCCGCCTCTCATCTCGATGGGGCT
ATGTCAATTCTGACTGGAATCGCGGCAAACAAGGCCATCCGTACAGGCCAAGTGGTGCAG
GTGAAAGATCTTGTACGATTTCAATAA
>g1185.t1 g1185   scaffold_1:3181351-3184295(-)
ATGGATCCGCGTCAGAGCTTACAGCTTCGAGACGATACGTCTGGGACTGACGAGTTCGTC
AAGCTTATCTCTGATCCGTTTCGCAATTCTTTCTATACCAGTGCTATCTGGGCTTCGCTC
GGCACTTCGATTGGACTTTCTCTCCTCCTCGCTCTGCTCTTCTCCCTTTTTCGCCCTCGC
CACTCGCTCGTCTATGCGCCAAAGGTCAAGCATGCAGACTCAAAACATGCACCGCCTCCA
GTGGGCAGAGGTTTCTTCTCATGGATCAAGCCTGTCATTCGAACTCGAGAACCACAACTC
ATCGAAACCGTCGGCCTGGATGCGGCACTCTTTCTGCGCTTTACTAAGATGTGTCGGAAC
ATATTGATTTTTATGAGTATCATTGGCTGTGCAGTCATGATACCAGTCAACCTCACTCAG
ACTCAGAGTGAGGGGTCTGGTTCCAGCTCGTCGATCTTGACCGCCATGACACCTCTCAAT
GTGTTCAAACCAACAGCCATGTGGAGTCAGGTTGTCTGTGCATGGGTCTTCGATATAATC
ATTGCATTCTTTCTTTGGAGAAACTACCGAGCTGTGCGAACATTGCGACGACAATATTTC
GAAAGCTCCGATTATCAGCGAAGTCTTCATGCCAGAACTCTCATGGTAACCGATCTTCCT
GCCCCAGACCGTTCCGACGAGGGTATCCTGCGAATCACCGATGAGGTCAACCCAACTGCC
GCTCTTCCCCGAGCTTCAATCGGTCGTAGTGTGAGGGATCTACCCACGGTCATCAAGGAG
CACGAGGAAAATGTGCGGGAGCTGGAGTCTGTTCTAGCAAAGTACCTCAAGCGCCCAGAT
CAATTGCCTGCGAAACGACCGACTATGCGCCCACCCCGCAGCCAGCGCAGTAAACATCCC
GGCGGTAGGGTTGATGCTATTGACTTTTTGACCGTGCGTATCAGGGTATTGGAGGAAGAA
ATTAAGCATGGACGAGCTTCAATCGACCGACGTGATGCTATGCCCTATGGCTTCGCTAGC
TGGGGAAGAATCGAGCATGCACATGCTGTTGCATGGACCTCGCGCAAGAAGCATCCAAAG
GGCACTACCATAGCCTTGGCACCGCGGCCAAGCGATATCATCTGGGAGAATTTACCTCTC
ACGAAGCAAGCACGCAAATGGAAGCGCTTTGTAAATTTCATATGGGTTACCATTTTGACT
GTTGTTTGGATCGTTCCCAACGCACTTATTGCAGTTTTCCTGACGAGCTTGTCAAATCTT
GGTCTAGTGTGGCCAGCATTCCAAACAGAGCTTGAGGCAGACCCCAATGTGTGGGCCGCC
GTACAAGGTATTGCATCGCCCGCCCTTACTTCGCTCGTTTATCTTGTGCTTCCCATCATC
TTTCGACGGCTTTCCATTAAGGGTGGTAGCAAAACGAAGACATCCCGAGAAAGGCATGTT
CTGGGTCAGTTGTATGCCTTCTTTGTGTTCAACAATTTGATTGTCTTTTCCCTCTTCTCT
GCGGCCTGGACATTTGTTTCGACGGTGATTGAAAAAAGTAACAAAAGCGAAAATGCTTGG
CAAGCAATCGTTGACAGCCAGCTATATTCTCAACTCGTGATCGCCTTGTGCAATATTTCG
CCATTCTGGGTGACCTATCTCCTGCAACGAAACTTGGGTGCGACTATTGATCTCGCTCAA
ATGGTCACATTGGCGTGGGTGTGGTTTGCGAAAACTTTCCTCTCGCCAACTCCTCGACAA
TCGATTGAATGGACCGCTCCGCCAGCATTCGATTATGCCAGCTACTACAACTACTTCCTC
TTCTACGCGACGGTAGCATTCTCGTTTGCTACCCTGCAGCCGATTGTTTTGCCAGTCACT
GCATTTTATTTTGGTGTCGATGCCATGCTAAAAAAGTATTTGCTCATGTACATTTTTGTG
ACAAAGAATGAATCTGCAGGTGCATACTGGCGAGTTTTGTTCAATCGCTTGGTTTTCGCG
ACAATCCTGTCAAATGTTATTGTCGCCCTTGTGGTCAAGGCTAGAGCTAATTGGGACATG
GTCTTCTGCGTCATCCCGCTTCCATTCCTGATGCTAGGATTCAAGTTTTACTGCATGAAG
GCATTTGATGATGACTGCCACTTTTATAATCGTGCAGATTTGACCGACGCCGAGGCATTG
GGCGCTGCTAAATCCAACAAAAAGGCATCCGACCGCCTGAGCTCCAAATTCGGTCATCCT
GCCCTTTACAAACCCCTTATGACGCCTATGGTTCACGCTAGGGCTGCCGAAGCTCTCAAG
GATATCTACCAGGGCCGATTGGAGCACAACGACATGGGTGGCGAGTACTCGGACATCGCA
ATGAATCCAATGATGACGGATCAACCAGGAAAGGCCGCTGAGGCCACCCAGGCTGCTCCG
TTTGAAATGGTTCCCGAGAACCAACTGGACTTCTCGTATTTCAAGGATCGTCCTGATTTC
CGTGAAGAGTTTGGCGGAGGCATCTACGGCAGACCGGAAGATCTGATGACTGAACGCTCT
CAAACTCCACGCAGCACTTTGGGTGGTGAATGGTCACCAAGTTCATCTCGTGCTTCGTCT
CCAGCCCCATCTCTACCTTCAATGTCTGGGTTGAAGATTCCAGAGGGCTACGAGGCTCCA
GAGGGTGGTGGCTTAGTTCATCCTGCCTTCCGCGTTCCCTTGTCACGTGGAAACAGCGGT
GGATTCTACCAACAAGCAAACGAGAGCGAGTCAAGACTTCTTAATCATGCTCAAACACCT
GCGCATACTGAAACCGCCAGTCCATTAGATCGTTGGCGTACTGGCGGCTATGGGCCTGTT
GAGCAGGAAGATGATCCCATCTCATATACCTCGTATGAGCCTTATCGGGCAAATCGCTAA
>g226.t1 g226   scaffold_1:601765-602357(-)
ATGTCTGAAGCAACAATCCGCCTCGCTACAGCCGAGGACGTCCCCACAATCCTAAACTTC
ATCCGCGAACTAGCAATCTACGAAAAAGCCCTTCACGAAGTCGAAGCCACCGAAGAATCC
CTAACCTCAACCCTAAGTTTCGCCAACGAACCTCCCAAGCGAGGCTCAGTCTACACAGCC
CTAATCACGCCCCCCGCATCTGAATCCAATCCGAACCCTGTCCCCGTGGGCATGGCATTA
TATTTCTACAATTACAGTACATGGCGCTCCGCACCGGGAATTTATCTCGAGGATCTTTAT
GTTCAGCCTGCTGCGAGGGGAAATGGGTATGGATTTAAATTGTTGAAATATTTGGCGAAA
CAGACGGTACAGATTCAGGGACGGAGATTGGAGTGGAGTGTGCTTAAGTGGAATGAGCCT
AGTATTAGGTTTTATGAACAGGTTGGGGCGAAGGGGATGGAGGAGTGGATGAAGATGATG
GTTGATGGGGATGCTTTGGTGAAACTTGCTGAGGGGGTTTGA
>g154.t1 g154   scaffold_1:399389-400208(-)
ATGTCTTCACCAACTCTCGTCATCATCCCGGGCTCCTTTTCGCCCCCAACGCTTTACAGA
AATTTCGTCGAAAACCTCCGATCGCTGGACTTCGAAGCTGTCGTTGAGCCCCTGCAATCG
GCCATCCGAAAGTCTCCATCGGAATCTTCGTCCATGTACGACGATGCATCTCATTTTCGT
GATGTGATCTCGAAACTGGCGGACCAGGGAAAGGACATTGTTCTCCTGCCCCACTCATAT
GGAGGCATCGTCGCGAATGAAAGTGCCAAGGGACTTTTGAAGTCGGATCGATTGAAGGCT
GGAAAGACTGGAGGTATCATCAAGATTGTGAATATTAGCACTCTGACCCCTGGAGTGGGT
GAATCTGCTGTGGATGTGGCAGCGGAGATTGGCCTTGATCAATTCCCTGTGCAGGGAGAG
TACATGGTGTTGAACGATGAAGACTGCGCTAGGGCGAATTATAATGATGTTCCTTGGGAA
CAGGCGCTGGAGTTCGCCAAGCAGCACAGTGACCATTCGGCGAAGAGCTTCAGAGACAAG
CTTACTTATGCTGCGTATACGGATATTCCGGTCTCTTGGGTCTTTTGTGAACAAGATGGG
ACACTGCCACCCGCTTTTCAACAGAAGACAATTGACCTCATTGAGGAGAGAAGTGGAAAC
AAAGTTCGCGTTTTCAACATTAACGCCGGTCACTGTGTTACCTCGACCCAACCGAAAGAA
TTGGCTCTCTTGATACAGAAAATACTTAGAGCGTCGACGGAGTAG
>g194.t1 g194   scaffold_1:507422-509513(+)
ATGGCGCCTTTCAAGGATGAGCATATCCTGCTCATTGCGCCGGGCTCAGAAATGACCCTC
GCGCAGCTCGGTATCCCGGAGACCTACTGCCCAGCCAAGCATCGTTTCCCCACGCGCATG
TTCCCTGCTGAAAAGCCCGGCGAATATGAACCTCATCGCATTCGCAAGGTTGTTTCCACC
AATGGCTCTGGTCCTGCCCCCGCCCCCACCAGTGCTCCCAGCGCGTCTGCGCCTGAGCAG
CCTCCCAAGGATGATGTCGAAATGAAGGATGCTGGAGCTTCTGCTGCTCCAGCAGCTCCC
CCTGCTGGCGAAGAGACTTCGGAAGGAGCCGAAAAGCCCGCGACTGAGCCCGTCCCAGAG
GTGATCTACGAGGAGGACGTGACCTCGGATGAAGGCGCGGTTTATCCTATCCAGAACGGT
CGCATCGTCAATCGGAATGCGCTCTTTGCTCTCTTCCAACACATCTACAACCTCCTCAGC
CCACCTCTTCACACACCCATCCTTATCGTCTCCGAGCCCGCTTGGACTCCAATTGACCGA
GATGAGATTACGCGATTCGTGTTTGAGCATTTCAACACACCTGCTTTCTCCTTCGTGGAT
GCTGCATTTTCAGCCGCCTGGGGCTACGGTGTTAAGGATGCTGTCGTTGTGGATGTCGGC
AAGAGCAAGGCCGACGTGACCGCCATCATTGACTACAGGATCCAAGACCACGGTCGAGGA
ATCGCTCTTCAGGGATGTGGCGGCGACGCTATGACTGATCGCCTGTTTGAACTTCTTGGA
CCTAAGGGGTTCAGTCGTGAAATGTGCGAGCAGCTCAAGCGAAGCGATATCGCCGAGATT
CTTCCCCCCGGAACTCATCTTCCAGGCGCTGCCGCTACCGCGCGCCAGAGTAACCCCTCG
GATCCCCCTGCGGCAGACTCAAGCAATGGTGACTCCGCCCCAACTGAGGGTTCCACCGAG
AACAATGGTGAGGAGGAGGGTGTTCTAGACGTCGCGGCTATCGTCAGTGGCAATACCTCT
GAATATCTTGCCAACATGGAGAAAGACAAGTCAGTAGCCAAGAAGGCTGGTGCTGCCGAT
CCTAAGCTTCCCAACGCCCAGAAGGAGAGGGCCACTTTCCAGTTCGAGGAATTTGTTGAG
ATGGAGGACGAGGCTCAGGCTGGCGGCCCCAAGCGTTACAAGCGCAACATCCGAGAGATC
CCTGTGGGCATTGAACGTTTCCTCGCCGCAACTCCTCGTCAAAAGGCTGGGCCTCTTTTG
AGCAATGGTATCCTGGAAGATCTTGCTGCGCAAATTCATTACACTATCAACTCCTGCCAT
GCCTCCAAGCGGAGTGATCTCTGGAATTCTCTCATCATTGTGGGAGCCGGAACAAGGGTT
CGAGGTTTCTCCCAAGCACTTCTTGGTGTCATCACGCAGAAGTACATGCTATCCCCCTCC
GCTTCAATCTTCACCTCCGAGATCCCATCGACCTTCACCACTCCTCTACCTACCGGTGGC
ACCAACACCCCTGCCCCGATGGCACCTGGACAAGGCCCCCCAGGCCAGATGTACCACCCC
GCTGCGCAGGGCGTGAACCCCCTTCTCATTGCCGCGACACACAATAACCCAGGCATGCCC
ACCGCGCCTGGCACACCAGGTCCCGATCATAGCTCGCAGCAACGATCAACCGGTCACTTC
CAAGCCCCTCATTCCGTGAAGACCCACAAGTTCCCGGATTACTATCCAGAGTTCAAGGAC
CACGGCAACAGCAATGCTCCAGGTGCCAGCTCAGGCCCGGGCAGTACCTCCGAGGGAGGC
CATGGTACCGAGGAAGCTATCTTCTTAGGTGCGCAGGTCTGCGCGAAGGTCTTCTTCGGA
ATTGACCAAGGCCAAAACAAATCCTTCATGTCGCGCACCGAGTACAATGAACTCGGCCCA
GAGGGTATGCGTGAGTTCTGCTTCTAA
>g1294.t2 g1294  g1294.t1 scaffold_1:3471592-3473655(-)
ATGTTGTCCATGCAGAATTCTCCGTTATTCACCCATCCAGATTTAACCGGAACGGGCTTG
CAGGATGAGGGATGTACCGGAGGACCGTTGTCCAATTTACCGACAGGGATCTCGGGCATT
CGAGCCAGCACTTCAAGTACCAGCACCGGCGCCAGTCCCGATGATACCTCAACCGATTCT
CCCGAATGGCATGGGGGCGCAGACCGATCACCCGCAGCCGAGTTGGACGTGTCCCTGAAT
GCTTTCCACCAATCGCCTGATTATATGTTGGACTCGCGTGTCGCAGAGATGGATGAAGTG
CCCAAAGTGGAGGAGTTGGACGAAGAGGATATTCAGCGCATCAAGCCGTCGGATGTGGGG
AATCGCGATGAGCATCAGTCGGGCGCTCCCGCCGCCGTCCCACGGAAACGTGGACGCCCT
CGTAAACATCCACTACCAGCGCCAGGGAACCAAGCAAAGATCACCAAGGGTCGGTCCAAG
ACTGGCTGTATAACCTGTCGTCGCCGAAAGAAGAAGTGTGATGAGACCAAGCCAGCTTGC
CTCAATTGTCAGAAAAATGCCGTGGTCTGCGAAGGTTATCCCCCAAAGGAGATTTGGAAG
AGTGGGAGACAGAAGATGGCTGACGCCGTGCCTCGAAATCTTCCCCTCCTCATCGATGGA
ATTGAAACCGATATCGATCGTCGTTTTCTCGACCATTTCGTATATGGTTTCAGTCGTGTT
TTGACCCTCATTAACGATGACTCCAACCCTTTCAAAGAAATTCTTCTACCGATGGCCACT
CAACACCGCGGTCTGATGCACTCTCTTATGTGCCTCTCAGGATCACACCTATCGGGACTC
GATCCGGAACCGAAACTAAAAGAACGCAAATACTTCCACTTCCACCGGGCTATCCAGGAC
TTGAAGGATAATATCACTGCGTCTTCTTCCCAGGGCGGGGACCAGGAACAACAGCTTCTG
GTCGAGGACCCCATCATTGCTTCGACAATCGCCCTCAGCCTGAATACAATCTGCGAAGGG
GAAACAAATGGCGAGTACCGACCGCACATGGACGCCGCCCGCTATCTCCTCGTATCACAG
CAGCCACGAAACGAGAAATTTCGCCAGTTTATTGTCGAATTCTTCCAATACCATGATATC
TCAAACGCTCTCACTTCCTTAGATCGCCGTCCTGCCCTTGTTTCTGGTGGAATGCATCTC
CCTGATTTTGTACCGGGGGCCCAGGCTGGTATGTTTTTGGGTGTCTTTGATGGTTTATTT
AACTACATTTCCGAGATCACTCAGCTACGCGATCGTATTCGGCAAAGATTTAATGAGGGC
TACGAGCCGGCTGTGGACTACCAAACTTTGAGCGAGGCAGTCCAGGTTGATACAGCCATT
CGGACCTGGCAGACTTCGCACGAGGAGGATACTCCGAATTTCTTCCTGGCCCAACTATAC
AGACAGTCTACATGGGTCTACCTCTACCGCACAATTCGCCCCTCGCGTCCAAGCGAGAAA
ATCGCTCAAGTTGTTGATGATGGCCTGTCTTGGTTGGATCGCTTGCCTCAAGATGCGGGT
GCTTACAGCATTGTTCTCATGCCACTTTTCCTTCTTGGATGCTCAGCATTCGTAGCAGAG
CAACGCGACCGTATCCAAAAAGGGTTCGAGACTCTCAAGTCTTATTCCAACTTGCGGAAC
ATTGAACCTGCGTTCAAGGTGGTCACGCGGGTGTGGGAGATTATGGACACGAAAATTGAG
GACAGCTGGGATTGGGAAAAGATCATCCATGACATGAACATGGACTTCCTCATCACCTGA
>g1294.t1 g1294   scaffold_1:3471592-3473655(-)
ATGTTGTCCATGCAGAATTCTCCGTTATTCACCCATCCAGATTTAACCGGAACGGGCTTG
CAGGATGAGGGATGTACCGGAGGACCGTTGTCCAATTTACCGACAGGGATCTCGGGCATT
CGAGCCAGCACTTCAAGTACCAGCACCGGCGCCAGTCCCGATGATACCTCAACCGATTCT
CCCGAATGGCATGGGGGCGCAGACCGATCACCCGCAGCCGAGTTGGACGTGTCCCTGAAT
GCTTTCCACCAATCGCCTGATTATATGTTGGACTCGCGTGTCGCAGAGATGGATGAAGTG
CCCAAAGTGGAGGAGTTGGACGAAGAGGATATTCAGCGCATCAAGCCGTCGGATGTGGGG
AATCGCGATGAGCATCAGTCGGGCGCTCCCGCCGCCGTCCCACGGAAACGTGGACGCCCT
CGTAAACATCCACTACCAGCGCCAGGGAACCAAGCAAAGATCACCAAGGGTCGGTCCAAG
ACTGGCTGTATAACCTGTCGTCGCCGAAAGAAGAAGTGTGATGAGACCAAGCCAGCTTGC
CTCAATTGTCAGAAAAATGCCGTGGTCTGCGAAGGTTATCCCCCAAAGGAGATTTGGAAG
AGTGGGAGACAGAAGATGGCTGACGCTGTCCTCACCCACTCCTTAGCAGCCGTGCCTCGA
AATCTTCCCCTCCTCATCGATGGAATTGAAACCGATATCGATCGTCGTTTTCTCGACCAT
TTCGTATATGGTTTCAGTCGTGTTTTGACCCTCATTAACGATGACTCCAACCCTTTCAAA
GAAATTCTTCTACCGATGGCCACTCAACACCGCGGTCTGATGCACTCTCTTATGTGCCTC
TCAGGATCACACCTATCGGGACTCGATCCGGAACCGAAACTAAAAGAACGCAAATACTTC
CACTTCCACCGGGCTATCCAGGACTTGAAGGATAATATCACTGCGTCTTCTTCCCAGGGC
GGGGACCAGGAACAACAGCTTCTGGTCGAGGACCCCATCATTGCTTCGACAATCGCCCTC
AGCCTGAATACAATCTGCGAAGGGGAAACAAATGGCGAGTACCGACCGCACATGGACGCC
GCCCGCTATCTCCTCGTATCACAGCAGCCACGAAACGAGAAATTTCGCCAGTTTATTGTC
GAATTCTTCCAATACCATGATATCTCAAACGCTCTCACTTCCTTAGATCGCCGTCCTGCC
CTTGTTTCTGGTGGAATGCATCTCCCTGATTTTGTACCGGGGGCCCAGGCTGGTATGTTT
TTGGGTGTCTTTGATGGTTTATTTAACTACATTTCCGAGATCACTCAGCTACGCGATCGT
ATTCGGCAAAGATTTAATGAGGGCTACGAGCCGGCTGTGGACTACCAAACTTTGAGCGAG
GCAGTCCAGGTTGATACAGCCATTCGGACCTGGCAGACTTCGCACGAGGAGGATACTCCG
AATTTCTTCCTGGCCCAACTATACAGACAGTCTACATGGGTCTACCTCTACCGCACAATT
CGCCCCTCGCGTCCAAGCGAGAAAATCGCTCAAGTTGTTGATGATGGCCTGTCTTGGTTG
GATCGCTTGCCTCAAGATGCGGGTGCTTACAGCATTGTTCTCATGCCACTTTTCCTTCTT
GGATGCTCAGCATTCGTAGCAGAGCAACGCGACCGTATCCAAAAAGGGTTCGAGACTCTC
AAGTCTTATTCCAACTTGCGGAACATTGAACCTGCGTTCAAGGTGGTCACGCGGGTGTGG
GAGATTATGGACACGAAAATTGAGGACAGCTGGGATTGGGAAAAGATCATCCATGACATG
AACATGGACTTCCTCATCACCTGA
>g83.t1 g83   scaffold_1:220202-220612(+)
ATGCGTTTATCATTGGTAACCTTGGCCACGTCCTTGGCAGTTGCGGCTTTCGCTTCTCCG
ATCGTCAATCGGGATCAAAATGCAGATGATGCAGGTATCTCTGTCGGTGCCGACCTAGGC
GTGTCTGGAAAGAAACGCGCCCAAGAAGTCGAGGATGCTGGAATATCTGTTGGTGCCGAT
GTTAATGTTTCTGGAAAGAAGCGTGACCAGGACGCAGAAGATGGGGATATCTCCGTTGGT
GCAGACCTAGGTGTTTCTGGAAAAAAGCGCAATGCCGCACCTGTTGACCCCTTGAATCTC
GCCGCCAGAGTCAATCCCGACGGTACCATTACGATTGGCAAGAGAGTTGCTGCTCCAGAT
GATGATGGTGATATCGGGGTAGGAGCCAGCGCTACCGTCGGAGTCAACTAA
>g1189.t1 g1189   scaffold_1:3192910-3193689(-)
ATGTTTCTTCCAAGTGTGCATGCCGAAACCGATAAGGAGGCTCTTCTCCAATTCATAAAG
GAGAACCCTCTTGGAATCCTGATCACAGGTCAAAACTCCACCCAAGTGGACTTTTTGCAA
TGCACCCATGTGCCCTGCGTTCTTGATCTGCCTGAAGAATATGGCGGTACAGAACCCCGT
ATTCGTGCCCATATCGCTAAACAGAATCCTCAAGTGAAGGCTATGATCGAAGCGGTCGAC
GAGAAGCCCCCAAATGTTCTGGAGCTTGATAACGATGTCTTGGTACTTTTCAATGGAAAA
TATGATCATTATGTCACCCCAAAATTCTATACGGAGACAAAGCCTAGTACTGGGAAAGTG
GTACCCACTTGGAATTATTCTGCCGTTCAAGTCTACGGTAAACTGTCCCTGTATTACGAT
TCAAAGACTCCTGAAGCAGGGGCTTTTCTCGCCCAACAAGTTCATGACTTGTCTCAACAT
ACCGAGACGACTATCATGAATTACACTGGTGGTGAACGACCGCAGCCGTGGAAGGTAGCC
GATGCTCCAGAATCTTATACCGACCTTCTCAAGCGCAATATTGTTGGAATTGAAATCAAA
ATCACTAAGATCGAGGGAAAGTTCAAGATGAGCCAGGAGATGCGACCTGGCGATCGCGTG
GGCGTGGCTGAAGGTTTTGCAAAATTGGGCAGCGAAACCGGCACTGCGATTTCAGAATTG
GTTACAGAAAGAGCCGAGCTGAGCGATTTGAAAAAGAATGCTGCAAAGGATAATCAATAA
>g992.t1 g992   scaffold_1:2683949-2685074(+)
ATGTTATCGACATCGATAAGCCGGGCTGCTTGGACTCCACTAGCTGGATTCGCCCGAGCT
GCCCAGAATGTGCCCTCATCCGGCCTCCTTGGGGCCACTCGCCGAGTACATCAGCGTCGG
TACTCTTCATCTTCCTCAAAACCACCAGTTCCACCCAGTGATGGGTCCCGACGCATGGAC
ACATCAACTCCAGCGAAGAATGTGAACTCTTCTGCTGAGAAGGGCAGGGTTTCTCGGCGC
CGTGGAAAGGATAACGGCGCTCGCAGCGCTTCAAAGAACGGTCAACAGGATGCGGCATTC
TCGAATCTCCCCAGCGTCCCGTCGACACAGCACCGACAGCCGCATGATGTCCACGTTGCT
TCCTTCTTCTCTATTCACCGCCCGATTTCCGTGACCACCACCGTCCCTCCAACCTCGTCT
ACCGAAGCCTTCGATTCCCTCTTTTCGAAGAAGTTCATGAAAAATGAACCGGAAGATGTC
ATTTTCACTCTTTCGAACACCGCTCAGTCGATGGAGAACATTGCGCACGGCATGGAATCG
GAGGATCAATTCGGCCAGCTCCAGCGCAACTTTTCAAGCGATGCCGATGGTGAGCTCCGT
ATGCTTGATGGAGCAGAGCCCAAGATGTCCGTGGAGGAGTATACCCGTCGTCTTCGCCCT
TTCCATCCGCCGCCGCCGCCGGTCCCTATGGACATGAATGCCAACGCCGAGCTCATGGAA
GCCTATGAGGGGGAAAATAAGGAGGAGTTCTCTACATACTCGACTGTCTTAACCATCCGA
GAGTCTCGTGACGCAGACGGCCGCAAAACCTACGAGGCATCCACTGGTCCCTTTGTTCGG
GGTGACATGGAAGCTCCGGCTGGCGAGCACGAGGGCCTCGAAATTGACGCACCGAGCGAT
ACCACAGGCATGACCTATGTTGAGCGTCTTCGCCACAACGGCTCCATGCATGCCATCAGC
ACCAAGAGACGCCGCAAGGTGAAGATGAAGAAGCACAAGTTCAAGAAGCTGATGCGGAGG
ACACGCACTCTTAGACGCAAACTTGACAAGGCTTAG
>g256.t1 g256   scaffold_1:672274-673264(+)
ATGAATATCACAGCAGACGAGAAATTGGATTTGACTACCGTCACCAAGCGTGATGAAAGT
ATATCGACATTCTCGGATCAGGACCAGAAAATATTCAAGGTCTTGCACGATGTTGTTCAG
CCCGGACAAGCGATAGCATCAGATGTGGCAGCTGAGCAAATCAATCAGCATCTCCAGAGC
CTCCCAGGACGATCGGAGGATAAGCAAAAGGACACCGAAGTCGTGGAAGACTTCGTAGAT
TCTGTCTGGTCGTTATTAACCTCCATCGCGGAAAATACTCCGTACAACCACCCGGGGCAG
GATCGGCTCATTGATTTTATGCAAGCATTGATTCAGAAGTTGGAAGGAAACTACTCATTC
TGGGGTAAATCTTCAATTCAACTTTGGGCTGGTCTACCTTTATTCGGACCTTGCGTGAGA
GAAAAATGGAATTGGTCAGCAACGCCCAATTTTGAGGAGTCTTACACCAAAATGCCCGGA
GCGAATAAATGGATCAATATGAACGCATTCGTAGCCCGACTAAATGGGGCTGGCATAGTG
AAATGGGAAGAATTCCCAATTTGGGCTCTACGACAATCATTCGAAGAACCATTCAGCACG
ACAGTGGGAAATGACATTAACGCTGTCATTGCCGCACAGTGGATTTTCTACGCTGGAAAG
TTCATCTATGACCTAAGTGTCGAGGAACCTCCTGTTGAGAATCCTCGGATTACGAAACCT
GGTTCGATTTTCGATGGTGAGAGTGGATTCAGTGTTAAAAGATGGACTTTCTGGAAGAAG
AGAGCGACTGAACTAAGTCAAGAGGTCTCGGATGAGGCTAGGGGGATTGCTATTGCCACA
GTAGAGAAGATGTCTGACATTGAGGCTGGAAACTAG
>g67.t1 g67   scaffold_1:180643-181589(-)
ATGGCTGGATTGGCATCCAGCCATGCGGCCATGTTGGGAATCTGCGCTGCTCTCGCCCGC
AAGGGTGTCACTTCCTTCGCCGCTGAAGTCAAGACAATGCTCAACTGCATGAGCGGTACG
CCGCCTGTGCAGTGTCTGTACTGTCCCCTCGCTTGCCCAAGCCCCTCGCCGTGCACCTTC
TGCCCTCACGACTGGATCGGCCCCGTTGTCGTGAATTGTGGTGTTGACTTAGCCAGTGTG
CTGGTATTCTTCACGACGAAAATTTGGATCCGAAGAAGAGAATGCGGCTGGCCAAAGTAC
CTGCGTGGCTGGCCTATTTGCTCCCAAAATCATGGATGGCAGAAACCTCTCGAGGAGTAT
TCCGAAGATACCGATGAAGCCCTCGATGTAGCTCGGAAGACTGCTGCTGCGGCTGCTCAA
GCTGCTGAGTTGGCCGAACAGGCCGCTAACAGGGAGATTCCATCGTCAGCGGAGGAATTA
AGGACCCTCAAGGCCGCAGCCGAAAACACCGGCGAAGCAACAAAAGCCCTCATCGACGCA
GTAGCCGTGATTCGCACCTTTTGGGGCCATAGCTACCCCGTCCTTGTCGAGAACATCGCG
AAGAAGTCCCCCGCCGACACCACACCCGCAATCACCACCGCAACCACAACCACCGCTGAC
CCGGCCATTGCGGCCATTGTTCTTGCCCCCGGCTGGCGGCTCACATCCCGCCCCCTCAAA
GATGAGGAAGAAGATCAGAAGAAGTGA
>g52.t1 g52   scaffold_1:138991-140462(+)
ATGACGACGTCCGATGTCAAAGAGCCCAAGGCTCAATGGCAGACAGAGATCAGTTTGCCG
GAGTATACATTAAAGGATATTGCGGCGCATAATACTAAAAATGATACGTGGATTGTTATT
CACGGACAAGTCTTTGATATCACAGAATACCTACAAGATCATCCCGGCGGTGCGGAGGTA
CTTGTTGAAGTCGGTGGTCAAGATGCCACAGCCGAATATGAAGACGTTGGCCACTCCGAA
GACGCGCGAGAGATCATGCAACCATACCTCATCGGTACACTCAAAAATGCACAACAATAT
ATGCGTCCAAAGGCCGTCCGTGTGGTCTCTCAAAAGGCGCCTGAAGAGAAGAAATCATCT
TCCCTTCCGACGGTGCTTACCGCAGCTGGAGCCCTCGCACTCGTTCCGGCCCTTTTCTTC
TTCAAGGGAACCCTCAACATCCCCCATTTAACCCACCTACTCCCCAATCAGCTCAAGGGC
GTGCATCTGCCTCGCGGCGGATTCGTGAACGGATTCCTCGCAGCAAGTCTCATCGCCGGC
TCCATCGGTACAGTGGTAGCCAAGCAAGCGAGTCGATTCACGAAAATTGAATCCGGATTC
ATGCGCTATCCTCCACGCATCAAGGCCAAGAAAGTGATTCGCACTGATCCGCACTTAGTG
CGTGGATTTCTCGAACCACAGACATATCAACGTCTACCCTTAGTCGCAAAGGACCAACTT
TCATCAAACGTCTACCGTTTTGTTTTCGCTCTGCCCGACGCAAACGGTGTCCTTGGTTTA
CCCATCGGCCAACACGTTGCCATCAAGGCCGAAGTTGATGGTAAAACAGTGACTCGTTCT
TATACACCTACCTCAAATAACCTTGACCGAGGCCGTATTGAACTAGTTGTCAAGTGTTAT
CCAGACGGTCTGCTGAGTGGACAATACCTCGCCGGTCTTTCAATCGGTGATGAAGTCGAA
TTTCGAGGCCCGAAAGGCGCTATGAAATATACCAAGAACCTTTGTCGGAAAATCGGTATG
GTTGCAGGTGGAACTGGTATTACACCAATGTACCAACTGATCCGAGCAATTTGTGAAAAT
GGTACCGATACGACTGAGATTAGTCTAATCTACGCAAATCGATCGGAGTCTGATATTCTT
CTTCGAGAAGAATTGGAAACTTTCGCAAGACGGTATCCGAAGAATTTCAAACTTTGGTAT
ATGCTTGATAGCCCGCCTGCGGAATGGGCTTTTGGAAGCGGATACGTGGATCAAAGTATT
TTGGAAGAGAGATTACCTGGGCCATCGCCTGATACGAAGATTCTACTTTGTGGACCTCCT
GGGATGGTCAGTGCGACTAAGAACAATTTGGCTGCGTTGGGATTCAAAAAGCCTGGAACG
GTGACGAAGATGAGCGATGAGGTTTTTTGTTTCTAG
>g634.t1 g634   scaffold_1:1696858-1699140(+)
ATGGAGAACAACCATCGCCGTGATGACTCGCCATCCGGTTTGTCGGATATTGTAGAGGGC
GACGGTCTATTGGGCACCGGCCTCACGACTCGACATATTGAAGCATTCGGGCGGAAAGTC
ACATCGACTGCTGGCCATTTGATGGGTCCCGCGGAACAGGGCCATGGCACCCATTATCAC
AATGCGTTGACAGACATCCACCGCGAGCTGCGTCGGCCGGCGGCGCAGCGTAAAGTCTTC
ACGCTGACCCAAACGACTCCGACCGACCTGGTGCGATCCAAGCTGTCCACCGCCGAAATC
CAATCGCGAGCTGTTTCTTCGCTTCCAGACGACCTCCTCGATAATCTTCCCGAAGACCAA
AGTTCCTACTCCCTATTCCAAGGCTTCCAAGCCTCTCTCCCCGAAGATGACCACACCCAT
AAAAAGCATCGAAGACGCACCTCCAAGGGAGGGAAGTTGCTGAAGGATAGCGAGAAAGGT
GGGCTTTTGACAGCTGGCCCGGCCGGCTTGAAAGAGGAGCGAAAGGTGCTTAATCGCCGG
CTAGAGTTGATGGGCGTGCGCAAGAATATGTGTAGCGCCGAGATTCACGAGATCGACAAT
AAGATTGCCAATTTGCACAAAATGCGCCAGATCGTCCTTGATCGATTAGCCGGCCTAGAG
ATGGACGAGGCGTCATTAGAACACGAAGTCACGGAAATTGATAACAAACTGGAGGACATG
CAAGAGGATGAACCTACCGAAGACTCTACTGCAGCTGAGACCCCCAAGTCCTCGGAGGCC
CAGGATGATACCATTGGATCATCTGGCGACCCAGCCATGGACGCTTCATTCATGTCGGAA
TCGATCTATGAGAAATTACCGACCCCATCACCGAGGAGTTTGCGCCATCGCTCTATACGT
AAACGATCGATGCCGATTCTCCACGAGCACTTCGCCCCTGGATCCTTGATCAAAGAAATC
GAAGCTCATACAGATATGGTGACTGCAATTGACTTCGACTACCCCTTTGGAACTATGGTT
AGTGCAGCATTAGACGATACAGTGCGAGTTTGGGACATGAATGTCGGCCGATGCTCGGGA
TTGTTGGAGGGTCACAATGCCTCAGTTCGATGCTTGCAAGTGGAAGATAATATTGTTGCA
ACGGGATCAATGGATGCGTCTGTTCGATTGTGGGATTTGAGCCGTGCTCGACCTGCAACG
CGAGACGGTCGCCTAAATAAACACGAGCGTGATGCAGAAGATACCGAGACACACTCTACA
CCGGTACCGCCTTCATCAAACCTAGAGGACTGTCATGTCTTTACGCTCGATGCGCACGTC
GATGAGGTGACTGCTCTCCACTTCAAAGGCAACACTCTCATATCAGGCTCTGCGGACAAG
ACCTTGCGGCAGTGGGATCTTGTCAAGGGACGTTGCGTTCAGACTTTGGATGTCATGTGG
GCAGCTGCCCAGGCTTCTTCGTCCTCCATGGGGAATGACGGTAGCTGGCGTCCGTCCGGT
CGCATGCCCGATGCCTCTGCCGACTTTGTGGGAGCTGTGCAATGCTTCGATGCTGCTCTG
GCTTGCGGTACTGCCGATGGTATGGTCCGTCTGTGGGATCTTCGTAGTGGCCAGGTCCAT
CGAAGCCTTGTCGGTCACACTGGCCCGGTCACATGTTTGCAATTTGATGACATGCATTTG
GTCACAGGAAGTCTGGATCGCAGCATTCGGATTTGGGATCTACGAATGGGCTCTATTTAC
GATGCCTATGCCTATGATAAACCAATAACCAGCATGATGTTTGACTCGAAGCGCATTGTT
GCTGCTGCTGGCGAAAATGTGGTCAAGGTCTACGACAAAGCCGACGCTCACCACTGGGAC
TGTGGACCTGGGGTTGGCCTCGACGACGAAGGGCCACTCCCCGCAACCGTCGAACGTGTT
CGACTCAAGGATGGGTATCTTGTTGAAGGCCGCAAAGACGGCACATTGGCTGCTTGGACT
TGCTGA
>g938.t1 g938   scaffold_1:2519902-2520849(+)
ATGGCCTCCGCCTCTGGGGTAGGGTCGTATTCGAACCCGTTGAAGAAATTCAAGTTGGTA
TTTTTGGGTGAACAAAGCGTTGGAAAAACCTCATTGATCACCCGATTCATGTACGACTCC
TTCGACAACACATATCAGGCTACCATCGGCATCGACTTTTTGTCTAAGACTATGTACCTT
GAAGACCGAACTGTTCGCCTCCAGCTTTGGGATACCGCCGGCCAAGAACGTTTCCGTTCC
CTGATTCCTTCCTATATCCGAGACTCAAGCGTCGCCGTAGTGGTCTACGATATTTCAAAT
GCCAAGTCCTTCCAAAACACTCGGAAATGGATTGACGATGTGCGCGGGGAGCGTGGAAAT
GATGTTATTATTGTCCTCGTGGGCAACAAGACTGATTTGAATGATAAGCGAGAGGTCACG
ACCGCGCAAGGCGAGGAAGAGGCGAAGAAGAATGGCCTGATGTTTATTGAGACCAGTGCC
AAGGTCGGACACAATGTAAAGCAACTCTTCCGAAGAATTGCACAGGCGTTGCCAGGTATG
GAGGGTGAGGCCAAGCAAGGCGAGAGTCAAATGATTGATGTCAACATCCACCCGAAGGAG
ACCACCAACAACGACGGCTGTGCCTGTTAA
>g10.t1 g10   scaffold_1:24478-24951(-)
ATGGCAATTTTGCACCTGGTCCTCTTTGGCTTCAAGCAGGATGTCGCCACAGCTACTAGA
CGGGAGCTTCTGCAAGAATTCTTAAGTCTTCCCCAAAATTGCAGAGATGCTTCACAGAAT
CCCTATATCAAAAGTATCCGCGCGGGAACCAGCTACAGTCCTACCGCCGCCACCAAAGCA
AGTTACACCCATTGCTTTATCCTTGAGTTTGATTCGATTGCTCAGAGAGAGTACTACAAG
TCTGTGGACCCTGTCCATGCCGACTTTGCCTCGCGCATCATCCCCCTCCTGGATCAATTC
AAGATCGAAGCGTTTGATGAGATAGACCTTTCAAGGTAA
>g1013.t1 g1013   scaffold_1:2733062-2733788(-)
ATGGGTGATGATCATACCCTCAAGACGAGCCATATGGCCATCGTGTTGGGAATCGGTCTC
GGTGTGGTGATGCTCATTGTGTTAAGTCTACTTCTCACGATAGTCGTTAATCGTCGCGAT
CGCCAGTCGCTCATGCGCCAAAGAAAGAACCCCGACGAAAGATTGCGCAATCTAGATGCC
GTCTCACCCACCCGCACATTAGAGCAATGGTGGACTACTACAAAAGGCAAAATGGGGCTT
TCTGAGGCCGTCGACGGACAATTTGTTTGTGCCGTTTGCCTCGAACAGGTGAATCGCTCG
GAGGAAATTCGAGAACTGAAATGCCTGCATGTCTTCCACCGAGAATGTTTAGAGAAATGG
TACCTCGGCGATCACTATAACTGCCCTTTGTGCCATCGTCCCTATTTTGTGGCAGACAAC
CCCCCAAGAAACGACTATGTATGGATGGTATGA
>g573.t1 g573   scaffold_1:1543440-1544446(-)
ATGGCCCAGGAACGCACCGGTATCATTGTTGGCACCAACAGTGGCCACAAAACCACTCCC
CTCAACACCCCCAAGAACAAGATTAGCCGTACCAAGGGCCAGTCTTCCCGCCGCACTGCG
TTCGTCCGTGAGGTTGCCCGTGAGGTCGTTGGCCTTGCCCCCTATGAGCGCCGCATCATT
GAGCTCCTGAGAAACACTCAGGACAAGCGTGCCCGCAAGCTCGCTAAGAAGCGCCTCGGT
ACCTTCGTCCGTGGAAAGCGCAAGGTTGAGGACATGCAGCGCGTCATCGCTGAGGCCCGC
CGTGTCCAGGGTCACTAA
>g551.t1 g551   scaffold_1:1487224-1489102(+)
ATGGAGCCTCCTTCGAAAAAGATGCGCAAGCTTTTGGACGACGATAGCTCGGACTCCGGT
GATGATGCTGGGGGTGTTTCCCTCGGACAGTCAGCCGATTCGGGCTTCAAAGTCAACGCC
GAATATGCCAAACGATTCGAGTACAACAAGAAGAGAGAAGAAGTTCAGAAGTTGGAAGCA
AAGTATGGCAAATCCAACATGGGCAAAGGCCGAGTCAATGAACAACCATCCGACGACGAA
GAGTCCTCCGACGAGGAGGACGAAGATGAAGATGGAGAACTAGCTACCAAGGCTCTCGAT
GCTGAGATTATGGCTACTCTCGAGGCTATTCGGTCCAAGGACCCCGCCGTGTACGACAGC
AATGTCACTTTCTATACTAAGTTCGACGAAGACGCCGATGCTGCGCCCAAAGAAAAGAAA
GAGAAAACTATGACTTTGCACGATTACCACCGTGAGAATCTGCTGAAGGGTGTTGATCCG
GCTGAAGAGGAAGATACCCCCAGAACTTTCGCGCAAGAGCAAGCCGATCTTAAGAACGAG
GTTGTCAAGGCCATGCACGAGGGTTCTGACGAAGAAATGGATGATGCCGATGATTTCCTG
GTCCGCAAGTCTGGGCCCGAGGAACTTCCAGAGGAAAAGGTCGAGCTTGACATTGAGAAT
GCGGACAAGGACCCCGAAACTTTCCTCTCCAACTTCATGTCTGCGCGTGCATGGATTCCC
GAGGGTGGTCGCGAACTTCATCCTTTCGACTCGGACGATGACGACGATGTAAAGCGGGCC
GACGCTATCGAAGAGGCCTATAATTTCCGTTTCGAAGACCCAAACAAACTCAACGAGGCA
CTCGTCACCCACGCTCGTGACACCACCAACAGCCTTTCGGTCCGTCGCGAAGATAAGAGT
TCGCGCAAGAAGTTGCGTGATGCTGAACGCCAACGCAAGGAAGAGGAGAAGAAGCTACGT
GAGACTGAGAAGAACCGTCTGCGTAAACTCAAAATGGAGGAACTACAAACAAGGGTCAAC
GAGATCAAGGAGGTGGCTGGTATGCGGGCCGAGAAGTTCACTGATGAGGATTGGGCTGGT
TTCCTAGACGGTGCCTGGGACGATAAAGAATGGGAGTCGGAGATGCAGAAGCGATTTGGA
GAAGATTACTATGCCGATAAAGATTCGGGGAAGAAGCATCCCAAAAAGCCTGAGTGGGAC
GACGACATCGACATCACTGATCTGATTCCCGACTATAAGGATGACGATGAGGACGCCAGG
CCGACTATTGAATCAGACCATGATGAAGAGGAGGGTGAGGGCGAAGACTCCGAACCCAAG
AAGAGCAAGGCCCAGGAGAAGCGTGATCAGAAGCGCGAAGCCCGCAAAGACCGTATGCGT
ATCGAGGAAGCGGTTGATCGTAACCTCGACCTCGACATCACCCTGCTCCCTGGTGCAACC
AAGAAGAACGCCACTCGCTTCCGTTACCGTGAAACCTCCCCACAAAGCTTCGGTCTGACA
GCGCGCGATATTCTTATGGCAGATGACGCCCAGCTTAATCAATTCGCTGGTTTGAAGAAG
TACGCTGCCTTCCGTGAGGCTGAAAAGAAAGCCAAGGACGAGCGGAAGCTGGGCAAGAGA
GCCCGGGTTCGTCAATGGCGAAAGGACACTTTCGGCAATGAGGACGGACCTACATTTAAT
CTGGGTTCGAGCAAAAAGGCTGAGGAGAAAGAGGATGAGGCGGATGATGATGAGACGAAG
TTGGACATTCGTGAGGGTGATGGCCGGAGGAAGAAGAGAAAGCGTTCGAAGAAGACCTAA
>g292.t1 g292   scaffold_1:763801-765546(-)
ATGGCATTTGCTGCGATAAACAACGCCCCTTCGGCCCGAGCTCCGATCGCCGTCATTGAA
GAGGCGTTTGCGACGGACCCATCGCTCAAGAAACGAGTTTACGATGCGATCGGAACCACA
CCTCAGCATACTCCTCTCTTTGAAGATCTTGCTCGTCATACCTCCAGCCTGCTGGCCAGG
TCTAGGACTGCGACTGCAACTGCGACGACTACAACCCTTCCCCTCGTACCGCCGCCCAGC
GACGGCCCTGCTGCGAAGAAACGCAAGATACAAAATGGGGACTCGAATGCCGCTGTGCAA
GCGCCTGTGGATGTGAAGAGCAATGATGCTACGGTGCAATTCTACATTCAGGATGTGTCC
TTTGCTATTCCGCAGCGCAAAAAGTTCACGCTGGAAGTAACAGCTGGACAAAGTGTTCTC
CGTGCCAGGAATCAAGCTACAAAGGAGATTGATTTTGGCGTGCCAATGGACCGGATCCGT
CACGCCCTCTGTCTCCCTGTGCCGGAAAAGAATCAAAAACAATTCAACTTTTGTATCATT
CCTGAGTTCGCCGATGGCATTACGCCGCCACCCGAGGGGACAACCAGTTTTGAAGCAATG
GTTTTCACGATAGCCGATGGACCGGCTAAGGCTGCTTTTACAGGTACCGGCCAACAAGTT
GGTAATGGTGCCGAGGAGACTGCAGAGAGTTTCCTGCGAAAGATCTTAAATGATAATATG
CCTAATACGAATGTTATCCGACCCGACGAGCGACAATTCGTGAGTGCGATGCCCGAGGCG
CACCGCAAGGGCGAGAAAGCATACCATGTTAAGGCCTTCCGTGGCAGCAAAGAAGGATAT
TTGTTTCTTTTGTCCACTGGAATCTTGTTTGCATTCAAGAAACCTCTTCTCTTCTTCTCA
TTTGATACCATTGATTCCGTTTCGTATACCTCCGTTCTTCAACGGACGTTCAATCTTAAT
GTTCTTGCACGTCCCCGCGGTGGTACAGAGGAGGATCAGATGGAATTGGAATTTTCCATG
ATTGATCAAGCAGATTACGATGGTATTGACGAATATATCAAGAGACACGGTCTGCAAGAT
GCCAGTTTGGCTGATGCTCGTCGTGCCAAGGTGTACAATGTGAATGGAGGCAAGAAGGAT
CCCGATGCTGCTCCTGAAGCCGGTGCCGAAGATGAGGAGAGTGAACTTCAAAAGGCTCAG
CGCGAGTTGGAAGATCAAGAAGAGGAAGATGAAGAAGACTACGATCCCGGTACTGATGGT
GATAGCGAGGGCAGTGGATCAAGTGATGAGGATGATAGTGACGACGATGACGATGATGAA
GATGAGGACGATGAAGACGAGGACGACGATGTCGGCATTGAGAACCTTATCAAGGGTGAC
CCTGGCGACGATGAGGATCTACCCGATGCCGAATAG
>g553.t1 g553   scaffold_1:1493200-1493955(+)
ATGTCCGGAATACAGACCTATACCTCTGCGCCTCTAAATTCTAATAAGGAAGAAGGCTCT
TCTCCTACTCAAGGAACCACCTCACAACGTGAACCCGCCACCGCAATCGAAGCTTCAGCA
ACAGCAACCACTCAACCCCCAAACACCTCAGCGACAGCTACAGCTCCATCCTATTCTCCT
ATTTATGCTACGGCACAAGATGCACAGCCAGGCGCAGCTCCAGCCCTACCAACGCCAACC
GCAGCATCTACCACCGCCGCTCCAACAGCCAACCTAACCGCAACACCAACAACCAACCCT
CCAACGACCTCTGAGTCCCCGGCGCCGCCTCAACCAGGCGCTGTTCCAATTGCAACACCC
CCAGCACCACAAGCACAGTCGCCTGTGCCTCCCCCACCAAAGGCAGGCGAGGCTATTCCA
CAAAACCCACCAACCCAAGCAACACCATCCGCAGCACCAGCTCCTGCCGCCTTTACACAG
TCGTACTCCTATCATCGCTCTCCACAGTCCCACCCAATTCCAAACTCGACCTCGTCCCCC
TACGCAAACCTGTATAATCCACCACCAAACAGTTCACAACCCGGTTTGCCCTTACACGGC
GGAGGCAGCAGCGGTGGTGGTGCTGGCGATATCTTCCCTGATGAAGAACCGAGTCTCTTG
GGGACAGCTAAATCCTGGATGCAAACTGCAGGCACGAAGCTGGCTGAGGTCGAAGCCGAG
GTCTGGAAGCGGATCAATGATCATCATGAGAAATAG
>g1190.t1 g1190   scaffold_1:3195383-3197356(+)
ATGTTCTATCCCGGTTGTACCACATGCCTTCGGGCCTTTCTTGTCGCGTTCCTTGCTCTC
GAGCACACCAGTGCTGCACCAACAAGTAGTGGTAGCAACCATCACGATCAACTGCCTTCC
TTATCGCCTCCACCCCAGGAGGTAAAATTTCACGGCAAGGAGGTCTCACTCAATAGTCAA
GTTACTATCGTGGTTGGAAATGCCACGGATAACGCTACAGTCGACACTGTGAAGGCAATC
GTGTCTTCTGCTGGGGGCAAGGTGACTGTTTCTTCCCATCCTAGCAGACATGGCACGCAG
ATTGTCCTTGGTACCGAGTCAGATAATGGACTTGCTAGTGTTATTGCAAAGGCACTCACC
GGTGATTCTGCAAACGGCCTCAAGGCCGATGGTTACGTTCTTGCATCTGGGCAATACAAC
AGCCAACCCAGCATTGTCCTCAATGGAGTAGATAAACGTGGAACTTTCTACGCTTCACAG
ACACTCCGTCAATTAGTAAACGGCCATGAGATACCCGCCATTCAAGTGCGGGACTGGCCG
CTCATGTCGATTCGGGGTTCAATTGAGGGTTTCTACGGTGTACCTTGGTCTCATGAAGCT
CGTCTCGAGCAGTTGGTTTTCTACGGAAAGCATAAGATCAATACCTACATTTATACGCCT
AAGGATGATCCCCTGCTTCGTTCAAAGTGGCGTACCCTCTATGAAGGTGAAGATCTTGAT
CAATTGAAGGAACTTGTTGACACTGCCAACAAAAACCACGTGGACTTCACCTTTGCTCTT
TCGCCTGGAAATGATTTGTGCTACTCCTCTGATTCCGACTACAATGCTACAGTTGCCAAG
TTCGATCAGGCACGTCAGCTTGGTGTTAGCAGCTTTTACATCGCCTTTGATGACATCCCT
ACCAATGGTTTCCATTGTCAATCTGATCAACAGAAATGGAATAAAACTGGAAACACGGGT
GATGATTTCCATTGGCTGGCAGATTCCCAAGCTTACTACCTAAACCGCATTCAGAAAGAC
TATATCAAGACGCATGGCCTCAAGGATCTCGAAACTGTCCCAACCAACTATGCCGGCAGT
GCACCTGACCCCTACAAAGAGGAGTTTGGTACTCAATTGAACAAGAACATTAGCATTCAA
TGGACAGGCGAGGGAGTCTTCAGTGACCAAATCAACGACACGAGCGTGAAGCGAGCTGAC
TCTACTTATGTCACCGATAAAATGTTCCTATGGGATAACTTTCCTGTCAATGATGGCAAC
CGTAACCGCCTATTCCTCAACCCTTTGACCGGACGTTCGCCCGATCTCTACAAGTATCTC
GTGGGATTCACTTCAAACCCGATGGAGCAACCATACGCATCCATGCCAGCTCTGGCCAAC
TATGGAGATTATACCTGGAACGGACCCAAATATAACGCTAGCAAATCTATGGAAATGATT
TTGCACGAACTTTCAGGCAGCAGCATCGCCGTCAATGAAGCCGTTGTTGCATTTGCTGAC
ATCAATCAGAACTGGCCATATCGCAGTCCCGAGGTTCATGCACCCCAACTGAGCCGCGAT
ATCGCCGCTTTCTGGAAATCCTACAATCATTCATCCAAATCCAGTAATGGGGAGAAAGAT
TCAGCATTGAAGGCCCGTCTTGAACTGCTTGCTACTCTGCCTGACGTCCTTCCGAAAATG
GACATGAAGGGCTTCGCCTCGGACGTTGAGCCATGGTCTACTGTTGCAATGCAGTGGGCA
AAGGCCTGTCAGCACTTGATCAATATGCTGGAGGCTGTGCAGGATGGAGATAAGACGAAG
GCAGACAGCGAGTTCAAGGCTGCCCAAGGATGGGTGAAAAAGACAAAGGCCAAGACCGTT
GACGACCGCAATGACGACGGAGAGGATCTTCCCAACTCTATCACTCCAATTACTGGGGAT
GGGGCTTTTGACATGTTTCTTGCTAATGCCACAACTGTATATAAAAGTCAGTAG
>g1121.t1 g1121   scaffold_1:3037353-3038822(-)
ATGCCAGGCTTGACTTTCGGGTTTGCTGCTCCAGTGATCCTAGGATGGGCTCTCTTTTCG
CCCATCACCCGGGCAGACCAACAAATCAGTATCACAGCTACCACCTACTCTAGTGATTGG
GAGGGCTGGGGAACATCTCTCGCATGGTGGGCGAAGGCATATGGAGATAGAGACGATTTA
GCAAACATTGTGTTCACCCTTGATTCAACCTACTGGGAGCCCGGAAACGAAACTTTACCT
GGGTTAGGAATGAATATCGTCCGATACAATGCAGGCGCCTGCTCATGGAATAAAATCAAT
GGATCGATCGCCATGTCAGCATCGGCAAATATCCCGGCTACGAAACAGATTGAGGGGTAT
TGGCTTGATGGATTGAGCTCCGACCCTAGCTCCTCTAGTTGGAATTGGACAGTTGATGCC
AGTCAGAGAAACATGATGCAGAAAGCACAAAAGCGAGGTGCCAACATCTTCGAACTTTTT
TCCAATTCGCCAATGTGGTGGCAGCTCAACAACCATAATCCTAGTGGTGCCGATAATGGC
GGCAGCAATTTGCCATCGTCTCAATATGAAAACCACGCTATTTATCTGGCTACAGTTGCA
AAGTACGCGCAGGATAATTGGGGTATTACTTTTGACTCTATAGAGCCTTTCAATGAGCCT
TCTTCTAGCTGGTGGAAATCTTCAGGCACGCAAGAAGGATGCTTTATCGACGCGAGCTCC
CAGAAAGTGATTATCCCTGTTCTTAGCAAGGAAATGAAAGCCCGTGGTCTCGACAAGACT
ACCATTGCCGCCTCCGATGAAAACTCATATCAACTGGCCGTCGACTCTTGGAATACCATC
GGAAAGTCTATACAGCAGTCTAATGTCGGTCGGATAAACACACATGGGTACTCTGGCTCA
AGCGGTCCCCGTGATGAGCTTCAAGAGCTTGCTAGGGGCATTGATCAAAAACTCTGGGAT
AGTGAATATGGAGACAATGATGGGACAGGACACACCATGGTTAAAAATATCATGCTTGAT
CTAAGAATTTTGCGACCGGATGCCTGGGTACAATGGCAGGTTCTTGACGGGTCTGACTGG
GGCCTTATTGCTGCCGATATTTCCGCCAGAACTTTGGATAAAGCGACAGAAAAATACTAC
AATCTAGCTCAATTTACTCGCCACATACGACCTGGAATGAAATTACTTGAGACCGACTCA
AGCAGTGCAGTCTCGGCCATTGATCAAGATAGTCATACCTTGGTGATTGTTGCTGCCAAT
TGGGATGAAAAAACCACCTTCAGCTTCGATCTATCCAAATTCTCAAAAGTTCCAACCGAT
GGAACGAAAATTCGAAGCTGGGTGACTGATCTGGACAGCGACAAATTATATTCTTCAATT
GACGACCTAACCATCACTAACGGAGGCATCTCGGCTTCATTTGGGAACGGTACAGTCCAG
ACATTCGAGGTTGATGGTGTGTATTTGTGA
>g1215.t1 g1215   scaffold_1:3260553-3264071(-)
ATGTCTTCGCCCTCCCCCGAGACGCCAACGATCGCCAGCTATCCGAACTCCAACGATGAT
GAGAATTCCTTACTCTCTCGCGCCGCCAGCTACACAGACCTCCCCAGCCAAGCAGCTTCC
AATGACCCCCAACCGCCTTTAAGACGAACCTTTTCCGATTATGCTGTACCCGCCCTTACA
GAATCGCCGACCAAGGAAAGCGTAGCTGCTGGGAAGGATATCTTGCGCCGTACCTCACTA
CGCTCGAAGAACAAACCTCCCGCTTCAGTTTCCCATTTCACCTTGTCCTCATCAGAGGAT
TTGAAAGACGCAGAGCCGAAAGATGAAACCGCCAAGGTACCGGAAACCCGGGCGCCAGAG
CCGGCAGCTCGCCCATCCAAGAGCCGTACCATGTCCGGGCGAATTGTGAGCCTGGCGCGC
AAACCGTGGAGCTCTTCCTCCCGATCGCCTTCTCCCTCGACCAAACGAGCCAAGCAGAGA
ACAGAAGAACAGTCTCCGACGAGGCCTGGCCCCCGTCAAACAGAAGCAACAGACTCAGAT
TCCGGATTGCCTGCGCGTAAGAGAACAATTCTTTACAAGCGGCCACGGCGGCCGATGGTG
GCTGTGGTCGCCAAAGGGAACAGTGAGGATGCCCCGGCATCACCAAGTAGCCCATCTGGA
GGTTCATTACGACACCGGTCATCGTTTGAAAAGTTCACTGCATCTTTGTCTGTATCCACC
CCGGTTCTGCCACCAATGCCTAAAGGAGCTGCTGCAAACGTTGCAGCATTTGCGAGTCAT
ACCGCCGACCACTCCCGTAAGAAAGATGAGCTCTGGGGTATTTTCCGTGGCCTCGAGGCC
GATTATCAAAAGTTTCAATCGAAATCATGCTCTTTAAAAGCTAATGTGATTCGCACATCA
CTCCTCCCTTTCCTCAGTCGCCACCATCTTCATGCATCCTGCAAAAACCTTCGGCCGGAG
GATTTGGACCGTCGAATCAATATCCTCAATAAATGGTGGATTGGGCTTCTGGAAATGCTC
AATGGTAAACACAATCAATCCATATCCGGCACCGACAGACCTGTATTCCTTGAGGCGGTG
GTGGGTATTATGACCAGGCCAGAATGGCGTATCCCGTTTCCTACAGCGCAGCAAGGCGGC
GGGCCGGCAGATTCCTTGAAATACGCCTCAACTTCTGTTTCAGAAACCTCGGATGGATCT
GGTTCTTCTGGGTCGGATTTTTTGGTTGAATCAATCCATCATAACATCCGGAATATTTTC
GTTCAGAACCTCCTCTCCCAAATGGCATTTGTGGCGGAGCGTATGTCTATGAGGCACGCC
CCAGCCAGCCTGGTGGCATTTTGTGGAAAGGTATGCGCTTATGCCTTCTTTTTTTGCCCG
GGAGTTGCAGATATCCTGGTTCGTCTATGGAACACGTCACCGAACATTTTTCGCCGTATA
TTCGCGGACACAGCTCAGTTTCGAGCTGGCAACATGCGTTCATTCACCCAAGAGCTTGCA
CTAAGCTTTCCAATGGCTCTTCGACCTCTGGCCTTTCATTCGCACGCACCTCTATTACGG
TATCTACGTCAAAAGCCCGAAGCTCCCCTGAATACCACCAGTGTTCCTTGGCATGGACCA
TGGATTGCTCGATGGTGTGGCCGAGACACAGATCTCTTTTTTGTTTTCATCAAGTATATC
CATATTCTGTACGCGGAATATTGCCCTCCTGAGACGGAAAAAACGAAGCGGGTCTTGGCG
CCGGGCTTGCTTTTGGTACAAGCGCAACTGCTTGTCGTGATCGAGGACACAATTTATAAA
CAGTCACTCCACCAGCCCGAGAGCAACAGCCATGCAGCAGCGATCACTTTCGATGACTTT
ATCGAATCACCGGATGCCTCCGCTTCCTCCCACCCCCTAGGAGCCAACAGGAATGGCCAC
CGATCTATGGCAGAGAACCGCCTTATCATCCTTCTCAGAGACTTTCTATCTGAATCATCA
TCCGAACCAAATCGAGCTCGATTACTCTACGCAGAGACCTTTTGTGGACTCCTCAAGATT
ACAGCCCAGCGGATATCTCTCTTCGACCACAACGCATGTTTTCTGCTCTGTGATTTTGTC
GAAGAGGTTATCCCAATAATCACAAGATACGCCCAGTCAATCGAAAGGGAGCTATTTGAC
TGGAGCTTCTGGCAGCAGGTATGCCGACAAATGATGCAAAGCCATAATTCTCTCACTGAG
GTGCGGGTGTTTTCTTTCATCTACTGCGTCTGGGGCACCTGGACTACAACAGACGAGAGG
AAGGCAAGCCTCTGCTTGGATTTTCTTCTTCATGAGCCTGTATTCTTCCGTTATTTTAAC
CACTGGAGCCCGATGGTGCGGGCTTATTACCATCGTCTCCTATGCTGGAGAATGGGCCGG
TTCAATCGAGATCCTTCGGCGATCGATTCTACCATATACGAAACACTGGCCGAGCGATTA
TTGCAGGTGTGGGAATATTATATTGGATTTCAGTGCAAAGCAGAAGCTGGACTTATTGCT
CCATTGTCGTCTGCTCCTTGCACACCGGCCCCGGGACGGCGGATTATCATCATCAGGTGT
GATAACCAACTATCACCCGTGAATTTATTCGTCTCCTTCGATCGTGTCGTTCCTCCAGCC
CCCCCGGAAAAAGTCACCTCCCACCGAAGATCTGGTTCGTCGGACTCAACTGGTTCTGAC
GGCACCTCTTCTAAGAAGCGCTGGGGACTATTTCGGAACATGTTCAGCAGCTCATCGAGT
AACCGATCCATCGATGGCGGAGGAGGCAACAGCAGCTCGGATGAGTCTGACAGCGGCGGT
CCCGAACCAACAATGATGACCGAGAGCAGATGTATGGACCAGCATGAGTCAACGCCCAAC
AACAGTACGGATGAGCTTGTTCGACCAAAGACTCCACACCAGCCGTACTTCTTCAAGTTC
TCATTGGAATGGATGGATAGGCCCCAGTGGCCCACCAAAAACAAGCGCCTCTTTGCCCCC
TGTCTTCCTGTAGCATCTCAACTGCACGTTCAGCATCGTCGTTCACCCTCGAAGTCGTCC
GAGTGCGACGTAGACTCGGAACGTTCTTCCTTCCAGGAAAATCCCAGTGACGGTGACACC
AAAGAAGAGATCATAGACCACAAAGAGAGCACGACGGAGTCTTCATCCCCTCTCCCCCCT
TTTGATAAAAAGACTAGGGCACCAACTACGAAGAATTCACCTCTCCCGGAACTACCTTCC
AAGCCTGTCTACGACTATCTGGTGCCCAGCAAATATGCCGGTCGCGCATTGGCCGAATGG
GCGCATATTGTCTCTGAATGTGACAGTTTCTTCGCGCGACGACGCGACGAAGGTGTTCCT
TCTGACCGAATGGTTGAAACGCCAACTCTGGGAGTAGACAGCTTCCGCAAATAA
>g166.t1 g166   scaffold_1:435202-437093(-)
ATGGGCTCCATGCCCGACGAGAAGGTCATGTACGATGATCGCATCGAGGATATCGCGCAG
AAGACCTCCAGTAGCGAGGAAGAGGAGGAGTTCACCGCGGAGGAGCAGCGCAAGATCATC
AGGCGGATTGATTTGCGACTGGTGACTATGACTGGATTGGCTTATTGTATTTCCTTGATG
GATCGGACAAATCTGAGTGCTGCAGCTATTGCTGGACTGAAGACAGAGTTGCGCCTTGAT
ATCGGCAATCGATATTCCATTGTCGTTCTGATGTTTTTCGTTCCTTATGTTATTTTCCAA
CCACCAATGACCATTCTCATTCGCAAAATCGGACCGACCATATTCTTGGGGACAATTGTT
ATGAGCTGGGCGGTTATTATGATTGGTACTGGATTTGTCAAGAATTGGGGACAACTAGTC
GGTTTGCGTGTTCTACTGGGTGTTTTGGAAGCAGGTTACTTCCCAGGTTGTGTTTACCTG
CTTTCATGCTGGTATACTCGATATGATGTGCAAAAGCGTTTCTCCATTTTCTACCTCATC
GGCTGTGTGGCATCCGCGCTGTCCGGTATTTTGGCATTCGGCTTGATGCAGCTATCGGGC
ACTCACGGACTCGGTGGATGGCGATGGATCTTCATTTTGGAGGGCGTGATCACTGGCTTC
ATCGGCATGCTTTGCTTCGCTTTCCTCGTTGATTTCCCGGATCGTGCATCCAAATCGTGG
AGATTCCTCAACAAGAAGGAGAGCGACTGGGTTGTCCGTCGTATCAATAATGACCGCAAT
GATGGTAACCTCGAAGCATTCTCCTTGAAGAAATTCCTCAAGCCAGGACTTGATCCTAAG
ATCTGGGGGTTCGCTCTGATTTTCTTCTGTCTGACCACCGTCACCTACGCCATCGCCTAC
TTCCTCCCAATTATCCTCATGGAAGGTATGAAATTCGACGTTGGCAAAGCGCAATGCCTT
GTCGCTCCACCTTACGTCTTCGCCGGTATCGTCATGTATACCACAGCCTGGATCGGCGAC
AAGTACCGCGTACGTGGTGCCATTCTCATCGGAAATGCCCTCATCTGTATCATCGGGTTA
CCCATGATGGGATTTGCCAAGGGCGACGCGACGCGGTACGCGGGTGTCTTCTTCACGGTC
GCCGGTGCCAATGCCAATATCCCAGCCTGCATGGCCTACCAAGCGAACAATGTACGTGGA
CAATGGACTCGTGCATTCAGTAGTGCGACTCTTGTTGGATTTGGTGGAATTGGTGGCATT
GCTAGCAGTTTGGTTTTCCGTGACCAAGATGCGCCGGAGTATCGGCCGGGAATGTACGCC
GCAATTGCATGCAACTGTATGATCATTGTGGTGGTTCTCTGTCTTAGTGTGTGGTTTTGG
TTCTGCAACCGGCAAGCTGATAAGGGCAAACGCGAGATCGAGGGAGATGCCAATTTCCGG
TATACCATTTAG
>g13.t1 g13   scaffold_1:31521-32948(+)
ATGTCCTCCATTCCAGACCCAGTTATCACCGTGGACAATGATATCCTGAAATGGACATCT
CCAGAAGGCACTGGCCAAGTGCCCCTCGACTCAATAATCTGCGTGGTCCAGCCTCAGACT
CAGCAGGGCCAGCAGCCTCAGCCTCATCGAGTCATATTCCTAAACAAAAGCTCCGATGAC
CATCCAACTCTGGAATACCTCAACATTCAATCTGTCCCCAAAGAACTATCCAAATATCAG
ACAACAATCCCACCCCATCTAAACTCCTCAGAGTCCCCGGTATCAGTTGAAGTAATAATA
TCAACACTATCCGGCACCGGAACCGCCCCCTCAATATTCACCACACTCATAAAACCATTC
CTCGATACTCTGGGAATAAAATATACACCCCATTTCACGACTTCAGCATCCTCGATAACA
GAGATATCAAAATCAATTCTTCTACCTAGATCCCAGGCTGGAATTACTCAGAATGTCATT
TTACTTTCTGGGGATGGGGGGTTAATTGATATCCTTGATGTATTCTCGAGAAGCAGCATC
AGCACCGAAAGTGGTACCAGAACCAGCATTGCACCTACAATTTCACTGATCCCCTGCGGA
ACAGGAAATGCAATGGCTAGTTCAATCGGTCTGGACTCTCCACCTTCAGTATCCACCTTA
TCATCACTCCTAAAAGGGATACCACACTCTTTACCAACATTCTGCGTTAAATTCTCGCCA
GGATCAAGAATCGTTACCGATGAGGGGAGGGGTAGACAGTCTATCAACAGCAGCACCACC
TCACCATCTCCATCTGAAGATGGCAGCAGCAGCATCGACAGCGGCAGCTCTACAATGTAT
GGGGCTGTGGTTGCTAGTTGGGGATTACATGCTGCATTAGTAGCAGATAGTGATACAGCC
GAATATCGAAAATTCGGATCCGAGAGGTTCAAAATGGCTGCGAATGAATTGTTACATCCA
TCTGATGGATCTGAGATTCATCGATTTATGGGAGATATCAGCATAGGCGTATCCGGGGAT
TCGGACTCGGGCTCGAACTCGCCAGACATGCCGCAAATGCAGAAAATCCCCGAATCAGAA
CATATGTATGTTCTAACAACACTAGTCCCGCGCCTCGAAAAAGATTTCCTCATATCACCA
TCCACCCAGGCATTGAGCCCGAGCCAAAGTATGAGATTTCTCCGATTCGGCCCCCGGTCT
GCAGAGGAGTGTATGAGACTTATGATGCTTGCTTATTCTGGGGGATTACATGTTTATGAA
GAAGGAGTTATGTATGAGGAGGTAAAGAAAGTGAGGATTGATTTTAAAGAAGAGAATGAG
AGGTGGAGGAGGGTTTGTGTTGATGGTAAGATTGTTGTTGTTGAGGGTGGAGGGTGGATT
GAAATTGAGATTAATAGGGAGGATAGTGTATTAAATGTGTTGGCATAA
>g39.t1 g39   scaffold_1:108956-109306(+)
ATGACCGCACTCCACGGCAGTCCTCGTACCCGCCAGACCCAGCTCCGTTTGGCCACGCGC
GGCCGCGCAATCCGACAACCGGCCATTGCCCTCGGCTGTGATACCCGTAACCAACTCCTC
GCTGGCACTACTGCTGCTTTCTCGACCTCTGCCCTCCTCATTCAGCAGCATAGGCTCGAG
CCAGACATGATTCTGCAAGGATTGGCGGCCAAGGTGATCCTCAGTTCTCTCCGCGCTGGT
GAAATTCTTCCTGCCGCTCACAATTTATATGGGGGTGTTTTCTGA
>g963.t1 g963   scaffold_1:2586375-2587616(-)
ATGTCTAGGAATTTGCCGTGGGCCGAAGCTCATAGCCCGGCTGAACGCAATGACGAGCCA
CCGTCGCGGAAGCGCGTCAAGCGAGAACCACTTTCCGACGGCTACATAACGCTGGACAGC
CCACTGACGGACGAAGGGAAGGGAAAAGCATTAAAGACTTCTGAAACCAAAACACCTATT
ACTGAAGGCGAACTGTCGGACAATTGCTTCATCGAAGAACCAAAATACAAGGATATTCAA
AAACACGAGCTATCTACCGACTCAAAGACCCTGAAGTGGGATACATCTCCCCACAGCGAT
GCAACAATCAAGACAAATATGGACCGCATCGAGCGCCCAACGGATGGGCGAACAACTATG
CCGAATGAACTTAAAATAAAGAAACACGCGGAGGAAGTTGCAGCGCGCCAACGGGCGGCA
TTTGGGTCTATGCAGGACAAAGATGGAAACAGATATGGCAATGACGGCGAAGCCAATGAC
GCAGATGAATTCGCCGGGACACATTTTCACCGTCTTATGACAACTAGAAAAAGTGTTTGG
TCTCTTACAGGAGTATTCGGCATCAAGATCAAATCCTCGACTAGATCTGCCGCAGGGTTT
GGGCCATCAATTCAAACGGTTCGAAATCGGAGCAGAGTGGGGGTTCCTCGACCCTCTCCG
CCACAAGAGACAAACAGAAGTCATGAATCAAGTGGTGCAGTGACAGAATCATCTGATGAA
GATGATTTAGATAGGCCGGCTCATCGAACCTCTACGTCTACAAGAGTAAACCAGAGCCAA
ACGCCTGAAGTTATTAGGCAAGCATCTCAACCCGAAACATCTACAGTGTCTAGACCAGGA
AAACCGGAAAGCCCCTTACGACAAAGAACGGAAAGGGGGAAGCAATTACCAGAACAGAAG
ACCGAAAAACCGACCGCTCGGTTCAAGTCAAAAATACAATCGTTGTTTGATGACCTTGAT
GAGCTACCAGAGTCATCAATGTCCAATACAAATACAACTATATCTAACAAGAAGGAGGAT
TATTCCTCTCCAAGTGACAGAGTCAAGGATAGTTCTACCGAAAACAAAGTGGAGTCCAAA
AAACCCCGCTCACATAACGTTCCGACATTTTTGTTGTGA
>g1115.t1 g1115   scaffold_1:3017774-3019798(+)
ATGCCAAAATCAAACAAACACGCCTCCAAACGTACCCACAAGACACCCGCAAAAACTAGC
AACACTCGTCCTGCAACACCAGAATCCAGCAACATGCGACACCTCGACATCACACCCAAG
GCTTTGGCCCAGTCCAAAAAGTCAGCCAACAACCGATCCGGTGGACACGGATCGTCTGAC
CGAAAGCGTCGGGCATCCTCTTCATCTGTCTCTTCCGTCTCAAGTGTATCATCACTTGAA
GACCTGAGCGAGGAGGCAGACGACTCAGAAGATGATGCCGATGACGAAGAAGATCGCCCA
CTGGCCCACCTTTCGTCTTACGGTCGCCGTCGTCCGAACACCTCTCGCAAGACGGGGCGC
CAACCAGGAAAGTCCAAGAGAAGACGGGTTTCTGATGACGAGTATGATTTTGGAAGTGAC
GCGAGCGACTCGTTAGATAGTTCTGACGATGTTTATGCTGGTGTCGACTATATCAGTGAC
GGTGATGATGAAGAACAAGATATGGAGAAGCTCGAAGAAATGATGATCATGGACGAGTCA
GAGCACCGTATTCTACCTCCATCTGAGACCAATGATAGCCAATGGAACAGCAGTGAAATT
TTCGGAGACTCGATGCTTCTCCCCGCTGCTTCCTTTTTCGACGAGGAGCAACTCTACACT
GCCATGGACACCTTCGGAGAGACCGACATGGTCAGCGAAGCTGTGGAAACTCCAGTCGCC
CGGCGTGTGCACTTTGAGGAACGGTCAGATTCATCCTCTGATAGCGAGTCGCACACAGAC
GACGAGATTCCGGGTGACTTTTTGCAACAAGATTCCTTAGACCCACAGCTGCGCCGCATG
ATTGAGAACGATCATGAGCACCACCGCAGCAACCGTCGACAATCTGAAGAGATGTTTGGC
GATGCTGATTATGGCCATGGGAACATTTATCACGTCGAGTCCGAAGGAACTTCCGAAGGT
AGCCTAAGTGGTTATGAAACCGACGATGGCGATACCACCGATGAAGACTTACCCCCACCT
GCGACCATCACCCACCCTCGATCTCTGCTCCGACGCGACTCCACCGATTCCCTGACCGCA
ACGGGCGATGACAAGACCGATAGCATCCCCCGCCGCCGAGGTCCTATCATGGGAACTTTT
GTAGCTGATCCTCACAAGCCTGTTGCCTTGGTCGATTGCACTGGCAAACACCTTGTCATC
ATCCCTGCTTATGCATCATCGCGTCACGACTGGCTTGAGTCTGCTGCCAATAGTGTGCCA
GGAACCGCCAACAATAGTCCTCGCCAAACTACCTTGCATCTGGTAGATGAGAGCGATACC
GATGCGATGACCTCTCCCAACCAGACAGACTTCAGTCCAATGCTTGCTTCCAGCGCCAAT
CTGATGATGACCGCCCTCGGTAATGACCTCACACCTGGAGGTCAAGTTATGGGTCCACCC
GAGGCCTTTTATCCGTCCCAAGAGTTCACAGTTGACAGCTCATTCGAGGATGATGATGAA
GATGATCCTGAGTCTGCTCTCAACGTTGACGATTTTATTGATTTCGGCAATGGATCTTCC
GACGAAGAAGAGGAAGAACAAGACATGGACAAGCCTTTCGACGAGGACACACTTATTTCC
CCAATGGCTGGCGAATCTTCTTTGCAGCCCATGGGAACACCAACCCCGACCCGTAAAAAC
TCCGAGCAGCACGATAGCAATGCGGAACGTTTCCTGAACCATCTCGACAAGGGGATTGTT
ACCGCTTTCCGTCGCAACCACAACCGCTACCAGGCTCTTCTTCGTTTGCCTCAGCATCGA
GAATTCATGCCTGCAAATTCCCCGGCGCGCCCCGCCAGTGTCTTTAGACACGCCAAGCAT
ACTGATCAGCGCACTCCAACCCGAAAGCGTAAAGCCAGTGGTTATGCTGGTGGTGAGGCC
GTCCGCCGCAAGCTTATGGACGCTCAACGCCGCGCTCAAGTTCCTCTCTAA
>g406.t1 g406   scaffold_1:1074215-1075466(-)
ATGGTCCGCCATAAAAAGGAAAACTTTTCGCGAGGAGGCAAGAAGTTCTCCAACCCCCGC
TCCCGACCGGGACCCCGCGGTGATGATGATAATGAAGGTGCCGCCTCGTCGCGACCCCCA
TATAGAGCCGCATGCTGGGACATGGGACACTGTGATCCAAAGCGATGCTCGGGAAAGCGT
CTGATGAAGCTGGGATTGATGCGCGAACTACACATTGGCCAACGCCACCCTGGTGTGATT
GTCTCTCCCAATGCGAAGAAGGTTATCTCTCCGGCAGATCGAGAACTCATGGAACAACAT
GGCGCCGCGGTGGTGGAGTGCTCTTGGGTACGAGTCAAGGAAGTGCCATGGTCGCGCATT
GGTGGTAAATGCGAACGATTGCTACCCTACCTGATTGCAGCCAACACAGTCAACTACGGA
AAGCCCTGGCGATTGAACTGCGTCGAAGCGCTTGCCGCCTGTTTCTTTATTTGCGGACAC
GAGGAGTGGGCACAGGATGTTCTCAAAAACTTCCGATATGGTCAAGCTTTTCTGGATATC
AACGCAGAACTTCTGAAGCGCTATGCCGCATGCAGCTCGGAAGAAGATGTGAAGAGGACG
GAGGAGGAGTGGTTGGCCAAGATTGAACAAGAATACGAAGACAGCCGTATTGAAGGCCCG
GATGACATTTGGACTACTGGCAACACCAACCGAATGCCAGCTAGGCACGGTTCGGATGAC
GACGAAGAAGACAGTGAGGAAGGAAGTGATGAAGACGAAAGCGAAGCGGAACAAGAGGAC
AAGGACCCATTTGCAATTTCCGACGATTCTGAAGAGGAAGACCAGATGGCCGAAATTCGT
CAAAAAATTCTCAACTCCAAGTCTTTCCAGAATCCCTCTGCTTCTGATAAACCACAGCCT
GAAAAGATTGCTGCTCCGGAGAAGCCTTTATATGTGGATTCAGACGCAGAGTCTGGATCA
GCCGGCAGCGAGGATGAAGACTTCGACAAAATCATCAATGCGACTACGGTGACTGATCGC
ACTGGCATCAAAGAGATCCAGCGCCGACGAGGAAAAGAGACGGTTAGTGCGTCATTCTCA
CGCACTGAGATTTCGGCTCCCAAGCGGTGGTGA
>g834.t1 g834   scaffold_1:2249951-2250276(-)
ATGGGATTCTTGCTGTTGATGTTCCTGGTCTTCTTTGCCCCATTACTGCTATTTTCAGCA
TGGCTAGTAGCTTCATCCTGTCTGGGGAATCGCCTTCGTACCCGCGCTGGAGGAGGTTTC
TCGGTGCCACAAGGAATGGGCTCATATGGGCAGAGCTACCTGCGAACGATGGCTAATTCA
AGTGCCGCCATGTCTGAGCAGATCGAGCTGGACGACATGCTATCTGAGCCTGGAACTCAT
CGGCAGTATGAGGAAGACGATTGA
>g1278.t1 g1278   scaffold_1:3426344-3427497(+)
ATGACTACCACTACTGCCACCACACAACACCAGACTCAACGCTCGTTCCTCTTGGCTGGC
GAGGAACAGATCACAGTCACGCCTGCAGCTCAAGATGCCGCCTTCCAGTCCCTAGCTCGA
GGTACCCGTGATGGTGCTCTGAAACTGCGGGGAATCCCCACCTTTTCGGATCCTCTTGCC
CAGCGACAATGGATGAAGGAGCATATGGCTGCTGCCTTCCGGTATTTCGGTAAACTTGGC
TACGGAGAAGGCGTATCAGGACACATATCGATGAGAGATCCTATCCTAAAGAATCACTTC
TGGATGAATCCATTTGCCAAGCATTTCTGCACCATTAAAGCCTCTGACTTGGTACTCGTT
GACGATGAAGGCTATGTGACTGAAGGTGGTGCCCAGCTTCCAATCAACGAGGCGGGCTTT
ATGATTCATTCGGAAATTCATAAGGCTCGTCCTGATGTTATCGCTGCGGCACACACACAT
GGAATCCATGGTAAAACATGGAGTGCATTTGGAAAGAACATTGAAATGCTTACACAAGAT
GCGTGCAACCTGTTTGGTCGCGTGGGCGTCTACGAAGATCATGGTGGCATAGCTCTCTCC
CAAGATGAAGGAAAGCAAATTGCTGCCGCATTAGGCAAAGATAATATTGCTTGTATCCTA
CAGAACCATGGTCTTCTGACCGTTGGTACAACTGTTGATGAATCGGCTATTCTCTACTCT
TTTTTGGAGAATGCTTGCCATTCACAACTTCTAGCAGAAGCTGCTGCTGCCAATGGCATT
CCTAAGAAAATTATCAGTGATGAGGTCGCCCAATATACCGCCGATGTGGCTCAGAACCCT
CACAATCTTTACACTGAGTTTCAACCCGAATTTGATCTGATTGTCGAAGAAAGCAATGGT
AGGGTCCTTCAATGA
>g361.t1 g361   scaffold_1:950265-952354(-)
ATGGATCCAGCAAAGCCGGTTGATCTTCCTGAGCGACCTAAGGAGGCCGCTCCGCCCCAG
GAGAATGAAGGCCCCTCCAAGAAGGCTTTGAAGAAGGCGCAGAAGGCACTCGAGAAGGCC
AAGCAGAAGGCTGCCCCTAAGCCTCCTAAGGAGCCCAAGCCCCCGAAAGCCGCGAAGGAG
CCCGCTGCTCCTCGCGATCCCGATGTCATGTTCAAGCTCGGCTTCCTCAACGACGTTTAC
AAGGAGCGCCCCGTCTCCGAAACCCACCCGAAGGTTCGCACCCGTTTCCCGCCTGAGCCC
AACGGATATCTCCACATCGGTCACAGTAAGGCCATCGCCGTCAACTTCGGCTTCGCGAGA
TATCACGGTGGAGAGTGTATTCTGCGTTTTGATGACACGAATCCCGAGGGCGAGGACGAG
GTTTACTACACCGCTATCCGGGATATTGTCAACTGGCTCGGCTTCAAGCCTGTGCGCGAA
ACCCATGCCAGTGACCACTTCGATCGCCTCTACGAATACTCCGAGGAGCTGATCAAGCGT
GATGGTGCCTATGTTTGCCACTGTACCCAGGCCGAGGTCAAGATTCAGCGTGGTCAGACT
GAGGATGGTCAGCAGGGTGGTAAGCGTTTCGCTTGCTCTCACCGCAACCGCCCCATTGAG
GAATCTCTCACCGAGTTCCGTGCTATGCGTGATGGAAAATACAAGGCTGGCGAGGCAGCT
TTGCGTATGAAGCAGGATATTGAGAACCCCAACCCGCAGATGTGGGATCTCTTTGCTTGG
AGAATTCCCGAGGGAGGAAAGCAGCACCACCGTGCTCCGACATACAAGATGTTCCCCACA
TATGACATGGCTCATGGTCTCTCCGATAGCTTGGAATCTATCACTTCATCGCTTTGCACG
ACTGAGTTCGAGAACAGCCGTGAGTCTTACGAGTGGCTCAACGACAAGCTCGATGTCTAC
CGCCCAATGCAGCGTGAGTACGGCCGTCTCAACATCACAGGCACCGTTCTCTCCAAGCGT
AAGATTATCAAGTTGGTCAAGGAGGGCCATGTCCGCGATTGGGATGATCCCAGATTGTAT
ACACTTATTGCTCTCCGTCGCCGTGGTGTTCCCCCGGCCGCTATTCTCAACTTCGTCAGC
GAACTCGGAGTTACCAAGGCCGTGACCAACGTCCAAATGCACCGATTCGACCAGTCGGTC
CGCACATTCCTTGAGAACACCGTTCCCAGATTAATGGTTGTGACGGAACCCTTGAAGGTC
GTCATCGACGATCTCGCCGACGACCACCTGGAGATGGTCGATGCCCCATTCTCCAAAGAA
CCCTCCTTCGGCACTCACACCATCCCTTTCACCAAGACCGTATATATCGAACGTTCCGAT
TTCCGCGAAGTCGATTCCCCCGACTACTTCCGTCTCGCCCCCGGCAAGACCGTCGGTCTT
CTCAAGGCCCCTTACCCTATCACCGCCACAACCTTCGAAAAGGACGCTGCCGGCAACGTC
ACAGTCGTGCACGCGAAATACGAGAAGCCCGCCGAAGGCGAGACCGCGAAGAAGCCCAAG
AGTTTCATCCACTGGGTTGCCGAATGCCCTGCGAAGAACAGCCCTATCCGTGCTGAGATC
CGCGCTACCAACCCTCTATTCAAATCCGAGAACCCCTCCGCTCACCCCGAGGGCTTCTTG
GCTGATATCAACCCCGAGTCCGAGCAGATCTTCCCTGATGCTATGATTGAGACTGGATTC
ACTGAGATCTCGCAGTCTGCTCCTTGGCCCAAGTCTGCCGCTGAGCAGGATGTTGAGAAC
AACAAGCACGCTATCCGATTCCAGGGTATGCGTACTGCCTACTATGCTGTTGATCGGGAG
ACTACCCCCGAGAAGCTTATCCTGAACCGTATCGTTACGCTTAAGGATGATAAGGCCAAG
AACTAA
>g5.t1 g5   scaffold_1:11891-13488(+)
ATGGCTTTGTGGCTTATATTCGCAGTCATACTGGCTTGGTTGTTTATGACACCATTTATA
AGATATTTCTACGACCCTAAATACCTACGACGATTTCCAAATCAAAACTTTCTATCTGGC
TTGACTGGTTTGGCATATGTTTACGAGCGAAGAATTCCCTTCAGGACAAGAGAGCTTCAC
TCCCATCACGAGAAATACCCCATTCTGCGCACCGGCCCAACTGTATTATCATTCGGTAGG
GTGGGGGCCATCAAAGATATTTACGGACATGGATCACCTTGCCTTAAAGACGACGTCTAC
AGGTTAATCACGGGTAGTCATCCTCATGTCCTGAATGTCGTCGACAGAGATGATCACGCC
CGGAAACGACGCATGCTATCAAATGCATTCGCGACCAGAAATTTGGAGCAGTGGGAGTTT
AAAATTACCGACAAAGTGCAGAAGCTAGTTTCTCAATTCGATCAACGCTGTATCAGTCCA
CCTGCGAGAGACTGTGATATCAGTCCGGGTAATTCGACAGTCGACTTTCGTTTCTGGTCT
AATCTTTTTACGCTTGATGCAATTGCTGATATTGCTATGAGCGAGAAACTAGGCTTCCTC
GAGTCAGGAACTGACCTAGTCATGGGGAGACTGAGCGATGCTTCGCAGAACTATAGCTTG
ATTGATAGCCTTCATTGCGGAAACCGGACTGTCTCTCGATTTATTGGAGCCACTGACTGG
TTTAATGTTTTGAAGGCGCTGGCAACATTGTTTTACCCTCATTTTCGTGCTCATGCAGGC
GACTTCGGAAATTTGGTCAGCATATTGACCAGCAAGAGACTGGAAAAACATCAAACTGAA
AAATTAAGTGATTTTCTGGGTTGTCTCATCGAAGACAAAGTAGGGAAGAACCGAGCACTG
GACCGAGGAGAGATTGAAGCTGAGGCTAGTGTCCTCTTGGATGCTGGGTCAAATACCACT
GCGATTGCATTGACGAACGTACTTTACTACTTGATAAAACACCCAAATACTCTGAAGAAG
CTCAGAGAAGAAGTTCGCGGGGCTTTGGGCGAAGGAGAAATAATCACACCCTATGCAAAA
GTGAAAAGCCTTCCCTATTTAAAGGCATGCCTGGATGAGTCGCTGAGGCTTTCTCCGCCA
GTTCCACGAGGACTGGAGCGGAAAACGCCTCCGCAGGGAATGGAGATTATGGGCGAACGT
ATAGCGGGTGGTGTTACTGTTTCTGTTCCAGCATACATTGCCCATCGTGATCCGAATTTA
TTTCCAAAGCCAGACTCGTATAGACCTGAAAGATGGCTGGATGAATCAGAAGCAACAAAA
GACATGAGAGCCGCTTTCATACCATTTACCACGGGCGCACGAGCATGCCTTGGACGGAAT
ATCACCATGATAGAACAACAGATTCTAATCGCGACGCTGGTTCACCGATATGATTTTGCT
CTTCCATCTCAAGATTGGAATTTGACTTGGGAGGAGGCATTCAATTTGTGGCCTAGTAAA
ATGCCTCTGAAATTATGGAGACGCGAGGTTTCTATGCTATAG
>g997.t1 g997   scaffold_1:2699213-2700590(+)
ATGACCACTCCCGATGCATTCGGGTCTCAGAGACTCCGCCGAGTAGACGCCGATCGGGCC
GACCTCTATGGGGATCCCAACGTCATAGCTTCCTCCAAACACTTAATCGCTCCAAATCGT
GACTGTGATTCTCAATCTAACATCATCACAATGGCCAACGACCCCCTTAACTCTGATACC
ACTTCATCTGAGGGAGAAACTTCCCTGGCAACTACTCCAATGTCAACGCCACCTGTTACA
ACCAGCAGCGATTTTGCGTTTGCTTTCGATATCGATGGTGTCTTGGTACGGGGCGGCAAG
CCCATCCCAGAAGCCGTCCAGGCCATGAAGTATATCAATGGTGAAAATCCGTATGGAGTG
AGAGTTCCTTATGTCTTTCTCACAAATGGCGGCGGTAAGACGGAGGAGGAACGATGCGCG
GATCTCAGTCGCCAACTTGAATTAGAGATCTGCCCAGGCCAATTCATTTGTGGTCACACG
CCAATGCGCGAAATGGCAGAACAGTACAACACAGTCCTAGTTGTAGGTGGAGAAGGCGAA
AAATGTCGAATCGTCGCCGAGGGTTATGGATTCAAGAATGTCATCACTCCTGGAGATATC
ATCAAAACCCGACACGACACGACACCTTGGCGCAATCTGACCGACAAAGAGTACGAGAAT
TCGCGTATCATCGACCTGGAAAATACTCAAATCGAAGCCATTTTCGTCTTTGCCGATAGT
CGAGATTGGGCTGGTGACCAGCAGATTATCCTGGACATCCTCATGACCGTGGAAGGCAAG
CTGGGAACACGCTCGGAAGTTTACAATGAAGGTCCGCCATGTTTCTTCTCTCACAATGAT
GTGATTTGGTCCACATCCCATGAACACTCGCGTATCGGCATGGGCGCTTTAAAAACCTCT
TTGGAAGCCGTGTACGGAGCCATAACAGGCAAGGAATTGAACACATTTGCCTTCGGAAAA
CCTCAAATGAGTACCTTCAACTTTGCCACTCGCCTACTCCAAGAATGGCGCCTGGAATCC
CATGGAATCGACAAGCCTCCATCAACAGTCTACTTCATTGGAGACACCCCCGAATCTGAC
ATTCGAGGAACAAATGAATTTAACGACAAGAGCGACATCGATTGGTACTCTATCCTAGTC
AAAACCGGCGTCTGGCAGGATAGAACCATCCCTCGCTACCCACCCCGCAAGATATGCGAC
AATGTCTATGATGCTATCAAATTTTCAATCGATCGTGAACAGCAAAAGTCGATTAACAAA
GGCACCACACTCCAAGATATAGAAACCAAGAAGACCGAGCCGAAAAACTGA
>g220.t1 g220   scaffold_1:582903-583928(-)
ATGAAGAAATTAGATGTTGAAATTGGTCCTTCGCCTTACTTTTCTACGATTTCTTGCGGA
AATATGGATCCGTTAAGTTTGAAGCTATTGAGAAATTGGACAATGGTCACTGCCCTCAGT
ATTTCGAGAAACGAATTCGATAAACCAATATGGCAAACTATTGTTCTACGTCAAGCTTTG
AGGAATCCTTACCTGCTCCATGGTGTTTTCGCCATTTCAGCGCTCCATCTTGCTCTTGAT
GATAATACGACAGCGAATGAACGTCGAGAATTAATCAGAATTGCCGAGTCTCATCAAAGC
GAAGCAATCCGTTTCTTCACTCGGGATTTTGGGAAGGAGCCTCAGAATAATTTGGAGAAC
TTCGTACTTTCGAGTCTTTTGATTGGGTTTGCGTTTGCGTTTCCTCTTGCTTTCTCACAA
GGGGAAGAGTCATCGGATGCATTGGAGGAAATAATTCAGATTATCAGTTTGGTTAAGTCG
ACGATGAATCTTTCAAGTCCGTTGTTGATGGGGGTTAAGTCTGAGGAAATGGCTCAGTTA
ACTCATGTTGATGAACATAAGCCGGGAGTTTCAAAAGGGACATGTCCGGGAATCTCCACG
TTATACGAGGCAAATTCTAGTTATGTGGAGAATCATTTGCACCGTGAAGTCTTTGGAAGA
GTTATTTCTCAATTGGAAGATCTTTTCTCGAAGATGGATAGCGATGTGGAACCTGTTTCG
ACCGTGTTCATGTGGATGTGTGAAATTCCCACTCAATTCCAGTATTTGTTGCAGCAGCGT
CATCCCTTCGCGTTAGCTATTTTTTCATATTACTGTGTTGCACTTCATCGGTTGAGAAGA
CTTTGGTGGATTTCATCTTGGGGGCAGCGTGTGGTGAATGCGATCAATAAGGAACTCAGC
TCCGAGTGGAAGACTTACATCGAGTCCGCTGTCTATGAGTGCGGAAAAGAATACCTTAGA
GTTGGGAGGGTTAATGACAGGAATTCAATTTTAGTTCGTAAGAGCGGAACTAAAAAATCT
TTTTAG
>g1081.t1 g1081   scaffold_1:2922225-2924785(-)
ATGAACGGGGATCTCAGCCTGTCCCAATCCCTGGGAGGGTTGCGCATTGCGAATCCCGAT
GATTCACCTCTCCAGCCCGAGGATGCGCCCGATGGTTACATGGAATCCAGCCCACCCGGA
CCCCCGGAGCACTCGCTATCAACACATCCACAGAATCCCATGTCGAACGATGACCACCCA
ACACCCTTTCCTGCAGCTCCTATCGATGCACCCATACCAAATGAGAGCCGCTCATCCGTC
ATCAATCCAATTTCAGATATCCCTCAACCATCTTCTGGTCCGTACCAGCCTTACTCGACA
CAACCACACTCCACGCCCCCAAATCCGAACCGACCCCTTTCCTCCGTGTACACAAACGGT
TCGGCCACCTCCGTTCTGCCCCGCGACAACTCATATCGTATGAGAACCGATTCGGGTGCC
TCATCGACATCCACCCAACACTCGCGAGTAGATACGCGCGGCGGAAATTCAGCTCTCCAG
GCCGGTGTCCCCGCGCGGGATAATTCTCACAGCGACCGTTCTTACCGCACAGCTCAGATC
CCGGCCAATGGGCCGGCCGTGATGCGTCAATCATCACGAGCACATGCTAGACCCGGAGGG
ATGCCACAGATGTCTCGTACGCCCTACGCAATGGAAAATGGCCCAGCGGCCAGTAGTGAA
GAATGGCAGGACCGCGGAGCCGCGGTCTCAGTGAGGCAAGAGGTCGATGCCAACGGCAAA
ACCGTGGCGCGGTATATCAAGAAAGGTGTTCGAGATTTTTCGTTCGGAAATACCCTTGGA
GAGGGTTCCTACAGTACAGTGGTATTTGCGACAGACCGGCAAACCCTGAAAGAATATGCG
ATCAAAATCCTAGACAAGCGACACATTATCAAGGAAAAGAAGGTCAAATACGTCAATATA
GAGAAGGACACATTGAACCGCTTAACCGATCACCCTGGCATCGTGCGCCTCTACTACACC
TTCCAGGATGAGCGGTCGCTTTACTTTGTTTTGGACCTATGCAAAGGGGGAGAGCTTCTA
GGCGTCCTCAAACGGATGACGACCTTCGACGAAGAATGTACCAGATTTTATGGCGCCCAG
ATTCTTGACACGATAGACTATATGCACAAGCGCGGGGTCATCCACCGTGATCTGAAGCCA
GAGAATGTTCTCCTCGATCACCAAATGTATGTCAAAATCACCGATTTCGGCACAGCCAAG
ATTCTCAAGACCTCTCAACGACGACCCGACGAGAGCACAAGCTCCATCCCTATTGATGCG
AGCGATCTTCCGGAAGAAGAACGGGCAAGCTCCTTTGTCGGCACTGCGGAGTATGTCAGC
CCCGAGTTGTTAACGGAAAAGAATGCTTGCAAGGCTAGTGATCTGTGGGCATTCGGCTGC
ATCATCTACCAGCTTCTCGCAGGCCGTCCGCCTTTCAAAGCAGGCAATGAGTACCAAACC
TTCCAGAAAATCGTTGCCCTGGACTACGAATTTCCGGTTGGATTCCCTGCTGTTGCTCGA
GATCTTGTCGAGCGTCTCCTTGTTCTTGAGCCTGCTCGACGTTTGCAAATTGAACATATC
AAGAATCACGAATTTTTCGATGGGATCTCATGGGGTGCAGAGCTATGGAAGCAGAAGGCT
CCCCGATTGAAAGCATACACACCACCACCACGAGAGCCCATCAAACTGAATGGTGCTGAG
GGTGGCGATAACTTTCCCCCAGCCATATCAACAGCTCCATCCAATGCTACTACTCAGAAT
TCTCGCGCACTGCCTCGTGTGGTTACCGAATTACCTCCGCCAAGTCAACTCGATATCGAG
TGGTCCCCCGTGCTCAGCAAATCCAATGAACGGATTCTTAAATTAGGAAACATGGTAGTA
ACATCCTCCCCTGCTTCACATAGTCCGACTTCAAAGAATGGCAGCGGTGAAGTTGAGACA
CCGGGAAGATTTTCCCGATTTTTCTCTGGCACAGCAACTAAAAAGCGAAACCGCCTTGTC
ATGGTCACATCCTCAGGGCGCATCATCCTTGCTGCGTCGGGTGGTGATGAGAAGAAATCG
AAGCTTGAAATACCTCTCCTCGCTGCCGGTACGCACTACCGCAGCACAACAGATGCCAAG
GGGCATTCCTCCTGGGTGGTAGATACGAGAGAGAAACATTTTGTTTTTGAAGATTCAAAA
CCATCCTCAAGCAACATTGGGGCTACTGCCTTGTCTGCACAGGAATGGCTGGATGCGCTA
GATCGGGCTCGGGAAATGGCGTTAGCCCAACAAAGCTCCGGTCCTTATTCCGCCGAGGAC
GCCTTCCGTGACATATCTTCTGGGTTCTCAAGCCACGCCAACACCCTCGATCGCACCACT
GACCTACAGAACGAAAACTCGAACGCGAGCCACAATCACAACCATGGTCACTCCTCAGGA
CGGAATCATCTAGTGAAACACCAAGCTACCGATTCCGAGTCGACCAAAGGGAAGAAGCGT
TTTAGCAGGCGTCATTCCAAGAACGGCCTGGCTGCCGTGTTTTAA
>g541.t1 g541   scaffold_1:1463936-1464736(-)
ATGTCGGACGGAGAAGAGACTCAATCCAACCCCCCCGTTGCCGCTGCCGATGAGGTCGAG
GTTTCCGCGGATGCTGGCTCCGGCCAGATGTCCGTCCTCGACGCTCTGAAGGGTGTCCTC
CGCATCTCCCTGATCCACGACGGTCTTGCCCGTGGTCTGCGTGAGGCTGCCAAGGCTCTC
GACCGCCGTGAGGCTCACATGTGTGTCCTCAACGAGGGTTGCGAGGAGGAGGCCTACAAG
AAGCTTGTTGTCGCCCTGTGCTCCGAGCACAAGATCCCCCTCATCAAGGTTCCCGACGGA
AAGATGCTCGGCGAGTGGGTCGGTCTCTGCACTCTCGACCGTGAGGGTAACGCCCGCAAG
GTCGTCAACTGCTCTTGCGTCGTTGTCAAGGACTGGGGTGAGGAGTCCCAGGAGCGCTCC
GTCCTGCTCAACTACTTCCAGACCGAGCAGTAG
>g580.t1 g580   scaffold_1:1562262-1563059(+)
ATGCTTGCTAGGGAGGTTCTCTTGGGCATCACCGGAAAGGACTTTGTCATTATTGCCGCA
TCGAAGGCCATAATGCGAGGCCCGACAATTATAAAGGCCGAGGATGACAAGACAAGACAG
CTCAATCAGCACACTCTCATGGCCTTTTCGGGGGAGGCTGGAGATACTGTGCAATTCGCC
GAATATGTCCAAGCAAATGTTTCTTTGTATACGATGCGCAATGACACAGAACTCAGCCCT
TCCGCAGTTTCTAGTTTTGTCCGAGGAGAGTTGGCACGCAGTCTGCGGTCACGAAGCCCC
TACACAGTCAACCTTCTGCTTGGAGGAGTGGACCCGGTGACCCAGGAGCCAAGTTTGTAC
TGGATCGATTACTTGGCCTCCCTGGCCCCCGTACCATATGCTGCCCATGGCTATGCCCAA
TACTACTGTCTTTCCCTACTCGACAAACATCACAACCCCAACATCAGCCTGGAAGAAGGA
ATGAAGCTTCTTGAAAGGTGCACAGATGAGCTCAAGCGCCGACTACCGATTGACTACAAG
GGAGTGCTGGTGAAGGTTATCACAAAGGACGGCGTGAAGGTTATGGATTTTGATAATGAT
AGAGTTGTGCGCAGTGCTTAA
>g186.t1 g186   scaffold_1:490925-492174(+)
ATGGATATCCCTTCTGGTATCCCAGTTCTCCGGAATACTAGACATGCCTTAGAGCTGATG
ACTATGGGTTATGAGTCTGACGAGATCGTTGATAAATACGGCGATCAAGAGGAGCCCGCT
CTAGCACGAGCTCTCATCGATAATGTCGAAGGAGGATCATATCGCGTTGCTATCCGCCAG
CTGATGGCGAGTGAGGCGAACATCCGCCACGCATGTAGTTTTGCGGCATTTGAACCAAGT
GTCGGTCTTTACCAAGCCGAGCTCCACAAGCGTGATGATCTCTTCAACCAAGCTATTCGT
GATTTCTTCCTTCTTGAGGATCAGTACAAGGAGACTACCCCGAGACACCCCCACAGGCCA
GTTGTGAAACTTGGCCGCCTCAGCATGATCGAAAGACCAGGCAGGGTCGTCAGCCTAGCT
CCAAACGCTCCACCGGAGCTGAGATTACTAAATCGCCAGCTCGACGGGCAACCACCCCCC
GACGGGCTTCGACCTTCGGGCAACCCTATCTTATCCAACGACTCGGGCAAGTTGACCCAG
CAGATGCTGCGTATGCGGACTCTCCGTAACACAAACTGGCGGGCCGAGTTTCGTCCATGT
CCCAGCCAAACACAACGACACGCTGCGCACTTACAACGTGTGGGTGTCGATCTTCCTGCT
GCTCAGTCTTACTTAAACTGTTCGGCGGGTAACAGTCCGTTCGAAACCTGCTGTGTCGGA
GGGACCGAAGGTCGTGTTTTTGCTCAGGGCACTTGCGGCAACTGTGCGTTTGGCGCGCAG
AGTAATAAGTGTTCTCTGAGAGAGTCACAACCAGAGGCGTATCTAGAGATAGTCCGCAAC
ATCAATCCTGCGCGCGAATTAGTTTCTCAATCGAACGTTCCTACGCGGTCCGATACTACC
TAG
>g1245.t1 g1245   scaffold_1:3341595-3342431(-)
ATGTCTACAGTTTCAATGTCAGACTCAGGGAGAACTTTTGAGATTATCTCTTCGCTTCGA
TATGACCCTACCCTTCCGCAGGCTATTTCTCACAATGCGAACACCTATCCTGACCCGCAA
GATTCGCCCTACTACCTTTTGGCCTACCATCAAGATCGATTAACTGCCGCCGCGCGCCAT
TTTGGGTGGGAGGACGCGTCAAAATGGCTGAAACAAGATTTGGTCAGCTTCGAAGAATTC
CTCGATGGTTCAATACCGGATCGGAGCAAGCCATGGCGATTAAGGATAGCAGTGGATATC
AATGGCCAGGGCTCAGTCGAGGTCAATGCAACCGCAGCCATCGATCCATTAAATCTCTTC
GTTCCCTCTCTACATACAAACCCCACGTCGGTACTATGGCAGGTATACCTTGATAGCCAA
TCCATATTGCCGTCAGGCTTCACCACGCATAAAACCACTGCTCGGGATGACTATACTGCT
GCACGATTGCGGGCGGGCATCAATTCACCAACAGAGACAGCGGAAGTACTGGTCTTTAAC
CCTAGAGGTGAAATAATGGAGGGAAGTATAACTACCCCATACTTCCGGCGTCGCGGATCA
GGGTCTACAACATCTTTTGAAGACTTGGGCAAGCCTGCTTGGATTACGCCACCGATTAGC
AGTGGCGGAAATGCCGGTACAAGTAGACGATATGCTTTAGCCCAGGGCTTTTGCATGGAG
CAAATCATTTCACAAAATGAGCTTGTGGATGGAGAAGAGTGCTGGTTGAGTAATGGAGTC
CGAGGGTTTATGCATGGCGTAGTCGTACTGAATCGTCGACCTGAAGGGAAAAATTGA
>g381.t1 g381   scaffold_1:1014431-1015356(-)
ATGGCCCGCCTGTTCGATCACACTCGCTCGGCCTGGCTGTACCCAATCAGAGGCATCTAC
TACTTCGCTACTCACCGTTTCCTCTGGCCTTTGTTCAAGGCCCGCCTTGTTCCCATCGTC
CTTCTTTCCAGCTTCGTCTACTTCCTGCTGTTCTTCTTCACCTACCTTCCTCAAGTCGCA
TTTCTGGCCATCTTCCAAGGCGCTGGTGCCTGGATTAATGGTGCTTTCCTGGTGCTCGGG
GAGGGAGCTGCGATTGTTGCCGCCTTGTTTGAAGCTTTCTTCGTCGACGAGACTTTGGTT
GATATATTTGATTCGGTCTTGGTAAATGAGGGTCAAGAAGAGCTTGTGCTAGCCTCGCGT
GTCATCTACCCCGAAGGCGATGACCCAACCAGTCGCCTCGGCACTCCGACTACCAGCGCC
GTTTATGCTCCGTTCTCCCTGCGTCAGATCCTCGAGTTTGTCATATTGCTTCCGCTCAAC
TTCATCCCGGTAGCCGGAACTCCCATGTTCCTCGTGTTGACTGGCTACCGAGGAGGACCC
TTCCACCACTGGCGCTATTATCAGCTCCTGGACTACTCCAAGCAGCAGAGAAAAGAGAAC
GTGAGAAAGCGCCAGCTTCAGTATACTACTTTCGGAACGATCGCTTTGCTTCTTCAGCTC
ATTCCGCCCTTCTCAATGCTCTTCCTGATGACCACAGCGGCTGGTGCGGCATTGTGGGCC
GCAGATCTCGAGACTAAGCGGCAGCTTGCAGCACAGCGACCCAGCCGACTGGGCGACAAC
TATCATGATGATTTCACGGCATAA
>g795.t1 g795   scaffold_1:2149384-2151429(+)
ATGAATTCCCAAGAACATCACCAGAAAAATGCGACCGGCGTGCGCGATGTCACTCAGCTC
TCAATACGTGAGATCGACGATGCGAAATTGGCGCAGATGGGCAAGCGACCAGTGTTGAAG
CGAAACTTTGGCTTATGGTCGATTCTTGGGTTCAGTTGTACGATTCTGATAACTTGGGAG
GGGATCGTTGTCCTTTTCTTACAAGCATACGAGAATGGCGGCCCAGCTGGTGCTGTTTAC
GGTTTCATATTTGTCTGGGCCGGTGTTGCATCAACATTTGCAGTCCTATCCGAGTTGGCA
TCGATGGCACCCACTTCTGGCGGGCAGTATCACTGGTGCTCAATGTTATCACCGAGGTCC
ATGATGAAGCTCATCAGCTATTTGACAGGCTGGCTCACAGTCATTGGATGGCAAGCCACG
TTTGCTACTTCATGCTACCTGGTTGGGACTCTCATTCAAGGTCTCATCGCCATGACGAAT
AGCAATTACCAACCACAAAATTGGCACGGCACACTCCTATTCTGGGCTGTGGCTACTTTT
TCTTTGGTTATAAACCTTGTGGGGGGCAAGTTATTGCCACGATTCGAGGTCTTCATTCTC
GTGCTTCATATTTTAGGCTTTTTCGCCATTCTCATTCCTTTGGTTACGACAGCTGATCAT
GGGAAGACGGAAGAAGTATTTACTAATTTTCTGAACCTTGGAGGATTCCCTTCACAAGGC
CTATCATTTTTTGTTGGGATGGTCGGGTGTATATTCGCATTCGCAGGCGGCGATGCTGCT
GTTCATATGTCTGAAGAAATCAAGAATGCATCGACAGCTGTGCCTGCCTCGATCATGCTT
AGCGTTCTCATCAATGGATCTCTTGGATTTGGAATGTTGATTGCGATGCTTTTTTGTCTC
GGGGATATTGAACTCGCCCTCAAGTCATCAACCGGCTGCCCATTCATGTCAATATTCTTG
CAAGCGACAGGCTCAATCGCAGGTTCTGCTATAATGGGATCCATAATAACCACCATGGGC
ATCAGCACGTCAGTCGGTATGCTGGCGACAACCTCGCGTCAATTCTGGTCTTTCGCACGC
GATCGTGGTATTCCAGGTTGGCGAGTCTGGAGTGAGGTTCATGGTAAAAACTCAGTACCG
ATATATTCTGTAATACTTACAACGTGTATCGCTTGTTTGCTCGCCCTCATCAATATTGGC
TCATCGGTTGCCTTCAACGATTTAGTTGCAATGTCTATATCTGGTCTCTACCTTTCATAT
ATGGCTGTTGCAGGCCTACTTCTCTACCGGCGTTGCACCGGATCAATTGGTCATTCGCAT
GACGGTGATGTCGATATGATCAACACGCCAGGTGCTAAGCTCATCTGGGGGCCCTTTCAT
CTTCCTGGGATTTGGGGTATTCTTGTTAACGCATTTGCGCTTGTCTACATGAGCATTGCG
GTATTTTTCAGCTTCTGGCCCCCTTCTTGGATAGTCACTGTCGACACAATGAATTTTAGC
GTGGTTGGGACCATGGGTGTGATATTCCTCAGTCTCATCTACTACGTCCTACGGGCACGC
CACATTTACGATGGCCCCAGAGTGGAGCTTGGGTAA
>g476.t1 g476   scaffold_1:1280231-1281323(-)
ATGGCAACTGATAATGGATACGATAAAGTGGCTGGGGAAAAAGAACACATTCTTATTTTA
CCAGATGGAAGACAGTTGGCCTATGCCCATAACGGTCCAACGAACTCTCGGACGGTCGTG
ATTTTCTTCACCGGGCTTTTCAGCGTTGGAACTGCACCGAGGATTCCAGAGCCATGTCGC
GAACTTGGAGTACACTGGATTGCCCCGACTTTATCGGGGATGGGCAACAGTAGTACACGA
GACCTTTCTGTACCTTACCATGTCACCCTCGCGAAAGACATAACCGCCTTGCTTGATCAC
TTCTACCCGACGGGCGATTTCGATACTCTTTATATTGCAGGAGGATCATACGGAACGGTG
CCGACACAAATGATATACGGAGCAAACTATGAGCTATTTCCAGCTGGGCGCAAAATTGCA
GGATGTCTTCTCATAGCTGGATTCTCTCCCTTACGACATCACAAGGGCTATGCAAAGACA
CTCGGCTGGCAAAATTGGTTGTCGTTTGGACCACCCACACAATTCATGCCGTTTCATTCA
CTTCAATGGCTCTTTAGGGCAGTTATTGGAACCAAGCTGAAATCCTTGGAAGGGACCCGG
GATTTCCTGAATCAGACTCTTGTCAACAAAATGGATGATGTAGAGAGGTCAAAGATGAAA
GCTTGGTTACAGGAGAATGACTTGTCAAAGGACGAGTTTGTGGATCAGATGGCGAAGGGT
TCTATGAAGTGTTGCCGGAACTGGGATGGATTCATGGAGGTATCGGATATTATTCATTCC
GATTGGGGGTTCAATCCGAGACTCCTTGATGACGAACATGCATCTAAGCCCGTTCTTATC
GTCGGTTCAGAAGGCGATCAAATTGGTGGAAGTGCCAATTCTTGGCTTGTGAAGAATTAT
CGATCAGCAGCGCTGAAATCAATCCCCGGAGGTCACATCTCAGCACTGTTCTATATTGAT
GAGCTTTGGAGAGACCTATTAAACATGGTTTCAAACCAAGTTGATTTCGGAAATTTTGGA
ATTTATTTCGAGAAGCTATAG
>g812.t1 g812   scaffold_1:2198848-2199405(-)
ATGTTTCCTACGCGTGCCCTGTTGGGCCGCTCGGTCTGGAAAGGCCCTAACATTGTCCCT
CTTCCCCTCCCGCGCACTCTGCCTCCTCCCCCAAACACCCCCCCAATCCGCACCCAAAAG
CGCGCCGCAACCATCCTCCCCAACTTCGTTGGCCTGCGCTTCGCTGTCCACAATGGAAAG
ACATACCAGGAGATTCAAATTACAGAGGAGATGGTTGGCCGAAAGCTCGGAGAATATGTT
GCAACCCGGAAGCGCTTCACCTACAAGCAATCCAAGAACAAATAA
>g942.t1 g942   scaffold_1:2532439-2533533(-)
ATGGGATTCTCATCCCGTTTCCTCCGCATTCCGCGGCCAGAGACATTTCTCTACGTGATG
AGCCTGGAGACAGGCGCGTCTCTCATCACCCTTTCGCTACTTTTGAACAAGATCAGTGGT
CTATATGGCCTGCTCGCCCTCCTAACGGGCTACCACCTCTCCCCCGTGCAATTATCCATG
TACCTGTACTCTCTCATCGCCCTCGCCCTCGGTGCTCTGCTCTTCCCACACATCCGCAAG
CAATCGCCTCTTGAGTGTCTCGGTCTCGCTTGGCTTTATCTCCTGGACAGTCTCATCAAC
GCCGCTTACACTGCTGCTTTCGGTGTCACTTGGTTTTTGGTTGTATCGCAAAATTACGAT
GGTGGCAAGGCCTCCGGTCCGGGCAGCGAGACCATCGAACAAACGGCCGGTTTCACCAGC
CCCAAATACGATGCGGCCTACGTTGAAATCCAACACACTAGCGAAGGTAATGAGTTCGTT
GCGCACCCTCCTCGCAGTGCTGAGCACCTCAGCAACGCCGTCACCCAACCCGAGAGCTTC
CAAAGCATCATCTTCATCGCCCTCCTCTGGGCCATGCGTGTCTATTTCGTTCTGGTGATG
CTCGCATTCGCCCGTCAAACCCTTCGACTCTGGGTCGCTGTTCCCAAGCACACTTCACTC
CCAACCCACAGCCGCAACGTCTCGGTCGCAAGCGTGGCGGATATTGACCGTGAACCCTTC
TCTGCCTACAGCCCTGATGGACAGGGATGGAAAGGAAAGTTGGGCCGCGTTATGGTCGGC
ATCGGTCACAGCTATTGGCTTGGCGAAGAGGAGGATGGTAACTGGCTCAGTGGCATTAAC
CAAAAATTCCGCAGCCGGAGCAACAACATTGAGCTGCCTGGTCCCCTGGAGCGTGAGCGC
AGACGCCGTTCGGGCACCGGTCCCCCGCAACCCTCTCAATCCGTCATCCGCTCTGGAATT
ATCCAGCAGCCAATTCAAGAACACCCCGGAACCAATGTCAAGATGCAGGACTGGGGCGAG
AGTCGGTAA
>g1263.t1 g1263   scaffold_1:3390672-3391649(-)
ATGGGAGAGCTGTCAGATAATCGCGGTGAACACCGCCGCCCCCGTTCACCGGACGATTCA
TCCCACCGAATCCACGATCGGCGACCTCGAGAGTTACAGGAACGCCACCATCGAAGCTCG
CGACGCCGGGATGACGATGCCAGTAGCTCTCGGAGAGACAGCCCTCGGCGTCGAAGCTCC
CGAAGCCCATCTAGAAAAGACAAAGATCAACAATATCGTGACAAATATCGTCGACAACGC
AGGGATCGATCAACGAGCACAGGCGATCAGGATCACCGACGACACCGACACCGCAGCCGC
CGCCATCGCGATGGCCGCGATGGTGATAGTGAGCGCTCCTCTAGAGATTACGGAAGCTCA
CGACGGCGCTCTCGGTCCCCACGAAAATCACCCAGCCCACCGAAACAAATCCAACGACAT
GGCCCTCTTCCTTCTCAAGGAGATGCATTCTCAAATGAATTGACGCAGTCTGGAGATGGA
GTGCCACCGCCAGAGAAGGAAAAGCCTAATTTCAAGAACACCGGTCGTCTCGCAGCAGAG
AGTAACATGGTCCAGGTAGAGGGCAGCGAGGGAATCGTGTTGAAATACCACGAACCCCCA
GAAGCACGCAAGCCACCAACGAAAGAGCCTTGGCGTTTATACGTTTTCAAAGGAGATGAT
ATGTTGGAGATGGTGGAGCTGGGCGAGCGCAGTTGCTGGCTCGTGGGGCGTGAGAGGGCC
GTGGTAGATTTTCCTCTTGATCACCCGAGTTGCTCGAAGCAACATGCCGCGCTTCAATTT
CGCTACGTTGAGAAGAAGAATGAGTACGGCGATCGAATTGGGAAAGTGAAACCATATCTC
ATCGATTTAGAGAGTGCAAATGGGACCAGCGTCAATGGAGAGCCTATCCCAGCGGGCCGC
TATGTCGAGGTCATGGACAAGGATGTGCTCCGGTTTGGTCTCAGCTCTCGTGAGTACGTG
ATGATGTTACCGAGTTGA
>g1037.t1 g1037   scaffold_1:2799717-2800755(+)
ATGGCGCCAGTGTTGAACTTTTCCACCGTCATTTCTTGGCTGATTTACTTTGTGCCTGTG
TACATTTTCGTTCTTAACCCGCTTCTACAACAATTCCTCCCGGATTCCGTCGTCACCATT
TGGGACACCGGCGATGCCTTTGGTTATGGAGATGATGCGACCCCGGGATTAAATGTCACC
GATGACAGCTTCATCAGTCCAGAAGATGGGGTGCCATTCAATTGCGCCGGCGAGCCGGAA
GGGTACCGAGTACATCTGCTTTCGAGAGCGCCACTGGTCTTATACATTGAGAACTTCCTC
GGCGCCGAGGAAGCAGACCATTTAGTCAATACAAGCCTAAACAAATACTCCCCCTCTATC
GTCTACGACGGAGTCACCGAGCGAGTCGATCCAACCAAGCGCCTCTCCGACAGAGCACTG
CTCGATCGCGACGACACAGTTCGCTGCCTCGAGGAACGCGCACGCGCATTCCAGGGTTGG
CGCCCGCATCTATACATCGAGCGCATGTGGGCGCAGCGCTACAATGCCTCAGGCCACTAT
CGACACCATTATGACTGGACCGGGTCGCTCGCACGCGGTGGCGACCGGCTCAGCACTTTC
ATGGTATATCTAGGTGCTGAGTGCGAGGGGGGAGGTACAAACTTCCCGCGTTTGCAAATG
CCGGCAGGGAAGCAGTGGTGCCGGTTTCTGGAATGCGATGAGGACGAGACCGAGCCACAG
GTTCAGACCGACGGGGTACACACGGGCGAAAGGGGATCGGAATCAGAACAGGACGGTCGC
TTGGAACAATCGAAGAAGGATGGAATCACGTTCAAGCCGATTAAAGGAAATGCGGTCTTT
TGGGAGAATCTTCGGGCCGATGGAACTGGGTATACCGAAACATGGCACGCTGCGTACCCA
GTCACGTCTGGGACCAAGGTTGGATTGAACATTTGGAGTTGGTATCAGCCTCCGAAGCGA
AGGCTCAGATAA
>g762.t1 g762   scaffold_1:2042064-2044118(-)
ATGTTTCATCAATGGGAACAGCACCCACATCTAGACCGACGCCAACGTCCACGCACGCGT
AATGGCTGTCTGACTTGCCGACGACGTAAAGTTCGCTGTGATGAGAAGCGACCAGGATGT
GGACATTGCAGTCGATTGCAACTGGACTGCTCTTGGCAGCAGGAGGATGGCCCTAGATTT
GGACTTCGCACAAAGAAGATCAGACATCGTCAAAAACTTCAACCCGCAAAGTCCCAACCA
GCGGTTGAAGTTGCAAACGTTACTTCAGCTTCTGAGTCGGCCCCAGTCTCTGAAAAGGAG
AGTCAAGAAATTCTGCAAGGCGATGATTCGTCATTCAACCAAATCTTCAATTATGCGAGC
TTCATGTGGGATGACTATCCTTCCAGTCTCTCACCAAGTTGGGACAGTCTTGATCTCAGT
TCCTCACACGATCTACTTCCATGGACAGATGCCTCTCTTGTCGTCTCATCGCCCCTAGAT
TTAAATTTTCCTACGTCGAACATAAGTTCCACGGCGATGATTGAACGGCCATCTAGAGCA
AGTATACCTTCTCCTATGGGCTCATCACATGTTGCAGTGGGGTGGAGTGAGTCTCAGCTG
GCAGATTATTTTGCTCGCTCTGCAGCACCACCAATACTTGCTACAGTAGAAACCAGTGCA
CGCTGGCTTTGGATGCGAAAAGAGCTAATATTAATGACCTCTTCATCGCGTATGGTAAAA
TATGGGGTGATTGCATTCGTGGCCTTGGAGCTAGAATCTTCAGGTGCACTGGAACCTTCG
ACATATACACAATATTATCGGACTGCAAAGGACAAGCTGCAAGAATGCCTACGAGAAATT
TGCCAAGACCGAAAAATAATTTTATCACAGCTGCGGCATATTCTTGCTGTCCTTTTCTTG
CTTTCATATATTGATCTACTCACAAAGGACGTGTCAAATGCACATGCAAATTTGCGGGAA
GGCTTTAATGCCCTACAAATGATGGAAATGGAATCTTTAAGTGTAACAGAAAAACGCCTT
CTTTCTTGGCTGCGACTTTTGGATGCACGTGCAGTCAGTGCAGGAGGTGAGGGTCTGTTT
CTGACTGAAGAGGATAGTGCTATAAATACAGATCTCAGATCTCCCGATAGCACTATTACG
GAGGTCGATCCCGGGCCTGACGATGCAGAGGCAGCACTGGAAGATTTAATCATGCGACCC
GCTTTCTTTTTCTTTCAGAAGGTGCAACTTTTCATGGGTCGGATATCAAAAATTGACCCT
TGGCATCGCCGTCGTGGCACGGTGGAAGATGAAACGGAGGTCATGCTAATATCGGCAGCC
ATAAGTCGAGACATCAAATCTCTTTGGCAGCAACGGCCGCCCCTCATGGATCATGCCGTT
GCTGGCAAACTTACAGCACTTTTATCTCACACGCTATCTGAAACGATTACCCGAACCATG
AGGGTATATCACGCAAATTACTACGCCAGCTTTATCCACTTGCATCGTGTTTCATACAAG
TCTCTACCACGTACAACTGATGTTCTTGATGCCATGAATGAAATTCGTCAGGTAACAAGG
CTCATATTAAAAAGCCCTTTGACATCTTCTGCCCCGGATACACCAACAGTCGGCTCACCA
GGGACTCCACCTGGGGCTGGTATATCGCTCCCGGTGAACATGTTATGGCCTTTGTTGATG
CTGGGTGTCGAGAGTGAAGACCCTGATGAACGAACCTGGATTGTCTCTTGTATAAAAGGA
ATGGAGAGGGTTGCCTCCAATGCAAGGATGACTGCTGATGTGCTGAATGAAGTCATTCGG
CAACAAGATGAGACAAAACAGAGGATGGACATTCGAAAAGTGATGCATGATATCTTCGAT
CGTGCATTTGCTATTGTTTAA
>g890.t1 g890   scaffold_1:2380581-2382228(+)
ATGGATGATCCGGAGAAAAAGGACGACGGCCCTTGTAGAGATAGTGATATTGTCGCGGTC
TCAGATACTTATACTACGGAAGAGGAAAAAGCAGTATTGAGAAAAATTGATATGGTTATC
TTACCATTTATGTGCTTCGTGTTCTTCTTGCAATATCTTGACAAACAGAGCTTGAGTTAT
GCGGCTGTTTTTGGTTTAATCGACGATCTGAATTTGACCAATTCACAATACTCATGGTCT
AGCTCTATATTCTACGTGGGTCAGCTTGTCTCGGAATATCCTTTCATATATTTGATGAGC
CGACTCCCACTCACCAAGTTCGTCGGCGCCACAGTAATCATATGGGGAGCCATCTGCATG
TGTCTTGCTGCACCAAGTAATTTCGCCGGATTTGCTACTGTACGATTTCTACTTGGCTTC
AGCGAGGGTGCCGTTTCCCCAGCTTTCGTTACGATCACCGGCATATGGTACCGCAAAAAA
GAGCACACTGTAAGAACTGCGCTTTGGATCACCATGAATGGTCTCGCCCAAGTTATCGGC
TGTTTGCTCATGTACGGTATTGGAAAAAATACCTCCTTGGCTATAGCGCCCTGGCGGGTC
CTTTTCATCATTTGCGGTGCGCTTACAGTTGTTGCTGGGGTCGGATTTTTCTTTTTGATG
CCGAGTGGACCCAAAGACGCATGGTTTTTAAACGCCCGCGAAAAAGAGGTATTGTCTTTG
CGCATGGCCGAGGATCGTGAAGGTGGGGATAAAACTTCCTTTTCGGTCCCCCAACTAAAG
GAAACGTTGCTGGACTCTAAAGCCTGGGCAGTTTTCTGGTTTGGAGTTCTCGTCACGATG
CAATCGCCGGTTCTCACATTTGCATCGCTTGTTATTGAGTCCATTGGCTATAGCAAGCTG
GATACTATGCTATACACCGCTCCTTCAGGCGCGGTACAGGTCGCCTTGTTGTGGATCGGC
ACCGCTCTGGTAAAGTGGTTTCCACGTCAACGAAACCTGGTAGTCCTCCTTCTCATCATT
CCACCATTTATCGGTACCATATTTTTGATGAAGCTCGACGTGACCGCCGAATGGGGCCTT
ATCGTAGCCGCTTGGATGGCATCTTGCATTACTGCATGCATGTCTATTCTGCTGTCCTTA
TCAGCTTCTAACGTGAAGGGAAATACCAAACGCGCTATAGTCAACACCATGTTCTTCATT
GGATATTGCGCGGGTTGCATAGGCTCACCACAGCTATGGACGCAAAAGCCTCGTTATACT
GAGGGTGTTATCACTTCCATAGTGACATGGTGCCTTCTTTTCGTGACGGTTATTATATAT
CGTCAGTTGTGTGCATCTGACAACCAAAGTCGCGATTCGCAAACAAGCTCGCATATGGGA
AGAACTGATTCTGAGTTGGAATTTGATGCAAACGGGCAACCCAGGGGTGATCTAACCGAT
AAGCAAGACAGGCAATTTCGATATGCACTGTAA
>g143.t1 g143   scaffold_1:359206-359643(-)
ATGGCCATCTACACCTCCGAGACAGAACGTACCCTCAGGAATGCGGGCTGGACGCCGGGA
CGAAAAGTCGACATCAGTGAATTGCGAGGCCATTTAAAGCAGTCCGGCTTCGTCGTTAGC
AAAACGGCTGAGGAATTCCTCTCCGAATTCAGTGGTCTTACTTTCGATATATCTGGCCCC
GGGATCACTCGCGCCCGGGAGAGATTCGTACTAGACCCCTTGCTTTGTTTAGGTGAAGAC
GATCGATTCACCGAATGGGGTGTGGACCTTGGGGAAATTTTGACTCCAATCGGGGAATTG
GATTATCGGTTCTTTCTCGGTATTTCTGAATCCGGGGAAATATACTCGGTGGAGACGTGG
CTGGGTTCTTTCGGCAGGGGCAGTCAGGCCTTGGAGAATCTAATCCTAGGCGTGGCTTGT
AAGGAATTGCCACTTTGA
>g469.t1 g469   scaffold_1:1265247-1266284(+)
ATGCCCTTCTCACGCTCTTTGACTATTGTCGGATGTCATTCCGAAGGTGAGGTTGGTGAT
GTGATCACTGGCGGAGTCCTGGATGTCCCTGGAAAGACCATGTATGACAAGCTGGTACAT
TTTGAAACCAAAAAGGACGACCTTCGTCAACTTCTCTTGAACGAGCCCCGTGGGAGGGCC
TCGATCAATACCAACCTTGTCCTCCCAGCATGCGATCCTCGTGCAGATGCTGGATTCTTG
ATTATGGAGAGCGAGGAATATGCTCCTATGTCTGGATCGAACACAATTTGTACCACCACA
GTGCTCTTGGAAACCGGAATGATTCCCATGAAAGAGCCAATCACCGAAGTGACTTTGGAC
ACTGCTGCTGGGCTCGTGACCGTTACTGCCGAGTGTGAAGCGGGGAAGTGCAAAAGTGTC
GAGTTCAACAATGTACCCTCCTTTGTATTTGAACTAGACTTTAAGGTCATGGTTCCTGGG
ATCGGAGAAATTTTGGTTGACATCGCATATGGTGGTATGATGTATGTGCTAGTTGACGCA
GCTTCACTGGGTTTGATGGTAGACAACCAACAATCGCGTCAACTAGTAGAAATTGGCGAG
CGGATAAAACGAGCCGTGGAAGCAGCATATACACCAGTACACCCTGAGAACTCTGGGATC
AAGGGATTTAGTGTGCTAGAGTTTACCGAGCCCTTGAGAGTTGAAGATGGATGCAAGGTG
GCGGCAAACGCTGTCGTCGTCTCGCCGGGGCGTTTTGATCGTAGTCCCTGCGGAACGGGG
ACTTCTGCACGCCTAGCGGTGCTACATGCCAGAGGCGAAATAAAAGAGGGAGAGATCTTC
AAGCACAGGAGTATCATTGGTACTGAGTTCATTAGCCGCATTCGGGGGCTCACTACTGTT
GGTAAATATCCAGCCGTTTTGCCTACCGTGAAGGGGCGAGCCTGGATTACAAGCTTCAAA
CAAGTCGTGCTTGACTCGACAGACCCATTCCCGGAAGGATTTCGAGTGGGCGATCAGTGG
AATATGCCCCCTAATTGA
>g445.t1 g445   scaffold_1:1185847-1190677(-)
ATGAATCCCGCCCAGTTTCCCAACCCTGGCGGGGGCATGCCCGGGGTCGTCAAACCGAAC
ATGCCGCCGCAACAAAATAAGGAGGGCGCTCAACTCATCATGGGCCATGTTGCCCAGATT
CTCGCAAACCAAGGGCCGTTTGGTGGATGGAAGGCGGAAGTTCCTATTAAGACGCGGGCC
ATGAACGTTTACCAGATGATCACCTCCCTTCGTCTGATTCAGCCTCGCATCGATCTTAAC
CAAGCAGCCCAGGCTGCTGTCAGCTTTGAACAGAAAGCCTTCCAAAAGGCGACCGAGAAG
AGTGATTACGAAAAAGAATGTAACGAAAAGCTGCTACACATTAAAGACACTCGACAGAGA
CAAGCCGCAGTCGCTATTCAAGGCGGTATGATGGCAGGCGGTATGCAGAATCAAATGCAG
GGTGGATTCCCTCCACAAATGGGTCGAGGCTTGCAGACTTCTCCCGTGCCCGGCCAACCT
CAAATGGCTATGAATAATATGGCCTTAGATGCCAACCAGCAGGCTTTGATGCAACAACGG
CAGCAGCAACAGTCCGCGATGCTCCAACAACAACAAGCACAACGGGCGCAACAGCGTCCC
GGCAACGCTCCTCTCCCAGACGACCTTAATAACCTCTCTGCACAAGAGCTCGAACACGTT
TCTCGACTCGCCACACAAATGCTTTCGAAAACCTCACCAGAGGACATGGAGAAGATCAAG
CTCAACCTGTCGAATATGAATCCAGACCAGCGGCAGTATCTTGCACGCAAGAAGATGGAC
CCAATGACATATTTCTTCCGTTCTCAGGCACTCACTCAACTCCGGCGCCACAAGCGGGCG
AAGGAGCTTGGTCGCGCGCCAAATGCTGGCATTGATCCCAACAGCGCCATGATGGGAGAT
CCTGCTATGATGAACCAACAACAGCGACAGATGTTCCAGAGCATGATGAACCTACAGCGT
AACAATGGGTTCTCAGGGAATCCAGGCCAAGGGCTCGATCCTTCCAATGCCTTTATTGGG
AACGTGGAAAATATTCAAGGTCAACAAGCCGATGGTTTGCGTTCACAGGAAGCCGGTCAG
CTAGTGGTTCCTGCAAGCTCCTCGCAGATGAACCAAACGCCTTTCCCCAATAATCAAAAC
ATGTTCTCGCAGCAGATGGGTCAAAATGGCCAAGGAAATATGAACGGCGCCGGCGTCGAT
CCCCAGATGTTCAACCCTCAGCACATGCAACAGACAAACTCCAATGGCCCTCAAGGACGG
ATGCAATTTTCGAACCAGCAATCTCAACAGGCGCAAGCCCAGGCCCAGGCTCAGGCTCAG
GCCCATGCTCGAGCCCAGGCCGCCCAGCAGGCTCAAATGACTATTGCTAGCCAAAACCCA
CAGGCACAGTCTCATCTTGGCCAAGGGAGTCCTGGTATGAATATGTTGAACCAACCCATG
GCACCTGGTCAGATGTCCCCAGTGAAGATGCCCGCTCAGTCTCGACCTCCGTCACGACCT
CCCAATATGGGACAGCATCCCGGCGGTGTTCAGGGCGGTGCTCAGCCTGCTATGCAGGGC
CGACCACAAATACCTGCAAATCTTCCACAGGCAGTTCAGGATCAGTTAAATTCGATGTCA
AACGAGCAACTCCACGCCTTTCTAATGAACCAGCGTCGCGCTGCTTTAGCAAACAACATG
CAACGGGCGAATAATGCCGGCCAGCAGCCCAGTGGCCTTCAGCAGAAAGCTGGTCAGCCT
GGTCAGGTTCCAGGGATGTTTAATGGTCAAATGGGCAATAACCCTCGCATGAGAAACTCG
ATGAGCATGCCGCAGGGCATGAATGCTGGAGGCCCCCAACAGCTTCCAGGTGGCCAGCAG
TTGACCCCGCAACAACAACAGCAACAGCAGATGCAACGAGCCCAGCAAAATGAGATGTCC
AGGCTTCAGATGTTGCGACAGCAGAACAACGGCATGGAAATGACCCCTGATCAAACAACC
CAAATGGACCAGGCCAATTTCCCGCCATCTCTTCTTACCAACAATTCACAAGTTCCAAAG
AATATTAAAACTTGGGGCCAATTGAAACAATGGGTTTCATCAAACTCGCAAGCGGCTACC
GGTATTGACCCAAATAAGCTCTTGACACTTCAAAAGCTTCACTTTGCACAGATCCTCAGC
GTTCAGGCAAAGAATCCGAACGGCCAAGGCCAAGGCCCTGGAATCATGTCAAATCCATTC
CAACAAGTTCCTCAAGGCCAAGTTCCGAATGCTCAGAACCTACAACCCGGGCAGGCTGGT
CAACCTGCCAATATGCCGCCTATGCGACCCATAACGGCACAAGATATTCACTTGGCTCGT
CAGAAGCTGGGGCCTCAATCACAGCAATACACCGACGATCAAATTCGTGATATTCTCCGA
AACCGACAGAGACAAATCCTTATACAAACGGCACACCAGCGTGCCCAGGCCCAGCAGATG
GGCGCCAACGCTAACATGGGACCTGGTCAGAATCAACAAATCAACCAGTCTCAAATTCCT
CAACCTCAAAACAACCAGCAGGTTAAGCCGCCTGCTATGCCTCAGCCCCAGGTATCTGGA
AGTGAAACTCCAGCATCGACAACAAAGTCTCAAGCAGGAGCTCCCGGTGGAAAAGGTGGA
AAGGGAGCTGGTGCTAAGCAGAACCCGAAGAAGCGCCCCAGCACTGATGATACCGGAGCC
GCTGCTACTACCGCTGCTGCTGCTGCTGCGGCCGCCGCAGCTTCCCAGCAAGCCCAGCCT
ACTGCCCCTCCTACCAATGCCCAAAGGGCAAGCGCTCCCTTCTCACAAGAACAATTTGCT
GCCATGAGTCCTCAGCAAAGATTGCAAGTTGAGGCTCACATGCGGCGTCAGCAGCAGAGT
CAGCTCCGTGGGCCTATACTCAACAGGGCTGCTGCAGAGGAAGCTTGGAATAATCATCTT
CCTCCCAAAATCATGGAGGCCTATAATGAAATCTCCAAAAATGCTCCAGCGGCAAAGCCT
GTTTCTGTTTCTCCTGACCAGAAAGCTATTATGACCCAACAGCTCCGGGACTCCTTAGAC
GTCCTGGGCCGATTGGATGTCTTGGTTCTACATGGATTTGGCAAGATGCAAGGCCAAGAG
AGGAATATTCGGAATCTCCTGGCTATGCGCATCCAGCTGATGCGACAGTTCAAGCCGTCA
CAGGAGTGGATTGTTAATGACCAGTTCACTATCACACCTGATTATCTGACTGGTGCTATC
CTTTTCATTCGCAAGCTCTTCCAGGTCATGATTGTTCGCATGAACCAAGCTCGACCAAAC
GGTAACCAAGCTGCTGGTGCTGCTGGTGCTGCGGGCAATCAGGTCAATTCAGGCAATACA
CCCCAGCTGAATGCATCTAACCTTCAGCAGTTGCAGGCACAACAAGAGGAGGCGCTTCGT
ACCCGACGCCCCTCCGAACAGTCAACAACACACCCACCGGCTCCATTTGGTGCACCATCA
CCCTCCGGAGTTCCTCATGCCTATGGACCTGGAGCCCTTGTACCCGAGAAGCTTAAGCTT
CCCCCTCCTAAAAAGCGAAAGCAATCTCATGCTGGCCCAACCGATTCGCCTGTTCAATCC
ACCGCTGCGCCGGCCGCAGCCGCCAAGTACAAGCAGGCAGTGGCCGATGCAAAAACTACA
GCAGCAGCTCTCGCTGGTGCTTTCAAGTGCAGCGTGGTCGAATGTCAACACCATTTCCAA
GGCTTCACAACGCAAGCAGCACTTGACAAACATGTCGAGAAGGAACATCAGCCTGAAGAG
GAAGAGAATATCGAGGACCCCCTTCAATTCTACCTTGACAGCATTTCAATGGGTCTGGGA
CTGGATGCGAGTGGCCAGCCTGTCAAACAAAACACCGCTACGAGCCTCCCTACTACCGCC
GCTGCCAGCAAACCAAGCGTTGCATCGCCGGTTAAACATGGTCTCGCTACGCCAGTCACT
GCCAGTACTACACCCATGGCCCGTGCCACAAGCCAACTTGGCGCCAAGGGCGCATCGCCA
GCAACCCCAGCTCAACAACTCACACCTCATCAACTTTCTAAGATCGTCAACAAACCGTCT
CCAGGGAAAGACTCTCAAAAACAAGCCATCCAAGATACCAAGGCCAAGGATCCATGGACA
GAGTGCCCGATGTCCTTGGGCACTGTCCACGACTCTTTTACACCTGTTTTCTCAGAATGC
AGGCGGCGTGGCCTTGGTTATGACCCCTTCGACGAATTCATGAACACGGACATGTTCATC
CAGGACCAGAACGAGGACACCCCTGACTCGTGGGATATTGCTTTGGCAACCTTGACCCCC
AAGGACGAGGAGTCCAAGGGAGATATCAAGGACGGTGTACTCTGGAGTGACTGGGTTCCG
TGGAATGAAGATACCACCCAGGCTACCGCTGAATGGATGAATTTACCATCCGATGTCTTA
CTTAAAGATGGACCTGATGTCATTCCTGGCGTACAAGTCGACTGGGAAAGTCTTGAACGC
CAGCAGAAGGACGGAACTAGCTTCGGTCCTCTTCCAATTGCTCCTACCGCATAA
>g72.t1 g72   scaffold_1:193116-193547(-)
ATGCTGAATCTACCTGCGTCAGGTCTTCTGGGGCCAGTCATTACCCTGAATGGCTGGACA
TTGGCCATGGAAGTTTGGATGTATACTGTGAACATCCCGATCATCAAGAAATTGAAAATC
AACAATACGACGACCAAGAGTCAACTTGAAGCCCAGACTCCGCCCGCTGCTCGTTGGAAG
AGGGACAATTACAACCACTTGATGGAGCAGCCAACTCAGTTCTATGCCATCGCTCTAACC
CTGGCGGTCGCTCGTGGGGGCCAGCTTGATGGAATTGACAGTTTTCTGGCCTGGACATAT
ACTGGAACTCGCATTTTGCATAGCCTTGTGCATGCGACCGAGAATCAACTCATTCTCCGC
TTCTCTTTGTTCGTATTTTCTTCGACCGTGTTAGCTATCATGACTGCACGTGCGGCTCTT
TTGATGTTTTGA
>g357.t1 g357   scaffold_1:941520-942971(+)
ATGGACACCGACACTCCCCAGGGAGTCAACTCCAGCAGCGCTGATCGCATGGTTGGCATG
GAGCACTCTGAAGTGCGCTATTTCACTAGCTACGATCACCACGGTATCCATGAGGAGATG
CTTAAAGACGACGTCCGTACCCGTTCCTACCGTGACTCGATCTACCAGAACCGCCACATC
TTCAAGGACAAGGTTGTCTTGGATGTCGGCTGCGGTACCGGTATTCTCAGCATGTTCGCT
GCCCGTGCTGGTGCTAAGCATGTGATCGGTGTCGATATGTCCTCCATTATCGAGAAGGCC
AAGCAGATCGTTCACGTCAACGGTCTGTCTGACAAGATTACCCTTCTGCAGGGCAAGATG
GAGGAGGTCCAACTTCCCTTCCCCAAGGTCGACATCATCATCTCTGAGTGGATGGGCTAC
TTCCTTCTCTACGAGTCCATGCTGGACACCGTCCTGTATGCCCGTGACACCTATCTCTCC
CCCGGTGGCAAGATCTTCCCCGACAAGGCCACCATGTACGTCGCTGCCATTGAGGACGGC
GAGTACAAGGACGACAAGATTGGATTCTGGGACAACGTTTATGGCTTTGACTACAGCCCC
ATGAAGGAGATCGCGCTCACCGAGCCGCTCGTTGATACCGTGGAGATGAAGGCTCTCGTC
ACCGACCCCTGCCCCATCATTACCTTTGACTTGAACACCGTCACCACCGCCGATCTCGCC
TTCAAGGTTCCCTACAAACTCGCTGCCACCCGCAGCGATTTCATCCATGCCATGATTGCT
TGGTTTGATATCGATTTCAGCGCTTGCCACAAGCCCATCCACTTCTCCACAGGCCCCCAC
GCCAAGTACACCCACTGGAAGCAGACTGTCTTCTATCTGCGCGATGTCCTGACCATCGAG
GAGGGCGAGCAGGTCTCCGGCTGGCTGGAGAACCGCCCTAACGACAAGAACAAGCGTGAC
CTGGACATCAACCTCTCCTACAAGTTTGAGATTGACGACCCCACTCGCTTTGCCGAGGGT
AGCTGCTTCTACCGCATGTATGTTCAACTCAATACCCTCCAGCATGCTCCTCACATACTA
ATTTACCTTTTCCCCTTAGGTGCTAAATGCTGA
>g1167.t2 g1167  g1167.t1 scaffold_1:3144394-3145532(+)
ATGTCGTTAACAAATTGCCGATTCTACGAGGAGAAGTATCCTGAGGTGGATAGCTATGTT
ATGGTCAACGTCAAGCAGATTGCCGAGATGGGTGCATACGTGAAGCTGCTCGAATACGAC
AACATCGATGGAATGATTCTGCTGTCTGAACTTTCGCGAAGACGTATTCGCAGTATCCAG
AAGCTCATTCGTATTGGACGCAATGAGGTTGTCATTGTGCTCCGTGTCGACAAGGAGAAG
GGTTATATCGATCTTTCCAAGCGACGTGTCTCTCCCGAAGATGTGATTAAGTGTGAGGAG
CGGTACAACAAGAGCAAGGCTGTTCACTCGATCATGCGCCACGTCGCCGAGGCCACCCAA
ACCCCTCTTGAGACCCTCTACCAGCAAATCGCCTGGCCCTTGAACCGCAAATACGGACAC
TCTCACGATGCTTTCAAGCTCTCCATCACCAACCCCGATGTCTGGAATGACACCGAGTTT
CACAGCGAAGCCGTGAAGAAGGAGCTTCAACTTTACATTAGCAAGAAGCTTACTCCCCAC
CCCACCAAGGTCCGTGCCGATGTCGAGGTCACTTGCTTTGGCTACGATGGAATCGACGCC
GTCAAGACCGCCCTGCGTACTGCCGAAGCCGACAACACCCCCGAGAATCAGATCAAGGTC
AAGCTCGTGGCTCCTCCCCTCTATGTCCTGACCAGCCAATGTCTTGACAAGACTCTGGGT
ATTCAAATGCTGGAGGCCGCGATTGAGAAGATCGGTGCGAACATCAAGGCCGCCGGTGGT
AACTGCACTGTGAAGATGGCTCCCAAGGCTGTCACCGAGCACGACGATGCGGTTCTTGCC
GAGCTTATGGAGAAGCGCGAGCGGGAGAACCAAGAGGTCAGCGGTGACGAGGACTCTGAG
AGCGGAGATGACGAGTAA
>g1167.t1 g1167   scaffold_1:3144394-3145532(+)
ATGTCGTTAACAAATTGCCGATTCTACGAGGAGAAGTATCCTGAGGTGGATAGCTATGTT
ATGGTCAACGTCAAGCAGATTGCCGAGATGGGTGCATACGTGAAGCTGCTCGAATACGAC
AACATCGATGGAATGATTCTGCTGTCTGAACTTTCGCGAAGACGTATTCGCAGTATCCAG
AAGCTCATTCGTATTGGACGCAATGAGGTTGTCATTGTGCTCCGTTATATCGATCTTTCC
AAGCGACGTGTCTCTCCCGAAGATGTGATTAAGTGTGAGGAGCGGTACAACAAGAGCAAG
GCTGTTCACTCGATCATGCGCCACGTCGCCGAGGCCACCCAAACCCCTCTTGAGACCCTC
TACCAGCAAATCGCCTGGCCCTTGAACCGCAAATACGGACACTCTCACGATGCTTTCAAG
CTCTCCATCACCAACCCCGATGTCTGGAATGACACCGAGTTTCACAGCGAAGCCGTGAAG
AAGGAGCTTCAACTTTACATTAGCAAGAAGCTTACTCCCCACCCCACCAAGGTCCGTGCC
GATGTCGAGGTCACTTGCTTTGGCTACGATGGAATCGACGCCGTCAAGACCGCCCTGCGT
ACTGCCGAAGCCGACAACACCCCCGAGAATCAGATCAAGGTCAAGCTCGTGGCTCCTCCC
CTCTATGTCCTGACCAGCCAATGTCTTGACAAGACTCTGGGTATTCAAATGCTGGAGGCC
GCGATTGAGAAGATCGGTGCGAACATCAAGGCCGCCGGTGGTAACTGCACTGTGAAGATG
GCTCCCAAGGCTGTCACCGAGCACGACGATGCGGTTCTTGCCGAGCTTATGGAGAAGCGC
GAGCGGGAGAACCAAGAGGTCAGCGGTGACGAGGACTCTGAGAGCGGAGATGACGAGTAA
>g863.t1 g863   scaffold_1:2311035-2312675(+)
ATGTCACTTCTCGCAAACGGTGGCAGAATTGTGCCCATACTTGCGGCCCACGAACAACAC
CCTCCCGACTCCACCCTCAACACCGATATACTAGGACAATACCCCCTTCCCCAGATCATT
GAACGACCTCCGCTGCTGGATCAGCGACAAGATGCCTCGGCCATTCGCCACAAAAATTCA
CTCGACCTCAAACCCTTAGAAATGCCCTGTTTGAGAGAACGCGGTCTATTCGCTTTACCC
ACAGAAGGCGATGGAAATTGCCTCTATTACTCTCTCTCGGATCAACTATACGGGAATTTT
GACCACGGCAACGAGATTCGCCAACAACTGGCCGACCACATGGCGTTTCACAAGAGATAT
TTTATGCAATTCGTGGTGGCCGAAGGTGGTGAACGTCGTCGTCCCAAGCGAGCCGCTGTA
TCCGCCTATGCTACGCGTTCAGCTGATGTTGCAGCTCCCTCCGACGAGGACAAGGAGCGT
CGGTTCGAGGAAATGGTGGCTACAACAAGGAAAAATGGAGAATGGGGGAGTTCCGAGAAC
CTACAAGCATTCTGTCAAGTCTACCGAGTTGACATCAATGTCTACACCATGGATGGCGTT
CAGGCTTTCCGTGACGTGAATGCTTCACCCGACGAGTACCGCGATATAATTCATGTTGCA
TTTCACGACTTCAAACACTATTCCTCTGTACGTCCGGTCGACGGATCTCACAAAGGCCTC
TTCCAAGACGCCAAAGTCCATCAACCCCACAATATACCCCCTCAACATCATTTTTCCGAC
GTTGTTGATAATAAAGACACATTTTCGCCCGAATTGGAAGAGGGATCTCTAGACAAACCC
ATAATCATCCCTCAGGAAAACAGTCTCCCGTCCACTGACCCTGTCAACAAATCCGATTTG
GCGGTTGATGTCTTCCCACCTTGGGATATACAATCAATTCAGGACAGCCTAGGAGGGCGA
TATGACCGTGATACTATCATAGATATGCTTCAAAAGTGTCGTGGTGATATTGATCGGGCG
TTTACCGCATTACTCGGCGAAAAGGATACTCCCGCAGAGAAGAAAGCGTTGCCTTCTCAG
AGTTTCAACTCCAGTGTCCAGATGTCACGCGAGTCTTCTCCTTTCAGCACAGGCAGCAAA
CGATCTGCCGAAGACAGCGGCGATGACTCGGAAGAGCCGCGCCCGGCCATTCGTCGAGGA
CGGCCCAAGAAACGCATGGTTTCTAACCTAACGTTGGGGGTTGGAATATCTTTTCGAGAC
GACCAGAATGAAGTCGTCTCTTTGAATCTTCGAATGAAGGCCGATGCGGAAAAACAAAAA
GAATCGGACTCCACACAGGATGAGAGTTCCTCAGAAACATCCGAATCTTCCACAAGGAGA
GGCCCACGACGAAGTGGCCGTCTTTCAAAACCTCGACCCGTCTAA
>g701.t1 g701   scaffold_1:1879208-1880455(+)
ATGTCTACAGAAGACCTCAAGGCGCACGCCGCCTCCAACGAGGATTTCTATGCTCTACTG
GATCTCTCACCATCGGCGACAGATTCCGAGATTCGTCGCGCCTACCGCAGAACCGCATTA
AAGTACCACCCTGATAAAATCGCAAACCCAACCCAAGCAGACACCGACAAATTCCACCTT
CTTCAAATCGCCAACGATGTTCTCTCTGATTCGTCTATACGGCAACTCTACGATAATGCG
CGTGAGGCACGACTGCGCAAGCAGCGCGAGCGCGAGCAAATGGGAGCGGCGAAGCGGAAG
ATGCGCGAGGATCTTGAAGCTGCCGAACGTGCTGGCGCGGCTGCTCAACAAGGGGTGAAA
AGATCCTGGGCATCAGCCGATGATGAAGCTGAAATCAAGCTCCAACGGGAGATTGAACGG
ATTGCAGAAGATGGCCGTCGGCGTCGTCGTGAAGCTGCGGATAAATTGAAGCGCGAGCTT
GACGAAGAAGAGCAGAAAGTCCAGGCAGAGGAGGAAGAGGCGCGCAAGGCAGCTGGCCGT
GGCTCTCAGCGTGTGGATCGGTCTCAAGACGGCGGTGTTAACGTCCCTGAGATTGAGCGA
ACAGTTAAGGTGCGCTGGGAGCGAGACACACTTGATCTTGATTCAGACCGGTTGAAAGCA
CTTTTCCAGCCATTTGGGAAGGTGGAGGGGACTTTCATGCTGAAAGACAAAAGGAAGCGC
GTGGAAGGGAAGCGTGAAAAGGTTACCCTCGCAACCGGTGCCATCGTGTTCGAATCGATT
GTGGGCGCGCACGCAGCTGTCCTGGACAGTGAGAAAAAGCTCCGCCGAGCTAGTACGGCG
GATGGGGATTGGGCTCATATAGAGTCTGTGGATTGGGCGTCAGGTCATCCTCCGGAATCA
CACCTCGCCGCTGCGACCCAACCTGAACAAGCTATTCCATCGAAACCAAATACATCTTTC
GAACAACAAAAGCCTAGCGTATCCAAGACACAAGGTATCACTACATCAGAAAAACCCGCA
AAGCCTTCTTTTAACTTCCCTGGTGTCAATTCTGCTACCTCCGGATCTGGCAAGCCACCC
TCTTTTGGCTCGTTTGCATCCGCAGCAACTTCTGGCAAAGGAATGCCCAGCTTCCAAGAG
ACTGTGATGATGCGTCTAAAGAACGCGCAGCGCGAGAAGGAACGAAAGGCCATGGAAGAA
GAGCTTGCGAAAGAAGATGAAGCAGCAGATGCGCATGGATCTACATAG
>g733.t1 g733   scaffold_1:1960152-1961755(-)
ATGGCACACACTCGCGACTCTCAAGGGTCGCAGATACCCGGGTTTGCCAGACATACGGTG
GGGATGGGCTTGCTTTTGGTGGTGGTGGTGCTTTGGACAGCCTCGAATTTCCTAGGCAGT
ACCATTTTTGCCGATAACACCTTCGCGAAGCCCTTCTTTGTCACCTATGTCAACACCTCA
CTCTTCATATTGCCACTTTTTACGATTCTTCTCGGTCGAACATGGACGTTGTGGCGCTCA
AAGAGGCTCTCGCAGGTGACCTCTTTTCGCAGTCTGTTGCACCACTTGGACTCGGAGGAC
CTCAAGGCAGAGGAGCAGCGTATCTTGCATCGTGACTCATTCAGCAATGAGGCGCGCAAT
CCTGATATCGAAAACCCACAATATGCGAGTACGAAGGCCGATGATGATACTTCGAAGCTG
GGGCTGCGGGCAACAGCCAAGCTTAGTCTTGAGTTCTGTCTTCTCTGGGCGAATTACTTC
GCTATGGCATGTCTCCAGTTCACAACAGTCGGTAGTACAACTATCTTGACATCAACCAGC
GGTGTCTGGACCTTGATATTTGGTGCCGTCATTGGGGTTGAGAGGTTTACCCCTCGCAAA
CTACTCGGTGTTGTCGCTTCCCTAATCGGCATCATTCTTATCTCCCGCGTCGATCTTTCA
AAGCCGGACAGTGACACGACACCGGCCGCTGTCAGTGGCCGTGACGGATCGTTTCCGCAC
AAGACCGCTGGTGAGATTGCCCTAGGTGATGCAATGGCGGCATTCAGCTCCATCATGTAT
GGAGTCTATACGATTGTTATGAAGAAGCAAGTAGGCGATGAATCGCGTGTTAACATGCAG
CTCTTCTTTGGACTGGTGGGGCTCTTCAACCTCGTTCTTCTATGGCCTGGATTCTTCATT
CTTCATTGGATTGGAATTGAAACCTTTGAATTGCCTAGTACGGACCGCGTGTGGACGATC
ATTCTCGTCAACTCAGTATCCTCCTTCATCTCCGACATTGCGTGGGCTTATGCTATGCTT
CTGACCACTCCTCTTGTTGTCACTGTCGGTCTGAGTTTAACGATTCCACTGTCCCTGGTT
GGCCAGATTATTCTCCAGGGTCAATACGCTTCCCCTCTGTATTGGGTCGGTGCTACCGTT
GTCTTTCTGTCATTCCTGGTCGTCAACCACGAGAGTAAGGCCGATGAAGCGGATACTGTC
CCTGTTCGACACAGAGGGTCCTCCGGCGAATATGAGAGTATACCTAGCGATGAAACTCGC
TAG
>g908.t1 g908   scaffold_1:2435182-2438163(+)
ATGTCTTCCCTTTTCGACGCCGTCCTTCAGTCCGAGCTGGGCTCGGGGTCTGGCGCCCGC
GAGAATTTGCAGTCCGATCATCTCCCCAGTTCTCGACGTTCCGAGAGCAATGGCCCTATG
AGTGATATGAACGCCTTCCCTGATGACCGGGTTGTTGGAGCCAGCACATCAACCGTGAGT
CGGTTAAGGAATCCATATGCCGCAGCTCCTGCACCCGTCATCGATGAGGCTGGAGAAAAG
GTTCAACAGGCCTTCGAAGAATTACTCGAGACCTTTATGGAGGAACCCTCTTCATCAGCT
CCCCCCTCATCTGGTGAAATTCTCAGTGATAAATATTACATTGCTCAGATTCGCGGCATG
AAGAAATTTGAATTGTCAACTCTCTACGTGGATTTCACCCACCTGACCTCCCTTGAAAAC
CCTATTTTGGCCGATGCCATCGCCAGTCAATATTATCGATTCCTCCCCTTCCTCACCAAG
GCCCTTCACAATTTGGTTGCTAAATATGAGGGAGATTATTTTGTGTCGCATCGCTTGGCC
TCCAGTGCCAACTCGCAACCCAGTACCTCAATCGCATCCGCATACGCCAGTGTCTCCGAC
AACCCCGACCTGGAGCGTCAGATCCGCGAAAAGACTCGTCACCAACAGACAGACAAGTTG
TTTGCCCTCGCTTTTTACAACTTGCCGCTAGTTTCACGACTTCGCCAACTTCGTACCTCG
CAGATCGGTAAGCTTCTTTCGATCTCCGGAACAGTCACACGAACTTCGGAAATTCGTCCG
GAATTGTCGCTGGGAACATTCATATGTGAGGGTTGTAAGACGGTTGTGAACAATGTGGAG
CAGACCTTTAAGTATACTGAGCCCACTGAATGCCCGAATCAAACTTGTGGCAACCGCAGC
GGCTGGCGTCTCGATATTGGCAAGAGTACCTTCGTTGATTGGCAAAAGGTCAAGCTTCAG
GAATCTTCACACGAAATTCCTACCGGAAGTATGCCGCGCACCATGGATGTGATCCTGCGT
GGTGAGATGGTTGATCGTGCCAAGGCTGGAGAGCGTTGCATCTTCACCGGTACCTTGATT
GTCGTTCCCGACGTGAGCCAACTGGGTCTTCCTGGTGTGCGCCCTGAAGCAGTTCGAGAT
AACAACTCCTTCCGCGGTAGCGAAGTTGGCGGTGGTGGAGTTTCTGGATTGAAGGCACTG
GGTGTTCGTGATCTGACTTACCGACTCGCTTTCCTTGCCTGTATGGTGACCCCGGATACC
ACTACTCCTGGTCAAAAACCCGAGCAGCAGCTCAGTGGCCAGTCAAACAACATTCTGGCC
TCTTTGAACCAGAACCAGGAACCCGATATGAACGATGACAAGGCACAAGAGGCTTTCCTA
CAAAGCTTGACCCCCTCCGAAGTACAGGATCTGAAGAGGCTAGTGCACTCCGAATATATT
TACTCGCGACTTGTCGATTCAATTGCACCAATGATCTGGGGTCACCGTCAGATCAAAAAG
GGTCTTCTTTTGCAATTAATCGGTGGTGTTAGCAAGAGAACCCATGCTGAGAGCTTGCAA
CTGCGTGGTGATATTAACATCTGTATTGTTGGTGATCCATCCACTAGTAAGAGTCAATTC
TTGAAGTACATCTGCTCTTTACACCCCCGTGCTGTTTATACTAGTGGTAAGGCTTCCTCA
GCCGCTGGTTTGACAGCATCTGTTGTCAAGGATGCCGAGACTGGAGAGTTTACCATTGAG
GCCGGTGCCCTGATGCTGGCGAACGGTGGCGGTATCTGCGCGATTGATGAATTCGATAAG
ATGGACGTTGCGGATCAAGTCGCCATCCACGAAGCCATGGAACAGCAAACTATCTCCATT
GCCAAGGCTGGTATTCACACTACGCTCAACGCCCGTGCTTCCATTCTTGCCGCTGCCAAC
CCCATCGGTGGTCGGTATAACCAGAAGGTTACCCTTCGTCAAAACTTGAACTTCAGCGCA
CCCATCATGAGTCGTTTCGATGTGTTCTTCGTCATTCGTGATGAACCCAAGGAGAGCGTA
GACCGCAACCTGGCTGAGCACATTGTCAACGTACACATGAACCGTGATGAGGCTGTCGAG
CCTGAGTTGAGCACTGAACAGCTGCAGCGCTACATCCAGTTTGCTCGAACCTTCCGCCCC
GTCTTCACCGACGAGGCCAAGGCTCTTCTTGTTGAGAAGTACAAGGAGCTGCGGGCCAAT
GATGCCCAGGGTGGTATGGGTCGCTCTTCGTATCGTATCACTGTGCGTCAACTGGAGTCT
CTCATTCGTCTGTCCGAGGCTGTCGCCAAGGCGAACTGTGTGGAGGAAGTTATCCCCAAG
TTTGTTATCGAGGCATACGACCTTCTGCGCCAGAGTATCGTTACTGTCGAGAAGGATGAT
GTTGAGATTGACGATGACGAGGCCCCCGCTCACCACGGCGAAGAGGATCAAGAGATGGGC
GACCGTGATCGCGAGGGTGACAGTCCCATGCGCGATGACGCCGAGCAAGTACAACAGCAA
GAACGCAACAAGACGAAGATTACATACGACAAGTTCTCTAAGATTTTGAACCTGTTTGTT
CGCCGCATTCGCGAAGATGAGGTCAACAACGGGGAGGGTGTCGAGCAAGAAGATCTGATC
CTCTGGTATCTCGAGCAGATTGAGGGCGAGCTTAACACTGAAGAAGACATGCAGCGCGAG
CGGGATCTTTCCAAGAAGGTCTTGAAGCGTATGGTCAAGGACCACGTTCTGCTCCGCATT
GCATCATCGGACCTTATGGAAGACGCAGGCAGCACCCAGCAGACTGCGGAGGATAAGGTT
CTATACGTGATGCACCCCAATGTTGCGTATGAGGAGATGTAA
>g657.t1 g657   scaffold_1:1756500-1757037(+)
ATGTCTCTCCAGACCCCGCGAATTCTTCCCGCCCACCTCAATGCGTTCCATCCCTCCAGC
GCAGGCCAGCGTTCAACTCATACCATCCGCATTCTCGGCACCGTGAGCTCGCTTCGTGGC
GATACGGCAACGATCACATGCGGTAACAACGGAGATGTTACTCTTATCTTGAAGCCTGAC
TCTCATCTACAAATGGGGAAGATGATCGAGGTTGTGGGCAAAGTTGCTGATCTAGACGGT
GGACAGGGTCTCGGGGTTCGGGTGCTGGGAACAACAGATTGGGGCAACCCCACAGATTCT
GACTACAGAACCTACGAGCAAGTCGTCGAAGCGACGCACCGTTTCAAATCAATTTTCTAC
GACGCCGAATAA
>g176.t1 g176   scaffold_1:460817-461795(+)
ATGGTCGGACGACTTCAAGGAAAGAATGCCATCGTCACCGGTGCTGCTGGAGGCATCGGT
CTCGAAACCACAATCCTGATGCTCCGCGAAGGAGCCTCAGTCCTCATGACAGATATCAGC
GACTCAGGCCTCACCAGCGCATTAAACAAAGTGAACACCATAATCCCTCCCTCATCTCGC
ACCGGCAAGGTCGAAACAAAAGCCGTTGACGTCTCCGACGAATCTCAAATCGAGGCAGCG
GTCGCATACCTTGATTCGTGGGGTGGAATCGATGTCATGTTCAATAATGCTGGTATCATG
CATCCCAAGGATGGTGGGTCAGATGAGTGTCCTGAGGATATTTGGGATCGAACGATGAAT
ATCAATGTTAAGGGTGTGTGGTTTGGATCTAAACATGCTGTTTTGGGTTTCCGAAAGCAT
GGGAAGAAGAAGGGTAGTGTTATTAATACGGCGAGTATGGTTGCTCTGGTTGGCGCTGCG
ACGCCTCAGTTGGCGTATACGGCGAGTAAGGGGGCTGTTTTGGCCATGACGAGGGAACTT
GGTATCGTTCATGCGCGTGAAGGATTCCGATTCAACTCGCTCTGTCCTGCGCCTCTTAAT
ACACCTCTCCTCCAAGATTGGCTCGGAGACGACAAAGAGAAGCGCTTCCGTCGCGAAGTT
CATTTCCCCAGTGGTCGATTTGGTGAGGCGATTGAACAAGCACATGCTGTTATATTCCTG
GCCAGTGATGAGAGTAGTTTCGTCAATGCGACCGATTTCGTCGTCGATGGTGGTTTGACA
AAAGCATATGTCACGCCTGAGGGACCGGCCACACAGGCCCCGAAGAATCTGGCAGGGCCA
TAG
>g670.t1 g670   scaffold_1:1809487-1811483(+)
ATGGGTCACCCCGACGAGATTAACGCTCTCGAGGCGCAGCCTGATTACATTGACTCCAAG
GAAGGCGAGCAAGATGAGCCGGTTTCCTTGCACCGTGACCTCAAAGCCCGTCACATTTCT
ATGATTGCAATTGGTGGTGCTATTGGTACGGGATTGATTGTCGGCACTGGTAGTGCCTTA
ACGGATATTTCTAACATTGATAATTATAGAGCCGGACCTGGGTCCTTGCTGATTGCATAC
TGCTTCATGGGTCTTGTTGTTTGGACAGTGATGTGTGGGCTTGGTGAAATGGCTGCCTGG
TTGCCCTTGTCATCTGGATTTACAGGATACGCTGGTCGTTTCTGTGATCCTGCTCTTGGT
TTTACTCTCGGATGGTGTTATTACCTCAAATATATTATTCTACCTCCAACACAACTCACA
GCCGCCGCCTTGGTCATTACCTACTGGCCAAAAACCTCTGCTGAGAATGTCAATCCGGGT
GTATGGATCGCCATATTTATGGTAGCCATCATTGTCATCAACTACTTCGGCGTGAAATTC
TTCGGCGAACTGGAATTTTGGCTCTCGTCTTTCAAAGTGATTATCATCCTGGGTATCATC
CTTTGCTCTTTTATTTTCGCAATGGGAGGTGGCCCCGACCACGATAGACGAGGTTTCCGA
TACTGGCAAGAACCTGGTGCATTTGCCACCAAATATGTTGATGGAGGTCTTGGAAAATTC
CTTGCTTTCTGGTCGACAATGGTTCAAGCTACGTTTGCGTTCCTTGGTACCGAGCTTATT
GGTGTTACTGTTGGAGAGGCCCAGAACCCTCGCAAGACCATCCCCAAAGCCATCAAACTC
ACCTTTTGGCGAATTATCGTGTTCTACATCCTCAGTGTCCTTTTCGTCGGTATGCTAGTC
CCGTACAACTCTCAAGATCTGGCCTTCGCAACCAAGGCCAAGAACTCTGCCGCCGCTTCG
CCTTTCGTTGTCGCAATGAAGCAAGTCGCTGCTCTTCCTCACATCATCAACGCCTGTATT
CTCGTTTTTGTGCTCTCTGCCGCCAACTCCGATTTATACATTGCTACTCGAACACTATAT
GGTCTTGCGCGTGAGAAGAAGGCCCCCAAAATCTTTGCTCGCACAAACCAAGCCGGTGTT
CCTATTTTCTCCCTGGCGCTCTCGGCTTCTTTCTGCTTGCTAGCTTTCATGAGTGTATCC
AGTGGTTCCAAGGAAGTCTTTGGCTACTTCACGGATATGGTTTCGATCTTTGGTTTGTTG
ACATGGATCTCTCTTCTGATCACTCACATCTTCTTCATTCGTGCTCGCCGTGCACAAGGT
GTCGACGAGTCAACCTTGGCGTATAAGGCTCCTCTTGGCATCATTGGATCCTCCATTGCT
CTGTTTTTCTGCGTTCTGGTGGCCTTCACTCGCAGCTTTGGAGTGTTCATCCACAACCCT
GAGAAATATGGCAACTTTGACTACAAGACCTTTATCACCTCCTATCTCGGAATTCCTCTC
TATGTTATGGCCTTTACCGGCTGGAAGTTCTTCAAGAGAACCGAGATTATCAAACCCCAT
AACGCGGATATCTGGACTGGAAAGGCCGAGATTGATCGGGAAGAGGCTGAGTATGAGGCT
ATGCAAGCCATTGAGAATGCAAACCTCACTGGATGGAAGAAGGTTTATAAGAAAAGCCTG
GCATGGCTTTTCTAG
>g1233.t1 g1233   scaffold_1:3307971-3309990(-)
ATGCTTCGGCCACGGCCCCACGGTACCATCCGCCTTCTCAGTCAATTCAATCGAGTTAAT
CGCCCGACTTGCTCCCTGTATCTGCAACATCAGTTTCACTCCACCCGGTTCTCCTACCTG
TCAACACCGAGAGCTCCTTCGGCCCAATCAGACTCCTCCGATCACGTCCCCCTCCGCAAG
CAACTTAAACAGAATGCAAAGACTCTAAAGGCCCATAAAAGGCAACGCAAGGAAACTGAA
GAGGCCTCTCGTCAAGAATGGGAACTGACGGTTGGCGTGGAAATCCACGCCCAACTGGAT
ACATCAGCAAAACTGTTCTCCCGAGCTGCCACGTCTACGAGTGATATTCCTAATTCAAAT
GTTGCATTATTTGACCTGGCCTTCCCGGGTACCCAGCCGGAATTTCAAGCTGCCACCCTT
CTTCCCGCTCTCCGCGCTGCAATTGCTCTAAACTCTGACATACAACCTATCAGTCGGTTT
GACCGAAAACATTATTTCTATCAAGACCAACCGTCGGGGTATCAAATTACACAATACTAT
GAGCCATTTGCCAGAAACGGTTACGTCGATCTATATGACTATGACGGTATCGCCCGCGAG
GATGGTGAGCGGATTCGAGTGGACATTAAGCAAGTCCAGTTAGAACAAGACACTGCCAAG
TCTCAGGAATACCCGCCCTCCACACAACTTCTCGATTTCAATCGCGTCTCCCACCCTCTG
ATTGAGGTCATCACGATGCCTCAGATTCATACCCCCGCCACAGCCGCGGCATGCGTTCGA
AAACTCCAAGCAGTCCTACAGGCGTGTGGTGCTGTGACCACTGGGATGGAGCTGGGTGGA
CTTCGTGCCGACGTCAATGTCTCCATCCGTCGGCGCGGAGGAGCTCCAGGTCAAAATCAG
TATGATGGAATCACTGGGCTAGGTCAACGCACCGAGATTAAAAACCTGAGCAGCTTCAAA
GCGGTAGAAGACGCTATTATCGCCGAGAAGAACCGCCAAATTGCAGTGCTCGAATCTGGT
GGCGCCGTAGAAGGCGAGACGCGTGGATGGACGATCGGCAGTACTGAGACTCGCAGGCTG
CGAGGCAAAGAAGGCGCAGTAGACTATCGATACATGCCAGATCCCGACATCCCACCTCTT
GTCATTGGGGAGGACCTCATCTTTTGTCTCCAGGATACCCTTCCAACCGCCCCCGATCAT
TTAGTGAAGCAACTCACTGGCCCCGAATATGGCCTTTCGATCGAAGATGCCAAGCCATTA
ATTGAATTAGATGATGGCGCTCGTTTAGAGTATTACCAAGATGTGGTTGATCATCTCCAT
TCCCTTCGCCCTGATAAAACCAACACCGGTGACGCTGCTCTGGCGCGCACAGTTGGTAAT
TGGGTTCTACATGAATTGGGTGGCCTCTTGACCAAAGCCGACCGACCTTGGGACCCAGAA
ATTGTCCCGGCCCAATCTCTTGCCGATCTTGTTGACCATTTGCAGCGGAAACTAATTACT
GGATCAACAGCCAAGCAAGTCCTGGCGGAAGTGTTCGAAGGAGATCGTCGACCAATCCCA
CGGATTCTTGAGGAGGATAACCTCCTGCTACGGCCTTTATCGCGAGAGGAATACCTGGCT
TTAGCAGAAACAGCGATGGCACAGAACCCCCAGATGGTTGAGCAGATCCGCAGCAAGAAT
CAGCTGGGGAAGCTCGGCTGGTTCGTGGGGCAGATGATGCGCACGGGCGAGAAGGGCCGC
GTTGAAGCACTCAAGGCGGAGGAGGTTCTTCGCGAACTCATCTTGGGACAACAACAACAA
CAACAACAACAACAACAACCATAG
>g735.t1 g735   scaffold_1:1963978-1964760(+)
ATGGCCCATTGGAGAGAGGAGTACCTGGCTGCGCTGGCAGTGCGAGATCATCGGGAAAAG
GCCAATGTTGTCATTTATGATGCCTATACTCGACTTGCAGATAGCTCGGCCAAATCTCCG
CATGCCATAGAAACAAGTGGGAGATTTTCAGGCGATAAAGGACTCACAGGGACCAGCGAT
GCTCAGAAAATAGTCTATTCTCAGTCTACGACCACTCAAAAACATCAGACAGAAGCAAAT
CAGCCGATAACAGAGCTTCTGAATACTACTCGCGCAGAACTTGCCGAAGCACAGCGTTCT
CGCTCAGAATTACAAGATCGCCTAGACCGAACCACTAAAGAGGCGGGAAAACTTCGGAAA
AAGATTGACCAAGATGGCCGGCGAATGAATACGCTAGAAAACGAAGTCACACAGCAGCAA
AAGCGCCGCAAGGATGTCGAAGAAGAATTAAGAGGAAAGGCGAAATTACTCGACGATTTC
CAAGATGAAATAGCAGCTTTAAATCTTCAGGTTAACATGGCTGAGCAAAAGGCTACTAAG
CTTGAGCGCGAGAATAAGGAGCTTGTTGAACGTTGGATGGCGAGGATGGGCCAAGAAGCC
GATGCAATGAATGATGCTTCTAAGTTTTCGTGA
>g690.t1 g690   scaffold_1:1860502-1862958(+)
ATGTCGATTCAAGGGGCACTGACATCCCCGTCAGAGCCGCAGTCGCAGCCACAGCGTCGA
CAGAATTCTAGCTGCGATTCTTGTAGGCGTTCAAAGCGCCGCTGCTTTTTCTTGCCCCAG
ACACCCGGCGGTACAAATGCTTCCTGTGCGCACTGTACACGACTTGGAAATTTATGCACA
TTTGACTTCGCCTCATCGCGTCTCGGCTCACGGCCAAAAAAACGGCAACGACAGATTATT
TCTACACCTGGTCAGACATCAGTACTCAGTGCCCAACTACCGCTCGAAGATCTACCGGAA
ATACCAACAAACTCTTCTGAGGATGCCAGTGTATTCACTTCCACAGATGATCAAGATGAT
TTCGCTGCATGGCTGAATTTTGACATTGATAATTACTTGGCGACTGACCAACACTCGTCC
ACCGCAGCTGAGCCAACACTACGGGGCCCAGGCCAAACATCTAATGAGCAAGATGACCGA
AGGCTCTCTCTTGTACCAACTGGTTCGCGAACAGTCTATCGGTTCCCATACGACAAAGAA
TGTGTGCCCGGAAGCTCGTTCCGCAGTCCCGTTCATTTGTTGAACTCGAAATTAGACACC
AGGATTCTTGATAAGCGACTGCTCAGTATATATGAAACAATTCTAACGGGATCCGCCACG
AGGTTTCTTGATTATGATATTAATCCATATGCCACGAGAATTCGCTATCGGATAGAAAGA
AATTGCCAGGAAAGTATTTACAGGCCAGCCGGAACGATAAGCTTACCAAAATCGGCTATG
ATATCACCTGCTTCTGGCCATGTTGAAACCAGCTCCCCATCGTCTTCTTCCACTACGCCG
GGTCAGTTACAGACCGGAAGAAAACGGAGTTTCTCGAGGGACGAGGCACACGAAGAAGGC
TACAACATGACGGTCGTGGGCTGTGCAAGATTTTTGGATCACTTTGGGGATATCTATGGC
AATAGATTGAGTCAGTCTGCTAAAAGAAAGTCAGATACGGCTCTGAAAGCTGCCTTGCGA
TTATTTGCTTTACAGTGGCTACCTATTGCTACCAGCGAGCCTGGCGTAGACCATCAGACT
CCTTCTGATAATACCTCCATCGCCATATTCCACGACAAAACGTCATCTCGGAGTTTACCA
TCTGAGTTTTATACAGATACTTGGTATCAAGCCCGGATGGCCATCAACGAGACAAAGTCT
GTTCGGTCTTTTCGAGCTGTATTTGCAATATTTATATTTGACGGAACAGCCATTCCAATG
AGCGCTCGCAGCGATTCGAGAATCAACAACATAGAGCATGAGTTTCTCAACATGGGTCTA
GAGAAGCTTCATCAACTAGACGGGCTTGTCCAGAATTATTGTACGACATTAGGTCCACTT
TCGCAATACAGTGCTCTTGCGGAGGCCAGTCTTGCAGTGGTGCGTTGGAGTGGGTATATT
CGCGACACAGGGGCTGCTTTAACATCGGATCATCAATGCCGGCTGCCCGGTCCTCTTCGC
GGTGCACATACTTCTAATGGAATCGGCACAATTCCGTCGGCACTTTTTTATGGCAATGTC
AGAGATTGCGATCTGGAAATCCCTCCATTATGCCGGAAGATGGCGGCGGAGGGATTTCAT
CTCTGGAGACGGATTGCGGACATCAAGAATGACTTACGAAAGTCTTGTGATAATCCCAAC
GGTCTTGATTTTGAACTACTCGATTCCATCAACTCTGCAATAAATCAAATCGAAAGCCTG
AATGGCACAATAAGGCCATTCATTGAGCGCTGTGGGGAAGTTTTCTCCAGTCTATCTATA
CAATCACGGGTATCTTGTGTCTCTCTTGCTGTCCCTTGGGAGCTGGGACTCCTTGTTCTC
TCAGGAGCATTAGGGCCTCATGCCAATGCGATGAACTATGAGTTTACGCATGATTTGAGG
CAATTACTACGAAAATTCCAGCAACAAGCAGCTTTCTCGGTTGCACAAATCACCAAATGT
GTCCTAGACTCACCTATCGAAGAGGGGTTCAATCTTAGAAATGGACTTGCAATGGAGGCT
CCAATAACCGCCTATCACGTTACTCCCAGTGTCATGACAACGGCAATCGAGAAAGCGGTC
TTATATCTTGTCCAGGTCCAAGTTTCCAAGGCAAACGAAATGACCAAGTCAAACACTGAC
TCGAATTCTATCAAAGAGGACCTCCCACATAGACAGATTGGCTGTCTAATGAAGGGTCTG
CTATCCCTTGAAGTAACTATTGGGGGATCTCAAGAGGTTGGACGGGTATTGAAATCCCTG
TTACAAGATTATGGAGATATCATCTCAGAATGTTGGTCCTGCGATTATGAAACATAA
>g919.t1 g919   scaffold_1:2467147-2472306(+)
ATGGTTGAATTAACATGGAATAGAAGCTTGCTGCCAGAATCGCGACCCTCGAGAACCGTC
AAAGCAATGGCATCCCAGCCAACCACCGAGTCTCGTTTCGAGGCATGCGCTTCGACGGCA
TCGTTATTTCTATATGCCCAAGGTTCAACAATAAACTGTCTCCACCATGATACACTAGCG
GTCGAACGTCGCTTTACAAGTCACCAGGAAAAGATCGATTTTATATCGGTGGATAATGTG
AGCGAACGTGGCGCAGGAAGACTGGTGGTGAGCTACGATGTCGGCCAAACGGCGATTGTA
TGGGATATTTTTACCGGAACCGAGATCGCACGATTTGCTTCTTTCGAGCAGTTACGAGTT
GCATCGTGGATGCGTAACGGAAATGTAGCGTTTGGCAATGGGAAAGGTGAAGTTATTCTC
TTTGAACCACCTACCTCAGAACATATATCTGCGCGAACGATTTTCGACCCTATCACATCT
CTCGCCCCGGCCAATGACTGTCGTACTTATGCGATTGGCTACCAAAATGGATCAATATTG
ATTGCCAACCTTCATCCTCAGTTCACTATTCTACACACACTAACTACTTCTCGTGGGCCA
TCTCCAATCATTTCACTTGCCTGGCATGCGTCTTCATCAAAGCAGAAATCAGACATGTTG
GCAACACAAGCATCGAATGGTGACTTGAGGGTCTGGAGTGTAGCAAAGCCTCCAGGGAAA
GAGTCCCCTAGAGTCATTCGGGTCTTAAAGCGGTCCGATTCAACTTCGGCAGATCCAAAA
TGGATGTCATGGTCCAAAAATGGTCGAATAGTGCAATATCTCGAAGGTGAGACATGGTCA
TGGGATGTTCGAACCAAACATGTTACCTACGAGCCAATTCCCACGGTAGATGGAGTACGA
GGCCTAGCATGCTATGGCCCTACTGCCACATTATTTACACTTGGTCCCCAGGAAACTGTC
CAACAATATGACCTAGATAACCCAGCAATGGTTGCAAATGTGCAGCATCTTCCCCTGGCC
TCTAGATCAGTGGCATCAGAAGGAAGCCGATCACGAACAAGGTCACCCAGGCGCTTGCAA
GATGCCCCAAACATTCGGGAACGCGGGTCTGGAAGACGGACGCCATATGAAACAAATGGA
ATCGACAGTGCAAAGCAGCAAAGATCAGATCTTGTGAGCCCTGCTTCATCAAGGAGTCGA
ACCGAATCTGTTAGCTCTAAAGCCTCGTCTGGGAGATATAAAGTGGAGCGGCCGTTTTCA
CCACCTAGTCGATCCGCTCAAAGCGCCACTTCCTTTTCGATGACATCTGTTGGGCGTGAT
ACACCCCAGCCGTCTGCCACTTATCCCTATGCCTCGTCCGTATCGATGTCGTCGGTCAAA
AGCTCCCGGGCTGGATCTCGACTAAGAAATGAGGTTCAGATGAGCCCCGCGGAGAAGAAT
GTCGTCGATCTATTTCCCTTCATCCGGGCACGTCTGAACGATGTTCCCTATAAGTCGCAT
CCACCAATTGACGAGAATCACTTAACACCCGAAGACCTAAGACAACAAATGTTGAATGTG
GTGTTTGGTTGGGAAGGAGATACCCAAGATCTTATTAGAGATGAATTGGCTCGACACGCG
CCAGAAAGCCAAAGCGCTGTTCTTTTGGCACAATGGCTTGGTGAAACTGACACGGATCAA
ATGGCTAGTATGATCAAACCAGGCCAAGTGACTGGATTTGACTGGATGGTCTTGGCTCTC
AGTCAAATGAGTCGTCAAGCACAAGCAAACAAGGTTGGACAAGCTTTTGTACAAAAGCTG
CTCGAGATTGGAGACATTCACACCGCAGCCTCTATCCTACTGGGCCTTGGTGATATTAAT
GATGCTATTGAAGTCTATGTCTCTCAAAATCACTTCATGGAAGCAATCTTGATGACCTGC
CTTTTTCTGCCATCGGACTGGCAGCGCCAGTCATATCTTGTTCGTCGATGGGGAGAACAT
GTGGTATCTCATTCCCAACAGCAGCTCGCTATTAGGTGTTTCATGTGCACCGGTGCTGAG
CCTACTGAGCCTTGGACTTCTCCGGCTGCCCAACAGGCTGCTTCGTTTGCAGAAGTTATC
AGAGGGAAGTCACCTCTTGCTTCCCCTGAGCTCCTGCAGCCTCACAGCGCAAGCCTCCTC
GCGCCTCCACCAGCCCGTCCGAGGTCAGCTTCGAACCAACAACGCCAGACTGGAAAAGGA
CCTGCTCTCAAGTTGATTACATCATTCGATTCGCAGCCAAATAACCGTTTCAAGTTTCCA
GGTTTGAAGTCTGACGATCGAACACCAACAAATGCGCCTGGTGTTACCCCGATTGCCGAA
TCCGCCGTGGCCGACTCGGCCTTGTCCCCTGGTGGCTTCGGGTCTTACAAACTCAACAAT
ATTCAGAGCTTGAGTCAAGCCATGACATCGCGAACAAATACACCTTCCTTTAATCGCCGT
CGTCTACCTTCGATTGGAGAGACGCCCGTGGATGTCCATCCTCCGACATTTTCTCGCTCG
GGCTCATACAACAACGCTAGCGGGTATGGCTCAACTTCAGAGAATGAAGATACAAGCGGT
CATGAGCAAAGTCAGGATGAGCAAGGGGACAGTGGTTTGTTGACACTTTCAGCAACTGTG
TACAACCCTGGTCAGGACTCTTTGAAGCCGAGCCCTCAAACCGCCGTACAGGCTATGGAC
AAATTTGCATCCATCAAAGGACTTCCCTCTCCAGCACCAGGAGTTTTTGAAGCCTTGAAA
GATCATTCTGATCTCCGAAATGGCTCGCGTGATCGTAAGCCAGATGGTCTACAGATTGAT
CTTGTACATACGGAAGAAGCTCAGCCAGACGACCAGGGTCGCCTGGGCTTACTTCACAGC
GCCAAGAGCGCCCATAGCTACGCTTCTACGACTAAGAGTCCTAGCGTTAGCGGCCGAAGT
ATCGATCAATATATTAGCAGTCTGGATGAGGCAAACTATCATGCAAAGAGGCACCATGGC
CATCGCTCAAACGGACGCGGAAGAAGGAACACCGATGAAACTGCCAGCCAAAGCTCACGC
ATTCACCACTCTCGGGAGGCTTCACAGGAGGTCCGTGGCCGAAATGAGCGTAGGTATATA
CAGCCAGCCAAACGATCGCCCTCTTCACCTGTCCCTATGTCACCTGAAGAGCTCGCTCGA
TACGAAGTGACAGAATCAGAGAAGCTTGATGAGTCTGGAAAGAAATCACGCTCCCGTGCT
AGAAGCTCAAGCAAGATGAGAAAAGCTGGATCGCGAAGCCGCCAACGTTCTTCGAGCCGA
CACACAGCGAGCCGGAAAGGAAAGGAGGCATCGTCTCGTGGCCGTAGTGTTGACCGTCAG
GGGTCTACCGTGAGATCACCATCTTCGCCGCTTCCTATGTCGTTGCCCATGACACTTCCC
AACCATGAGGCCACTAAATCCACGGATGTCGATGACCCACTTCGCATTGTTGCCGGAAAT
CGCGAACGTCTTCGTTCACAGCACCGAAGTGCAAGTCGTCGTTGCGCAGAGAGAGGGACA
AGTTCCCGAAGAGAGGGTTCCACTGAGTCCAGACATCGACCTTCCTATAGCCAACCGGAG
ATTCGAAACTTCCCAGAGCCAGAAATTCCCCCAGAATCCGCTGGTCTTGAGTTACTGAGC
AGCATGACATTTGGCCAGGAAAACAATTCTGTTCCGGAAACTAGCCAATATGCCCTCGAT
GCTGACGACGCTGCCGCTGCCGACGAAGCTCAAGATGTCGTGTCTCCAATTGTATCTCCC
ACGACACCATTTGTTTCACTGGCCGAGAGAAAGAGAAGAGAGTTGGCAGCCGCAGAACTA
GAAGCCCGTCGACTCTCACTTGCGCGCAACCCATCTGCCCCCAATATCCCTTTCCCAGGG
GATCTACAATCTGCTAGAAGTCCGGTTTCTGTTCGAAGCCCCGTGGAAAGCCCGCCTCCA
TTTTCTGGAAACTCGTACTTCCCTCGAGTCCCGTCTCGAAACAATATTCCTCCTAGCAAG
AACTCTCCAGAATATCATAGCGGATCGGATTCCAGCTCTGGTCGATCTGGCCCTCCTATT
GGACTCCCGGCAACACCACGAGCAATGCGACATCCAAAATATGGTAGCAATGGCCTCGAG
CAAGAGCGCCCACCTTCTGTGCCTGCGCTTCCCACGGACAGCTATGGAGCAGTTCTCCTC
TCAGATGCAAGATATCAAGGTGAAGCGGAAAGGATTGGTCGGTCAATGTCAGTCCCTATG
CCAGAAGGCCAATTCAAGACTCCTGCGCCGGTGCCAACGGACATCCCAATGCACCCACGT
TTCAACCCCAATCTACCAAGAAGTCGCTCAAACAGCCGTAGTCGAAACATGGGTCATCGA
CGCACCAGTTCCGGTGGGTATGCTTCTGGCACATCTCCAAGTGTCACTGTGAGCATCGAG
GAGACAATTGAAGCTGCAATGCAGAGAAGACCTTCTGCACCATATGTCGAGACTATTCCT
CCACCACCGCCACCTCCAATTCTTCCGGAGCTTCAGCATCTCAACACACCCCCTCCCCCT
CCCCCGATCCCTGGCTCCCATGACCCGGTCTCGCCTCGCGAATCCTCTGCTACGATAGAT
GTGGCGATTGACAACATAGACATGGGCCACCTACTCCCCCGTGCAATGACCGCTGCACCA
ACATTGAATGCGAATGAAGCCCGTCAGAGTATTGGCCGACGCATGTCATTCGATCATCGT
CGCAATCGCAGCTCCAACGAGAGCTTTACCAATAAGCTGCGCAGTCTCACACGCATGCGT
AGCAATAGTCGCAGTGTGGAGCCATGGACAACACACCACGACAACGAAATGCCGTATGAA
AGCGTCCAATCTCATACCGTGGCACCTAGACAGACTTATGGCATCTGA
>g987.t1 g987   scaffold_1:2660666-2662362(-)
ATGGGCTCCAAAACACCTGATCAAGAAAGACAGCCGAACGGTAATGAGTCGTCCGGCTCA
AGTAAGGCCGCTTCTGCTGGCGGGGAACCACGCGGTGCCCATCTTTCCCGGGACGGAGAT
GGTAGCTTGGGAGATGGTGGTGATGGTGGAGATGATGAGGATGGCGATGCCGCCTTAAAC
GGCGTGAATGGTGCTGTTGACTCCGAGGCAACAGCACAGCCTGCATCGAATAAAGCTCTT
TCAAAGAAAAAACGAAAGAAGCCCAAGAAGAAGAAGGCCATTGAACCAAAACAGTCGTCT
CCACCCAGGGTTCCTCTGACGGAACTGTTTCCTGCTGGCGAATTCCCGGTTGGCGAGATT
CAAAGCTACGCACCAGTTGAAAATACGGCCCGTACAACTGCAGAAGAGACCCGACTTAAA
TTTCGAACGCATCTCGAAGACCCTGAGTTCCTTGAGCCTTATCGTAAAGCTGCGGAAATC
CACCGTCAAGTGAGGCGCTACACACAGGAGACTGTTCGGCCTGGCCAGACCCTCACCGAA
ATTGCGCTGGGGATTGAAGATGGCGTACGTGCTCTCCTAGATAACCCTGGCCTTGAAAAA
GGCAGCTGTTTGAAATCTGGATTGGGATTTCCGACGGGGCTCGCGCTCAACAATTGCGTT
GCGCATTACACCCCTAATGCCGGCCAGAAAGAGATTGTCTTGCAACATAGCGATGTGATG
AAAGTTGACTTCGGCGTCCACATCAATGGATGGATTGTCGATAGTGCCTTTACAATGTCT
TTCGACCCGTCATACGACAATCTTTTAACCGCAGTGAGAGAGTCGACCAACACTGGTCTC
AAGACTGCTGGTATTGATGTTCGCATCAGCGATATTAGTGCTGCCATTCAAGAAGTGATG
GAGAGCTACGAGGTTGAGATCAAGGGTAAAACCTTTCCTGTGAAACCAGTAAAGTGTCTC
TCGGGGCACGACATCAAGCGCTGGCAGATTCATGGCGGAAAATCTATCCCCTTTGTCAAA
AATAGCGATCAGACCAAAATGGAGGAGGGGGAGATATTTGCCCTGGAAACATTTGGATCA
ACGGGCCGTGGCTATACAGTTGATGGTCCAGGGGTCTATGGATATGGAAAAAATCCCTCC
GCGCCAAGCAGAATCGCGTCTCCCCTGTCTACGGCCAGGTCCCTTTATAAGACGATCAAT
GAGAATTTCAACTCTATCGTCTTTGCCCGCCGCTATCTCGAACGGTTGGGTGTCGAGCGC
TATCTAGCCGGCATGAACTACCTTGTATCTCAAGGAGTCGTGGATTCTTACGCTCCTCTT
ATGGATATTGAAGGATCGTACTCGGCCCAATTCGAGCATACATTCTTGCTGAGAGAGACC
GGCAAGGAGGTTATCAGTCGTGGTGATGATTACTAG
>g182.t1 g182   scaffold_1:475481-476654(+)
ATGTTTATTTCGCCATTCGTTTTGCTCGCCTCTTTCGGCGCTGGCCTCTCCCAGGCGCAG
CAGCAATTAACCCTCGATGATCTATTTGTCGATACTGCGCCATCCTCTCCGCGTCCATAC
GTCATGCCTCATTATGCCAATTCGCATGCAGTGACGATTGGCCAACAACTCTACCGTTTC
CCCGTCACTGGTCCGTCGTCAGGATATGCTTTCACCCTCATGAGCACCAATGCTCCCAAT
AGCGGGGATCTTGGTGTACTGCCTCACATTCATCGCAGACACTATGAAAACTTTTTCTCC
TACAAGGGCCGGTTCCAACTATGGGCTCAAAAGGGCGAGAGCGAGCAGCAAGCTCGTCTT
CTCACGCAGGGAGACTTTGGTTCCGTCCCCAGGAACACTACTCATACATTCCAAATCTTG
GATCCCGACACTGAGATGATCGGTGTCATCGTCCCTGGTGGATTCGAGGACCTTTTCTAT
GCCCTCGGCACAAACTATAGCTCTGGCACAGACACTCCTTATGTCCCCCAGTACTCCAAG
GGGCCTGGCACCCCCAGTGCTTCCATCATGTCCAAGTTGCAGACTTACGACGTTTATCCC
GAGCTGAGCTTCAAGCCTCGCCGCGATATTGTCAATGGCACCGCCCCTGTCCACGACACC
GAGTGGCACACCGGCAACAACACACTCGGTGCTCCCACTAAGCCCTACTTTATCGCCAAC
GGCTACGGTCCCAAGTATCTAAGCTCCGAGCACGGATATCAGGTTATTCAGCCCCTCGTC
CAGCCGAAGCAAGCACAGGATCTCAACTACACCGTGTCGACTATCTCACTCAGTCGCCAG
ACCAAGGATAGTCCACCCGCTTACACTCTGAAGGGCGCTGCCGCATTCGAGGTTCTGGAG
GGTGTTTTGTCCATCTCCATTGGTGACTTCCCCTTGGCCACCCTGCAAACTGGTGATGTG
GCTTTCATTCCTGCGAATGTGCCTTTCACTTATTATACCGAAATGGCCTTCACGAAGGTG
CTCTACATAAACAGCGGGGACAACGGTGTTGATCAGCAGTTGATCCAGGGTGGAAAAGAG
TGGGATTATCCTACTTTCCCCAAGTACTAA
>g1029.t1 g1029   scaffold_1:2773501-2776095(-)
ATGGCGCCAGAAACGGAGGCCGGCGCGATTCATATCAACGGGGCTGAGGGTGTCGACGCG
AGCCCCAATTCGACCACCAATCCATACGAAACAAACCCAGCTAAAATTCCGCGCGATGAC
CCTTTTCTCACTCGAAGCATGCAGTATGGCCGTTATGCTCCACATGCTACCGATTACATC
CCTCGTTATCAGGCCTGGCATCAGTCTGACCCCGAGACGAACACTTTTTGGCGAGATGTT
GCGCAGAGATTCTGCTCCCCAGAATATTCTCTCAATGATCCGGGACCGAGGGAGACATTT
GCTGCTGGTAGTCTGATACTTCGAGTCGACCGTGACCCTGTCGACAGTGGAGCCGCCGAG
CGATACTCGTGTGCCAATGCGAACGAACTTTCTGCGGCACGAAAAGTGGAGGAACTGCTG
CGCGAAATCGGTGTTACTGTTCCGGCTATATATTTTTGTGGTACAATCGATGGGAAAAAT
GTGACAATTGAGTCACGAGTCCCGGGTGTTTCTCTGGAGGTAGCTTGGCGATATCTTAGT
CCCGCGCAAGTCGCTATCTTCAAGAACCAGTGCCGTCAACTCTTACAACATATTCGAAGT
GTCGATCCCCCTCCTACTGAACCTTCTTACGTTTGCCGCGGGCTTAATACACAAACACCA
CCCCAAGGGTGTGAGATGGAGCGATCTATACTTTTCGCCGAAAAGGATACCAAGGAGGAC
CTGTTCTTCACGCACAATAATTTGGTACCGGCAAATATCATAGTAAAGGATGATCGGATC
GTTGGAATCACTGGGTGGCGGGAAAGTGGATATTTTGGCTTTGCTCGAGCTCAAAAAGTG
CATCGATCGTTACGAGATCTCCAGCCCAGTCCGCAAATCAGCAAAGATGAGACATGGCTT
GATCTTTATAATGGTGATTATGATCCCGTCAAGAGTGCGCCATTGGTCGCAAATAAAGAC
ACCCCTCTACCGTCTGTGAAAACGGAACCTACAAGCTCATTTCTCGAAAAATTCCCGGCC
AGCGATGACTTGGACACCAAATCGCCAGGCATGGACGGGACTAGTGAACATCCGACATCC
AAGAAACTTGCCAATCTAAAAAACGGAACAGTTTCTCGGGCTTCATCTTCCGATCGTTCA
TCACCTGCAACCTCCGTCAAGCCTGCACCGGCTAAAAAAGCGATATCTGCCACTGCCAAA
AAAGGAACGGCAAGGAAACCAGCAGCCAAGAAGCGGAAAGCGAACGACGTGGATGCGGAC
GGTGCTGATAGTCGTCGATCAAATACACCGGCATCTCGCACCAGTAAAGGCCCAGGAAAG
AAACAGGATTCTGTCTCAGTCGCAGGCTCGCCAGCACCGGAAGATAAGAAGAAGAAAAAG
AAGGGTGCTAGGAGGCGTATTGTAGATGACGATGAAGAAGATTTCGAAGATCCAAATGAA
GTCTTTTGCATTTGCAGACGGCCGGATAACCATACCTGGATGATTGGGTGCGACGGTGAT
TGCGAAGATTGGTACCATGGAAAATGTGTCAATATTGATGCTCAGGATGAAGAGTTGATC
GAGAGATACATCTGTCCCAACTGTGAAGCAAATGGACAGGGCCGTACAACATGGAAACCA
ATGTGCCGTCTTCTTACATGTCGAAAGCCGGCACGCGCTAATCCCAAGAACCCTAGCAAG
TACTGTTCTGACGACCATGGCCAAGAATTCATGCGCCAACAAACCCGTCAACTCAAGCTT
GGTTTATCCCAAAATGGAGTGGAGGATTTAGGCAGCATGGGCGGTGTTCTCACGGCTGCC
GATCTCAAGGCCGCTATCATCGGTGTGAATTCGGTGGAAGAGTTTCGCAAATTAGGTGAT
AGGATTATATCCCCATCATCTCCAACAGAAGGAATCACTCCTCGCCCTGAAGGCAAGAAC
GAAATAGCGCCGCTGGCCGGCAATGGATTTGATATTAATCCGAAGGGCCTGGAATATTCT
TCTAAGGAAGCTGCACAAATAGAAAGGTTACGCAAACTGCGCGACGACCTTCTTCACCGC
AAGGAGATGCTTACTGCGCGTTCGACATTTTTGGGACTTCTGCGACCGCGAGCAAAGGGT
GTGGTGGAAAAGTTGAAACAGCAGGAACCAAAAGGTGGATGGAAAGATATCTGCGGGTTT
GATTCGCGACTTTCGTGGTCAGATGAGGAATTTGACGCATGGCGGTTATCAGAAGCCGGA
AAGAAAGCTCTGGCCGAGGGCACAATTGAGGTCATGGCAGTCAGCTTGCCTAGCGATACC
GACGCAGATGGTGATACGGCTATGAATGGCGAGGGTGAAGATGAGATTTCTTTCTTGACT
CGCGGTGTTTGCACGAAGAAACGATGCGAGCGACACAAGCAGTGGGTCAAAGTCCAGCAG
CAAGATATTTTGTTCGAAGAGAACACCGCCGATGAAGACCTTGCCAAATGTGAGCAGGAG
GCGCGTAATGTGGCTGAAAGTGCTGTTCTCAGGAGGTGGGCTGAGAAGGAGAATGTCCCA
ACTGAAGCCGGATAG
>g427.t1 g427   scaffold_1:1131980-1133366(+)
ATGCGTGCTCTCAGTTTATCCACCGCGGCGCTTCAGCTAGGGCTTTTTCTTTCCCCTGCT
CTGGCGGCAGTGACTGGTTCGCACCAGAAAGTCTGCACCGTCAAAGCTAATGGACACCAA
AAAGATGACGTCCCTAATATTCTAAAAGCTTTTCATAAGTGTGGAAATGGGGGCAAAGTT
GTATTTCCAGAGGATCAGTCGTACTGGATTGCGACGCGATTGAACCCTTTACTCAAAGAC
GTGGAAATTGAATGGCGAGGAGAATGGACTTTTTCGGATGATCTTGACTACTGGAGAAAT
AATTCTTATCCCGTCGCGTTCCAAAACCACGCCGCTGGATTCATAATTTCCGGAAAAAAC
ATCAAGATCGATGGACATGGAACTGGAGGTATCGATGGAAATGGCAATGCTTGGTATACT
GCTGAAGCGGGAAATACTCAGCCAGGGAGACCGATGCCATTTGTTTTCTGGAACGCATCT
GAAGTAAGCGTGGAAAACTTCTATATCAAGAATCCGCAGCTATGGAGCTTGAATATTATG
AATGGGAAGAATATGCGCTTCAATAACATCTACGTGAACGCCACTGCTGTTGATGCACCA
TATGGTGATAACTGGGTACAAAATACTGATGGATTCGATACGATGGATGTGGACAATGTC
GAACTCACCAACCTAGTCTATCAGGGTGGAGATGACTGTATCGCCATCAAACCACGCTCC
TACAATGTCAACATCCGGAACGTCACTTGCCGTGGTGGAAACGGTATTGCAATAGGTAGT
CTAGGACAGTACTTGGAAGACTCAAGCGTTGAAAACATCACGATCGACCAAGTCAAAATC
ATCCGGTACAACGAGGACATGCACAACGCCGCATACATCAAAACATGGATGGGAGGTCAA
ACACCACAAACGTCCTATGAAAGCGCAGGCCTTCCCCGTGGAGGAGGCTGGGGAAGTGTA
AAAAACGTGGTTTTCTCTAATTTCGAGATTCACGGGTCAAATGCTGGTCCAGCTATTACC
CAAGATAATGGGAATAATGGATCGTATAGTGGGACAAGCAAGATGAGTATCTCGGATATC
TCATTTGTCAACTTTACTGGGTATATTGAGACCAGTTCGACTAAGGTTGCGTCGGTGTCG
TGCTCCAATGTGCATCCATGTTACGATATTAATTTTGATAATGTGGTGCTCTACCCGTTA
AACTCTACAACGCCAGGCATTGGTGCTTGCAAGTATACGGCGGAGAACGGCGTTCATGGC
CTTGAAGGATGTTGA
>g63.t1 g63   scaffold_1:168998-169789(+)
ATGGGAAACAATAACAGTAAACGCGGCAAGACATTCAAAAATATCACCTCTGAAGAAACG
AAGACGTTCACGGGGGTTATCGACGACAATAACAGTAAACGCGGCAAGACATTCAAATAT
CTCACCTCTGAAGAAACGAAGATATTCACGGGGGTCATCGATGGTGGACGGAAAATATAT
TTCGAGCCTGGTGCGAAGCTAGTTGCTCCATCTGTTCCGAAGTCCGAAGACTTCCGGGGG
CTAGTACGAGATATACTCCAGGAAGAGTACACCCTACGAAGGATGGTTCAGTCTGACGAG
TCCTTGAATAAAAGAGCTTTAGCTCGAAGAAAGGAAGCCGAATTGGAATCGAATGCAGCA
AAATCCGAAGAACAGAGTGACGCAGGATTAAAAGAAACAACATTGAAACTAATGCAAAAT
AGGATTCGGCTTTATGTTGCCGAGAATGCGCTTCCGCCACAGCTCAAACAACTCTATGAC
AATCTGAGACGTAACCCTAAGTGGTATATGCGTCAAGGAATGGTTGAGGATTGTTCTGCT
CAGGGTGGCTGTTGCAGTCGGGGCTGTAGATGTTGCGAGAAGAGGAGTTCCTCAAGCGAA
AAAGGCCAGGGCCACTGTACCATAGGTTGCTGGTGCTGCTCAGTGTATCGAGAGTATTAT
CCCACACCTGATGACTTTCTTAAGCTTGAGACTGAATTATCGCGAGTATCTGAGCGTTAC
GAATATCTTGAACGCATGGGAAATTGGTTCTTTGATCCATTGATGGATAGAGAGCTTGGG
AAATCTGAATAG
>g429.t1 g429   scaffold_1:1136243-1137520(+)
ATGGCCTCCTCTCTTCGATCAAATCCTTGGAGGGCGTACCAATGCCTCTCCCACCAAAGA
GTCCGCATCCCCCAAACTAGCCGCCATTTCTCCTCGACCACCCTCCGATCTGCCAGCAAT
GCCGCCAGCAATCCCCTCCGATCCGCCGAGCGCGCGAAGCACACTCAAGAGCTCGCAAAG
GCGAAGCGCTCGGTCGTGATGTCCACCGCTGGAATCATCGCTTGCGCAGCGACCATGTAC
GGACTCATCACATATGACGTGTTTGGAGTGGAAGCTCTTAAGAACAAGGAGACATCAGAC
AACCAAGCACAATCAGACCATGCCCCGAAGAGCAACGGCGCAATTAAGATGGACGGACCA
ACCGGTTTCCCAAGTGACGGCGGTCCCCCAGTGATCCCAGTTCACGGCCAGGATCTCGCA
GACCAAATCCCAACAGGCAACAGCTCGGTACCATACTTCCCCACCACAATCCGACTACCC
GCCCTCGCGAACGACGATCAGAAACAAGCCGGTGACGAAGTTTCCACCTCCGGCGGAGAC
GAATATCAACTCCTGGGCCTTGGTATTCGCAGCGTTTCATTCCTCTCGATCCAAGTTTAC
GTCGTTGGTTTATACGTCGCTAAGGCAGACATCACCGAACTCCAACAACGCCTCGTCCAC
ACAGCCGTTCACCCTCCCTCCAACGACCCAGCCGCTATCTCCGGTGCTGGCGCCGACGCC
GCAACCTCCCTCGTCCCCCCAGAGCGTGCGCAACTCAAGGAACTCCTCCTCGACCCTGAG
AACGGTGACGCCGCCTGGTCAGCCATCATCAAGGATGACGGTATCCGCACGGCCTTCCGT
ATCGTCCCCACCCGCAACACTGACTTCATGCATCTCCGCGACGGTTGGGTCCGCGGTATA
ACTGCCCGCGCTCAACAGAAGAAGCCTGCTCCGGGCTCGACCGAAAAGGGAGAGTTCCAG
GATAAGGAATTCGGAACATCGATGAATGACTTCAAGGCTGTTTTTGGTGGTGGTCAGCGC
AAGAATGTACCCAAGGGTCAGACTTTGGTTTTGATGCGTGGTGCGCAGGGTGCTTTGGAT
GCGCTTTTCCAGCCTGATCCTTCTAAGCCTATTCAGTGGATGGGTCGGGTTGCTGATGAG
CGGGTTAGTCGTCTTGTTTGGTTGAATTATCTTGCTGGAAAGACTGTTGCTAGTGATGGT
GCGCGAAAGAATATTGTTGATGGGTTGATGACTGTTGTTGAGCGTCCTGTTGGAACTGTT
ACCCAGCGGGTTGTTTAA
>g780.t1 g780   scaffold_1:2109330-2111828(+)
ATGACCGATGTGATGGAAGTCGATTCCCCTGACCAGCGTGGCACTAAGCGCGCTGGTGAG
GACTCTGAGACATCTGGACCAGCTCAACCGAAGCGTATCAAGGCCCTGGATCCCGATGTC
GTCAACAAAATCGCTGCGGGCGAAATCATAGTTGCCCCGATGCATGCACTGAAGGAATTG
ATCGAGAATGCGGTTGATGCTGGCTCGACTTCCATAGAAGTGCTCATTAAAGATGGAGGA
CTGAAACTACTTCAGATTACAGACAATGGACATGGGATTGATTGCGATGATCTTCCTATC
CTCTGTGAAAGATTCACCACATCCAAACTGAAAGAGTTTGAGGATCTTTCCTCCATTGGC
ACATATGGCTTTCGCGGTGAAGCACTAGCCAGTATAAGCCATATTGCCCACCTCACGGTC
ACAACCAAAACTGCTGGATCAAGCTGTGCTTGGCGCGCACATTATGGTGATGGAAAGCTC
GTTCCTGCGAAACCTGGACAAAATGCAGCCCCTAAAGCCACTGCTGGGCGCGGAGGAACA
CAGATTACAGTCGAAGATCTCTTCTACAATATCCCCACTCGGCGGCGTGCTTTCCGCTCC
TCAAGCGAAGAATACGCTAAAATACTTGATGTGGTCGGTCGCTACGCTGTACATTGCTCC
GGTGTCGCCTTTTCTTGTCGCAAGCATGGAGATTCAGGTGTGAGTATATCAACTCCATCC
AGTGCTACCACAGTCGATCGAATTCGCCAAATACACGGTAGTGCTGTCGCAAACGAATTG
GTTGAGTTTGATGTTTCGGAGAAAAAGCTTGGGTTTCAAGCCACCGGGCTTGCCACAAAT
GCCAACTACCACGTCAAGAAGACTGTAGTACTGCTATTCATCAACCATCGCGCAGTGGAG
TCAACAGCCATCAAACGAGCAGTTGAAAATACTTATGCTGCCTTCTTGCCCAAGGGCGGC
CACCCTTTTATCTATATCGATTTGGAAATTGAACCCCATCGCGTTGATGTCAATGTGCAT
CCCACTAAGCGAGAGGTTAACTTTCTAAATGAAGAGGAAATCATAGAAATGGTCTGCTCT
GAAGTCAGATCAAAGCTTGCACAGGTTGACTCCAGTCGGACGTTCCTAACACAAAGTCTT
CTGCCTGGGGTCCAGACCATTGAAACAATTCAAGCAGGCCAAGAAAATGGCTCATCTGCT
GAAAATGCAGCCAGCAACAAAGCCTTAAATACACCCAAAACGCCAGCGGTATCCAAACGA
CCATACGAGAATAACCTTGTTCGTACGGACTCGAAGGTTCGAAAAATCACTTCAATGCTC
ACACCAGCCCCTATGTCATCACCATCTCATATTGGACCAAATGGCGAATCTGGTACTCCA
GCATCTTCGATAATGGATGATGGCCTTCAATACGAAACAACTGATCGACAGCCTCTACGG
ATCGCTCTCACATCTATCAAGAGCCTTCGCAGTTCAGTACGGGCCTCCATGCATAATACA
CTAACTGAAATGTTCGCATCACATACCTATGTCGGTCTTGTAGACGAACAAAGGCGCTTG
GCGGCAATTCAATCTGGGGTAAAACTTTTCTTGGTTGACTACGGACTTGCTTGCAATGAA
TTTTTCTATCAGATTGGGTTGACAGACTTTGGCAACTTCGGAGTCATCAAATTAGACCCC
CCACCAAAGCTCGTGGATCTCCTCAGTATCGCGGCCGAGGCAGAACAACGCGACAACATC
AATGATGCGAGAGGTAGTGCTGAAACAATATTCTCCACTGCTGCAGATGTAATATCGCGC
ACCTTAGTCGAACGTCGAGAAATGCTTGATGAATATTTCTCGATGCAGATCACTCCCGAG
GGCGAGCTGCTAACAATTCCATTGTTACTAAAGGGGTATGTCCCTTCTCTAGCAAAACTG
CCACGGTTTTTGCTTCGCCTCGGACCTTATGTGGATTGGAGCGGAGAAGAAGAATGTTTT
CGAACATTTCTACGCGAACTCTCAGCTTTCTACACACCGGAGCAACTACCAATTCCACCA
TCTGCATCAATCTCAAGCGATTCCTCTGGGCCAGCAGCATCAGATGCAGTCAGGAACACA
GACATTGGGGATAAGACGGCAAAAGAAGACCCTCTCATTCTAGCACGTCGACAGCAGATG
GCACGAATGTTAGAATATACGGTATTTCCTGCCATGCGCTCCCGACTTGTGGCTACATCG
CGAATGCTGCAGGGAGTGGTGGAAGTTGCAGATCTAAAAGGACTCTACAGGGTTTTCGAG
CGCTGCTGA
>g480.t1 g480   scaffold_1:1287658-1288532(+)
ATGACTTCTTCAACCGAGAATCTCGAACTGGCTCAGATAGCCTTCTACGCCATTGCATCC
ATTCCTGCTATCTACTGTATCATCAGACATGGAAAGATTGGATTATTGGGCTGGCTCTAT
GTTTTTGCCATGTGTGGTCTACGATTAGTCGGAAATGGCATAGCATATCATGCGCTGTCA
ACAACCGGCGAGCCTAACAAGGCGGCCTCTATAATCAGTGGCATCGGTCTATCGCCACTA
CTGCTAGCCGCAATGGGTATCCTTGGTGAATCTAATCACTCGATTCAGTCAACGCTTCCT
GTCTTTCTCGGTGGATTCGGCATGCTGATTCCTCACATCGTCATTGGTGGTGGTGTCGGT
CTTGCGGCTGCTAGTGGGAGTAACACAACCCTGTTGAAGATCGGTTTGATAGTTTTTGCG
ACCGGTTGGATTATGGTTATTGGGCTCGTGATACTTTCCGTCAAGGCAAACTCTCATAAC
AGTCGACTCGATGAGGAGGTCAAGCTTCTTCGTGCCGTCATCGTTGCTTTGCCGCTCATC
GGTCTTCGCTTACTTTACGCCATCGTTCTCGTATTCAAGTACAAGAATACTGCAGGTGGA
AGCCTTGCGGCTCAAGCCGTCTTTGGCGTCTTGCCAGAATTTCTTATCATGATCAACTAT
TTGTTCGCTGGAGTCACCTCGCATCACTTGGCCCGTTACCGTTCTGAAAAAAAGACCGGT
GCTGCTTATACCTCGAACTACGTCTCTGTATAA
>g730.t1 g730   scaffold_1:1951293-1953052(-)
ATGTTTTGGTTGCTTTTTGTGTGTGGCCTGGCCACTGCGTTCAACAATCCACCTGGTGTG
GACATTTGGTGTGGGAAGGCATATCGACCCACAAACAAGTCATTCGAGCCAGGAGGGTGG
CTTAGAGAGCCTGCACCCTCTACGAAGCCCTTACTGAATATACAAGTTCGTCCACGTATG
AGCTTGTACACCCCTCCAGATGTCGCTGGTTCTTTTATCGTGGAATCACATTTCTCATAT
ACTCACGGAATTGCCTTGGACTATGCTGAAGAGACCCAGCCTAGTCCTCTGGATCTTGAA
TTCTCGATTGATGGCGAAAGTTTGCACCTGCATCATTCACTCGATATCAATGTCACTTCG
CAAAAAACACAGGAAGTGCCGTTCTCTCTTGCTAGTCTCAGCCCTCGCTTCAGATCATAC
AGTGTAACCCTCACAGTCACACGTGCCCGCTCTCGGTGGGTGTACAACGCAACAACTCAG
TTATTCTATCTTCCTTCCCGAACCGATGGAGGCAGTATCACAAAGGTGGACAGCCTCTAT
GGTGGGCTTCTTGTGCAAAACTACATGAACGGCTCAACGTCGTGGACTCCTCTCTTGCCA
TATTCTTACTACACAACATTGGACAATGCCCAAAACCCTCAGGCCTTCAAGAATCAGGGA
TACAATATCATACATCTTGTTCCAGACGCAGGAACCCCCACCCAGACATTCAACTTGACC
GCACTCGCAATATTCCTTAATCGATGCGATCAAGCTGGCCTCTGGGTAATGTATGACATG
CGTTGGACATACCAAAACCTTGCATCCGTGGCCACACAAGTGAGTCTCCTCAAGGCACGC
AAAAGCTTGTTGCTGTGGTATACCGGTGACGAACCTGATGGTCATGGCGACCCACTCAAC
GCTACCGGCAATGCATATGATTTAATCAAATTGCTGGACCCTTGGCATCCAGTTTCGGTC
CTCCTGAACTGCTATGATTTCTATTACAGCAACTACTCCGATGGTGCAGATATCATACTA
TCCGATGTGTACCCTATCGGAGTAAACACGACCTGGTCTGTCGTCTACAATACAGTCTGC
AACCGAACATACGGACGGTGTGGATGTGACAACTGCCAAGGGACAATAGAAGATATTTCC
ACCCGACTGAACCGCTTTAAGAAATATCAAACTTGGCTCGGCACGGCACCCAAACCTCTT
TGGGGTGTTATACAGGCATTTGGGAACCAAACCTTTTGGAATCGAACCCCGACTGCCGCC
GAGGAAGTGGTGATGACGATGCTCAGCATAAATCATAATGCTAAAGGAATTATCATGTGG
CAGTGGCAAACTACCCCACAGATCAGCCAAGTAACTAGAAGACTGTCCAATGTGCTTGTT
GGAGACGGAGTAGCAGAATTTGTGCTGGGGGCTCGGACTACCAAATTGAATGCTGTGGGG
CAGACCGAGATGGATGTAGCGGGATGGAGACTTGGTAACCAGATGTTAGTTAGTATTTTG
TCTCTCCAGACGCCAAACTGGACAACCACTGTCAGAATTAGGCTACCGGCAGCGGGAACC
TCTATCAACCAGGTTCTATGGGGTGGGGGTCAGTGGAGTCTGGTCAACGGGAGTCTCAGT
AAAGTTGGTGGAGTTGGCTTAGATACTGACCTGATCATTGTGCAGCTCGCATCTTCAGTG
TAA
>g178.t1 g178   scaffold_1:464035-465543(-)
ATGGACAGAGAAGGTCTTTTCTGGAGACAAACTGCCTCGGGTCGATGGGAGCGCGATATC
GATGAAGTGGAGCAGTTCTATACAACATTCGCGAGAAGGTTTGCCGGGACAGGACGAAAA
GCCTTTGCAATGACCGCTCATATCTCATTGAACATTTTTCGTGAAGATGAAATGATGGAG
CCGCGTGTGATCGACGCGTTGCAGAAGGCATGGTTATGTATGCGTTATGACCATCCGACT
ATTGCTTCCTGGGTTGAATACAATCCAACAGCTAGGCGATGCCGAAAAGTCTACCAAGAA
TTTCCGAAAGTTGGCTTCGAGAATCATCAAGTCGCATGGCTTCGTGAAACATTTCAATTT
GTGACAAAATGTCAGTCCGGCGAAGAGTGGTGCAATTCTGATCCGCCTGTCCCTAAACTT
CCCACATTATTTATGATCAAGCGAAGAGCAACATCTGATAACGCTTTGATTTTTGATCTT
GTACTAAGATCACAGCATGATATTATTGATGGAATTGGATCGCTCCAACTAATGGGAAGT
CTCATCCTCTGCGCTGCCCGAATTCTCAGCGAACTCCACGCATTTGTTCCTCCAAATTTC
GGAGACGAGTGGCAACGACTCAGTCCTCCATTAAGACTTGCAGCTGGGATTCCAGATCAT
CTAACACCAGATAAGGAGGCCAGATTTAAGAAGATTATCGAACACAATACCATGCTTCGA
AGAGAAGCTGAGATTTCAACTATTCCGTTTCGGTGTGGCCGCTCTATGCCTGGTCGCCAT
CAACGCGTTGCATTTACTGTACCACAAGATGTTTCTTTTAGGATCTTGCAGGCTTGCAGG
GCTATTAATGCTAGTGTGACTCATGTATATCATGCTTCAATTGCCATGGTTATGCGAGAT
ATGCAGGAGCGACGGTCCAAGGCTCGTAAAGTCCGATACATAAGTTACTCCTTGATCAAC
GAGCGCGGGCATTGCAAAGAGCCATTTTCCACGACTCGCCATGCGGTAGCGGTCTATCAT
TCAGTCTCAGGGCAGAGCATGGCGATCGACTTGAATGTTCCCGACACAACCGCGGAGCCT
CGAAGTGATGCAGAAACTCGAGATGAAATGCTCAGGGTCGTGGATCAGGTGAAATCATAT
TATATGAATATTCGAAATGATCATCAGCATTTATCGATGGCCCCCTCGTATTGGAAACTT
TCCACACGCAAGTATCCGCTTAGCAAGGAGGATTTTCCTATCCCAGAGCCCAATCCAATG
CCTTCGGCTTCTATCTCTAGCCTAGGCGTTATCGACAATTTAATTCCATCCCATGAGGGC
CCTTTTGAGGTCGACGATCCCTGGGTTACGGGCGAGGAATTGGGGACTGGATTGGGATTG
TTTCTTGGGACATTCCGCGGTCGCGTTTGTTTAAGCGCGGTATACAATGATGCGTGGCAC
GATAAGATGGAGGTAATGGAGTTCATGGAAAAGTGCCATTTGTTAGTTCTAAAATGTCTC
AGAGTATAA
>g1148.t1 g1148   scaffold_1:3106209-3107186(-)
ATGCCACCGCGTCTGTTTTTCCAGCCTTCGGCCAAGGCTCTTGCCGGGTCCATCTCCGGC
CAGAGTTCGCTGGTTGCTCTATCGCATGCAACCCGGTCTACCGTCAGGACAGCATCTACA
AAGTCCAAACCTCAGCAGAAAACCACAGACTTCTTCCGGGCCTCGCAGGCACGTCAACGC
AAAGCTGCCAACATATCGCGGCAAAATGTCCTCCAAGGGGAGCGGGTAGCCTCCCTCGGT
GATCCCGTCGAAAGTCAACCTACGCCTTTCATTCAAGAAATCCAAGCCATTCAGAATGGC
ACGCAGACTCCATCAACTTCAGACCTAAACTATTATCTCAAGTCCGATGAATTGAGTGGA
GCCTTTGAGTTCTCCAAGGACCTGACCGAGCCACTTCAGAACCCGGACCGTGATACCGCA
GACCCTCAAGCGGAGAAGGAGATTGCGGATCTGCATCGGCAGCAACATCATAATGCAGAG
GAGGCTATCCAGCGTATAGTGAATCTGAACAACGGAAACACCAAAGATCGTCTCCGTTTG
ATCGTCCAAAAGTGTATTGAGCAGTTTGGTCGACACAGCACCGACACAGTTTTGCCTCCC
AAGCCCGCCAGTGTGCAAGAAGAGTCGGCGACCAATCATCTCGAGAAAGTTCCCCGTGTT
GGGCCTGACACGGGTTCCCCTGAGGTTCAAGCGGCTATCCTCACGGCCAAGATCATGAAC
CTCTCTCGACACTTGCAGTCCTCCAACAAAGATAAGCACAACCGACGCAATCTTCAGATT
CTTGTCCATAAAAGACAGAAGATACTTCAATATATCCGCAGAAAGGAGCGTGGTGGGCCT
AGATGGCAAAACCTGATGGGAACGTTGGGTCTCTCCGAGGCTGCATGGAAGGGAGAAATT
TGCCTCTAG
>g482.t1 g482   scaffold_1:1294779-1296848(-)
ATGAAGTATTCATGGTATTCCGGCCTACTCCTACTGGGCACAGCTTCAGCTAAAACCACC
CACGAGCTCGAGTCTCTATACATTGATGGAACGACACCGGATACTGCGCGCATCGGGGGC
CAGGATGTTCCAACTCTGTCGCAAGCTCTGCCACAAGGACAGCCTATCGATCGTGCTGGC
TGGGAAGTTAAATGCTCAACGGTCGAGAGTGGTCATGATTGCGACCAAGCAATTGATGAA
TCTTCCGAAACATTCTGGCAGAGTTCAGCTAGCAGTCAAGCCCAAACCATCACTGTTAAC
TTGGGACAAGAACGGGTCGTGAATGGGTTGACAATGGTTCCTAGACAGGAGACAACGAAG
GAATACGAGAAACCAGCAAACCTCATCATCAGCCATCAAGTCCAAGTCAGTACGGATGGT
GAAAATTGGAAGGAGGTTGCATATGGAACTTGGTGGGATACTGGCAAGGCTCAACGAATG
TCGGCATTCCAGCCTCAAAAGGCCAACTACGTGCGCCTTTCTGCTCCTGCCCCGGATGGC
ATCGCCATTACGGACCTGCAAGTCTACGAAACCGAGTTCATTCCCCCGAATCCTGCCTTG
GGTGCTTGGGGGCCAACAATTGATTTACCACTGGTTCCTGTTGCTGGGGCTGTGGACCCA
ATCTCCGGCGCGGTGGTAACATGGTCTGCTTGGGGTTACAAGATTTTCACTGGCAGCGAT
GGCGGATATACACAGACAGCTACTTGGTATCCCAAGAAGCACTCGGTGAGTCCGAGAGAG
GTCGCCGAAACACACCATGATATGTTCTGTCCTGGCATCTCGACCGACCAAGACGGTAAG
ATCGTGGTCACTGGAGGAACCGACCAAAGCCGGACTAGTATTTACAACACAACTGTTGAA
AACTGGTTCGAAGCAGCAGCCATGAATATTGATCGTGGCTACCAAGCAACTTCGACGCTA
TCTGATGGGCGCATCTTCACCATCGGGGGTTCATTCAGCGGTGGAGTTGGTGGTGGTGCA
GACGGTGGCGAGCGTCTGGCTGCACATGGCAAAGACGGCGAAATTTACGACCCTGTAGCC
GACGAGTGGAAGACCATCCTTGGAGCCAAGGCATCGGCAATGCTTACCAAGGATACCCTG
CAATATCGACAAGACAATCACGGCTGGTTGTTCGCTTGGACTGACGGCTCAGTTTTCCAA
GCCGGTCCCAGCAAGGCGATGAACTGGTATGGTACATCAGGAGATGGAACGACTACTTCT
GCTGGTGATCGAACTGGCGATGAGGACGCTATGTGTGGAAATGCGGTCATGTACGACACA
GGCAAGATTCTTTTCTTCGGTGGATCTCCCAATTACGACAAGAGCACTGCGACAACAAAT
GCTGGCATCATCACGATTGACCAGCCTGACAAAGCTCCATCTGTCGAAAAAGCGGGCGCC
AATGGAATGCATTACAAGCGCACTTTTCACTCCTCTGTTGTTCTACCAGATGGCTCGGTA
TTCGTCAATGGTGGCCAGGACGTCGGAATTCCTTTCGATGAGACTGCTGCACATTTGACG
CCGGAACGATTTATCCCCGGTGGCGATGGCGGAGGTGAGTGGGTTGAACAGCAAAAGAAC
AGTGTCATCCGAGTTTACCATAGTCTTTCGCTGTTGCTTCAAGATGGCACTGTATTCACA
GGCGGCGGCGGTTTGTGTGGAGATTGTGCTACAAACCACTTCGACGGTCAAATCTACACA
CCCCCGTACCTGCTTAACGATGATGGGACTATGAAAACAGACCGCCCTGTGATTAAGAGC
GCAACGTCGAAGGTTAGCCCTGGCGAAACTGTTGAAGTCACTACCGACGGTGAGGTGGAC
GAGGGAGCCTCGTTAATCCGCTATGGCTCGGCCACTCACACCGTCAACACTGACCAACGG
CGTCTTGGTGTCAAACTCACGAAGGACGGATCCAATAAGTACAAGTTTCAGATTCCCGAG
GCAGGTATTGCACAGCCTGGGTATTATATGCTTTTTGTCCTGAAAAATGGCGTTCCTAGT
CACTCGGTGAATGTTCAAGTGACGGTTTAA
>g1238.t3 g1238   scaffold_1:3322530-3324978(-)
ATGGAGAATGAAGATTACCTTTCAGGTAATAATTCACTTTATGAGCGCACTGTGCAGTCG
ATGGAAGAAGCCTTTCAAGCTTTGTATGAGTGTCCACGCGATGAGGTATACCCCTTGGCA
ATGCAGATGCAATCTGAGCTAACGGGGCTCGCTGAGTATAAAGAAGATTGTTTGTTTAGG
CTCCATGAGTTTGTCAGTCGAGGTGAATTCTGGCGTGGCCATGAGTCTGATTTGGAGAGC
TTCCAGTATAATTGGCGAGCTGCAAGAGATGCTATAGCTAATAGAACAAAGAGGCTAGAA
TATATTGACAGTATTCGAGAGAAGTCTATCAAAACGTGGGGGAGAGATAATGCAAAAGCA
CTTTTCTTGCGCGTGAAAACCCGCGCAATGGCAGAGAAAGTAAGCAAACTGTTATCGTCC
AACCTGGACTATTACAGTATACGTCTCATGATCAACAACGAGATTGTAAATCGTCTTTCC
ACCAAATCGCGAGGCATCAAGCGCGATAAGGCTATCATGCAAGGGGACATTGCTAAGGCT
TTCTCTAACCGCTGTCGAAAACCTCTTTCAATCGCAAGACTCAATGGACTTGGTCTTGAG
ATTGATGACGATGGGTATTGCTGTCCAGCTGGAAGTGGAAAACCGTCCACATTAGCACAC
GACTTCGACTTCGACCTTGAAAGCCACGCAAACCCATCGAACAGCTTCGTTCCCAGCACG
GTTCAAGAACCGTTACAAGAGTTATCCTATGAAACCTCACGGGAACCTTCTCAAGAACCT
ATCTTAAACAGGTATTCATGGGAGGATTCTCGTACTCAATATTCTGATTGGTTCCGACAA
TCAAAGCCAGCTGCGACCCCCATAGATATGTTTCGCTTCCGGGAAAATAGGATACGGCCT
CTAGTTGAAGATTGGAGTAACCTTGAGTATCTCACATTTGAAGGTCTTTATAGACGATGT
TTTGGGAAAACCCCAATACCAGCTCTTAAAAAAACGGACAATTTCATGAAGCATAACGGA
AGTGTCATTATTCCGGGGGTCTTCGGTTGGCTCAAGCATGATCTTGATGGCAAGCATCCC
GGTGGTATTCTCAAACTTGCTCAGCAAGAGTTCGCGATGTATGACTGGCACTTCCGCTTT
CACAAGGATCACCCCAGACATGGATGGGCGAAGAATATGTGGTATAGCTTGATACAACAG
TTGGTGCGACAAGATATTGTTTACTGGATGTGGCACGTTTATTTTCGTCCCGATCATTTG
TGGCGTTTAATGTCTGTTCCTCATTATTGCCAAAGCACTTATCCAGGGGAGTCCCTATAC
CTCCAACAGCCCGATACACATATACGTGCCTCTTGGAATTCCGGGCATGGCAAAAACTTC
TTACAGGGCTCTGTCTCCTTCGACGACGAAGATGAGCAAAACTGTGACGAGTTATTACTC
GGTATGAACAATCATCTCGAGTCCTGGTTAGATGATGTATCGTCTCGCATTATTCCAAGT
GATGACAATGAACAGGAAGGGTTTTCTGAGATGTGGACATCTGAAGATGTGGAGAAATAT
GGTATTGATTGGGTTAAGCAGGTCTGTCACGCTACAGACGCACGTTTTAGTCTCCCAGAT
CTGCCACTTAGATCCAAGATCTCCACAAAAGCTCGGCGTCGCACCGTTTCAGCATGTTTT
GTCGGTATATCCGAAGGCCATTCCGATATGGATATCGCCGAATTGGGCACATGGGAGGAG
CTGTCCCGGAGCCATCGTGATTTTACATCGGCTGAGCAACTACTAGAAAACCAGGTAGAC
GATGCAGCCGATAATGAGAGCCCATTCGTCTTCCCGGGTACTTTAAGGTTATGTGGACTT
GGTGCCGTGTCAGACGCGCTCGTGGGCAGAGCCAAGTGGAACAATACAGAAACTATTCAG
GGAGTGAACCTATTATTTGGACAGGATGAGAAGGTGGCTTGGAAATACATAGAGGACTGG
AGACAAAATACCTTCACCAAATACATAACCACTTTTGATCGAATGGTTCAAGTTGAGAAA
GCGGCATACGAAGAGAATTCCTTCTTTAATAGGCTTGAAATGGGATTGAGCACCCGGCCA
GCCTTTATGGAAGGGATAGGTTTTGACAATGAAAGGGTTATATAG
>g1238.t1 g1238  g1238.t3 scaffold_1:3324022-3324978(-)
ATGGAGAATGAAGATTACCTTTCAGGTAATAATTCACTTTATGAGCGCACTGTGCAGTCG
ATGGAAGAAGCCTTTCAAGCTTTGTATGAGTGTCCACGCGATGAGGTATACCCCTTGGCA
ATGCAGATGCAATCTGAGCTAACGGGGCTCGCTGAGTATAAAGAAGATTGTTTGTTTAGG
CTCCATGAGTTTGTCAGTCGAGGTGAATTCTGGCGTGGCCATGAGTCTGATTTGGAGAGC
TTCCAGTATAATTGGCGAGCTGCAAGAGATGCTATAGCTAATAGAACAAAGAGGCTAGAA
TATATTGACAGTATTCGAGAGAAGTCTATCAAAACGTGGGGGAGAGATAATGCAAAAGCA
CTTTTCTTGCGCGTGAAAACCCGCGCAATGGCAGAGAAAGTAAGCAAACTGTTATCGTCC
AACCTGGACTATTACAGTATACGTCTCATGATCAACAACGAGATTGTAAATCGTCTTTCC
ACCAAATCGCGAGGCATCAAGCGCGATAAGGCTATCATGCAAGGGGACATTGCTAAGGCT
TTCTCTAACCGCTGTCGAAAACCTCTTTCAATCGCAAGACTCAATGGACTTGGTCTTGAG
ATTGATGACGATGGGTATTGCTGTCCAGCTGGAAGTGGAAAACCGTCCACATTAGCACAC
GACTTCGACTTCGACCTTGAAAGCCACGCAAACCCATCGAACAGCTTCGTTCCCAGCACG
GTTCAAGAACCGTTACAAGAGTTATCCTATGAAACCTCACGGGAACCTTCTCAAGAACCT
ATGTTAAAATTGGATTCGAGATGTCGAAATAAAAATAAAAGAAAACGCAAAAGAAAAGAG
CCTGCCCAGTGTGGCTGCCTACTCTCTGCTAGCACTCTTCGTCGTATATTTCGTCGAACC
GACTTGAGAATGAGATGCCAAAAAAGCCTTGCAGAAATTTGGACACAAGCTACATAA
>g1238.t2 g1238  g1238.t3 scaffold_1:3322530-3323669(-)
ATGAAGCATAACGGAAGTGTCATTATTCCGGGGGTCTTCGGTTGGCTCAAGCATGATCTT
GATGGCAAGCATCCCGGTGGTATTCTCAAACTTGCTCAGCAAGAGTTCGCGATGTATGAC
TGGCACTTCCGCTTTCACAAGGATCACCCCAGACATGGATGGGCGAAGAATATGTGGTAT
AGCTTGATACAACAGTTGGTGCGACAAGATATTGTTTACTGGATGTGGCACGTTTATTTT
CGTCCCGATCATTTGTGGCGTTTAATGTCTGTTCCTCATTATTGCCAAAGCACTTATCCA
GGGGAGTCCCTATACCTCCAACAGCCCGATACACATATACGTGCCTCTTGGAATTCCGGG
CATGGCAAAAACTTCTTACAGGGCTCTGTCTCCTTCGACGACGAAGATGAGCAAAACTGT
GACGAGTTATTACTCGGTATGAACAATCATCTCGAGTCCTGGTTAGATGATGTATCGTCT
CGCATTATTCCAAGTGATGACAATGAACAGGAAGGGTTTTCTGAGATGTGGACATCTGAA
GATGTGGAGAAATATGGTATTGATTGGGTTAAGCAGGTCTGTCACGCTACAGACGCACGT
TTTAGTCTCCCAGATCTGCCACTTAGATCCAAGATCTCCACAAAAGCTCGGCGTCGCACC
GTTTCAGCATGTTTTGTCGGTATATCCGAAGGCCATTCCGATATGGATATCGCCGAATTG
GGCACATGGGAGGAGCTGTCCCGGAGCCATCGTGATTTTACATCGGCTGAGCAACTACTA
GAAAACCAGGTAGACGATGCAGCCGATAATGAGAGCCCATTCGTCTTCCCGGGTACTTTA
AGGTTATGTGGACTTGGTGCCGTGTCAGACGCGCTCGTGGGCAGAGCCAAGTGGAACAAT
ACAGAAACTATTCAGGGAGTGAACCTATTATTTGGACAGGATGAGAAGGTGGCTTGGAAA
TACATAGAGGACTGGAGACAAAATACCTTCACCAAATACATAACCACTTTTGATCGAATG
GTTCAAGTTGAGAAAGCGGCATACGAAGAGAATTCCTTCTTTAATAGGCTTGAAATGGGA
TTGAGCACCCGGCCAGCCTTTATGGAAGGGATAGGTTTTGACAATGAAAGGGTTATATAG
>g1212.t1 g1212   scaffold_1:3254624-3255600(+)
ATGACTTCCACCAACGATGCCCACTTCAACACAACCAAGCCCCTGAACAATTCCTCTACC
TCTGACTCCAACCCAGAAGATGTGGATATAGGCCGCTATGGCCCATTGGCGCACATCAAC
ACGGCCGAAAGTCGCCTTCCTGCTTTCGGGGGCGAGTTCCAGCCTGGGTTGTACAAATCT
CCTAAGAACCGCAAGGTCGCAAACCCTGCCCCTCTGGGATTATGCGGCTTCGCCCTGACT
ACTTTCATTTTGGGGTGCGTCCAGATGGATGTGCGGGGTGTGAACAAGCCCAACATGATT
GTTGGCCCTGCTTTGGCGTATGGTGGACTGGTCCAACTTCTTGCTGGCATGTGGGAAATG
GCCATTGGGAATACATTTGGCGCAACTGTTCTTTCTTCTTATGGGGGATTTTGGATATCT
CTTGCGATTACTTTCATCCCAGGTGGCTTCAATATTGAAGGTGCCCTTATGGAAGCAGAC
AACGGCTCCCCAATCATGTTCTATAATGCATTTGCCATATACCTCATGGGCTGGTTCATC
TTTACCTTCTTGATTATGCTATGTACGGTTAAGTCAACTGTCGCATTTTTCTCTCTCTTC
TTCTTTGTCGACCTAGCCATCCTTCTCATCGCTCTTGGTTACTTTTACCCGACTGCTGAA
GGCCTTCCCAATTCAAAGCTCCTTGAAGCTGGAGGTTTATTTGCCCTCCTCGGCGCCTTT
CTGGCATGGTACAATGCCTTGGCTGGGATCGCCGATAGCAGTAACAGTTTCTTCCTTGTT
CCTGTTGTTCACTTTCCTTGGTCGGAGAAGAAACGAAATGAGAGACGGCTCAGCAAGCAG
GAAAGCAATGCTTAA
>g771.t1 g771   scaffold_1:2069126-2082288(-)
ATGGAGGTCGCCACCCCGGGCGTGCCAAATGGCATGCCGACAACTGATACGACTGTGGTG
GACTCGGCCACCGTGATCCAGTATCTAACAGAGGTGCTCCAGGTGACACTGGGCGCTTTG
AAATCTGACCTGGAAAATGCGGGGAGCTTGCTTTCTGCTTCCAAATACAATGAAACCGCG
CAAAGATGTACACGTTTCGCCTCCGAGTCACAAGTCGCTCTTTATGTGCAGAAGGATATT
GCGGCCGCGGAGGAGACAAACGGCGATGCTGAAAGCTCAGACTCGGTTCAATATATCTAC
ACCCTCTCATCTGAGATCTCTTCGTCATCGACTACTGTGGCTTCCGTCTCCTTTATCAAG
CGCCCTGCTTCTATTGACCCCTCCCTACCGATTGCATCACAGATCCAGGTTATGAATTTG
CCTGGCCTGGCGTCCCTCAATAATGCCCAATCACAACAGGGCGCGTCCATGTCGCCCTAT
CAAATCCTGCACCTGCTCCTCCATCACGGCCTCAGTCCCTACTTCGAGGCCTATACTCGC
AACCAAGAGACGATTACTGGGGCGAAGCCAAGAGGTGACACGGAGGCGAAGACTGGAATC
CCGGGCACAAAGAAGAAGTTTGCGGAGCTAGAGCTGGGCCTTATGCATCTGCAACAGAAT
GTAGAGATTCCGGCATTGAATCTTCCACTCCATGAGGTCGTCCAAGCTGCGCTCAAAGAC
GCCGAGGCCAAGGATATCAAGGCCTCAGTGGAGTTGATCCCGGCATCTGTTTTGGATAGC
AGTGCTTTCACGAACAGCATTCAAAACACCGTCAACGGTTGGATTCGTTCCATCCAGACA
ATTACCAAGATGTCTCGAGATCCTGATGGGGAATCTGCTGCGCCAGAAGTCAATTTTTGG
TTATCCATGGAGTCTGCGCTTGAAGGAATTGAAGCACAGCTGACAAGTGATGGCGTACGA
TTGACTATGGACATTCTGCGCCATGCAAAGCGATATCAACCAACTCTCAGCTTTGTCGCA
GATACTGGGTTGAAAGACGCCTCCGAATTGGTCCAGAAGTACAATCAACTCATGCGTGAT
TTCCCGCTAGATGAGCTTCTGTCCGCAACCTCCTTGCAGAAGGTACAGGAATCACTGAAT
ATGATCTTTACTCATCTGAACAAGAAGCTCAAGATCTGTCCATATCCCATCAAACGTGCG
TTGTCACTCGTTGAATCTATCTCTGGGGATCTTGATAAGAAAATTCATGACTTGATCAAT
GGCCGCGATGTTCTCCACCTCGACTACCGCGAATTTCGGTCGTTGATGAAGATTACCCAG
GCTATCTGGCGGACATGGGATGAAAACCTCAAGGAGTTCACCAATGTAGCTCGTGAATCG
ACTAGGCGCAGAAATGAAAAGTTCATACCGATCAAAATCAACGCTCGACACGACAAAACC
CGCGAACGTCTCAAGTACATCGATACCTTCCGTGTCAACCATGAGCAGCTACAAAAAACT
ATAATCAATGTTCTCGGTCCGAAGAACTTGTCACCTGCAGAGACCGGCGCTGGCGTTGAC
TCTGATGAGGCTGTCATCGTCGAGGAAATCGGTGATGTGGATGCTGTGGAGGAGGTCACA
TTGGCTTATGATGCCCTGAAGAATGTCGATGTTTTGGATGTCTCTCCGGCGGGATCCCGC
ACCTGGGAACAGGCAGAGATCGGCTATAGTGAGCGAACATCCCGGGTCGAGAACTCTATC
ATTGCACGTCTGCGTGATCGCCTTGCGACGGCCAAGAATGCCAATGAGATGTTCCGTGTG
TTCTCTAAATTCAATGCCCTTCTTGTTCGCCCCAAGATTCGCGGTGCAATCGGAGAATAC
CAAACTCAACTCATCGAGAACGTAAAACGTGATATCTCAGCCCTCCATGAGCGCTTCAAG
CACCAGTATGCCCATTCGGAGGCCCACGCAATGGCTCAGTTGCGTGATCTTCCTCCCGTA
TCTGGTGCAATCATCTGGGCTAGACAGATCGAGCGGCAGCTTGATGGCTATATGCGCAAG
GTCGAGAACGTACTGGGAGAAGACTGGCACCTGCATACCGAAGGAGAGAAGCTGCAAGCC
GAAAGCAGTCTGTTCCGCAAGAAGCTTGACACTCGTCCGGTCTTTGAGTCTTGGCTTTGG
GACGTACAACGACGACGCATCACAATTTCCGGCCGTCTTTTCAATATTGTGCGCAATCGT
GCTGCAGGAAATATTCTGGAGCTCACGGTCAACTTTGATGCGCAGATTATCGCTCTGTTT
AAGGAGGTTCGAAATCTCATCTGGTTGAACTTCCAGGTTCCTCACGCAGTAAGCAATATC
TCGAAGGAAGCAAAGCGTGTCTATCCCTACGCAATTAGTTTAATGGAAAGCGTGCGGACT
CTGCTTCAGACCAATCGTACCATTGCCTCCATGTCCGATGTTGCCATCCTACTGAATGGC
TATGTCAATGACTCTCAAGCAATGGTTGCAAAAGGTATCCCTCTCAGATGGGAATCGTTT
GTTCATTCTTATGAACTTCATGTCAAGCAGTCTGCGCTCGCCAATGGCGCCATCGATAAT
AGCATGCCTAACCGCACGGAGAGCAAACATGTTCAATTTGTTCGCGAATTTGCCGGCTCC
GCATCCGTTTTGCAGTCTAAAACAGCCGTTCTGTCGTCCATCAACGAGAGCATTCAAAAG
TCTATCCATGAGCTTAAGACCTGCCCCTACGAATTTTCGGCATTCAAACAGCGCCTCGAA
ACCATCCAGCATGCCGTGGACAAGCTCAACCTTGAGAATTATGTCAATTTAGACTATTGG
GTTTCGGAGCTCAACGAGAAAATCCGGGCCATTTTTCAAGAACGGCTTCACCGTGCCGTT
CGCGAATGGATAAGCACTTTCCAGGAATCTCGTAACCCGGAGGCGGGCACTTTCCATTCT
CAATTCGCTGTTGCCGAGCCCGAGACCACCGTGTATAAAATTGAATTCCCCGAACTTTTC
CATGAAATCTCCATGAAGAACCAGGTTTTACATCTCGATCCCCCACTTCAATTTGCCCGT
GCCAGCTGGTTTGAGCACTTTGACAATTGGCTGGGAGTTATTTGCAACCTCGAGCAAATC
AAAGCTTCTCGTTACAAAATCGCCATTAATGTCCAAGCTGTTCGTCAGTCAGAAGCCCGC
TTTGCAGACCTCCCGCAGCTCTGCACCGATGAACTCAACCAAGTCTACGGAGTCATTGAG
TCTAGGCTGAAGGATGTCTCACAATATGTCGATAAATGGTTACAGTTCCAGTCTCTTTGG
GACCTGCAATCCGAGCAGGTTTACGACATTCTAGGAGATGATTTGTCTCAATGGCTTCAG
CTGCTTCAGGAAATTCGAAAGAGCCGCGCCACCTTTGATACCTCCGAAGTCAGCCGAGCA
TTCGGAAACATTCGAATTGACTATGAGCAAGTGCAAACCAAGGTCAATGCTAAATATGAC
CAATGGCAACACGAAATCCTGCTTAAGTTCGGTGCCAAGCTCGGTGGCCGTATGCGTGAG
GTTCATTCGGATATCGCGTCTGCTCGACGTGATTTGGAGGGTCAAACACTGGAAGCATCT
TCTACAGCACATGCCGTGTCTTTCATCACGATTGTACAACAATGCAAGCGTAAGACTCGC
GTTTGGGAGCCAGAAGTTGATCTTTTCCGTCAAGGTCAGACTACACTTTCTCGGCAACGA
TACCAGTTCCCCAGCGACTGGCTCCACGTTGAGAATGTCGATGGCGAATGGGCTGCGCTC
AACGAGCTTCTTACCCGGAAGAGCAAGATCGTGCAAGATCAAACCGAAGGTCTTCGTGCT
AAGATTGCTGCCGAGGATCGAGTCATTAGTGATAAGATCGCGGAAATCATTGCGCAGTGG
AATGATGAGAAGCCTGTCTCCGGCACCATTCCACCTGACGAAGCCTCTCGCACCCTAAGT
TCATTCCAATCCCGCCTGGAGTCTCTTCAGTCTGAATTTGAGATGGTGTCCAAGGCGAAG
GAGGCTCTTGATCTCCCTGCAACCACAGAATCTTCACTTCCTGCTATTCTCGAGGAGGTC
CAGGACTTCATGTCTGTTTGGGCTGCATTGGCAACTATTTGGAAGAGCCTCGAGGATCTC
CGTGAGACACTCTGGGCTTCTGTTCAACCTCGCAAGATCCGTCAATCATTGGATGGCCTA
ATCAAGATGACCAAAGAGATGCCAAGCCGAATGAGACAATATGCTGCATTTGAGCACATC
CAGAATGTCCTACGAGGTTTGCTGAAGGCGAACAGTACACTCTCCGATCTGAAGTCCGAA
GCCGTCAAAGACAGACACTGGGAAAAGATCTTCAAAGCTCTGAAACCCGGGGAACGACCT
GGGTTGAATAATCTCACACTAGGCCGGGTTTGGGACTTACAACTGACAGCAAGCGATGCT
ATTATTAAGAGCATCCTTGCCCAAGCCGCTGGCGAGATGGCACTGGAGGAATTCTTGAAG
CAGGTCCGAGAGACTTGGCAAACTTATTCTCTTGATTTGGTCAACTACCAAAACAAGTGT
CGCCTGATTCGCGGATTTGATGATCTATTTGCCAAGTGCAGTGAGAATTTGTCCTCTTTA
CAGGCAATGAGAAACTCTCCCTACTACAAAGAGTTTGAAGAAGAAGCTGCATCATGGGAG
GATAAACTGAATCGTGTACACGTCCTTTTCGATGTCTGGATCGACGTACAAAGGCAATGG
GTATACCTGGAAGGCGTGTTTACTGGAAATGCGGACATCAAACATCTGCTACCCCTCGAA
TCCAGCCGCTTCCAGAATATCAACTCCGAATTCTTCGCTGTCATGAAGAAGGTCTACAAA
TCTCCATTTGTATTGGAAGTTCTTGCTATCAATGGCGTCCAGAAGTCATTGGAGCGACTG
GCAGAGCTGCTCAACAAAATCCAGAAGGCCCTTGGAGAATACTTGGAGCGCGAACGTGTG
TCATTCCCTCGATTCTATTTCGTTGGAGATGAAGACTTGCTGGAGATCATTGGCAACAGT
AATGATATCTTCCGAGTTGCCAAGCATTTTAAGAAGATGTTTGCTGGCTTGTCAGGCCTT
GTGATGGATGATGATAATAACATTGTTGGTTTCACATCCAAAGAGGGCGAAGAGGTTCGC
CTGAAAAAAGAAGTCAATCTTTTGAAGACCCCAAGAATCAACGATTGGCTATCTGCGCTT
GAAAATAACATGAAGTTAACCCTTGCCGAACTTCTTGCGGAAGCTGTCGAACAGTTTGAC
ACTCTCTACAACGCGACAGAAGTGGATCGTACAGCTTTCAGCGATTTCCTTGCCAACTAC
CCAGCTCAGATTGTCGTCTTGGCCAGCCAGGTAGTGTGGACCAACACCGTACAGAAGTCC
TTGGAAGAAGGGGGTGGGAACCTGTCTGCCCTGTATGATGCAGAGGTCAGGATTCTCGAG
CTGTTGGCTGCCACCGTTCTTGGCGACCTTGATGCTATTGCTCGCAAGAAGTGTGAGCAC
ATGATCACTGAGTTTGTTCATCAGAGAGACACCATCTCCAAGCTCATTCAATCGAATGCA
ACGAGTTCCACGCATCATCTATGGTTGTTACAGATGCGCTACGTGTACAAACCAGAAGGT
GACTTCCTACAGCGCTTGCACGTCCATATGGCTAATGCAAAGCTCAACTATGGATTCGAA
TACTTGGGTGTTCCGGAGCGCCTCGTCCGCACACCTCTCACAGATCGTTGCTTCCTCACA
CTCACTCAAGCTTTATGCCAGAGACTTGGTGGTTCTCCTTATGGTCCAGCCGGAACAGGA
AAGACTGAATCCGTCAAGGCACTTGGTTTGCAGCTCGGTCGTTTCACCCTTGTGTTTTGC
TGTGACGACACCTTTGATTTCCAGGCGATGGGTCGTATTTTCCTTGGTATTTGCCAAGTT
GGTGCTTGGGGCTGTTTCGATGAGTTTAACCGTCTGGAAGAACGTATTCTGTCTGCTGTC
TCGCAGCAAATCCAAAATATCCAGATTGGGCTTCGAACACGCGAACAAAATGAGAGCAAC
CAAATCGAGCTTGTTGGGCGACGCTTAGCTGTCAACGCAAATACTGGTATCTTCATTACC
ATGAATCCCGGCTACGCAGGTCGATCAAACCTTCCCGACAATTTGAAGAAGCTCTTCCGC
AGTGTCGCCATGTCCAAGCCTGACAAAGAACTGATCGCGGAAGTCATGCTCTTTTCTCAG
GGTTTCAAGCAAGCCAAGCCTTTGTCAAAGCAAACAGTTCCCTTCTTTGACCACTGTGCC
TCCCAACTTTCTAAGCAAGCCCACTACGACTTCGGTCTTCGTGCTTTAAAGAGTGTTCTT
GTTAGCTCAGGTGGTTTGAAACGTGCACGCCTAGCAAATGCCGAAGGCGAGCTTGGACCG
GATGAAATTGTCGAACCCCAAATTATCGTCCAAAGTTTGCGAGAAACCATCGCCCCTAAA
CTGGTCCAGGAAGATGTTGAGCGCATGCTTGAAATCCAGGCACAAGACTTCCCCAGTGTT
GACTATGTGCCTGCGAACTACGAGAAGCTTACAGCAGCGATTCGTGAAATTGCCACAGGC
AAAGGAAACCACTACGTCGATAGCGAAATGTGGGTCACCAAGGCCCTCCAGCTTTACCAA
ATCCAGACCATTCATCATGGTGTTATGATGGTTGGAAAGTCAGGCGCTGGTAAATCTACT
GCCTGGAAGATTCTCTTAGAAGCCATGCAAAAGGTCGATGGCGTCGATGGTGTCTCTCAT
ATAATTGACTCCAAGGTTATGTCCAAGGAGGCCCTTTATGGCAATCTCGACAGCACCACT
CGCGAATGGACCGATGGGCTTTTTACTGGAATTCTTCGCAAGATTGTTGATAACTTGAGA
GGCGAGGACAGCAAGCGTCATTGGATTGTATTCGATGGTGATGTTGACCCCGAGTGGGTT
GAGAACTTGAACAGTGTTCTAGATGACAACAAACTTTTAACATTGCCCAATGGTGAACGT
CTCAATCTCCCATCCAATGTCCGGATTATGTTTGAGGTCGAGACCCTGAAGTATGCAACA
CTTGCTACTGTCAGTCGCTGTGGAATGGTCTGGTTCAATGCTGACACTGTCACTCCCTCC
ATGATGATCACCAACTACGTTGAGGGACTGAAAACCAAGACATTCGAGGATTTGGATGAT
GATAGCGCCCCTGCTGGTTTGGCTGCTGCACGGACAACAACTACACAAGAAACGCTCTCT
ACTATCCTCAGAAGGCTCCTGGAGAGTGATAACCTTGTGCTCAAGGCTCTTGAGGAAGCT
AAAAACTACAACCATATCATGGACTTCACAGATATTCGCGCTCTCAACACTTTGTTCAGC
CTGCTGAACAAGGCCTGCCGCAATGTTTTGGAATACAACATCCAGCATGTTGACTTCCCT
CTTGATCCAGAGCAAATTGAGTCCTACATTTCCAAGAAGCTTCTGCTCACTTTGGTTTGG
TCTTTTACCGGCGATTGTCCCTTAACAGACCGGAAAGCCTTTGGCCAATTCGTCACCGGG
ATGTCAACCAGTGATCTTCCACCGGATGGTGACTGGTCGCTCATTGATTACGATGTCACT
CTCCCGAAATCCGAGTGGACGACGTGGCAGGACCAGGTTCCTTCGATTGATATCAATACC
CACTCCATCACTCAGACCGATGTCATCATTCCTACCGTGGATACCGTTCGTCATGAAGAT
GTTTTGTATTCTTGGCTTGCTGAGCATAAACCATTGCTACTTTGCGGTCCTCCTGGTTCC
GGTAAAACTATGACATTGTTTGCTGCCCTGAGGAAACTGCCAAATATGGAGGTTGTTGGC
CTCAACTTCTCAAGTGCCACCACTCCTGATCTTTTGATCAAGACATTTGAACAGTACTGT
GAGTACAAGAAGACACTCAATGGTGTGGTCATGTCTCCTAGCCAAATTGGCCGTTGGTTG
GTCATTTTCTGTGATGAAATCAATTTGCCTGCCCCTGATCGCTATGGGACACAGCGAGCC
ATTTCTTTCTTGCGCCAGCTTGTGGAACAGAATGGATTCTGGCGTACCATCGACAAGACA
TGGGTTACTTTAGACCGCATCCAGTTTGTCGGTGCTTGTAACCCTCCTACCGATGCAGGT
CGTACTCCAATGGGAGAGCGATTCCTACGACATGCTCCTCTTATCATGGTTGATTACCCC
GGTGAAATCTCACTCAACCAGATCTATGGTACTTTTAACTCGGCGGTTCTCAAGATCTTG
CCTTTGCTTCGTGGACATTCCGAGGGTCTCACCAGAGCCATGGTTCAATTCTACCTGGAA
TCCCAGGCAAGATTTACGCCCAAGATTCAGCCCCATTATGTCTACTCGCCTCGTGAGCTC
ACTCGTTGGGTTCGCGGTGTTTATGAGGCCATTAAACCACTTGAAAACCTTTCCCTCGAG
GGTCTTGTACGAATTTGGGCTCATGAGGCCTTGCGTCTCTTCCAGGATCGTCTAGTTGCG
GAAGACGAGAGAGCCTGGACCGCTGACGCTGTGCGCCGTATTGCCTTGGAACACTTCCCA
ACCATCGACGAAGTTGAAGCTCTCAAGGGTCCAATCTTGTTCTCGAATTGGCTTTCTAAA
CATTACGTTCCAGTCGAACAGGAACGTCTCCGTGACTTTGTCAAGGCCCGCCTGAGAACT
TTCTGCGAAGAAGAGGTTGATGTCCCCTTGGTGCTGTTCAATGACGTTCTTGAGCACGCG
CTCCGCATTGACAGAGTCTTCCGCCAGCCCCAGGGTCATCTCATTCTCATAGGTGTTAGT
GGAAGTGGAAAGACTACATTATCCCGTTTCGTTGCATGGATGAACGGATTGAGAGTCTTC
CAGATTAAGGTTCATGGAAAGTACTCTTCGGAAGATTTCGATGATGACCTGAGAAGTGTG
CTCCGACGAGCAGGTTGCAAGGGCGAAAAGATCTGCTTCATTATGGACGAATCCAATGTC
CTCGACTCCGGTTTCTTGGAGCGGATGAACACACTACTTGCAAACGCTGAAGTGCCAGGC
CTCTTTGAGGGCGACGAGTTCTCATCCTTGATGACAGCCTGCCGTGAAGGAGCTCAGCGG
CAAGGCCTCCTTCTTGACTCTCAAGAGGAACTCTACAAATGGTTTACCCAGCAGATTGTC
AAGAATTTGCACGTGGTGTTTACCATGAACCCGCCTGAGGAGGGCCTTTCGTCAAAGGCA
GCTACCAGTCCTGCTTTGTTCAACCGTTGTGTTCTTAACTGGATGGGTGATTGGTCCGAT
CAAGCACTGTTCCAAGTTGGCTCAGAGCTAACTCAATCGGTTGATCTGGATAAGCCTAAT
TTCGTCTCGCCTGATAGCATTCCAGTGGCGTATCGCGAGCTTTCATTGCCTGCGTCCCAC
AGAGACACGGTCGTCAACTCCATGGTGTATATTCACCACTCCCTTCATCGGTTCAACCAG
CGTTTGCAGAAACAGCAAGGCCGAACGACCTTCCTCACCCCTCGCCATTACCTTGACTTT
GTTGCTCAATACGTTAAATTGTTCAACGAGAAGCGCGAAGACCTTGAGGAGCAGCAGCGC
CATCTGAATGTGGGTCTGGAGAAACTTCGCGACACTGTCGACAAGGTCAGCGATTTGCGA
GCCAGTTTGGCTCAGAAGAAGACCCAGTTGGAGAGGAAGGATGCTGAAGCGAACGAGAAG
CTGCAGCGTATGGTTGCGGACCAGCAGGAGGCAGAGCAACGGAAACACACTTCCCTCGAG
GTGCAAGCCGCTCTGGAGAAGCAAGAGAAGGAAGTCGCCTCGCGAAAGGAAGTGGTACTT
GGAGATTTGGCTAATGCGGAGCCTGCTGTGATGGAAGCTCAAAAGAGCGTCAGCAGCATC
AAGCGTCAGCACCTCACTGAGGTTCGATCAATGAGCAATCCTCCGGCCAGTGTCAGACTA
GCCATGGAGGCTGTCTGTACTCTGCTTGGTCACAAAGTCGTTGGTGACTGGAAGGCTGTC
GGGTCTATTCTTCGAAGGGAAGACTTCATTGCTAGTATCGTCAATTACAACAACGAAAAG
CAGATGACTCGTTCCCATCGCACTAAGATGCAGAACGAGTATCTCTCTAAGGAGGATTTC
ACCTACGAGCGAGTTAACCGTGCCAGTAAGGCATGTGGTCCCTTGGTTCAGTGGGTTGAA
GCACAAGTCAATTACTCTGCTATCTTGGATCGCGTTGGACCTTTACGTGAGGAAGTTGAC
CAATTGGAGGAGGCGGCTCTTCAAACCAAGGCCGAGGCCCAAGCTATTGAGAACACTATC
AAGGGTCTCGAGAGTAGTATTGCGGCCTACAAGGCTGAATACGCTTCCTTGATTAGTGAA
ACCCAGGAGATTAAGACTGAAATGTCTCGGGTCGAGTTCAAGGTGAATCGAAGTGTGCGC
TTGCTTGATAGTCTCTCATCTGAGCGTGTGCGCTGGGAGGACGGCAGCAAGTCATTTGAG
ACCCAAATTAGCACTCTTGTTGGAGATGTGCTCATCGCCTCTGCATTCCTCGCCTACGCA
GGTCTTTATGATCAGCAATTCCGTAAGGCAATGATTGACGATTGGGTGCATCAGCTGGGC
CAGTCCGGCATCCAGTTTAAGCCACATAACCCTATTACGGAATACCTTTCCAATGCGGAC
GAACGTCTGACCTGGCAAGAGCACTCTCTCCCCGTCGACGACCTCTGCACCGAAAACGCA
ATTGTTTTGAAACGATTCAACAGATATCCCTTGATCGTTGACCCCTCTGGCCGGGTTACA
GAGTTCCTGCAGAAGGAGAGCAATGAGCGCAAGCTCACAGTTACTAGTTTCTTGGATGAT
TCCTTTGTCAAGCAACTAGAGAGTGCCTTACGTTTCGGAAACCCCATCCTCATCCAGGAT
GCTGAGCATTTGGATCCAATCCTCAATCATGTTCTCAACAAGGAGTACCAGAAGACGGGA
GGCCGTGTCCTTATTCAGCTTGGCAAACAGGAAATCGATTTCTCGCCGTCGTTCAAGCTA
TTCCTCTCGACGAGAGACCCGTCTGCTACATTCCCACCAGACGTTTGTAGTCGAACAACC
TTTGTCAACTTTACAGTCACTCAAAGCAGTCTGCAAACTCAGTCATTGAATGACGTTTTG
AAATTCGAACGACCGGATGTTGACGAGCGACGAAACAATCTCGTCAAAATGCAAGGTGAA
TTCAAGGTTCACCTCCGTCAACTTGAGAAACGCCTGTTGCAAGCGCTGAACGAGTCTCGT
GGTAACATTCTCGACGATGATAACGTCATCGAAACACTTGAGACTCTCAAGAAGGAGGCT
GCAGAAATCTCCAAGAAGATGTCGGAGACTGAAGGCGTGATGTCCGAGGTGGAGAATGTT
ACCAACCAGTACAGCATTATTGCTCGTGCCTGCAGTGCTGTATTCGCGGTTCTGGAACAG
CTTCACCACATCAACCACTTCTATCAATTCTCTCTTCAGTATTTCGTGGACATCTTCAAC
TCTGTTCTCTACCAGAACAAGCGCCTTGCACAAGAGAAAGACCACTCTGCGCGCGTCCAG
ATCATTATTCGCGATCTCTTCATTACCACGTATCAACGAACTTCCCTTGGTCTTGTTCAG
AAAGACCGCATCACCCTTGCAATCCTTCTTGCTCAGGCTACTCCCTTCGCAATGGACAGG
ACTATTCTTGATCGTATTTTGGATGAGTCTGTCGAAGACGCCGACCTGTCAACAACAGGC
ACAACGCGCGAAGAAGTGATGAGCAAGTTGAACAACATGTCTCTATTCAGGGAACGACTG
TCCAATGTCACCGAGGACCAGTGGGACCGATTCTTCACCGAAGAACTCGCGGAGAATGCT
GTTCCAGTTGTCTGGGACGAGGGTACTTCGCATCTTGACCAACTGCTTCGATCTTTGCTG
CTTGTTAAGCTGTGCCGCATGGACCGATTTGTCCCCACCGCCGAGCGTTTCATCGAGGCT
GTGTTTGGCCGTGAGTTGTTCGAGGGTAGTAGCGACTTGAAGGATGTTGTCGACCAAGTC
ACAGCAACCACCCCCATTTCCCTCAGCTCCAGTCCTGGTTTCGATGCCAGTTACAAGGTC
GATGCCCTGGTGCAACGAACAAATGCAACATGCGCCAACATTGCTATGGGTTCGAACGAA
GGTCTTGAGAGTGCCGACAAAGCAATTAGCAATGCCGCCGCAACAGGTAACTGGGTACTT
GTCAAGAACGTTCACCTTGCTCCCTCTTGGCTGCAGAGCCTCGAAAAGAGATTGGATTCA
CTCAAGCCCCACAAGGAATTCCGTCTCTTCCTCTCCATGGAATCGAGTCCCAAGATTCCT
GTCAATTTAATCCGTGCCTCGCGCGTCTTGATGTTCGAACAGCCTGCTGGTGTACGCGCC
AACATGAAGGACTCTCTCTCTTCTTTGTCTGATCGCGCTAGCAAAGCTCCTGTTGAGAAG
GCTCGCGTTTACGTCTTACTCTGCTTCCTCCATGCTGTGGTCCAAGAACGCCTTCGCTAC
GCGCCTAGCCTGGGATGGAAGGGTTTCTGGGAATTCAACGACAGTGATTACGAATGTTCT
GCTTATATCATTGATCACTGGGTGGACACTGTCGCTCAAGGCCGTTCAAATGTTGCCCCC
AATAAGTTGCCATGGGAGATGATTCGCACCCTTATTGCGGAGATGTATGGCGGCAAGATC
GATGATGCCGGTGACTACCAGCAGCTTGAAGCCCTCGTGAGCAGTTTTATCACCGCTGCT
GCTTTCGAGGACGAGTACAAATTGGTCTCCGGCGTTGAGAAAGACCACCTTCTTGCTCTG
CCCAGTAGCACCAGCATGCGTGATTTCGTTGCCTGGGTCAATAACCTGCCCGAGCGTGAA
CCGCCCACCTACCTCGGTCTCCCTGCCAATGCCGAAAAACTGCTACTTGTTGGCCATGGC
CGCAAAATGATATCCGACCTATCCCGGGTCACGACTCTGCTGGATGAGGGTGAGCAGCTG
ATGGTGGATAATTAA
>g376.t1 g376   scaffold_1:1000113-1003352(+)
ATGGCTGCTGCTCAGAGTGGAACCGAGTTGCATGGCGAGCCCGACATGAAGCCAACCTCC
GGACCCGAAGACGATAACCAAGACCAAATCGGCTCCAACGGCTCAACTCCGACAGGCATC
GCAACTCCTCAACCGGATCCTGCGGACAAACGTCTGCCTTCAATCATGCATAACTACTTT
CAGGTTGGTTCCTCCTCCGGTGATCAGAAAGATAAAGAAGCAACTTCCGATGGTCAGCCG
CGGCTGTGGTCATGTCTTTCGAAGCCCTTCTCTGCGGACCCCCACTCAGACACCCACCAA
CCCCACCACCAAACCCAACATGACCATTCTCATGCCTCCCCCGATTCCTTCGTCATGATA
GAATCAGAGGAGGTGTCTGATCAAATGGATGATCTCCCACATCACCACAATTCTATCCCT
ACTCCCCCTCATTCCCTATTGCAAACGGAATCCGACGAGACGGGACTCGACTCGAGTCCA
GACACAAGAGTGTCAATTTACAACACTCTGAAAAATTATCTCGCTCCATCTACTCGCTCC
GAGAGTCCTTCTCCCTCTCGTCGGCAGACTTCCCTGCCTGTCTCGAGCGTCTCGGATGAC
CCCGTACTTGCCACCCATTTCTTCAACCCTTCTCTTCCTCCTGCCTCCAATCCGTTACCT
TCCCTTACCGATCCATCTCCATTACCGTCGCACGGCGAGAAGTCGCTCGTCAATATATTT
TCAGAAGAACTTGCCAAGCTGACTCTCAGCGCACCCGATGGGGTGTGTTTCAAGAATACT
CCGCCATTGACCCCCCGTGCAATGTCAAACGAAGATCAATCAGCGGACAAAAAATCCGTC
ACTTCGGCTCCTCGCGAAGTCGATGAACCTGAACCCACCCAGCAAACCACCCCCGATGAG
ATGGAATCCTCCACCGACGAAATCACGATGAAACTCGACGAAGCATTCCCCCGCGAATCC
TCAGCATCCCCATCCAATGGTCCCCCCGTAGGATCTCTGAAGGGGAAACTATCCGTGAAG
ATTTCTGAGGCACGAGGATTGCGTCCCAGCTTCGACCCATACGTCGTTTGCGTTTTCGAG
TGGAACGAATATATCTCAAAGGGTGCTCGCGATGGGGAAGAGGAAAAGAAGCGACGTCAG
ATGGAATCCGATGCCGAGGCTGGTATGCCCATGGCCATTCCAATGAGAAGTCGCCAGAGC
AGCCACAACAGTGCAGTCGATGCCAATCACAAGGGCAGATCCCCCGTGACCGATCCCCAT
TGGGATCACGAGGCCACATTCGATGTTCTGGGCGACCAATCCGAAGTCGATGTCACCGTC
TACGATCGCAGCAACCAAGAGGCCTTCTTAGGTCATGTTCGTCTGAGTATTAACCTAAGA
GAAGACCACAGCCGACTGGAAGGGTGGTTCCCGCTGGTCGCACGCGGAGCTGGAGATAGC
CAGGTATCAGGTGAAATTCACCTGCAGATGCGATTCGAGATGACGGACCGCAAGAATGTC
GGCCCCAACGATTTCCAGATTCTTAAGCTTATCGGCAAGGGAACCTTTGGTCAAGTCTAC
CAGGTTAAGAAGAAGGACACGGAACGTATCTACGCCATGAAGGTGTTGTCCAAGAAGGTC
ATCATCCAGAAGAAAGAGATTGCACACACACTTGGAGAGCGTAACATTCTGGTACGGACC
GCCATGGCGGCCTCTCCATTTATCGTCGGCCTCAAGTTCTCCTTCCAAACACCGACAGAT
CTCTATCTAGTCACCGATTACATGTCTGGTGGTGAGCTGTTCTGGCATCTTCAGCGTGAG
GGTCGTTTTCAGGAGGCCCGAGCGAAGTTCTATATTGCCGAATTGATTTTGGCATTGCAA
CATCTCCACGATCACGACATCGTCTACCGTGACCTGAAGCCAGAGAACATCCTGCTTGAT
GCCAACGGACACATCGCGCTCTGCGATTTCGGCCTTTCCAAAGCTAATCTCACCCAAAAC
GACACTACCAACACATTCTGTGGTACTACCGAATACCTAGCCCCCGAAGTGCTACTCGAT
GAGCAAGGCTACACCAAAATGGTCGATTTCTGGTCGCTTGGAGTTTTGGTTTTCGAAATG
TGCTGTGGCTGGAGTCCGTTCTATGCCGAAGATACTCAACAAATGTACAAGAACATTGCT
TTCGGCAAGGTGCGATTCCCTCGCGATGCTCTTAGCACTGAGGGAAGGAACTTCGTGAAG
GGTCTACTCAACCGCAACCCCAAGCATCGTCTGGGTGCCGAGGGCGATGCCAAACAGCTT
ATGGAGCATCCATTCTTCCACGACATTGACTGGGATGCGCTCTGCCGCAAGCAAGTGATT
CCACCATTCAAGCCCAAGCTGCAGTCCGATACCGACACCTCCAACTTTGACCCCGAGTTC
ACTAATGCGTTGGAGAACAACAACTCGTTGAATTTGCGCGCAGCCGCTTTGGCCAACGGT
CTCATGCCGGGTTCCACACCCCTCTCCCCGGGTATGCAAGCCAACTTCAAGGGCTTCACC
TTTGTGAACGAGAGCTCCATCGACCATCATCTCAAGAATGAACCCGATGAAATGGACGAG
GACTCGATCCACGATGGGGCCTGGCAACGCACCCATCGCCCAACCAATTCAACCGATCAG
CGCATGAGCGGCATTCAAAAGACTGCCGATGGCACTGAGCCTGGGATTTTTAACGTTGAC
GACAACTTTGATATGTGA
>g187.t1 g187   scaffold_1:494106-494453(+)
ATGATCAATCTCCTTGACTGCTGGAACGTGGGGAAGGAGCCCGGCCTGTTTCGCAACAAC
GCGAAGCTAGAGCAGTACACTTGGGCAACCGGCAGATACTTTCGCCTCCTAGAAGTGAAA
CTGCGACACTGCGAGGTACTCATTTTCCCAGTGGCGCAACAGGATAAAGTTCTTCGAGTC
CTTCTGAGTGACATGGTTCGAGGGTATGCAGCAGGGTCTACTACAGAAGCCAATATCCTC
GAAGCAAGCGGGATTTCTGCTTCCACTGTCACTACTGATTTCCTTTACTGGTTTCAACTT
CTAGCCTTGGTTAAGAACATCTTCTCAATCCAATTAAAACTTGTCTAA
>g985.t1 g985   scaffold_1:2655084-2656924(-)
ATGTATTCGGCGATTGATTTTGCAACGAATATAGCACTTTCAGTGGCAGTTCTCTTTACT
TCTCGCTTTCTCTGGAATTACTTCCGGTCTCCATTGAAATCATTCCCGGGTCCCCTTCCT
ACCAGCTTCACCAACATCTGGAGATTTTTAGATGTCTTTCGTGGGCGTTGCGACATAACT
CAGAATGCTCTTCACCGTAAATACGGCTCTGCTGTTCGGGTAGGACCGAACATTCTCAGT
CTTTCCGATCCAAATCTCATCAGCCAAGTTTATAACACCAAAAGCCCATGGCTCAAGAGT
TCAATGTACAATGTGAACGATGTTGTCGTCTCTGGTGTCCGTCTCAGCAATCTTTTCTCC
ACCCAGGACGAGAAGTGGCATTCAACTTTTGTTCGTCCTGTCAAGAGCCTGTACTCTATG
AGTAGAGTTCAAGAAGTCGAAAGCAATATGGATTTAACGATCAAGTTGTTTTTCGAAAAG
CTCCGCGCAAGATTTATTAGCAGCAATCAACCTTGTGAGATGTCCGATTGGATTAACTTT
TTCGCTTGGGACGCAATGAGTCAGGCTACCTTCTCTCAAGATCTTGGAATCCTTGAGGCT
GGAAGTGACTATAAAGGGTTCCTTGCAAATTCCGACAGAACACTTGACTATTTCTCCCCG
GTTTGTCAAATTCCTTTTTTGGATCGGCTTTTTGACAAGAACCCAATAATGCGCATCGGT
CCTCCAACATTTGGATGGGCTAATATCTTCAGCCTTGAACAACTTCAAAAACGGTACCAG
GAGGGCAAAAAGGTAAACAAGCAAGACTTCCTTGCTAAATTCCTAGAGATCAAAGAGAAT
AATCCAGAGCTGGTTGATGACAATGTTGTTATCCTCTGGCTTTTGTCAAATGTCCTCGCA
GGAAGTGATTCCACTGCCTATACAATGTGTGCGGCAATCTACTATGTTCTGAAGAACCCT
GAAGTTCATAAAAAGCTCTGTGCCGAACTCCGTGGCGCTCGTCTGTCTCTTCCTGCCAAG
TGGAAAGATATTCAAGGATTAAAATACCTAGGGGCCGTGATGCGTGAGGCCATGCGCATA
CACCCAGGTGTTGGTCTTATACTCGAACGAGTTGTTCCTAAGGGCGGTTTGTCCCTTCCC
GATGGCCGCTTTGTGCCAGAGGGGGTAACTGTGGGAATGAATCCTTGGGTGATTAATAGA
AACGAGCAGGTTTTCGGTGCCAACCCTGATGAATACATCCCTGAGCGCTGGCTCCAGGCG
TCTGATGAATCTGATGTGGCATTTGAGGCACGATTTTCTAAGATGAAAGGCACAGACTTT
ACATTTGGCGCTGGATCACGCACATGCATAGGAAGAAATCTGTCACAGCTCGAAAGCTAT
AAGCTTATTGCAACCCTATTCAGCACTTTTGATATGGAACTCCCTAGTCTAGATCACGAG
TGGAAAGTGAGAAACTCTTGGTTCGTGAGACAAAAGGATTTACCAGTTCATTTGTCAGAG
CGTAAGGATGGGGCGGTTTTTTTCTGA
>g537.t1 g537   scaffold_1:1450423-1452388(-)
ATGGACGTCAATCATATCCCGAGTGGGACCCCAGCACCCTATGGTCGTGCTTGTACCAAC
TGTTCTCGCGCTAAAAGCAAATGTATGCTCTTAGAAAGAGGACCTGGTTGTGAGAGATGT
CAGCGCTTGAAAAAGGACTGTCGGCCGTCGCCGACAGTACGAAAACGAAATGGTCGATCT
TCAGCTTCTAGAACTGCACAGCTTGAAGCCAAGCTCGACAATATCGTATCCTTACTCCAA
ACTACCGGAGGTACATCTAGTATTCCTGCAGATTGGGAAAACGCCACAACAAATCCCATG
CCTGCACAAAATCCTGCATCTTATCTGCCAAAGACGGATCACCCCATGGTTACCCCACCT
GGTATGCCGTCGCCTGTGCCATCCTCATCAACCGATTGTCCGATAACCGATGTCTGCAAC
TCCCTCCAGCTTAGTCCAGAGAATGCTGAAAAAACACTCCGGAATTTTCGCACTCATAAC
ATGACATTTTTACCCTTTATTCATATACCTTCACATATAACCTCCCAACAGCTCCGCGTC
GAGAGACCATTTATTTGGCTGACTATAATGGCTGTCTTAACCCCCTCTCTCGACAGAAGA
GATATCATTTTTGCCCAAATAACTAGCATTATCCACCAAAAAATCCTCGTTGAAGTTGCT
CCAAGCATGGATATGCTTCTCGGGCTTATGGTATTCATAACATGGACGACCTATACTAGA
CGCCCATTTCTTAATTTTTACTCGCATGTCTTAATGGGACTTGTCTGTGACCTCGGAATC
AACCAGGCAATACCCAAGGAGCCGTCGACAATGCAAGCCTTTAAATGTGCCGTTGGCTGG
AAACAGCCCATGGCGACCTTGAGAACCATAGAAGAACGAAGGGCTGCACTTGGCTGTTTC
TTGATTACATCTTGTGTCGCTTTAACAATGTTTAGAATTGATGCCCTAAGATGGACTCCT
CACATGGAAGAAAGTCTTCAAGTGCTCGCTGATACCAAAGAATGCCCAGAGGATGAAATC
TTGGTCACGCTTGTCAAGATCCAATTAGTGATGGATAAGGTACACCATCTTAGACGAGAC
GGAGATTGGCAGTTGCCCTCGTTGATGTATACCAAGTCCTTCCAAGCTCAATTGGAATCA
GTAAGAGAACAAATTCCGCCGCATCTCAAACAACACAACACCGTGCTGCTGTATATAAGC
ACAGCAGAATTTATCATCCATGAATCCGCCATTAAAGATGTCTCAACGCCAAGTTCACCA
GAGCTGCATCGACTTGAAAGTCTCTGTACATGCCTTCATGCAGCCAAATCCTGGTTTGAT
GTCTGGCTTAGTATACCAGGCGAACGTTACCTTGGTATACCATTCACCATCTTCTTTCAG
TTTTCAAGGGCTCTAGTCACACTCTACAAATTATCCACCCTCGAGGACCCGGCTTGGGAT
AAGAGCATGGTCCGAAACACCGCGAATATACTCGAAATCCTCGATCGCATTGCTTACAGC
ATGAAGATATGCGCAAACGCGCTGAATGTGGATGATGCAGAATGGAATATTTTCGAAAAA
GGAACGAAGATGGCACAATCAATTAAACAAGGCTGGGAGCCAAAACTCATGGAAATATGG
TACCCCAATGTACCAGCAAATGACCTGGGAGGCGAATTTGTGGCGTCCAGCTCTGCTCTT
GAGCCTTTACCGATGAATGGATTTGATGATGTATGGATGATGGAAATTTTTGGATCAATG
GGATAG
>g923.t1 g923   scaffold_1:2478295-2479635(+)
ATGAGCACCCCAGACCCTCTCCTCAGTGAGCTTTGCTCGATATGTCATATCAATCCCCCC
AAATACCGCTGTCCACGCTGCTCTACTCGAACCTGCTCTCTCCCTTGTACAAGGCGCCAC
AAACTCTGGTCCCAATGCAATGGTGTTCGCGATCCGGGCGCATATCTCAAACGCAGTGAA
CTCGCCACCCCGGCCGCCTTCGATCGGGATTTCAACTTCATTTCAGGCATTGAGCGCTCA
CTCGAGCGCGCCGAACGCGATGCCGAGAATCGTGGGATCGAGCTTGCGCCAGCAACGGCA
GAGGGGTCTGAGGCGGTGCCTGGAGAACAGGCGCAAAATCAAACTGTTGGACAAAAGAGG
AAACACCCCGGCCAAGGGCTGGTCAAGGGCGAGGCGGGTTTCTTGCGTGGAGCAGAGGCC
GGAGGAGTGAGAGTTGTAAGGGCACCTAGGGGAATGTCGAGGAATAAAGCAAACGGATCA
AGGTGGAATCCCAAACATAAATGTTTGACTTGGTCTGTCGAGTGGATTCTAGCGACTGGG
GAGAAAATGGTTAGAAATTGCCTGGAGATTGGAATTCTCTCTGAGGCTTATGACCGAGCT
TTACCATTGCCAAAGGAGGAAAGACCGGGCCTGAGGACAGCAACGCATCAAAAGGAAGAC
ATTTCGACCAATCTGGAGAAGTCGACCGTTTCTACAACCCCCGAGGCTACTCCCACCACC
GATCCGTCTAAGGAACAACACCCTGCACAGGCACCAACCTTGGAGACTGCCGAGGCATCA
GCAGAGAAAACAAAAGAGGAATCGTCAGAACGACCAATTTGCCCACATCGTGACGTCTAC
TTTTATATTCACCGTCCACAAACAAAGACAAAGAAGCCAGTTCTGGCTGCCTTACCTCCG
TCAGCAACGCTCAACTCCGTCCTTCGCGGGCGAACAGTTCTGGAATTCCCGACCATCTAC
GTTCTACCAAAATCCACGGAAGAACTACGCGCTGAACAGGAAGACTCTCAATTCATCCTA
GAAGCGGACTATTTACAGACTGCTGATCCCGAGGAGATTGGCGATAATTTAATTGAGCCG
GAGGTGGATGGCACAGGAGCAGAGGGCAGTGCAGCATCTGATCTACAGGATTTAGATGAG
AAGAAAGTGCTAGAAGTTCTCAAGCAGGATCTCTTCGAACCGGTTCCAGAAGGGGAAGTA
TGA
>g1125.t1 g1125   scaffold_1:3042784-3044414(-)
ATGGAGTTGATCTCGAAACTATGGGAGCTCGATAGCCTGGAAAGCGCAAGGGCCTATGTG
ATAAGCCTTGCAGGAAAACCAATTAATTTACAAAACTTCACAAATAATAAATTCTACGAT
CCATGTGAGCAAAGTGGTTGGATAGAGTCATTTGATCCTCGATCCGGGAAACTTCTCGCC
TATATCCCACGAAGTACCGCTGCCGATGTGGACCTTGCTATCGATGCAGCTACCAAAGCA
TTCCAGACTTGGTCCCAAACTTCTCGACAAGAGAGATCGGATGTTTTATTACGTATCGCG
TCTGTTATATCGGACAAGAAAGAGTTATTTTCGACGTGGGAAAGTATCGACCAAGGAAAA
TCACTCGCTCGAGCAAGGATAGAAGTTGAACGTGCAATTTCAAACTTCCGATATTTCGCC
ACGTATATTTTGCATGACGAGGGATCTGTTCGTTTCGTGGATGGGCACCAGAGCACTTTA
ATCTACGAGCATCGGTCGCCTGTGGGGGTTTTTGGGCTGATATCACCATGGAATATGCCC
TTATACCTTCTTACATGGAAGATTGCCCCCTGCATCGCGTTTGGATGTACAGGTGTGGCC
AAACCCAGTGAGATTACCAGCATCTCAGCATTCTTACTCGCAGAAGCACTACGACAAGCA
AATATTCCCCCCGGAGTTATAAACATCATATTTGGGGACGGTCCCGAGACAGGCTCGGCA
TTAGTTAGAGATCCCCGTATAAGAGGGATATCTTTCACCGGTGGAACTGAAACAGGCATC
AGAATTCGACAAGAAACGGCCTCTGATATCGGCAAACACGTTTCACTCGAGCTTGGCGGG
AAAAATCCGACGTTGATATTTAATGATGCTAACTTGGAGCAAGCAGTTTCTCTGTCTGCA
TCGGCTGCGTTTGAGAACAGCGGGCAGATTTGTTTATGCGGCTCTCGCATCTATGTACAC
AATGCTATTATCGATAGGTTCATACCTGCATTCGTGGAACATGTAAAGGAAAACTATCAA
CTTGAACAATCTATCGGGCCGGTTGTTTCACGGCAACATTATGCCAAGGTTCGTTTTTAT
CTTGAACAGGCTCGAAAAGAAGGGGCGACTTTCATTGCCGGTGGGATACCAGAAGAAGAA
CCTGAAGATGGTTATTGGATAACTCCAACCGTGCTCGGTCATCTTTCTCCCAATAGTCAG
GTGATACGCGAGGAGATTTTTGGGCCAGTCGTATCGATTTCTTCATTCGAGACGGAGGAA
GAGGCGATTTTCTTGGCTAATAATAATCCAAATGGGCTATCTAGCGTCCTTCTTACCCAG
GACGTATCTCGAATGCGGAGAATTGGGGAGCGAATCGATGCTGGATTGGTATGGGTGAAT
TGTTGGCTAGTTCGGGAGTTGAGTACCGCTTTTGGTGGAATGAAGTCATCTGGAGTTGGA
AGAGAAGGGGGTGCACATAGTCGGGACATTTTCACAAATCTTCGTACGATCCATGTCCAT
TGA
>g455.t1 g455   scaffold_1:1218580-1220777(-)
ATGGTCCAACTCGCCCACATCTTCAAGAAAGACAAGGACAAGGACAAGGAAAAGGACCAA
AAGGATCAAAAGGACCATAAGGATCATAAAGACAAATCCTCAAAGATCCGTCAGAAAAAA
GATATTTCCATCTCTCCTCCCGCTTCTCCTCGTTCTTCTCACTCCGCCGCGCGCAAGTCG
TCACCTTCTAAAAAGTCCCCCTCCAAGTCTTCTCCCACCAAGACTACTCGATTCTCTCAC
AGTCACTCTTCCTCCACTTCGACCCCGACCACTTCTACTTTCAAATTCCGTCGGTCTTCG
AGAGACCAGGATTTACACCCTCTCAATCTCCCGCCCGACGAGTTACACCGTCGTCTTTCG
GCCATGGCGGACCAACGCAGTTCCATGGACATCGATCCTCAGGATGTTCAAATGAAGAAT
GGTGTCAACGGCGAGGAGAGGAGTCCTACTCCTCCACCACACAAGTCTACTGGCACTTCA
GATGAGGCTGAGTCCTTCAAGTTGGCCGGTAATAAGTTCTTCAAGGATGGTAACTACAAC
CGGGCCATCGAAGAATACAACAAGGCCCTCGAGATTAATCCCAGCTCATCTGCTTTCCTC
TCCAACCGAGCCGCTGCTCACATGTCCGCAAGGAACTACCTGAATGCCCTTGAGGACATC
GAGCGCGCAAACGAACTCGACCCTACAAACCCGAAGATTATGCACCGTTGGTCAAAGATC
CTGGTTAGTCTCGGTCGGCCGACCGAGGCTCTGGACGTTCTCTCTCGCGTCGAGCCCCCG
GCTACTGCGACCGACCGGGCTTCCGCCGAGAACATGCTTAAGTTCGTTAAGCAAGCTGAA
GAGACCTTGGCTGAAGACCGTGGTGGCTCCATGGCCATTTTCTGCCTGGACAATGCCCGA
AAAGGCCTGGGTTTGGGTGTGAAGGAGCCAAGGAAGTGGACGCTGTTGACCGCTGAGGCG
CAGCTGAAGATGAACAACAGCAACTCTTTGGGTAAGGCCCAAGATATTGCTATTCAATTG
CTCCGCGAAAACAGCCAAGACCCTGATGCCATGATGCTCCGCGCACGTGCTTTCTACGCC
TCCGGTGAGACCGACCAGGCCCTCAAGCTGCTGAAGATGTGCCTCGGGCTGGACCCGGAT
ATGAAGCAGGCTATCAAGCTCCTCCGTATCGTGCAGAAGCTCAGCCGGACAAAGGACGAG
GGTAATGCCGCCTTCAAGGCCAAGGACTACCGCCGCGCTATCGATCTCTACTCCCAGGCC
CTGGAGGTCGACCCCACCAACAAGGATATGAATGCCAAGATTTTGCAGAACCGTGCTCAG
GCCTACAACAGTCTGAAGGAGTACGAGTCCGCTGTGCAGGACTGCACAGAGGCCCTGCGT
CTGGACCCCGGCTACGTCAAGGCGATGAAGGTTCGTGCCAAGGCCCATGGCCTCAATGAC
AACTGGGAGGAGGCCGTCCGCGATTATAAGAGCGTTGCCGAGAACAACCCCAGCGAGAAG
GGTATCGCCGAGGAGATCCGTCGCGCCGAATTTGAGCTCAAGAAGGCCCAGCGCAAGGAC
TACTATAAGATCCTTGGGGTTGGCAAGGACGCCTCTGAGCAAGAGATCAAGAAGGCCTAT
CGTAAGATGGCCATCCAGTACCATCCTGATAAGAACCGTGATGGTGAGGCTGGTGACGAG
AAGTTCAAGGAAGTTGGTGAGGCCTACGAGACTCTGATTGATCCTCAGAAGAAGGCCGCT
TACGATAACGGAGACGACCTTATGGACCCCGCTGATATGTTCGGCGGTGGCGGTGGCTTC
GGCGGTATGGGAGGCATGGGAGGCATGGGTGGTATGGGAGGAATGGGCGGTATGGGTGGT
ATGGGTGGTATGAACGGTTCCCACATCAACATCGATCCCAACATCCTGTTCAACATGATG
AACGGTGGCGGCGGTGGTGGCTTCGCTTCCGCCGGCGGCCACCCCTTCGGAGGCCAAGCT
CGAGGCGGCGGCGGTGGTGGTGGATTCCCTGGTGGATTCCCCTTCTAA
>g781.t1 g781   scaffold_1:2112561-2114913(-)
ATGGCGACTGTACTCGTCCAGCAGCATACGCTGCATCACTCAACCCCGCCCCCATCACCA
ATCCCCTCAGCACTGAGCGTGAATCGACGACCCAGTCCAATCCCCAATAAGCATATCCCC
GTGTGTCCGACAGGGCCATCCCCAGCAGATAGCTGCCCCGTGGAACCTCCCATCCCGAGG
AGTTTCCCCGACCAGCCCTCCTCTCTCTTGTATCCCCCGGATTCATTCGTGCGGATCTCT
CGTTTGCCATCCCCCACGGTTTATTCCCTTGATGGAGAGACTTTGGCTGCTGCATTGAAC
CATACAGCATCACAGCCCATGTCGGACCCTAGCCAAATGTTCCCTTGGCTCCATGGGCTT
CACCCCGATAATCACTTGCAGCTCGGCTTCTTTTCAACCCGCAAACGAGCTTCACGCCGA
ACACCAAAATGCTGGCGAGGTATCACAGTCGTTAAGCTTGGTGGCGATTTGACTAGAGCA
CGCATCAAGGGTGCCGTTTGCGCAAGCGAAGTGTTGTCCCCTTCATCGCGATTTTTGATG
GCAGATCCGCCGGAGGGTTTCTCAGTGCGAAATTTCCAGATACAGACCGCCAAATTAGCT
GCCATGTCGGACATCGTGGTGTACGCTGAAGATGGAGCCAGCAGGTCTGAGCTTCTTGCA
CTAGCAGAGGATTTTGCTTTCGCACAACAAGCATGGCGGATGAAACATGATTCCACCCAG
GAACGGCCATCCTATAACACCTTTGTCGTCACAAGTAGCTTTGCCGACTTTGAGAAGAAG
TCCCCCAGCCTGGTAGCCATTGACGCAAAGGGCCATGTAACTGGCCAAGTGATGGACTTT
TTCCAATGGGAACGCACCGAGATGTGTACCATGTCTCAGGCTTCGGAAATATCAGCAAAT
GTGTGGTTGGGACCAACACCAGATTACTTACTCCGATCAGGTACCTGTGAGCCATCAAAA
GCGGATGACTATGATCTCTTAATCGAAGCAAGTGATCTTGCTAGCATTCCAGGCCCACGT
TTCCTGGGTATGGTCGATAAACAGCTCGAAGATGGCCCGCAACGAATGGAGTTTCCATCA
TCTGGGTCCATTGTCCTCCCATCTGGAAACACCCGTGAAGTAGAGGACCTCGTCAATACA
ATCCGTTGGATATATTATCTCGCCAATCCAGACGAGCCTGCAGAGGTTCCAGATCACGAG
GGCGACACCAGCATGGTTCAAACGGAAAGAAAACCTCGTAGAGTTCTTATCCACTGCGCC
GATGGATACACAGAGAGCTCTCTTCTTGCCGTTGCATATTTCATGTTTGCCGAAGGGGTT
CCAGCCCACGAGGCTTGGCTTAGACTTCACTGTGAGAAAAAGCGCAATTTCTTCACATAC
CCTACAGACGTCGCGTTTATCAGTCATATCCAACCACGCCTGCTTCAGGAAAGCCCAGTC
TCCCATGCGATTGATACATCGACCATGTGGGACCCACAGTGGTTTTTGAAGATGGACGGC
TCACTCCCGAGTCGTATTTTGCCATATTTGTATCTGGGAAATCTTCATCATGCCAATAAC
CCCGAGCTGTTGACAGAGCTTGGCATCAAACGTGTCTTGAGTATTGGTGAACCCGTTTCA
TGGAGCGATGCCGAACGCGCCGAGTGGGGCACTGAGAACCTGATGTATATCGACAACGTC
CAGGATAATGGAATCGACCCGCTCTGGCAAGAGATTGATCGTTGCTTAGAATTCATCGAA
CAAGGAAAACACGACGGTTGCGCAACCCTAGTTCACTGCCGCGTGGGAGTCTCAAGATCT
GCCAGTATTTGTATCGCTGAGGTCATGGCAACCAAGGGACTCTCTTTTCCCCGTGCATAT
TGCTTTGTCCGGGCTCGGCGACTGAACGTTATTATTCAACCCCATCTTCGCTTTGTCTAT
GAACTTCTTCAATGGGAAGAGCTTCAGATGAAGAAACGCAATGTCCCCATGAGGCGAGAC
TTAGAATGGGCATCTGTTGCCCGCGAAATTGCGCTATTAAACAAACCCTACTCGAGAAAT
TGA
>g110.t1 g110   scaffold_1:277463-279537(-)
ATGGCTGATTCCTTTACTTTGCCCTTGCGACCTGTTCTCGAGAAATCCGACCGTCCAGAT
ACTCTTCCCGTCGAGATCGCTCAGATCAACGAACAATGGGGTGGTTTTCGCGATGTCAAT
GAGGAGGTTCTCCTAGCGAAACTCGCTGAAGAGGAAGAAAGAGGTGGACCGGTTGAGTCG
GATGATGATGGTGACAAGAAAGATAATATGGACAGTACTGAGCGGAGGGAGGAGCTATAC
AAGCGGCGTGCGGAGATCACTCAGTTTGCGATGGCCTCTCATATGGAAACTATGTTCGCT
CTCGACTTTGTATCGCTGTTACTGTCCAAACATGCTCCCCGCCAAGCTGAAACCTCAATG
TCCGCATTCCTTAAACAAGTCGCCCCAGTTGGTTCGCTCAATTCTGAAGTCGTACACCCT
CCTCCCAAGCCGGACTCGGTGAACAAAGATATTTCAACTGTTTCGAGGGGTTGGAGGATT
CAAAACTTCAATTCCGCTGCCAATAAACTACTGGGCGCCGCTTCTCGACTTGAGAAGGAA
GTCGAGGCAGAGACCAAATACTGGAATGCCGTGCTAGCGATCAAGGATAAAGGATGGAAG
GTCTGCAGGTTGCCGAGGGAAAGACAATCTCTCGGTGTGCAATATGGGTTTATGGAAGCT
ACGCCTTCTTTCCGTGACCGCGGACTTGCTTCTTTGCGACGTGCCAACGATGGCAGCTTG
GTGTTGGACCAGGGGCTGGTCCCCTCGGGTTCGCGATTCGTTCGAGTTCGTGTCAAGCGA
GGATCTAAAATCACCGGCTGGACAAAGCCGTCAAAAGCTGCCTCCGACGATACAGATTCG
ATAGAGCAGCGTATCCTGCAAGCTCGTGATTCTGTCTTCGAAGATGAGCTGTTCCATGAG
CTTGTTCGAGAAGCTCGAGCAATGGCTAGCAGTGGCGTGACAACACGCCAGAATCTCATT
CAGATTCCAGCAGCCGATGATCTGGAAATCCTGCTCGATTTGGTTGATGCTAATGATGAG
AGTCTTGATGCTGAGCAAAACTCACCCAATACTGATAATACCCTCGCGGATGGTGTAGCC
CATTCTATTCGCATCTTGCTTTCTTTCGCTCATCGTCAAAACTTGCATCGACGAACACAA
ATCCCGCCACCCTTGACTCCTAAGAGACGGCCAAATCCCGAGTATCAGCTACTGCGTCCT
GCCCTCGCATATCTCCAGCATGTTTCACAGGCTCGCTATCTAGAGACATTCATCAATGAC
ATTTTCGGCACCTTGCGCTCGTCTGGCTTCCAATTACCTGATTTCACTGCCAAGATGTTC
ACCAGCTGGAAACCACCTCATCATCTCCCTTCCTTGAATGCACTTGAGGGTCTCGTTGCA
AGCTCTTTAAGGCCGGTAGAGTCTGTGTTCCAGGGAAATCTCTCTACGCCCAACAGTTCC
TTTACTGTGAGAATGCGAACTAGCATGTCATTCCCGCCTTTCGGCACGCATTACGATGTC
TCATTCAACCTACCATCCATTCCAGATCTCAAGTCTCCAGGAAACCTCAGCCTGAGAGAA
GAAGTTGAAGCTGCGGTGTCTCACCTCCTGCTACTTGATGTTGTGATGAAAATCTCTTCC
ACACAGTCAGACGAGACGAAGACGTCCGAATCAAACACCCCAGCCAAACGATGGTGGGAT
CCAATCCACCCTCATATGGGTGAATTACTCTTAGCCTACGACCATCCCGAAAAACACAAG
AAGATGCGAATTGTTCTAAGCCGAGACCAACTCTCCCTCGAAACCTACCTAGTACGCAGT
ATCGATGGGATCGGCATCGGCTCAGCCGAACTACGATCACAAAATACAGAAACAAAGACC
TGGAAACTACGCCATTCCGACGAAAGTCCCAATCAACAGTCCTCTGCTATGGACTTTGTG
CTGGCCGAAGCATCGACCTAG
>g949.t1 g949   scaffold_1:2549605-2553718(+)
ATGTTATCGCGAGTCGCTCGCCAGAAGAATGCGTTCTTCTACATTCGGAGGGCTAACGCC
CACCGAACATTGGGCGCATCCTCAACACTGCGTCTCCATTCAAACTCGACCCGACCAAGT
CCGGTAGCCATACCGCATAACTCGCCGACACCTGAACGACGTCGAAGGTCCTCATTTCAA
TCTCAACGTAACCTTGCCACAGCCACCGATCCGTCTACCTTCGAACACAATTCCTACATG
CCGATCAGCGACGCCACGATGAAACGCTTGTCCGCAGTCGATACATCTTCATTAGTTATC
ATCGATCAAATACCGCAGACCGAAGCGAAAGTTTTTCGGAAAATACGAGGCATGGGTGGT
GATGAAGATGAGATGCTCGCAAACTTCGATATGTCACTCAAGGTCGGCCGGTTTGATCGA
GCTTCTGCTTTGATCACGCGACTGAGCTCTTATAATCCCATGGGCTCACCTGAAAACATC
GCACTTCATAATCGTTATATGAAGGGAATGGTTTCGTACATGATCACAACTCGCCAGCCT
GAGATGATCTTGCCCTTGCAAAGATGGTTCGAAAGTGACATGCCGGCGGCAGGTGTGAAG
CCAGATGCTACCACTTATGCAATCATGATTCGAATGGCTTTGCGCATGCTAGATGGACCG
AAACGCGATCGATCAGTGCGCCGGTACTGGAACTTTGCCAAACAGGTAGACCTCCATGAG
GATCTTTTGGCTGTCGAAATCCTTACGGATCTTGATCTCGGGGAATTGTCCAGGATCTGT
TTCTCCGACTTGCACGAACCTGTGCTTGACCTCCCCCTTGCCGATGAATCTACACCTGAG
ATGATTGATAATGTTGCGGAAGTTTTGGCCGCGGAACAAAAAGGTCATGGCTTGTCTTCT
TTGAAGGAGTCTATGTCTCTTTTCACGGATGGATCCCGATTTACGGTACCCGAAAACTTC
CAAGGGACCGAGGAGGAAAAAATAGACCTACAAAACAAAATGCGCCAACAACAACTCGAG
GCAGATACTATTAAGTCTTCATTGAACCGCTGGCGTGCAGAGTTCGAAGCCAGATCTCAA
GCTGGTGTTGATGTGACAGCTGGGAAAAAGAGCATCAATTCCGTGATCAGTCAATGGCAC
GGTGATCTTGTTTCAAAGATCGAAGAAGAACTGAGACTTGCCGCGGAAGAAGAAGGGAAA
CCGATCCGTACCGAGGAACAGAAAAGGCGCATAGAATACTGCGTTTTCCTGCAATCTATG
AGCAGTGACCGTCTAGCAGCTTTGACTATCATTTCTGTCATGTCTACATTCACCCGTGGT
GGTATGGAGAAGGGTATCAAACTCTCCTCGATCGCTTCTACAATCGGCAAAGAAGCACAG
CAGGAACTTATTGCTCAGACTGTCCTCAAGGACCAAGCGAACGGGACCCCCCATCGCATG
AAATTGCTGAAGGAAATGCTGGCTGGCCGCAAGGGCAAGGATGGTCGATCAAGGTGGAAG
GCCGTAAGCGAAAGAATGCAGACCGAGAACGAGACTTTGTCTTGGACTCCTCGAGTCCAG
GTTCGGATTGGCGCAGTTTTGATGAGTCTGCTTCTTGAAGCCGGCAAGGTTCCTGTTCGG
ACCACAGACCCAAACAACAACAAAACGACAACGACGTTACAACCGGCGTTTAACCACTCT
TATCAAATTTCGTATGGGAAACGCTCTGGTCTTATCCACTTGCACCCTTCTCTTGTCAAA
ATGGCAGTACAGGAGCCCCCGGCCGATCTCCTCGGCCGCCATCTTCCCATGATCTGCAAG
CCGAAACCTTGGACCGGATCGAAGGAAGGCGCTTACATGGTTTACAAGAGCAACTTAATT
CGCTCCACACCGGGCGAGAACCTTCAGCCAAAGTATATCGAGGCAGCCTTGAAGGGAGCT
GGTCTTAAGGAAATTCGACAAGGACTCGATGTTCTCGGCAGTACAGGTTGGGTGATCAAT
CGTGATGTATTCAATGTCATGCTAGAGGCATGGAATTCCGGAAAGTCAGTCGCTACACTG
GCACCTCTGGAGCCTGATCTGCCTGTTCCACCAAAGCCCGATTCTTCTGCTGGCCCTGCC
GCCGAGAAGGAATGGCAATTGCGTATGCGCGAGATCGAGAACTTGCGGTCCGGCTTCCAT
TCGGTACGATGCTTCCAGAACTTTCAACTTGAGGTAGCTCGTTCTTTCCGTGATGAGACC
TTCTATCTCCCCCACAACATGGATTTCCGTGGCCGTGCATACCCGCTACCCCCTTACCTC
AATCAGATGGGTGCCGATAACTCTCGAGGCTTGCTAATGTTCAGCGAAGCCAAGCCCCTG
GGTGTTAGTGGCTTACGCTGGTTGAAGATTCAAATCGCAAACTTGGCAGGCTTTGACAAG
GCCAGCATGTCAGAACGTGAACAATTCGCAATGGATAATATCGATGTTATCATTGACTCG
GCCGACAAGGGTCTACATGGTGAACGCTGGTGGCTCAAGGCTGATGATCCTTGGCAATGC
TTGGCAGCTTGCATTGAGCTCCGAAATGCCTTGCGTTATTCCGACCCAACCGAATACCCA
TGCCGCCTTCCAATTCACCAGGATGGATCCTGTAACGGCCTTCAGCACTACGCGGCTCTT
GGTGGTGATATGATCGGTGCCAAGCAGGTCAACCTTGAGCCCTCCGACCGGCCATCCGAT
GTTTACACAGGTGTTTCCGAGTTCGTAAAGGCAGCTGTAACCGAGGATGCTGCTCAGGGT
ATCGAAATCGCCAAGATTCTCGATGGCAAGATTTCGCGCAAAATTGTTAAGCAGACTGTC
ATGACCAATGTTTATGGCGTGACATTCATGGGAGCAATGAGGCAGGTTCGTAAGCAGCTC
GTGGACCACTATCCTGAGCTTTCAAGCGAAACCAAGAAAACTGCTTCCTTGTACATCGCA
CGGAAGATCTTCGAGGCTCTGGGTACGATGTTCAACGGAGCCCACGATATTCAGTACTGG
CTTGGTGACTGTGCCAGCCGCATCACCCAATCGCTAACACCCGACGAAATCGAGTCCCTG
GCAAACCAGGCTATGCTACCAAAGGATTCCGGGAAGTCTGATTCCAAGAATCTGGATCCC
AGCAAGGCTTTCCGCTCAACCGTCATTTGGACTACCCCGTTGGGTCTTCCAGTGGTTCAG
CCTTACCGTACCCGAAAGGCGAGACGTGTATCAACTACGTTGCAGGATCTCAGCATTGTA
GATCCAAGCTCCAACGACGTGGTATCCAAACGCAAGCAGCTTCAAGCTTTCCCCCCTAAC
TTCATCCACTCCCTTGATGCCACTCATATGATGCTTTCTGCCAATGCATGCCACCAAAGA
GGTCTCACGTTTGCTGCTGTCCATGACTCTTTCTGGACCCACGCCTGCGATGTCGACAGC
ATGAATAGCATTCTGCGAGATGCATTCGTGAAGATGCACTCAGACGATATCATCGGGCGA
CTTGCGGCAGAGTTCCGTGTTCGTTTCGGCAAGAACCTGTTCCTAGGAAAGGTCAAGGTC
ACGAGCAAGATCGGCAAGTTGATTAAGGAACGCCGTCAAGGGTTGGCTAAAAACTCAAAG
ATCGTGGAGTTGCTAGATGAACATCGACGACAAACTCTCCTCCGGTCTAGCGATCCAGCT
CAGCAGGCCGAAGGCCAAGATATGGTCACTTCGGCTAGTATTTTCGAGAAAATGGGCGGA
ACCCAAGAAGACCTTGTCATCGCTGGCTCCCTGGGAGAAACTAAAGTAGGCCATGTTCCA
GAGGACATGTCCGTTGCTGAACGGCGACCAGGTGCCAAGGCTATTGATAATAGCGACCCG
GCTATTCAGAGTCTGTTCGAAGATATTGAGCTCATGGACTCTGAGTCAACTACCATGACC
GAGACCGAGGAGTGCAGCGGCCCAATCAAGAAATCTCGCAGCAAGAAGTATTCGGAAATC
TGGTTATGGCTACCCATGTCATTCCGCGATGTCCCTACGAAGGGCTCTTGGGATGTTTCA
CGAATTCGCCAAAGTGAGTATTTCTTCTCGTGA
>g862.t1 g862   scaffold_1:2308432-2309829(-)
ATGCCAAACATCGTGGTTTTGGGTGCCGGTGTATCTGGCCTGACAACTGCCTACCTTCTT
TCAAAGGATCCGGCCAATAAGATCACTGTGCTGGCAAAACATATGCCCGGCGATTATGAT
ATTGAATATGCTTCACCATGGGCTGGCGCCAATTACATGCCAGTGGGAAAAGAGGGAAGT
GATCATGCACGCTGGGAGCGAGAAACCTGGCCCCATTTGAAGGAAATCACAGAAAAACAC
CCGGAAGCGGGAATTCACTTTCTCGGCACGCTGATCTACAATCGGAAGAAGGACCAAGAG
TCAGACACTGGCAAATGGTTCTCAGAATTGGTTCAGCCAAACCCTTGGTATAAAGACGTT
GTCCCTGACTTTAAACCAATTCCAAGCGAGAAGCTTGCTCCCGGTATTGACAATGCCCAG
GAATTCACATCCGTTTGCATTAATACAGCGATCTACTTGCCCTGGTTGGTCGGTCAGTGC
ACCAAAACAGGCGCAGTGTTCAAGCGTGCCGTGATTAAGCATATCGCGGATGCGGCAAAC
GCACATCATACCGGCCAGAAGGCTGATCTCATCATTAATTGTACTGGTCTATCGGCCAAG
ACTCTTGGGGGCGTTAACGACAGCAAAATGCATCCCGCTCGGGGCCAGATTGTGGTGGTT
CGCAATGATCCCGGCCCAATGGTTTCTGTATCCGGAACAGACGACGGAGAAGATGAGGCA
TTGTACATCATGACCCGTGCTGCAGGTGGCGGTACTATTCTTGGAGGTTCTTACCAGAAG
CATAACTGGGATGCGCTACCGGACCCCAACCTCGCCAATCGCATAATGAAGCGGGCTATC
GCGATTGCCCCGTCCCTGGTTAAACCAGGCCAGGGTATTGAAGGCCTTGATATTATCCGA
CATGGCGTTGGCTTGAGGCCTCTACGCGAAGGTGGCACTCGCATCGAGAAGGACGAGATC
AACGGGGTCAAGGTTGTCCACAACTATGGACATGGCGGATTTGGGTACCAAGCCTCATTC
GGTTGTTCGGTGGAGGCCGTCGCATTGGCCAAAGAGGCTCTGCAGAGTGTACCCCGAGCT
AAGCTATGA
>g463.t1 g463   scaffold_1:1249708-1251808(+)
ATGAACGTCGGCAGTATAAATGTAGCTGGGCCGGAATCTCGTCCCAGAGGGCGGAAGCGT
GGACGAAAAACGACGTCGTGCACCCAATGCCACTCTCGCAAACAGAAATGCAATCAAGAA
CAGCCATGCTCGCGTTGTATACAACGCGGCGTCCCGGATTTATGCCAGTGGCCAGAGAGT
GACATTGATGATGGAAGAGAACGAGGGATGAGCTCTCAGGATGCCGTACCAGCAACGGTG
GACTCCCAAGGGACGGAACTGGGCCAGCTCTACATAGCTCGTGGTGCTCCGTCATTCTTC
GGCAATTCGTATTTTGGGCACCAAGTGGCTGCGCGTATGATCCATGAATCGGCTCCGGAT
CTACCCCCTATGAGCCTCCTGTCTACAAAAGACTCATTGCAGTCCTTCCGGAATGATTCT
GGCCCATTTTCACAAGTATGGGACTTACTTGGCCTTCTACCACGCAACAAAATAACGGTC
GATAGGCTGATTGAAAGATTCCTAACCGAGATTAACTGGGCTATCGATACAGTCCACCCA
GAGACTTTCAGGTATCAGTTTACCGAATTCTGGGGTCGAAAATTTGGGTTTGATGAAATT
GCCGGTGTTGATCTTCGCTGGCTAGCACTGCTTTTTATTATCCTCGCTTTCGGTGTTTTG
TTGGAAGGCCCAACTACCTCCTCACCGGAAAAGCGGAAAGAAAGTGAGGAAGCTTCTCTT
AGATTCTACTGGGCCTCTAGAAGAGCTATTGTCATCTCACCTTCTTTTCATGGCGAGAGC
TTAGACCTCGTTCGAGCTGGCCTAATGGTCACTCGCTATCTCCTTTACACTCGTCAAATA
GCAGAAAGTTGGCTTACTATCAGCTTTGCTATGCGGATGGCTCAAGCACAGGGTATGCAT
ATCGATGGCGAAAAGTGGGGATTATCACGGAAAGCGACTGAAGTTCGACGGAGGCTCTGG
GGAAATTTATACATGTTGGACAAAACAATCGCTCTTGCTCTTGGAAGGCCCTACGCGATA
TCAGATCACATGTGCCTTATAAATGCGCCCGAAAACATTTGGCTCGACGATTTGACAGAT
GAACAGTCATCCGTGACCTCGGTATCCCCCCTGAGAAACCCAACACGAAGCACGGTTATT
CTTTTGTGCAATGGACTGGCCAAAATTGCGGGGGAAATTCAAGACAGATGTTTTGGGTTA
TACGCAGCCTCTTATGAAGTCGTTACTGAGATGGACGGCAAACTTCTAGCTTGGAAGAAG
CAGCTGCCATTCTACTTTGCCCTGGAGGACCCGGACTTTTCCATGGATGAAATGCATTCA
TTTCTACAGTGGCATCGTCTCTACTTGCATTCAGCTTTTCATTTCGCTCGCATAACCCTA
CATCGACCCTATCTTTTACGCGAGTCTATTACAAATCGATTTAGGCTCAGCCATGAAGCC
TGCATTTCATCAGCTTCATCTGACCTAAAGATACGGCTTCACTCGGTTAGATACGGAACA
GCCGAAAATATGAGATGGACACTGGGAACCCACAATATGTTTAACAGTGCTTTGATTCTA
GGTATCATTGCCGTCCGCCGGCCTAACGCCCCCCAGACAGCGGCAATCCTGGATGACCTG
CAGGAATATTGCGAGAGATTGAGAGAAGACGCTTGGCTGAATGAATTTGGCCTCGCAGAA
GTTAAAGTTGTTGAGCTCTGCATTGCCCGGACAAAAGGGTTTACTAAATCTACCGATTTA
TCCAGTGATGCTGCAATTGTTCAGCCAGTGGAAATAATGCCAGACATTATGAATCGCGGC
AATTGTTCGCAAGGGACGAGAGATACAAATAATCCAGCAAATGGGTTGCCCCTGGGCCCT
GATAACTTGGGTGCATCTCCCAACAACGCACCTAGCTACTCACCCGACATGACGTGGCCT
GCGATTTGGGAGGATCAAAATTTTGCGTTTCCTCAGGCTACAGATTTGGAAACATGGGAA
CAAATGATTTCAGAAATTGCGTACCATGACTAG
>g1247.t1 g1247   scaffold_1:3346325-3348292(+)
ATGGATGGTACACAAGGTGAGTCTCTGGTGACTTCCTTCGTTCTGCTTGCTCTCTTTCAC
TTTCCGGGTCGTTTACTGATACAACGTTTCGCAGTTGTGATCACCTTGATCCCCATCCAC
TCCCAACCGAACTTGCCATCCACCCGATCCTTTGTTCTTTCCGAAGCTAGCCCCATTATT
TCCCTCGGTCGATCATCGAAACGCGAGGGTCGAAATCGTGAACCTGCATGCGATAATGGC
TGGTTTGATTCACGGGTGATGTCCCGCGATCATGCAGAGCTGAGTATTTCCCAGAAGAAC
AAGGATGTTTACATTCAGGACTCTGGCTCAACCCATGGCACCTGGCTCAACAACCTCAAA
CTGATTCCCGATGAGAAGACTCCCTTGCTGGACGGCGATGTGTTACGATTCGGCGTCAAC
GTAGATCGCGGTGACGAAGAGTTTCCCGCACTCAGTGTTCGCTGTGGTATTAGCTGGTCT
GAAAATGAGCCAGTCGAGGAAATGCCACCTCGAAATCTGAAATTTTTCCTCGAAGCTGCC
CTGAACAATGCCCCTCGCCCAACATCATCCAGTAACACGTTCTGTGTACCAGAGGATGAC
AGTGATGCTGAGGAAATTCCAGCTGTTGCTCCTACATCCGAGGAAACAGGCGCCGAAACA
ACTGTTTCTTTCAACCAGACCCTTCCTAAGTTGCATGATATTATCAACTTAGATGAGGAA
CAGGCGACAGACCTAAAACAACATGACACTGATATTTCTAGGCCATGTTGCCCTTGGGAA
CCCGAGCCAGTGGATGATCAAGTTGGACAGGAGTCAGATCTAGACAATGTGCTTTCGGAC
TCGTCTGACGAGGGATCGGATTTAGAGAACTCACAATCTGCATCATCCGACACGAGTCAG
AGTGAGGCCGTTACGGATCAAGCCAAACTCGTTGAACAGCCCGAGAATTCGATCAACGAC
ATCTCAGACGGAGACCACGAACAAAGTGACAGTGACGAGGCAGAGTGCATAGACCCAAGA
ATCCTCGCTCAGAAAACCCACACAGAGCTCAGCCGCTGCGATAAGCCTGTTGAGAGATTG
ATCGGAGAAAAGTCGTCGCAACACACTAGTTCGATCAGACCGTCTTTCAGTCAACGATTT
CCTCCGCCTGAAAGCCTTTATGATATAAACTATCATCCTCGTGCTTCTTTAGAGACCGAA
AATCTTTCTGGTTCACGCGGCCCCATTGAGCAGCCACCATACTTTGGTCCAACCGTCAGC
TCTTGTCATGGGTACAGAGACGGTCCATTTTCGTGGAGTCATCAGTCTTTTCCCAATTCA
TTTGCTCCATCGTCTATATTCATGCCTCAAAGTATCCCAGGGCCTTCTGTACCCATTTCT
GAGGAATCTCCTCCAGAGTGGCATGATTATGCCAACGAAAAAGCAATTAAGAAGGAAACG
ATCGTGGGAAACCCATCACCGACGCTAAAGCGCACAGCTTCTGAGATGGAGTCTTCAGAT
ACTTTGCAAGAGGTCCAGACGCTCGAAATGGCCCACTCGGCATCTGCAAAGCCCGAACTT
GATGCAATTTCCCAATCACAGGTTGTCTGTGCCATCACTTCTGCACTTTCGGAGGCCGGA
GAAGAATCTGAATCTGAGCGTCCAACTAAGCGAGTCAAGCACAACTCTCCTCCATCGACA
AACCTCACAAGATATACTGCTACCGCGGTTATCAGTGCTTTACTCGGAGGACTAGGAACC
ATTGCTTTACTGGCAGCTCTACCAGCGGAGTATTTCCAGTAG
>g640.t1 g640   scaffold_1:1710478-1712320(-)
ATGTCCAGCCATGTAATACCTTCTATATCAAGACCCCCCACCATCCCATCTTCTGAGTCC
TTTGTTGGTGCTACGCGGACCCGTCTGTCCAGCTGGTGGAATTATTTTTCTAATACCACC
CTTACCTCATACACCCAGCTGCCCCAACAGTCTGACCTTGAGACTCCTCAATTACAGCAC
GAAGACATATCTTCTGCGATGGAAACATCGCGGCTGTCTAAAGCCCGATGGCGCACCTAT
TGGCTGGCTGCCGTACTCTGTTGCGGTGGAGCTCTTTTTGGATATGACTCGGGGGTCATC
GGCGGAGTTCTCACCTTTGCTTCTTTCCAAAATTCCTTTAACATTACCTCCGAGCAAGAA
ACGAGTGTCAGCGCCATCGCTGTGGGTATCCAACAAGCTGGTGCATTAGCAGGGTGCTTC
CTGATATGGCCTGTGACAAATCGATTTGGGCGCCGAATGGCAATGGTCGCCTGTTCAGTC
GTTTTTTGTATCGGTGTCGTCCTGGAAGTTATTGACACGCATTCGCTGTCGGCATTTTAT
GTCGGCCGTGTGATCTGCGGGCTTGGGGTCGGTGGTTCAGCAACCGTTATCCCAATCTAC
ATGTCCGAAATGAGCCCCAAGGAAATCCGAGGCCAGCTAGGCTCCTGTTATCAGCTTACA
TATACCATTGGGATCCTAGCTTCATACTGGATTGACTATGGTGTCAAAGCCATGCCAAAC
ACTGCCAGACAGTGGCAGCTACCTATTGGCCTACAGCTGGTCCCTGGCTTCTTGATGGGA
TTGGGAATGTTCTCGCTCGATGAGAGTGTACGCTGGTTGCTAGCGCATGGAAAGATAGAC
GAGGCATGGCGAAGTCTCGTTTGGATCCGAGCGGGCGATAGCCAAGCTGTGAATGAGGAG
TTCGGCGAGATGTGTCGCGGGCTGGAAGAAGAGCGCCATGCTACAGCAGGTTTCCGTCTG
CGCGAGCTGCTCGAGGGCCCTAATATGCATCGCTTGCTTATTGGCGCCGGGATATTCTTA
GCACAGCAGTCAACTGGATCCACGGCATTGGCGTATTTTGGTCCCCAATTCTTTTCTCTG
CTCGTTGGACCAGGTGATAGCAACCTTCTTTTGACCGGTATCTTCGGTGCTATCAAGGTT
GTTGCTTGCCTGATCTTCGTGCTTTTCATGTCTGATCGCTTTGGACGGCGCCCCGTGCTG
GCAATGGGTGCGGCCTTCATGGCATTGTGTATGCTTGCTACCGCAGGAGTGGTTAAGAAC
TACCCGCCACAAGATGGAGTCATTTCATCCGCTGGTATCGCCACTGTGGCTCTTATATAC
CTCGATATCATCGCGTACAACTTCAGCTGGGGTCCGCTACCCTGGCCATGTACAAGTGAA
ATATTCCCCACGCGTATCCGCGAACCGGGTGTGGCGTTCGGAGTTGGTTCACAGTGGCTC
TTTAATTTCGTGTGGAGTTTCTCCACACCATACATCATGGCAGGAATCGGGTGGGGCACG
TTCTTACTTTTTGGCGTGCTGGACATCATCATTGTTGCCTTTACATACTTCTGTCTTAAA
GAGACGGCAGGAAAGACATTGGAAGAGATCAATGGCATGTTCGACGGGGTAGACCCGGAT
GCAGAACATGGCTGGAAAGACGACGTTATTGACGAGACGGATGATCAGAACAGGGAGGCG
GACGTCGCAGGGCGATTCCTGGACCGAAATGATTCAGTGGCGACGGCCAAATCCGACCAG
TTCAAGCATGGCCATACGCATGTCGAATCGGCCACTGAGCGGGATTGA
>g911.t1 g911   scaffold_1:2448380-2449054(+)
ATGGTGATCCCAATCCAGTCGCGTTTACGCGGCATGTCGCCGACTAAGTCAGCTATTCTG
GCCCCCGTTGCCAGCAACGACTCTGCTGAGTTCAGCTTCAGCTACAGCGGTAGCTCTTTT
GAATGCTCTCCTCTCTCAACACCCTCCGCTCCTCCACCAACTCCTGCCGACTCTCTTACC
GACATCCACCCTCGCAAATCTTCTTTCTCCAGTGAATATGGTATGGGCGCCGCCTGCGCT
TTCCCATCATGGCCCAATCGGCCATCGCTGTACAGTGGCGATGCCAGCGACTCTTACGTG
AATAACGCGTATCTCACCGATGAAGATCTACTTTGGATGCCAGAAAATGCCGCTATCGCT
GAATGCTGCGAAGAAAGCATGCTCAAACAGCCAGAGCAACAACAGCAACCGGAGATCTTC
TGCTCCCTTACTATGGAGCAACAGCTCAAGCTGATGCGTGCTGCAGCTGAGGAGGAAGAT
CGCGCCCGTTTCATGGCCAAGGTCGAGGCCCATGCCCGAGCCACTCAAGCCGTGCGACAA
GCCAAGTTGGCTCGAGTCTCTGAGTCTGAGACCAGTACTGTCACCATCACTCCAAAGCGC
AAGAAGCGTCGTCCCGTTGTGACCCCAAAGCGCCGTGCCCATTCGTCATCAGCCAAGGTG
ATGACCAGCAACTAA
>g791.t1 g791   scaffold_1:2140701-2141719(+)
ATGCGTTTCTCAGTCCTGTCTACATTGTCGGCAGTAGTTGCCATCGGGCACTCTCTACCG
AATAATCTACAAACCCGAGATGTCCCGACCAGCGAGTTGTCCCAGTTCAATTTTTGGGTC
GAATACGCCGCTGCATCTTACTGCTACGACAACTATGCCTCGAAACCCGGACACAAACTG
ACCTGCTCTGCACAAAATTGCCCCCAAGTTGAGAAAAGTGACACCAGCATTGTATATGAC
TTTTCCAATACAACTTCCACGGACACTGCCGGTTACATCGCGCTAGACAACACCAATAAA
GCCATAGTCCTCGCCTTCCGCGGCTCCTATTCGGTTCGCAACTGGATCGCCGACGCTGAA
TTCTTCTATACCGACCCGAAACTCTGTGACGGCTGTTTTGCAGAGTTAGGCTTCTGGAGT
TCATGGACCAACGTTCGCGATCCCGTCTCAAATGTGCTGAACGATACCGTATCTGAGAAT
CCCGACTATGACTTGATAATTGTGGGCCACAGCTTAGGTGCTGGCGTTGCTACCCTCGCT
GCTGCTGATCTTCGTGGGAAAGGACACCCTTCGGCCAAACTATACGCATTCGCATCGCCT
CGTGTAGCCAATCCAGCCTTGGCCAAGTATATCACCGCCCAGCCAAATAACTATCGGTTT
ACACATACCGATGACCCTGTTCCAAAGCTGCCTTTGATCGCTATGGGATATGTCCACGTG
AGTCCTGAATACTACATCACTTCTCCCAACAATGCAACTGTATCCGCAGGAGATATCAAG
GTTCTTGATGGAGATATCAATTGGGAGGGAAATACAGGAACTGGCGTACCCCTACTAAGT
GCATTCCCTGCCCACCACTGGTATTTCCTCAGAACAGATGGTTGCATTGGGAGTGGCACA
CCTTTCAAGGCTTGA
>g680.t1 g680   scaffold_1:1834671-1834958(-)
ATGGGTGTCGCCCGCGTGGCCCCCTCCTTGGCGTTGTACGCCTTTCAAGGCGGGCATGTC
GATCACCATTCAAATGTTTCCCCACCACCCACCGCGTCGAGTAGCCGGTTCAAGGAGGCC
GCCAGAGAACAGCCAACATCGCATCCCATCCCATCATCTGAGCACGGAATCTCTGATGTG
TCGGGTAGTGTGAATCATCGTGAATCTCCATCGGAGGCTGTGACCAATCACATGTTGTGG
CATGCCGTGACGATCAAAGAAATCGGCGCCCTCCTTTCAGCTTCCTGA
>g1143.t1 g1143   scaffold_1:3092364-3094838(-)
ATGAGCTCGGGAGAGTATTTTGTTGAAGACGAGCCACCGTCATACGAGCGAGCAAAGAAA
AGGGCGAGATACACTCAAATTGCTTGCCCAAGCAACGAATGTAAACGGCGCAAGTTGAAA
TGTAGTGGCGGTACCACTTGTACGCGATGCGATAGGGACAAGGTAACTTGTGTCTATGCT
GCAAATCGTGTATCTGCTCATCCGGGCGAGTTTAAGGATTCACGGGTCGGTCCACGATTT
CACGCTGTGGATCAACAGCTCGAAAGCCTTCAAAGACAAATAAAAGTGCTTTCAAGTCGC
TTAATCAAGCTCGAATCCTCCAGTCCGCAAGCCGCCGCCACGCCAAAGACTTCGGAACTG
AGTGGCTTACATCGAATCTTAAATGCTCCAAAGTCGCCGCATTATATTGGCCCTACTAGT
GCCGAGTTCGGCTTGAATCGCACACAGAATTCTTCCGTTGGTGATATAGAACATCATGGA
GAGGACATGTGTACTTCAGCCACTCCAAGCCCCGGGGTATCAGGAGTGGGAGATACTTTG
CACGTCGTCTCTACAGGAAGCACACAAAGCTTAAACATTGAAGATACCTTAAACTTAGTG
CAGGTCTATGAAGATAGTGTTGGAATCATGTATCCCTGTGTCGACCTGGACAGTGTGCGA
GAATATGTGCATGAATACTACCGATCGAATGGTATATACGAAATTAGCAGCGCATCAGAA
GCCTTAGCGCAAGACGCACCGGATCAGGACTGGTTTACTGCCCGAGATATTCAGATATTG
AAAATAATTCTTGCCACTGCTCTTCTAGCCGAGTCCCATGGTCGAAATGAATTCGCTGCT
CAATTAGCAGATAGCGTGGAAGATAGATTCGCTGGCCGTTTCAGGGTCGCTGAGGTGGAC
ATGAAAGAGATCCTCATAATGACATTACTGTCTATTTTCCACTCCTATCGCGATGATGAA
GTCATCGCATGGCGCTTTATACGTACTGCATCTAGTGCGGCGATGGAGCTAGGATTACAT
CGCCAGGATACCTGGCAAAGAACGGGAGGTGTATTTCCAGGTGAAGTTGCATGGACGTGG
GCCAAGAGACTTTTTTGGTGCATCTATGTGCTTGACCGAAAGTGGTCTTTTGGTACTGGC
CTTCCCTTCGGTATTCAAGACATCGATATAGATACCAATCTTCCCGAGCCAGGGGACTCT
ACCCCATATCTTACTTGCATGATATCCCATGCCCGTCTGAGCACGAAGATTTGGGGTCTT
ATTATGGATTGGCCTAATCGTTCACGGATGGCTACCTCTGATCAATGTGCTTTCTTAGAT
ACGCAAGTGCAACAGTGGATCTGGTCCATTCCAAGTGAACTGAGATTTGACCCGAATCAC
ACGCCGAACTTTATAGCCGGACAGGAGGGATCAGAGCATAGTGACCGCCTTATGATGCTC
CAAGTGCTGCTTGCCCTTCAAGGTAACCAGTTAAGAATTCTAGTTTACCGACAGAATCTT
CTTAGCAGTGAGCGCATTATAGAAGATCCCCAAGGCGCGTCTACCGCAGTGGATACGGCA
AAGCGAACCATTCATATGCTCGAACATTTCAGTGGAATATCACATGTGTACTTTCGGCGC
CCTGAACCGTTCAACTACTTTCTGATATCTGCGTTGGCAGCTCTTTTTTTAGCTGTGATA
CATGCACCAAATACTTTTCGTCATGTCTGCCGGCCTGAGTTTTATACGGCCATAGAGCTG
GTTCGTCGCTCCGCTACTCGGGCCCAAACATCAAGACGCCTTCAAAAGATTATACGGAGT
TTGAAGCAGATAAAATTGCACAAGGTTAACCAAAAGCGGGAAAGGACTGGGCTGAAACGG
CCTTTTATGTGTCAGAACCACGGCGAAACCGGGCATACTTCCGATCAGAGTTCGCTCTCA
AGCTCGCAACGACATTCACTGACTGGAGCTCGGAATATGACGTGGGATTTCACGCCAGCA
CTGCCGAATTCGCATAGCACCCCTGAAGCACATCAGCCTAGAAACATGCCAACCTCTTTT
TGGACATCCGGGTCTAGTGATGTGACGAGACCCGAGTCTAACATGTGTGAAGACTTGAGT
AGTTTCTTTGAGACTGCTGGTGATCTTTATTTCGACTCTCAAGTCTGTGATCTCCCCGGC
GACGTGGATATGGGGTTCTTTGCACCAACAGGCTTACCATCTTCAACTGCATTGGATGTA
TTTGAGGCTGATAACGAGGCCTTGACAAAGGTCATGGCTGATTTGCTTTGA
>g903.t1 g903   scaffold_1:2412672-2415640(+)
ATGATGGCCCCAAGTGAACTACATGGACCTCCCCTTCCGGAGTCCGATACGACCCTCCAC
GATGTGTTCTCTCAGAACGTGACGAAATATCCTGATAACGTGGCTCTCGTTAGTACTCAG
CAAGCCTCTACTCTATACGGAATTCCGAGCCAGCCGATCGACAACGCCAAGGGTGAGGCA
GAATATCTACGATGGAGTTATCAGGACCTCAATCGTGCCATAAAGCGACTTGTTCATGGT
CTACAAAGTCGAGGATTAAAAAGAGGTGATCCATTGGTCATATTCATGCCAAATACTGCG
GAATATGTTATTGCCACCTGGGCTGCGTACCAAATCGGCTGTGTCTATGTTCCAATTAAC
CCCAAGGGTTTATTGAATGCCAAAGAGATGCGACACATGTTACAGACCGCGATTAAGGGA
TCTCAATCGAGCTTTTTGGGAATCATTGCTGGAACCTCTGATATGTGCCCGCGCATTCAA
GATTTGACGTCCGAGTTCAACTGCATGAGAATATTGGTCGAGGGAGAAATGGATGGGTGG
ACACCGTTTAAAGATCTAATGGAGGATTCAAAATCAAGTTCCCAACAAAGCCTATGCAGA
GATCAGCACTCGGAATATTCTGATCAGACACTTTTCTTCACCAGCGGAACGACGTCTCTT
CCAAAGGGCTGCATGATGCCGTCGGCGTATGGTTTCGCAGCTGCCTCACGATGGCGCGAA
AGTGATGTTCCAATGTTACCTGGAGATCGGGCATTATTCACATTGCCAAATAACCACGGA
TTTGGCTGGCTTTGTATTATTGGCCCCTTCTTGAATGCATGCACCGTTGTGCTTCCAGGG
CCGAGTTTTGTTCCTGAGTCTGTGATAAAGGCAATCCGGGAGGAACAAGTTAGCCATGCC
GGACTGGTACCAACCATGCTGCATGCTTTGAGCAATATTCCACTTCCGTATGGGAAGCTG
AGCTCTCTCAGACGAATTGTCATGGGAGGATCTCCTCCGACTGAGGAGGTTATCAGGATA
TGTGTCGATACCCTCGGCGCATCTGGGGTGGAGAACCTCTATGGCATGACTGAGGGCATC
CTGGTTTCTTCTGGCGTCGTGAGCAAAGCCAGCGATATTATCAAAGATAGAGATGTTTCT
ATTGGCACGCCGCTTCCTGGAATGACTGTTCGTATCTACGCCAAGGACAGCAAAGTGCCA
ACTGTGGCTGGCGAGGCTGGAGAGATACACTTCGCGGGCCCAAGTCTGATTAATGGATAT
GTCGGACAACCTGATGCTAACTTTTACGACGGAGATGATGGTCGCCCTTGGTTCCGCACT
GGTGATAAAGCCTTTATTGGTAGCGACAATCGCCTCTATCTTATTGGAAGGTACAAAGAC
ACTATTATCCGTGGAGGCGAGAACATTGAACCATCAGCCATCGAAGCAGTCCTGGGTCAA
ATCCCAGAACTAGTTTTCCTTCAACCTCAGATCGTTCGTGCACCAGACAATATTGCCGGG
GAGGTTCCTATCGCCGTGGTCAACCAGGAAGTCGACGTCTCGACAGCGAATAAACTGAAA
GATACTATCATGGAGCAGATGGGAAATCTCTATGTCCCAGCGGATGTGATCTCAATACAG
ACACTAGGACATGAAACATATCCGAAGACCATGGCCGGTAAAGTTCAAAAGACAAAGTTG
GAAGACTTGGTCAGAACATACTGGGAGAACCAGAACGTGCAAGAAAGCCACGCCATTGAT
GGACCTATCTCAGGTCCTCAAGTCATGCAATCACTATGTATGGCTATTGAAAAGGAAAAG
AGACACCCAGTTGATCTTTCCGTTCGAATGATTGAGCTCGGGATTGATTCAATCTTGTCT
ATTGCTATTCTTAAGCGTGTCCAGATAGAGACCGGTGTATCTCTACCATCCTCTCTCTTC
TTCACGCAGGCAACAGTCGGTGCCATCTGCCAGCAAATCAGTTCGGTATCCGACACTGCA
GACTTTGCCAATTTCACACCCATCATGGAAGATGCACCTAGCAACATATGCTCTTCTGTA
TTGCTCCAAGGAACGCCCCGGCCAGGAGTTCCTTCTCTCTTCCTCGCTCCTCCAGGATCT
GGCAATGCTTTTGTGTACAAAACTTTACCGAAGTTTGCCAACGACCGTGCTGTCTATAGC
TTTGGCTCGCCATTCCTGATGACCAAATCAGAATCATCTTGGACGATAGAGGAGACAGCC
ACTATCTACGCGAACACTATTCGCAGTATTGACCCCGAAGGGCCATACATACTATGCGGC
TGGTCAATGGGAACCGCGACTGCATATGAAACCGCTTACCAGCTCCACGAACAAGGGAAG
CGAGTTATTGGAATATTCATGTTAGATTTGGCATTGTCCCGTCCGCCGCCTACAATCCCA
GAGGCAACTGTCGAGTTGTTTGAGATGATGGGTGTATTCCCTCCGATTCGGCGTGAGGGC
AAGCCTGATGTGGAAATTCCCGCTTTCCGGAAGAAGCATCGAGTTGCAGCCTACTACGCA
AAAATGAAGTATGTGCCTCGTCCGTTCAGCAACTTGAGTAATTCAAGCCGACCGAAGATA
TTTGTCATTTGGGCTGGGCACGGTGATCATGACAGGATGGCAGGTAAGGTGCTGGAAGCA
ATGGATCTTTTGAAGAAAGAGGGACCTGGAAAGAAGCTGAATGTCAGCCACGACTGGCTT
CATGATCCCCGTGATACTTTTGATGCCGGTGGATGGGATGAGATGGTTGGGGCAGAGAAT
GTTGAGTGGGGTATTGTAGAGGATGCGGATCATGACACGCTTATAGAGTCAGAAGAACTG
GTGGTTTTGACCAAGGGTATAATGGAGGATACAATTACTAAATGGTTGCAAGAAGCCGAG
CCGAGGCATAATGGCTCGAGCTGA
>g1091.t1 g1091   scaffold_1:2954942-2955895(-)
ATGCATATTCTCATCACCGGCGGCGCCGGTTTCATCGGTCAACTACTAGCCAAAGAGTTA
CTCAATGACTCCACCTACCGCGTTACCCTAACCGATATCAATCAACCTCCGATTCCTAAG
GATGTTCGCTATCCTCAAAACGCGACCTCAATTAAGTCAGATCTTCTCACCTGTGCAAAG
GATGTCGTCGATGCTTCCCTCGACGCAGTATACGCCTTCCACGGCATCATGTCGTCCGGG
TCTGAAGCAAACTTCGACCTCGGTATGAGTGTCAACATTGATGCAACACGCAATCTTCTG
GAGGAATTGCGGCATACGTGTCCAGGTGTCCGAGTCATTTACTCTTCGAGTCAAGCTGTC
TATGGTCAGCCGCTGCCAGAAGTTGTGACTGACAGCGTCATCCCAACTCCCGAGTCGTCC
TATGGCGCCGAGAAGATCGTTTGTGAGACCCTGATCAACGAATATACCCGTCGCAAGTTT
ATTACCGGCTTCACTCTACGGTTCCCCACAATATCAGTCCGCCCTGGTGCGCCAACTGCC
GCTGCTTCATCTTTCCTATCCGGCATGATTCGCGAACCTCTTGACGGCAAGAAGTGTGTC
ATCCCCATTGAAGATCGATCATTCAAGTCATGGCTATGTTCTCCGAAGACCTTAGTCGCT
AATCTCATTCATGTACTTAATCTTGCTGCCGATTCTGTGCCCATACATATTCGCCAGATC
AATGTACCTGGTATCTGTGCCACCATCCAGGATATGATGGATGCCTTGGAAGCGGTAGGT
GGGAAGGATAAGCTTGCTCTCCTTCAAGAAAAAGAAGATCCAGCATTGGTCCCAATTTTG
AGATCATGGCCCACCCAGTTTGATAACACCCAGGCTATTTCTTTGGGATTCAAACGTGAC
GAGTCTTTCGAAAAGGCCGTGCGCGACTACAAAGAGCAACATGAACAGTCATGA
>g842.t1 g842   scaffold_1:2269696-2270682(+)
ATGGGTAACTCCACCCAGGAACGTGAACCTGCTGGAGCTGTGAACTACCACCTGAAACCA
AAACCAGAGTCAGAGTCTCGCGGCTGGTTGGAAAAGACTGTCTGCGATTGTAGACAACAC
GGCATTCTCCATCGTTGGCCGTCTAAATACGCCGAGATTACAATTCCACCTTGTGCAATA
CGATGTCCCTACTGTAACTGGAAATCGCGAAAATTAAGACAAGGAGCTGCACTGAGATGG
CATATCAATGCTGTTCATGTTAGTAAGATGGATGTTCATACAGGATTGAGTGTTGCAAGA
TGGCCGATTGGCCGAAGAGGATTCAAAGTTCCCGCGAGAAATCCCGGATTAGGTCCAGAG
AGTGAAGAGGATCAAAAGGATAAAGACTTCTCAGATGAAGAGAATTGGACCGACGATGAC
GACTATTCCGTCGATGAGGCTCTGTCAAACCGTGAGGGCAGCAGACGGCACCGGATTGAT
ACATATGCAGAACAGCTCAAGAATCTAGCAAGAAAGCGTGAAAAGCTTGCTCGGGAGCGC
GAGAGGCTCGTTGGAAAACGCGAAAGACTTAATGCTCAACGAGAGATACTTACGTTGGAA
CGTGAAAAAATGGCCAGGAGACGCGAGAAGCTTGCTAGAGAGCATGAGAAACTGCTTCTC
CTCCAGGATAAGAGGGATGATGACAAGCAAGATGTGAAAGATGAATATGATACCGATGCC
GGCAGTGAAGGCGAGGAATAG
>g747.t1 g747   scaffold_1:1999472-2000842(+)
ATGGGTTCATGGACGCGCTTTGCATACAACGTGCTAACTCATCCGCGGCACACCAAATGG
ATCGGGCCTTTGCTCATTATAGGTGATGCATTTCTCTGTGCACTGATCATCTGGAAGATC
TCCTACACTGAGATTGACTGGACGACTTATATGCAGCAAGTGAAGCTCTATCTTGATGGC
GAGCGAAACTATCCCTCGATCGAAGGATCAACCGGGCCTCTTGTCTACCCTGCTGGCCAT
GTCTACATTTATGCCCTCCTTTACCATCTCACCGACCAGGGGCGCGACATACTCCTCGGA
CAAATGATCTTCGCTGTAATTTATCTGGCTACCCTGGTTTTCGTCATCGCTTCCTACAGG
CAGGTCCAAGCGCCGCCATACTTGTTCCCTCTACTCGTCTTGTCCAAGCGGCTTCATAGC
ATCTACATGCTACGCATGTTCAATGATGGCATTGCAGCCCTCTTCATGTGGATCGCAATC
TATTCTTGGATGAATAAGAAATCTTTATTCGGCATCACAGCATGGTCTCTTGGTGTTTCC
GTCAAAATGACATTGGTCCTGCTTGCACCAGCCATTGCTGTTGTCAGCGCATTTGACAAT
GGCCTGGGTGGCGGCATCGTCCAGGCAATTGTAGCTTTTCAACCTCAGATGTTGCTCGCC
AAGCCGTTCACTCGCAAAAACGCTATTGGCTACATTACTAGGGCCTTTGAATTAACCCGG
CAATTTAAGTTCAAGTGGACGGTCAATTGGAGATTTATCGGCGAAGAAACTTTCCTATCA
AAGGAATTCTCATTGGGCCTGTTGGCTTTGCATGTCTCCCTCCTGGGCCTTTTCGCAACC
ATTTGGGCGAAGCCATCGGGCATGAGTGTTTTTAGTCTTTCCCGTGACCTTCTTCGCGGA
TGGAAACCTCGCATCGCACTCTCCAAAATCTTCATAATGAATGCGATGCTGAGTTCGTTG
GCAATTGGCATGCTTTGTGCCAGATCATTGCACTACCAGTTCTTTGCATATCTGGCCTGG
GCTTCGCCATTCCTCCTGTGGAGAGCAAACTTCCATCCCGTTCTGATTTATATCCTATGG
GCAATTCAGGAATGGGCCTGGAACGTTTATCCGAGCACCAATGTCAGTTCGGCCGTGGTG
GTACTCTCTCTTGCCATCCAAGTGTTTGGCGTGTTCATCAGCGGGCTCGGAGGGGTGGAT
GGTAGGCATGGAAATGTCGGAGATCGCCCCAAAACACGCTGTGAGTAG
>g1292.t1 g1292   scaffold_1:3465647-3466794(-)
ATGCCATTCAACACGCCAGTTCAATCAGCCCTGAAGGGCCCCTCAGCCGCTTTCGGGTTC
TGGCTCACGCTTCCTAGCGCTGCCGTTGCTAAGACGATTATTCACGGTTCTTCTGGGTCT
TCTACCAAGTTCAGCTGGATTCTGGTTGATGCTGAGCACGGCCTTATTTCCGATCACCAT
TACTATGAGCTTAACAATGCCATTGGATCTGAAGGAGTCAGCCCGATTATTCGAGTTCCT
TGTGCCGAGGAGTGGATGATCAAGCGCGCCCTTGATGCTGGTGCCCACGGCATCATGACA
CCCATGTGCCACACAGAGGCCGATGCTATCAATATTGCCAAGTGGACTCGGTATCCGCCA
GTTGGTACCCGGGGTTACGGCCCGATGTTTGCACCTCACTCCTTTGCCGGAGTTGACCCC
GGTGCTGACCACGACGAAGGTGCGAATGATGGCCTGACTACTTTCGTGCAAATCGAGTCC
CGCTCGGGTGTGGAGGAGGTAGAGAAAATTGCCGCAGTCGATGGAATCGATGTACTTCTC
ATTGGGCCATTCGATTTGGCCAAGCAGATGGGCGTGACTCGCTGCGGCGAGGAGCACGAA
GCTGCCATTCAACGGATTCTGAAGGCCGCCCATGCAGCTAACAAGAAAGCGGCTATTTTC
TGCACTGGTGGTGAAGATGCCCGCGCTCGCACTCAACAAGGATTTGATATGGTTTCTGTC
AACACGGATGTTGGAGTGATTCGGTCCGCCATGCTTAATGAGCTGAAGGTTGCTAATGGA
GAGAGCGCCCAGAGTGGACCTGGAGGATATTAA
>g664.t1 g664   scaffold_1:1787833-1791336(+)
ATGTTATCTCGGAAATTCGCCTATACGCCTCCTTCCAGGGGTGTGGTGAGGCCGACACGA
CCGCGGTTGTGCATAGCGGCCAATTTTCATGCTTATCGAGAGCCGATATATGCATCAGGA
CGTGTGCGGAACTATTCAGTTCCCGCTGATGCTAACCCTCGAGTTAAGCGCCCCGTCTCT
GTACCCGCTTTAGCTAGATTCAATGAGATCGGAGTGCAGCAACTGAGCGATCATGTTCAC
CGTCAAGTCTTCCCAAGAGAAGGCCGTATCCCGGATCCGGAATTAGTCGCCCTGTCAAAA
GATCATTTGGCAAGACACGATCTTCTGGGCAAGTCGCAAAAAGGCGCCGAGCCAATCGCA
TTCGATTTACCCAAACTTCACGGCCAAACGCTTGACGAACACTTCTACAAATTAGGAATG
GATGCGTCAGAACCCTATCTATCTTACGCCAAGTCTTTTATTGCTGTGAACTGCCCTGAT
AAGCCGCGCAAATGGGTGAACCGCAGTGGATGGACCAGGTACACTCCGGATGGTTGTTCG
GAGCAGGTGGACGCACCAAATGAATCAATGCTTACATTTGATACGGAAGTTATGTATAAG
GAGCATCCCTTCGCTGTTATGGCTTGTGCTGCGAGTCCAACGGCGTGGTATGCTTGGATA
TCCCCGTGGCTTCTCGGCGAATCGAAGGAAACAGAACATCTTATTCCCCTCGGAGATCCC
ACTGTACCTCGAATTGTAGTTGGTCACAACATTGGTTATGACCGCGCACGAGTTCTGGAA
GAGTATGACATGCAGCAAACCCGAAACTTTTTCTTGGATACGATGTCTCTCCACGTTGCT
GTGAACGGAATGTGTTCTCAACAAAGACCGACGTGGATGCGACATAAGAAGAATAAGGAC
TTGCGAGACAAAATTGCAAGCGAACACAACTCGGCAGAACTGGCTTCGCTTCTCGAAAAT
AACATGCTGAGAGAAGAGGAGGAAGAATTATGGGTGGGAAGGAGCTCAGTTAATTCTCTG
CGAGATGTGGCTAAGTTTCATTGTGATGTGACTATTGATAAGGCCCAGAGAGACTTTTTT
GGTGAACTGGACAGAGAAACTCTTGTGACAAAATTGGAGGAACTTCTTGATTACTGTGCT
GCCGATGTCGCGATTACCCATCGTGTATATCGAAAAGTCTTCCCTAACTTCTTGGAGACT
TGTCCCCATCCAGTCAGCTTTGGTGCTCTCCGACATTTGTCTTCGGTCATCCTTCCGGTC
AACCAGACTTGGCAGGAATATATCAAGAATGCCGAGGAGACCTATCATAAACGACTTGAC
GATGTGCAACGAAAGTTGAATGAACTGTGCAATGAAGCCCTGAAAGTCAAAGCGCAACCA
GATATTCACGAATATGACCCTTGGCTTCGCCAGCTGGACTGGTCCGGCCAGGAGATCAAG
ATGGTCAAAGGAAAGAAAAAGGGCGACCCCCCGCGCCCGGCCGCACGCCAAAAGAAACCA
GGGATGCCCAAGTGGTACAAAGATCTCTTCCCCTCGAGTAATGCCGACATCAATCTTACA
GTTCGAACTCGCATTGCCCCCATTCTATTGAAACTAGCGTGGGACGGCTACCCTCTCATT
TGGTCCGACAAATATGGGTGGACTTTCCGAGTTCCGCACAATCAGGTGAAACAATATGAA
AACCAGCCTGTTGTTCGGTGTGATATGAGCGCCGAGGATAAGAATGCCCAGCTTCGAGAT
GACCGAAAGCACACCTATTTCAAAGTACCACACAAAGACGGCCCCCAGGCGAGATGTACC
AATCCCCTTGGTAAAGGATATATGCAGTATTTTGAACGCGGGATCTTATCTTCCCAGTAT
GATCTTGCAAAAGAGGCACTGGAGATGAACGCTTCTTGCTCTTACTGGATAAGTGCTAGA
GATCGCATCATGAGTCAAATGGTCGTCTACGAGGATCAAGTACCAAAGGCCACCCCTCCC
AGCGGAGATGTGGGCCACCGTGTGGGTTTCATTTTACCTCAGGTAATTCCCATGGGCACT
ATAACTCGGCGTGCCGTGGAGAACACCTGGCTCACGGCAAGCAATGCCAAGTCTAACCGA
GTAGGCTCTGAACTGAAAGCCATGATCAAGGCGCCTCCCGGATATGCTTTCGTTGGTGCA
GATGTTGACTCCCAGGAGCTCTGGATTGCTAGTCTTGTTGGCGATGCTTCCTTCCAGCTA
CACGGTGGGAATGCGATCGGCTTCATGACTTTGGAGGGCTCCAAATCCGAGGGCACGGAC
CTGCATTCAAGAAGTGCATCAATCCTCGGCATATCTCGCAATGACGCGAAGGTGTTCAAT
TATGGCCGAATTTATGGGGCCGGCGTGAAATTCGCTGCCACCCTCTTGCGCCAATTCAAT
CCATCCTTAACCGAGAGGGAAACGCAAGCGACCGCTGCCAACCTTTACAAGGAGACCAAG
GGAACACGAACATCCCGCCGTATCCTCAGCGAGTCCCCATTCTGGCGGGGTGGCACTGAA
TCATTCGTGTTCAATAAGCTTGAAGAGTTTGCAGACCAAGAAAGACCCCGAACTCCGGCT
TTAGGCGCTGGCATAACGGAGGCTCTGATGCGACGATTTATTAATAGGGGAAGCTTTATG
ACATCGCGGATCAACTGGGCTATTCAATCATCGGGTGTTGACTACTTGCATCTTCTGATC
GTTAGCATGGACTTTTTGATTCGGCGATTCAATATACATGCTCGCCTAGCCATCACTGTC
CATGATGAGATCAGATACTTGGTAAAGGAAGAGGATAAATATCGTGCAGCAATGGCTCTT
CAAATTGCAAACGTCTGGACACGCGCCATCTTTTCGCAGCAAGTTGGAATTGATGATTTA
CCTCAGTCCTGTGCCTATTTCTCAGCAGTTGACATTGACCATGTGCTTCGGAAAGAGGTT
GACATGGACTGTGTTACTCCCTCGCATCCCCACAAAATTCCTCATGGTGAAACTTTGGAT
ATCTCTCAGCTATTGTCCAAGGACGAAGCCGCTTTTCTTGATCCATCTATCACTCCTACT
TCTGCCCCGACCCCCGATAAATATCCATATACTCCGCGAGAGTCAGTCATGTCCGCCCTG
CAAGCCTCGAATGATTTGGCTCTCATCAAAGCCCAGATCACGAAGGATGATAAAGAACTT
CGTGAGATTATCAAACAAAAAACCCAAGTCTCTACGTCCAGTTCCAGGCCATCTTCTACC
TCACGTTCTTCTTCAAATAAAAGCCGCAGCAAAACCTTGAACTGGGCATCTGCGGAACCT
CAACGTGCCGTTCTTATGGACGTGGAATCTGGCCTTTATCCCGATTTCCGTGATTCCCCT
CGTACGTCCTCCGCCAATGGCGGCAAGCAACCTCAAGTGGGCCTCTACCGCCCATCATGG
AAACCGCGACCAAGTGCTCGAGCATAG
>g329.t1 g329   scaffold_1:865883-867571(+)
ATGGATTCCCCCGCAGTACCGGTCCCGCTAGATCCGCGGGAGCAGCCCATCCTCGAACGC
CTTCTCCGAACCCGAGATGCCCTCCTACTCCTGAAACAAGACAAGTCTTCATATATTAAA
TCCCGCGATGTGCTTCCACTATACGAAGAAGTGACCCAAGAAGTGGAGAAACTCAATGCC
GCCCGCAAAGAGCAAGACCGCCGCTTGACCCATAACCGACTGGATTATGTCCTCGATGAC
TGTTTCCAGTTGATCTCATTGCTCTTTTTGACGGTGGGAAGAAATAATGAAGCACCTGCA
GTCTACTCGCTGGCTACTACTATTCAGCGTCTGCTCGACCATCTTGAAGAAGCTGGTTTC
TACAGCTCCAAAGATCTGAACTCAATTACCAAGACCCTCGACTCCACACGCGAAACCCTA
GAACGCGGCCACAACACATACTCCCCGGCACTTCTGGAACTTCTCGAAAGTCGATTGGAA
CAATGTCAGATCTCGCTCGCAAAGCTTCAAAAGGGACTTGCAGCTCTCGACCCCGGTCTA
GTTCAGACACACGAGACTTTGGTCTCTATCCTTCGGTCCACATCCGCAGTCAATACCCGC
TCAAAGTTCTCATCTAGTGAAGTGAACAACCTCCGCGAACAACTCAAGAAGATCGAAGAG
ACCCAGAAAGATGGCAAATTTGTGGGTGCTGATGGCAACCCACTGGCCGGCCAAGAAGAT
CTGAAATCCCTGATGGAACGATGCTGGCGATGGACAGAGATTGTCCTTGAGCGACAAGGC
AAGATCCACGAAGGTTTCCAAGAGCAGTACGAACGCCTGCTTGAAATTCGCAACCAGCTG
GATAGGCTATCAGTGACACAAGCCTGGTCTCTGCGTGAGACAGATCTATTTGGATACCAG
CGAAAGCTTGACCGCATTGATGAGGCGCGAGTAAACGGCAACTTTGTCGATGCCGAGGGT
CAAACCGCTGATCTCCATGCTCAAAGGACACTGCTTTACCTCATTAGACGCAGCTATGCA
TACATCTACGCTTTGTTGATTTCATCCGAACCCGTTTCCGAGGCTTTGTTGCCCGTTTAT
AACCAACTGCAGACACTGCGACGGTGTCTGATTGAAGTTAAAGAGTCGGGCGGAGTGGCC
AACTCGAGAGAGCTCTACCCTTACAGCATGAAGCTCAATTCCATCGATAACATGCGAGTT
GACGGCAAGTTCTACGTCGGCCCCGATATTCCCGAGGGACAAGGAAGCGTCAATGCTTTG
CTTGCCGAATGTTACGACTTAGTTTGGGAATTACGAGCCGCAGTCGCAGACGAAGATTCG
CAAGCCTAG
>g119.t1 g119   scaffold_1:298637-300188(-)
ATGGCTTCCAACGTGAAAGCACTAGAGTTTACCCTGCAGACATTTCAAAATGTGATTAGC
AATCAGCTCACCTCCACCGCAACGACACGGCACAGCATCAACCCCGCAACGTCTCGGCCT
AATCCCGAGGTTCCCGTCTCCACACAAGAAGACCTAGACAACGCCGTTAAAGCAGCTAAG
GATGCTTTCAAACAATGGTCTAAAACAACTTTTGAAGAACGTCGAAAGGCTCTGCATGCA
TATGCCGACGCCATAGACGCTAATGCAGATGGATTTGCCAAGACTTTGACAATGGAGCAG
GGTAAGCCCCTCTCACAGTCTACTGTGGAGGTCGGCATGGCAAGTACCTGGATTCGTGGA
CTCACTGCTATTGAGATCCCCATTAATACGATCGAGGAGACTGAAGAGCGCAAGATTATT
CAACGTTATACTCCTCTCGGTGTTTGTGGTGCTATCGTTCCATGGAATTTCCCTGTCCTA
CTAGCGATCGGCAAGATCGCCCCAGCTTTGTACACTGGAAACACTATTATTGTGAAGCCA
TCGCCATTCACTCCCTACTGTGATCTCAAGCTGGTCGAGCTTGCGACACAGTTCTTCCCA
CCCGGCGTGGTTCAGGTCCTCAGCGGCGATGACAGTCTCGGTCCGATGATGACGGAGCAT
CCTGGCATTGACAAGATTTCCTTTACTGGATCCATTGCGACTGGTAAGCGGGTTATGGCC
AGTTGCGCAAAGACTTTGAAGCGAGTTACTCTTGAGCTTGGTGGAAACGACCCTTGCATT
CTTTGCGAGGATGTCGATATTGATGCCATCATTCCAAAGATCGGAATTCTATCCTACCTC
TGCAGCTCGCAGATCTGTATGATGATCAAGCGTCTATATGTTCACGAGAAGATCTACGAC
CAGTTCCTCGAGAAGCTAGTTGCCTTCGTCAAGACTCTCAAGGTCGGCGATGGTACCGAG
GCAGATACTTTCTTCGGTCCAGTTCAGAACAAAATGCAATACGAAAAGGCTAAGGATCTT
TTCAGCTCTATCTCAACCGAAAAGCTCAAGGCCGTTCTGGGTGGTTCTATCGAGGATTCA
AAGGGATACTTTATCCACCCCACAATCATCGATAACCCTCCCGAGTCTTCGCGTGTCGTA
CAGGAAGAGCCTTTCGCTCCTATCCTCCCTGTGCTTAAGTGGTCAGATGAAGATGACGTT
ATTGAGAAGGCTAATGCCTTGGATACTGGTCTCGGCGCCTCGGTTTGGAGTAAGGACTTT
GAGCGCGGTACACGTATCGCGGATCAATTGCAGTCCGGTGTTGTCTGGGTTAACTCCCAT
TTCGATGTCGCTCCCAATGCTCCTTTCGGTGGTCACAAGCAAAGTGGTCTTGGTGTTGAG
TGGGGTTTGAGTGGACTGCTGGGATACTGCAATTCGCAGACCCAGTGGTTGAAGAAGGGG
TTCTAG
>g1151.t1 g1151   scaffold_1:3111013-3112824(+)
ATGGCGGACACTGCTGCCGATGGGCGTCCTGACTATACCACTTGGTCCAATTCAAGCTTG
ATCGATCGGATCACCGAGCTCGAGCGACAGTTAAATTCAAGAAACACCCAGTATACGGCC
TCCACTCGACCAGGATGCGCCCCTGTCGCAGAAGGCATCTACGAGCCCGCGATTCCAGCC
CCTCCATCCTCTATTCAACCCACAAAAAAGAGAGCTCATTCTCCCGATGATATTGTCCAT
AAACCTGCGCCCTCCCAGAAATTCAAGGAAGAACGTGACTTTGACCCATCCAAGTACAAC
ACACGATTCATTGCCCTTAAATTCGCATACCTAGGACAACAATATAATGGTCTCGAACAT
ACGAATGGGAACACCACACCACTTCCTACGGTTGAAGAGATCCTATGGAAGGCTATGCGA
CGGACACGCTTGATTCTCCCCGAGACAAGCTCCGCCGACGAACCAAATGATACCCAGCCA
CGGGAGCTACGCCCATACTGTATTCATTGGGATGGATGTGATTACTCGAAGGCGGGCAGA
ACAGATCGCGGGGTTAGTGCATTTGGACAAGTCATCGGAATTCGCGTCCGCAGTGCTCGG
CCAAAGCCCGTTCCCAAAGATATAGACCAAGAGATTGGAAATGAGGGGATGCAAGTGGAA
CAGAGTACTGACCAGGACTGGGACGACATCGCCGATGAATTCTCATATGTACAGATCCTC
AACAGAGTCCTCCCAGATGATATCCGGGTTCTTGCTTGGTGTCCCAACCCTCCACCTGAA
TTCGATGCCCGGTTTTCCTGCCGCGAGCGCAGATACCGCTACTTCTTCACCCAACCCGCA
TTCTCCCCTACCCCGGGAGCATTAGGGTTTGAAAACCGAGCTGGAAATGGCCAGGGCCCT
CGCGAGAAGTATCGCGAAGGCTGGCTGGATATCGAAGCCATGAGCGAAGCAGCCAAGTAC
TTCGAAGGCACTCATGATTTCCGGAACTTCTGCAAGCTTGATACCAGCAAGCAAATCAAA
AATTTTGAACGAATCATTTTTCGTTCCGAAATCGAGCGCGTCGACCCCAAAACTAATCCC
CTCGGCTACGTGACCCGGCCTGGATTTCAATCACGCGAAGACTCCACACAGGACGTGGAT
ATGATGTCCTCAGATCAGTGTGCTGAGGCTCCACCTCATGTCTATTCATTCACGTTGTAC
GGTTCAGCTTTCCTCTGGCACCAAGTCCGGCATATGGTTGCGATCTTGTTCCTTGTTGGG
CAAGGGCTTGAACCCCCATCAATTGTCGCAGATCTTTTGGATGTGATCAAAACTCCACGG
AAACCATCTTATGAAATGGCATCTGATGCGCCACTGGTTTTGTGGGACTGTATATTCCCC
GACGAAAGTTCTGGTAGCCGAGATGACGCATTAAACTGGGTGTATGCTGGTGACCCACGA
CACAACAAGAGCCGCAGCGCTAAGAGTGATAGCAAATTCGGCATGAAAGGGGTAGTCGAT
GGACTATGGAGTGTATGGAGACAACGAAAGATGGATGAGATTCTGGCAGGTGCTTTGTTG
GATTTGACAGTTCAGCAAGGTGACCAGACGCTTATCGAGCAAATGGAGAGCAAGCAGGGG
TCCGGGAAGAAGCAGAGTAGAGGTGTCAAGATCTGGCAGGGAGCTGAAGATACTCGAACA
GGTGGAAAGTATGTTCCTGTCATGAAGAAGTCGAGAAACGAGCCCGTTGAGGTTCAGAAT
GCCAGGTGGTTGGCATCGAAGCAGCGCAAAATGGCGGCCAAGGAAGCAGCGGAACAGAGC
ATCTCCCAGTAG
>g216.t1 g216   scaffold_1:574080-575207(+)
ATGAAGCAAACTATTATCCCCTCTCTCGTGGCCCTGGCTGCCTCTTGCTCCGGCGTCATG
GCCACTGAGGAGCTGATCAACGTCCCCGTTGGTCTCTGCGCTGCTATCCTCGGCGATGCT
GAGTGCAACCAGAAGTCCTCCTCCAACGGCCTGATTAACGTCCCCGTTAACGGCTGCATT
GCTGCTCTTGGTAAGGCCAAGTGTGACCAGGTTTCCTCCTCCAGCAACGACGGTGGTTCC
CTGATCAACGTTCCTATCAACGTCTGCCTTGCTGTTCTCGGCGAGGCTCACTGCCAGCAG
AGCTCCAACGACAACGGTGGTCTGATCAACATCCCCATCAACCTGTGCCTTGCTGTTCTG
GGTGAGGTTGACTGCCAGGATGGCTCCAGCCAGTCCTCTGCCACCACCACTCCCTGCGAC
ACTGAGACCAGTGAGGTCGTGCACTCTACCGTCATCCCCGGTGCCTCTACCACTGAGGCC
TCCGTCCCTGCCACTACTACTCCCTGTGACACTGAGACCAGCGAGATTGTGCACTCCACC
GTCATCCCCGGTGCCTCTGGCACTGGCTCTTCCACCCCTGCCGCTACCACCACCCCCTGT
GACACCGAGACCAGCGCCATTGTCAGCTCTACCGTCATCCCCGGTACCTCTGGTCCTTCC
GGCCCTGCTGGCCCTGCTCCCACTGGCCCTGCTTCTCCCTCTGGTGTCTCTCCCTCCGGC
CCTGCTTCCTCTGGATACCCCGGATCTCCCTCCGGTGTCTCCCCTGGACACTCTTCCTCT
GCCGGTCCCAAGAACGTTGTCACCGTCACCTCTACCCGTTACCAGACCGTCTGCCCCATC
TCTGGCGGTCCTTCTAAGACCACTTCTCTCCGCCGTGTGACCCCCACTGCCCCCGCCCCC
ATTGTCTCCGCTTCCAGCGGTGTCCCCGGCACCACCGGTGTTCCCTCGGCCACCCCCAGC
ACTCCCGTTTTCAACGCTGCTGGCCGTTCCACCTTCTCCGGTGTCGCTGTTGTCTTCGGC
GCTCTCGCTGCCTTTGCCATGCAGATCTAA
>g435.t1 g435   scaffold_1:1152483-1154369(-)
ATGCCTCGTCCTCGACCCTCTACTCGTCAATCGAGTGAAGTCCCCTCCGAAACATCCTCT
TCGACTTCCCCGGAACGTGCCGCCGATGATGATACAGATTTCTTCATGGCTCAGGCCAAC
GACTCACAATCCTCCATCGGTGTCGCCAACTTCCGCGACTCCCATGTGCAGAGCTCTCGA
AGTGTCCCGGTGCCACCCATCGGTCGTCTCCCACCCGAGATCCTAATCGCGATCTTCTCA
AAATTGGCTTTGCCAAAGGATATGCTAGCCTGTATGCAGGTATGCCGCAGCTGGGCTGCC
AACTGCGTCGGGATACTATGGCATCGGCCATCCTGCAATAACTGGGACAACCTGAAGAGC
GTGGCTTCATCTGTTGGCGAGCCGGAGAGTCTCTTTGCCTACGCAGACCTGATCAAGCGA
CTCAACCTGTCTGCTTTGACAGGTGACGTCAGTGATGGCACAGTCGTCCCCTTTGCTCAA
TGCAAGCGCATCGAGCGTCTCACATTGACGAACTGTTCGAAGCTCACCGATAAAGGCGTC
TCGGATTTGGTAGATGGAAATCGGCACTTGCAAGCGCTAGATGTGTCAGACTTGCAATAT
TTGACCGACCACACCTTATATGTAGTTTCAAGGAACTGCCCGCGCTTGCAGGGTCTCAAC
ATTACTGGATGTGCGAAGGTGACGGACGACTCATTACTTGTCGTCTCACAAAACTGTCGC
CAAATCAAAAGGTTAAAACTTAATGGCGTTGTACACGTCACAGATCGGTCGATCATGTCT
TTCGCCGAAAACTGTCCAGCTATCCTGGAAATTGACCTACACGACTGCAAACTTGTGACA
AGTCCATCAGTAACATCCTTGATCACCACACTTCGACATTTGCGAGAATTACGTCTCGCC
CACTGCGTTGATATCGGCGACTCCGCTTTCCTGAATCTACCAGAACATCTCACCTTTGAC
AGCTTGCGCATCCTTGATCTAACAGCATGCGAAAATGTCAAAGATGATGCGGTTGAGCGG
ATTGTCACTGCCGCCCCTCGTCTTCGAAACTTGGTATTAGCCAAGTGCCGTTTCATCACC
GACCGTGCCGTGCTTGCGATTTGCAAACTGGGCAAGAACCTTCATTATGTCCACCTTGGA
CATTGTTCCAATATTTCGGATTACGCAGTCATGCAACTCATTAAATCCTGCAACCGGATT
CGATATATAGACTTAGCTTGCTGCCATCGATTGACTGACATCAGTGTCTCTCAACTGGCT
ACTCTCCCCAAGCTGCGTCGTATTGGATTAGTGAAATGCCAGGCCATCACTGATGCCAGC
ATTTTGGGGCTGGCAAACCCTCCAAGGAATGGCCATCCAACCGTCAGTAACTTGGAACGT
GTGCATCTAAGTTACTGCGTATCGTTGACCATGCGTGGAATTCATCCTCTGGTCAATAAA
TGCCCTCGTCTTACTCATCTAAGCTTGACTGGTGTACAGGCATTCCTCGATCACGAACTC
ACAGCCTTTTGTCGAGAAGCACCACCAGAATTCACTCAACAACAACGAGACGTATTCTGT
GTTTTCAGTGGCGATGGTGTAACAAGACTCCGTGATCATCTCAATCAAAAACCAGAGATA
CTCCAAGAAGAGGCTACCATGTACGATGATGACGAAGAACTGGACGAAGACGAAGGGCAA
ATGACTGGCTTGATGCATGCAACGGGCATCAGTGACGACGATTACATCAATGTGCCTGCA
CATGAATGA
>g905.t1 g905   scaffold_1:2420656-2421747(+)
ATGGCCATGGCATCATCGATGGATGCGCTCGGGGCCTTCACCCACCTCCAAACAAGCCTA
CCAACTTGGATTACTCGTGTTTCCGAACTCGCCGACCACGCCGCTGCCAGACACGCTGAA
TATACCCAGGCCTATCGCCAACACGCATCATACAAACCTCGCCGCCGAAAGAATAGCTCC
GTCTGCTCCATTCACACCGATGACTTTGTCCCACTTGCCCAGAGAGATGATCCCAAATTG
GAAGAAGCTGTAGAGGATACAGCGCCGGAGAAGGAACCGGAGACAGCACCGGAAACTCGC
GACACGCCCACCCCGAATCAACAAGCCGGTCGCAAGCGCGGCACTGATGAAGCTCCCTCT
CTCGACTCCGGAGACCGACATACCTTCGTCAGCACTCGCCACAATGTAATCATTGAATAC
GATGGTCACACACAAAAGTCACTAGATGAACTCGTCAAGGAAATCGGCATTGCCAGAAAT
AACATCCGACGTGGGAAAATGGGAATGATGTCGCGACCAGGCCTACGCGCTGGCCTCCTC
AACCGATCCGCAGCCCTAACAGGTAATGCGACAGGGGGAGGTGAGCCATCTGCGCTTTCT
TCATTGGCCTGTGTAAGAAGCACCCGCACCGGTGCTGGCCTGGTCGGCGTGACTGGGTCA
ACCTCTGGAATCCGCAAAGAGTCACCGTTCGATTACACCGATAAGCAACTGGAGGTAGCG
CACGGGCTCTGCGAAACGGCGGCTTACCAGGTTCTGCGATCAGGTGATTGTGGTACTGAA
CTCGATGGTGTCGAAGAGAAGTTTAAGATGCTTTTGGAAATGGTTGGGAAAGAGGTAGAG
CGTCTGAAGGAAGAGAAACAGAAGAAGGAAGAAGAACAGGCCAAATCACCGCCCGATGCG
ACTGAGGAAGCCGAACCGAAACCACCCCCGAACCCGGCTGCTGCTCGTCTTGCCCGAATC
GCTGCCATCTCGTCCAGTGTAAACAAACCCACCACAGAATCCCCCGGTATGATCGAAGTC
GACGATACATCTTCTATATCTGCCGAGTCTATCGACCTGTCAGCATTCCGAGCATCACGC
GTTAGGGTGTAG
>g131.t1 g131   scaffold_1:331310-335716(+)
ATGTCTTCCAGCCCAGGAAACAGCCGACCAGGGACCGCGCGACAACGGTCGGGGAGTGAA
GCACCTCCGGCCCGGCGGACTTCGATCGACATTTCTGCAAGTAAACCAGACTACAGGGAG
CGGTCGCAATCCGTCACGCAAAAGGATGGACAGCAACCGAACCCCGACAGGGGCTTCGAG
AGCATCGACCGAGTCTTTCCCATCCGTTCGGTTGTATCAGTTGACCCAACAGCCGCTCAG
GCCGCTCATGCCACTCAGGCACGCGGTCCGCTCTCACCAACTCGGGATGGAGCCCGACAG
TACTCAATTATATCTGCTCAAACCTGGAATGAGTTGAAGTCACACACTCCACCTCAAGTT
CAGTCGCAACCGCAATCGCAATGCCATTCACCCCCGCCGCCTCGGTCTACACACGCTCAG
ATTGATGCAAATTCCGAACCTACAATCCCGGCTGACGTCCCTCGTCACGAGACCTTTGCG
ACAAATGATAAAACAGAACTGGGCACACATTCAATGGCATCTGAGGTGGCTCATCATCCG
GAGTTGTACGCTAGACCACAAGCAGAATCACGGTCATCCGCCGAGCCGACAGGGCCGCGG
CCTCAGAGTGCAGATGACGAACATAAGGCGCTTGTCACAGCACGTTTCAAGCACGTGGAG
ATGGAAGGTGGCCACGCTGTGATCACAGGAAGAAGCGGAGAGGCATTTCAGTATTGCGAA
GACGAGCCGATTCGTTTCCCAGGCGCAGTGCAGAGTTTTGGTCTTATGATTGTGATGAGA
GAGGAATCACCAAATCAACTTGTCGTTCGCATCGTTAGTGAAAATTCAACCGAACTCATA
GGTTATACCCCTAAGCAGCTTTTTGAGCTCGAGAACTTTTGCGACATTTTGAAAGAAGAC
CAAGCAGATACGCTGCTAGACCACATCGATTTCGTTCGAGATGATGCCTACGACCCAGTT
GTCGATGGCCCTGAAGTGTTTATCATGTCAGTGCCTTTGCCATCTGGAGGAGAACGACGA
GTTTGGTGCGCGACCCACGTTAGCCAGTCTCAGAAGGACATGATTATCTGCGAGTTTGAG
CTGGAAGACGACGAAGCCAATCCGCTCAACGTGGCTGGCCAAGTGACTCCAGCTACTCCG
ATCGACACATTGGGGGCTATGCCCACCGCAGAACAATTCGCCGCAAGCACAATCAACATC
AGTCAACCGCTCCGTGTTCTTCGCAACGCCCGGAGGCGAAGGGGCGAAGCGGCGGCGATG
GATGTGTTCAGTATGTTGACGCAGATTCAAGAACAGCTCGGTCGCGCGTCTGATTTAAAC
CAATTATTAAATGTCGCAACGGGTCTTGTCAAAGAACTGACTGGCTTTCATCGAGTTTTG
ATATACCAGTTTGATAGCAGTTGGAATGGTCTTGTCGTCGCCGAGCTTGCTGACCCGAAG
GCATCGATCGATTTATACAAAGGTCTTCACTTCCCTGCATCAGACATCCCCGCTCAAGCC
CGTGAACTCTACAAGATCAACAAAGTTCGCCTTTTGTACGATCGCGACCATGAAACCTCG
CGCTTGGTCTGCCGAACATTGGATGACTTGGAGAACCCCTTGGATATGACCCATGCGTAC
CTACGGGCCATGTCACCGATCCATATCAAATACCTGGCCCATATGCAAGTGCGATCTTCA
ATGTCGATCAGCGTTAACGCGTTTAATGACCTCTGGGGACTCATATCCTGCCACTCATAT
GGCGATCATGGCATGCGAGTGTCGTTCCCGGTTCGAAAGATGTGTCGTCTGCTGGGAGAC
ACTGTATCACAAAATATCGAGCGCCTTTCATACGCATCTCGGCTGCAAGCACGAAAGCTG
ATCAACACAGTTCCAACAGAGGCCAACCCTTCAGGCTATATCATTGCCTCAACCGATGAT
CTCTTGCAATTGTTTGATGCTGATTACGGGGCTCTGTCAATCCGTGACGAAACAAAAATA
CTAGGTGATAACGAGCACTCACAAGAGGTCCTTGCTCTCCTCGAGTTCATACGAATGCGA
CAAATAAATTCCGTGCTGGCCTCACATGATATCATCAAGGACTTCCCTGATTTGTACTAC
CCACCGGGCCTCAAGGCTATTTCTGGACTACTCTATGTCCCTTTGTCGACTGGCGGAAAT
GACTTCATCGTTTTCTTCCGGAAGGGTCAACTCACCGAAATCAAGTGGGCGGGAAATCCT
TATGACATTGCCAAGAGGAAAGCCACTGCGGGATACTTGGAGCCCCGAAATAGTTTCGCG
GCTTGGCGAGAAACTGTTTTGAGTCAATCACGCGAATGGTCCGAGACAGATGTCGAGACA
GCAGCAGTCCTGTGTCTTGTTTATGGAAAATTCATCAAAGTGTGGCGTCAGAAAGAGGCT
GCTATGCAGAATTCGCAACTCACCAAGCTTCTTCTTGCTAACTCTGCTCACGAAGTCCGC
ACACCTCTCAATGCCATCATCAACTACCTCGAGATTGCATTGGAAGGAACCCTTGATTCC
GAGACCCGCGAGAGTCTCACCAGGTCACACTCGGCATCGAAATCACTCATTTACGTTATC
AATGATCTGCTGGACTTGACAAATACCGAAAAGGGCCAAGACCTCATTAAAGATGAGAAG
TTCGACCTTGTCGCCACATTCAACGAGGCCAGCGAGATGCTATCTGGTGAGGCGAAACGA
AAGAACATTTCATATTCTGTTTCCTCTCAGCCAGGCATCCCTCCGATGCTCATGGGAGAT
CAGAGGCGTGTGCGACAAGTCTTTTCAAATCTCATTTCCAATGCGATTCAACACACTGCG
TCCGGAGCGGTGACTGTGGAGTTATGGCCTTCATTAACCCCAGCCATCCCCGATCACTTC
GCCATTGAAATGATGGTTGTTGATACCGGTGCGGGTATATCGAAGGAGAAACTGGAGGCA
ATGTTCCAAGAACTCGAGCAGGTCTCGACCGACGATGACAATTACTCCGATGAACAGAAC
GCGGAGCAGCAATCAGAGTCCTCCCCAGACAAGGCTAGGCAGGTCCTTGGTCTTGGTCTT
GCGCTGGTGGCCAGGATTGTTCACAGCATGCATGGTCAACTGGGTGTGAAGTCAGAGGAA
GGAAAAGGAAGCCGGTTCAAGATCATGCTGCAATTCAAGCTGCCGGAGGGTGATTCAGCT
ACACCACCGGTTGTAGCCAACCTTCCACCCCATACCTCTGTTCCACCGACGCCTATGATT
TCAGACCAAGAGTTTACCTTAGTCGGTGGTGTTTCTGAAAGCCGCCAGGCCCGTCGACGG
AGTTCAGAGAGTCTTCGAAGCGGAGGAAGCTCTCGCAGCGGGAAGAGTCAAGCTGATCGA
CTCATCAGTGCTATGAAAGAGCCTCCATTCGCGCATAAGTCACGCAGCAATAGCACGGAT
AGCAAGCAAGTCAGGTTCCAGCCCACCAGCCCAGCCAGCGCCAGCCATATGTCACAGGTG
ATAGCATCATCTCCACTAAGCGGCAAGCGTTCATCAGCCTCGTTCGATCCGCTTGCCAGT
CTTCAAACTGTCACGCATACACCCCCGATTACATTGCAAGCTATGAAGACTCCACCTACT
CCCGGAACGAAGAATATCACAGATTCGGGAGTGCCAATGGGCGCTCTCCGTATCTCTGAG
CGCGGCGCTTCGCAAGTCAAACAGCAGCCCGAAGACAATTCTTACTTCCCACCCATAGGT
ATCGCCCAGTCAATGGGCACGGCCGAAACTATCTCGACAGAGATGCAAGCATCAACAACA
CCTACTTCTACGGTGCCAGATAAAATAAAGATCTTACGGGTACTTGTGGCGGAGGATGAT
CCGATCAACTCCAAAATTATCCACAAGCGGCTCACAAAATTGGGACACTCGGTCGAATTG
ACAAGTAATGGCGAGGCATGTGCCAACGCATTCTTCTCAAACAGCAAGAGCTTCGATGTC
ATCATGATGGATATTCAGATGCCAATTGCCGACGGATACACAGCCACCCAAATGATCCGT
GAATACGAAGTGAACGCCACCCCCGACGTCCTCTCCGAAACAGCGAAACAAAATGCAAGA
GTCCCAATCTTCGCAGTCTCCGCTACTCTCCTTGAGCACGAACGACAGAAATACATCGAT
ATTGGGTTTGATGGCTGGGTCATGAAACCAATTAATTTCGCTAGACTTAATGTCCTTATG
AATGGCATTGTTCATCTTGAGGCTAGAAAAAGCGCAACGTATAAACCTGGTGAATGGGAG
AATGGTGGATGGTTCGATCATCGCTAG
>g511.t1 g511   scaffold_1:1376036-1378430(+)
ATGGAGGGCCAGAATGAGAATGATGAGCTTTACCCCATCGCGGTGCTCATTGATGAGCTG
AAGCACGATGATGTCCTCCTTAGACTCAATGCTATTCACCGTCTATCGACCATTGCCCTT
GCCTTGGGTCCGGAGCGAACCCGCGATGAGCTGATTCCATTCCTCGATGATTCCGTTGAG
GATGAGGATGAGGTCTTGACTGCTTTGAGTGAGGAATTGGGCAACTTTACAGAATACGTC
GGAGGACCGGAGCACGCACACGTGCTTCTCTCCCCGCTGGAGAACCTGGCGGCGATCGAG
GAACCTCTGGTTCGGGAAAAGGCCGTCGAATCTCTCAACAAAGTCTGCGAGCAACTGTCT
GAAAGCCAAGTGGAAGAGCATTTCGTCCCCTTGGTTCTGCACCTCTCCAAGGCGGATTGG
TTCACCTCTAAGGTCTCCGCGACAGGTCTGTACTCTACACCATACCGAAAAGCTGCCGAG
GGACTGCAGCAGAGCCTCCGACAGCACTTTGGAAACCTTGTACACGATGAGACTCCTATG
GTCCGCCGACAAGCGGCCAACAACCTCGCCAAGTTCGTCAAGGAGATGCAGACGGAAGTT
ATTATCGAAGAAATGATACCCCTTTTCCAATACCTCGCCAACGATGATCAGGACAGTGTC
CGCCTTTTGACGGTTGATATTCTCATCGCCATTGCTGAGGAAATTCCCAAGGAGCAGCAG
CCCAGCCACGGCGTATTGCTCACTTCTCTGCGAAACCTCTTTGAGGACAAGAGCTGGAGG
GTCCGTTATATGGTTGCTGATAGATATGAGAAGATCGCTAAGGCTGTGCACGAGGAAGTT
GTTACCCGTGATATGGTGCCCGCCTTTGTAAAACTCTTGAAAGATACCGAGGCTGAAGTT
CGAACTGCCATCGCAGGCCAAATTCCTGGCTTCTGTAATCTGATTGATCGCGACACGCTG
CTTAATGAGATTATGACCAGCGTAGAGGACCTTGTCTCTGACCAGTCCCAGCACGTCCGA
GCGGCTCTTGGTACTCAAATCAGCGGCCTGGCGCCGATTCTTGGAAAGGACGAGACTATT
GCCCACCTTCTTCCCATGTTCCTTCAGATGCTTAAGGACGATTTCCCTGACGTTCGCCTG
CACATCATCTCTAAACTGGAGCAAGTCAACAAAGTCATCGGTATCGACCTCCTCTCTCAG
TCCCTTCTTCCTGCGATTGTCCAGCTGGCCGAGGACAAGCAGTGGCGCGTGCGCCTCGCT
ATCATCGAATATATTCCTCTTCTCGCTAGTCAGCTTGGTGTTAAATTCTTTGATGAGCAA
CTTAGTGATCTTTGCATGGGGTGGCTCGGTGACACTGTATTCTCCATCCGTGAGGCAGCC
ACTCAAAATCTCAAGAAGCTCACAGAGGTCTTTGGTGTGGATTGGTCAAAGGAGTCTATT
ATTCCAAAGGTGATGGCTATGGGCCAACATCCCAACTACTTATACCGCATGACTACTTGC
TTTGCCGTTTCTACTCTTGCCCCTGTTGTTACTCTTGATATTATCGAAAGCTCCATCATT
CCCATCTTGGACCGACTTGTCACGGACGAAATCCCCAATATCCGCTTCAACGTCGCCAAG
TCCTACGCCGTTCTCATCGACACCCTGCGCCGTCTCCCGGCCGATAAGACCCTGGTTGAG
GTCGAGAAGTCTGGCGAGACTATCACCCCTTCGCCCAAGAGCCAGGATCTCATTCAGCAA
AGAATTCTGCCAAGCCTGGAGAAGCTGCAGGAGGATGACGATGTTGACGTCCGATACTTC
GCCACCACCGCAGGCGGTAACCAAGAGGAGGCCATGCAGACATCTCCTTAA
>g728.t1 g728   scaffold_1:1945339-1946431(-)
ATGTCTGACGCCGCGGACACCAAGCCTGACCCCACCATTACTCCTGAGGCCGCGAAGGCC
GAGGAGACCCCCGCCACTGGTGAGGGTGAGAAGACAGTCACTGAGGCTGCCGCCGACACC
GCTAAGGAGGCCGCTGATACCGTTAAGGATACTGCCGCTAAGACTTCCGACAACGTTTTC
TCGATGTTCGGCGGTGGCCCCAAGAAGGAGAAGAAGGAAGAGACCGATGAGGGTGCGGAT
GAGCCTTCAGGCTCATCTAAGGCCCAAAAGGAGGCCGAGAACCCTGAGGATGACGCTCCT
GAATCCCCCGAAGTTCACTTCGAGCCCGTCATCCGCCTGACCGAGAAGGTCGAGACCAAG
ACCAACGAGGAGCTTGAGGAGCAGTCTTTCAAGATGCGCGCCAAGCTTTTCAAGTTCGAC
CGTGAGAGCAAGGAGTGGAAGGAGCGCGGTACTGGTGATGTGCGTCTTCTGAAGCACAAG
GAGAACCAGAAGACCCGCCTCGTTATGCGTCGGGATAAGACCCTCAAGGTCTGCGCCAAC
CACTACATTGTCCCCGACATGAAGTTGAGCCCCAATGTCGGCAGTGACCGTAGCTGGGTC
TGGAACGCAGCCGCCGATGTTAGCGAGGGTGAGCCCGAAGCTCAGACCCTGGCTATTCGT
TTTGCCAACAGCGAGAACGCCAACCTGTTCAAGGAGGCATTTGAGAAGGCCCAGCAGGAG
AATGAGAAGCTCTTCAGTGCCGAGAACTAG
>g655.t1 g655   scaffold_1:1752517-1753404(+)
ATGGCGGCGCCGCCCAGACACGTCTCTATGCTCTCCATCAGCAACAGCAATAGCAACGCC
GGCACTCCCCAGTCTGCATCAAGCGACAAGCAACAGATCCCGCAGCCACCATCAACTCCA
CAGCCGACATCTGGTCTTCGTGTGCCTTCGAATCGCAAGACCATCTACGACAGACACCTT
AACCGCAGCCGCAATGGCGAGCTCAGCCGGGCGAGTTTCGCCTACCTCTTCGCAGAGATG
GTCACATATGCCCAAAGGAGGGTAACAGGCATCCAAGACCTGGAGAAAAGATTAAATGAA
CAAGGATATCCTCTCGGTCTCCGCCTCCTTGACCTTCTATTTTATCGCTCTACCTCAACT
TCATCCTCTGCGCTCTCTAGCTCCTCCACATCCTCATCCCCACCAAATCGCCCTCTCCGG
ATCCTCCCTCTCCTCCATCTCATTCACGGCCCGCTATGGAGACTCCTCTTCCAGCGCTCC
GCAGATGCTCTTGAACATTCCGTATCCCCAGATACCCCGAATGAATACATGATCACCGAC
AACGACCCTTTGGTCAATATGTATATCAGTGTTCCGCGTGAGATGAACATGCTCAACTGT
GCGGCCTATATCGCCGGTGTCATTGAGGGAGTCTGCGATGGGTGCGGCTTTGAGGCCAAG
GTTTCGGCCCATAACCAGCCCACAGAGATGTGGCCTAGTCGCACGGTGTTCCTGCTGCGG
TTCGGTGATAGTGTCATGGAAAGAGAAAAGGTCCTTGAGCGCGCTGGTATCAAATAA
>g313.t1 g313   scaffold_1:822946-823935(-)
ATGAATTCTCTCCGCTCACACGCCTTTCGGGCCTCAATACCAAGGCATCGACCATCACTA
CGACCTTCGCAAATTCGGCATTTCCACCCGTCTAAGCCCACTCACAGTATCAACGATATC
CTCGATGTCTCCGCAAGCTTTATCCACGGAGTCCACTCTATCTCCCATCTTCCTTGGGTC
GCCTCGATCCCTTTAACGGCTTTAATTGTCCGCACATGCATTGGCCTACCTCTCCATGTC
TATACGAAAATCAATGCGCGCCGAGAAAGAGAAATCGCGCCGCTAGTTTCTAGCTGGGCT
CATTTATTCACGAAACAAGGAAAAGAGAGGGGGCTCAAGAAATCCGAGGTTGCTAAGTCT
ATCAAGGAGAGGCAGACTTCATTGCGGCGAGCGTGGAAGGTATCGTCAATGTACCGCTAT
GCCAGTCTCATTCAGATTCCGGTTTGGATCAGCTTGATGGAGAGTGTTCGGGGTATGTGT
GGGAATAAGAACGGATTAGTTCCGTGGTTACTATCAATGCTGTCCGATGAAAATGGTAGT
GCAGAGCACTTACATCTGGCTGTTGAACCAACACTCGCGACCGAAGGCGCACTGTGGTTT
CCAGATCTATTGGCAGGTGACCCCACCGGCGCACTGCCAGTACTCCTTTCGGCTTCAATA
ATTCTGAATATCCGCAATGGATGGCGCACAACTTCGCGCAAGGAACTGGCAGATATGCCG
AAATTACAAATGCTGCAGAATGGTTTCTGGAGCGGACTGCGTGTTTTCATGCAAGTCCTT
GCGCTGAATGTCGGAGCTTCAACTTACTTTTATGAAATGCCGACTGCGCTTATGATTTAC
TGGATTACCAGTACGAATGTTGCAACATTTCAGACTTGGTTTATGGACAAGTATATGTTC
GCCAAACCGCCGTTGCCAACTTGGTCCCGCAGATACACGGACTACAAATCTCCACATTCC
TCTGATCCTTACATGCAGAAATTGCTATGA
>g295.t1 g295   scaffold_1:770731-771069(-)
ATGCATCTCGCAAAAGCCCTCACATTCCTCTCCCTCGGCTCGGGAGCCCTATCATTCAAG
ATAAACGCTTTCACCGGTCCCAATTGCACCGGAGATTCCAAAGAAATCAATGTCTACGAC
AATACCTGCAGAGATCAAAATGTGATCAAGACCAAATCTTTCCGAGTACTCGCCTACGGA
GCAGGTCGTCAGCGAGCCGTGTTCTGGGCTTCCAATCATTGCTTCCTCAGTGCGACGAGC
CAGAGTTACTGGGCTGATGGTGGTAGCGATAAGTTCAAGAAGGATGCTTGTATTACTTTG
GACTTTACTTCTGAGGCCTACAATTCTTACTCGGCTTAG
>g875.t2 g875   scaffold_1:2345110-2345624(-)
ATGAGCTGGGCCAGCTTTCCCCCCGAGCTTGTTGCCAAAGTGCTTTCTGATAACGAGCTT
CGAAAGCGTGACCTCGCCAACCTGGCACGAGTAAATAAAACGATATCCTCGGTCGTGACC
AAAAGGCTCTATGAAGACGTTAAGATACACGGGTCTGGTCAGCGCCAAGATCAAGAGGTT
TTAGACTTGTTCCATCGAACTGTTGCCATATCTCCGCGACTTGCAGCCACCACCCAGTGC
TTAACTATCAATGCTTTCCTTCCCGGAGACGACAAAATCCTCCGCTCTGAAGCCATATTG
AAGAAGCTCAACTCTCTCAAGAATTTGTCCCTAGCCTTTCATAGGGCTAATGCTTCTTCC
GAGGTTGGAGCGACTGAGTGTTAA
>g875.t1 g875  g875.t2 scaffold_1:2344296-2345624(-)
ATGAGCTGGGCCAGCTTTCCCCCCGAGCTTGTTGCCAAAGTGCTTTCTGATAACGAGCTT
CGAAAGCGTGACCTCGCCAACCTGGCACGAGTAAATAAAACGATATCCTCGGTCGTGACC
AAAAGGCTCTATGAAGACGTTAAGATACACGGGTCTGGTCAGCGCCAAGATCAAGAGGTT
TTAGACTTGTTCCATCGAACTGTTGCCATATCTCCGCGACTTGCAGCCACCACCCAGTGC
TTAACTATCAATGCTTTCCTTCCCGGAGACGACAAAATCCTCCGCTCTGAAGCCATATTG
AAGAAGCTCAACTCTCTCAAGAATTTGTCCCTAGCCTTTCATAGGGTGAAAAAGTCTGAC
GCAAGCTTTATCCAACGGATTATTCCTATAGAGCCTGATCCCAAAGACGCGGTGCTCGCT
CAACTTCAAAACATAGAGATAACCGATCCGATGCTAACGTATCATGATATTTCAAGGCTA
ATGCTTCTTCCGAGGTTGGAGCGACTGAGTGTTAAATGTCGTGGAAAACAAGAAGCTAGT
GGATCGATCGAGCTACCGTCACCGGCAAAGCACCACTCTCTCAGGACGCTTACTCTGAGC
ATATCTGCGGAATGCAATCCTGGACTACAACAAATTCTCAAATTCTGCCCGTCCCTGGAG
AATTTTAGCTGCGATGTGTCTTCTACGAATAATGTATACGATGATCCATTATCGCCTGCT
GGATTATCACGAGCCCTGATGTCCTGTCAAGAAACACTGGTCACGATGGAACTCAACAGT
AGTAACACAGGGAATGTCGATGAATCCTCGCTTGAGCTAAGCCAATTTCACAACCTGAGA
TATTTGAAGGCAAGCAGTCTTCTGTTGTTTGAAGAAGACGAGATAGATGACCCGGCACTT
CGAAACGGCTTTTATACTCGTCTACCGTCCTCACTCGAGAGTCTCGAGATATACTTCGCA
ACCGATACATACGCCTTCTTAACACTAGACGATGCGTTTTCTCATAAAAAGCTCGATGAT
AACGGAGACTCTAGCACCAAAATCATCCCCGATAATGCCATGTGGCTTGCTGAAATAGGT
CAATATCGAAAAAATCTATCAAATGTTAGCATCAAGGAGGAAACCGTGCCATCGCCCTCT
ATGAGAGTGCAAAGAACAGCTGTTCCTCATGACGCACCTGTCCAGGTTGCGCAGGCATTT
CGTGATTCCCAGATTGAAATAAATCTTCTTCTTCGACCTTCCTTTTACCCTCAGCTAGAA
CGGCACTCTTCTCCTTAG
>g1280.t1 g1280   scaffold_1:3429405-3429860(+)
ATGGGCTGGCTTCCCTGGTCTTCCGGTGAACCCAACAAAGCCTCCGACGGTGGCCGCATT
GCGCCGGACCGAACGAGTCGCAAGCGCTGCTGGGAGGGGCGTGATATCTTTTTCGCTTGT
CTGGATAAGAATAATATCCTGGACGCCATCAAAGATGACAAAGAAGCGCGGCGGAAGTGT
GCGAAGGAGGTGGAAGAGTTTGAGGCAGCTTGTTCCTCGACCTGGGTAAAATACTTCAAG
GAGAAGCGAGTTATGGAATACAACCGGGACCAGACAATTGCGCGTATCAAGAAGGAGGAC
GCTGCAACTGTACAGGAATTGAAATCACAAGGTCGGAATTCGAACTGA
>g358.t1 g358   scaffold_1:943588-944761(+)
ATGTCTGCTCCCGGAGCTGGTCACGAATTCCCTGCAAAGCCAGTCTCGTGGCAAAAGCGC
GATGTACTGCTCTTCGCCAACAGCATCGGCTGCAAGGCCGACGAGCTGCAGTTCCTTTAT
GAGCTGTACCCTAAATTTGCGGTCTTCCCGACCTACCCTCTGATCTTGCCCTTCAAGCTC
ACAGACCAAGAGGTCACGAATTTCTATGAGCGCCAGTCGGCCGTCCATATCCCGGGTGTT
CCCCAATTGGATCACCGTCACGGAGTTGATGGCCAGCGCAAGCTGACTATCTTGAAGCCG
CTGCCTTCTACTAGCGCTGGTCGCAAGTTTGAGCTGCGCAACAAGGTCATCGGTGTTTAT
GACAAGGGCAAGCCTGGAACTGTCATTGAGACCGAGCAGTCTATCGTTGATGCCGAGAGT
GGTGAGGTGTACAATAAGGTTCTGACCAGTGGCTTCCTGGTCGGCCAGGGTAACTGGGGT
GGACCTAAGGGTCCTTCTACCGTTAACTTCCCTCCTCCTGAGGGCAAGGCTCCTGATGCT
ACCCATGTTATCCAGAGCACCAACGAGACTGCTCACCTGTACCGTTTGAACGGAGATTAT
AACCCTCTGCATGCTACTCCTGAGCCTGGCCAGAAGATGGGCTTCGGAGGTATCATCATC
CACGGCCTGTTCAGCTGGAACTCTGCCGCCCATGGCATCCTGCGCGAACTTGGTGGCAGC
AACCCCGAGAATATCAAGGAATTCCAGGCCCGCTTTGCCTCGCCCGTTCGTCCCAACGAT
AAGCTCACTACTGAGATCTGGCGCATGGGCAATGTCGGACCAGATGGATTTGAGGAGGTC
CGTTTCACTACCAAGAACCAGACTGGCAAGGTTGTTTTGAGCAACGGCCGATGCCTGCTC
AAGGTTGTTAGCCCGAAGAGTAAGCTGTAA
>g491.t1 g491   scaffold_1:1321856-1323641(+)
ATGGCAGGGAGCTTCCTTGCATACCACGAGCCTGGCATTGTCGATATTTTGATTATTTTG
TCATTTTTCTTCTTTTTATCTCTGGCTGAATGGTTTTCGGCTAAGATTATTCGTGCGGGA
ATTATTGGTCAAATTGCTGTTGGCATTATCTACGGAGAGCCATTGGCCAATATATTGAAA
GGGCCGTGGCAGGAGACATTTCTCGCCGTTGGATATATCGGCTTGATCTTGATTATTTTT
GAGGGTGGCCTACAAATACGACTCGATCTCCTGAAGCAGAACTTTGTTCTCAGCGTTCTG
GGGGCTGCAACTGGTGTTTGCTTTCCTATCGGTCTTTCATATCTCCTACTTTATCTGGGA
TATGGATTTGGCGCCGTGGAGACTTTCATCGCCGGAGCTGCACTTTCTGCAACCTCACTG
GGAACAACATTTTCAGTGATATCATCTGCTTCCAAAGAGGTAGATCTTTCTCAGACCAGG
GTTGGATCAGTTCTTGTCAGTGCTGCTGTTATTGATGATGTTGTCGGTCTTGTGTTGGCC
AGTGTCATTCATGACTTGGGTGAACTTTCAAAACCAGGTTCAGGAAGTCCTGATCTTGGC
TGGGTAATTGGACGTCCAATCGTGGCCTCCGCTGCTATGGCGATTGCAACTCCAATCCTC
ACGAAATTCGTATTTGCACCCATTTTCCGAAGATGGATCGAGCACACTTTTGCAAAATAC
GACCATTTATCCAACATTACTTTGATGGTTCTCGTTCTATCCGCATTTATCAGCATTGCA
GCATACGCTGGCACTTCGGTCTTGTTTGGCGCTTTTCTTGCGGGGACTTTTCTCACCTAC
ATACCCAGCAAGCATCCAGATGGGCCCTTTGTCGTTATGAGTCGAGAAGAGGGAGAAAGG
GAAACTGACAAAAGCCCCACATTTGTCCACACATTCGAAAGGTATCTTCTTGATGTTCAA
AAGTACCTGATGGAGCCACTCTTCTTTGCTAGTGTAGGTTTCGCGATTCCATTTTTGAAG
TTGTGGACAGGAAAGCGTATTTGGAGGGGAATATTGTACTCTCTGCTGATGGCATTCGCC
AAGTTCATTGTCGGTATATGGATTCCCATTTGGGAATCTCTTCATTCCGAACCCTCACCA
GAGGGACCAGTCATCGGTCAGCAGAATGATTCGCGCCAGGGAAAGGATCAAGCGCATAGT
GTCAAAGAAAAACACAAAGAATATGGCGTTGCTTCGATCGCCGGCTTGCTTCTTGGCTCT
GCGATGGTTGCACGGGGTGAAATTGGACTATTGATTATCGAGATTGGATATAACGAAACG
AGCTACGTAAGTCAGGAAGGGTTCATTACAGCAGTGTGGGCTATTCTCCTTAACACAATA
ATCGGACCAATCACCGTGGGGTATCTTGTGAAATTTTTTGGGAAACGAATTGGAGCAGGC
AAATGGGGCCTCCAGGGCGCTGCTCCAGGAACAGCAAATAGTAGAGAAATCGCCTGA
>g966.t1 g966   scaffold_1:2590109-2592100(-)
ATGGCGTCCGTCAATTCAATATCATCAGAGAAGGACGAGGATCATGACATCATGCACGAG
GACGTGATCGAGGATGAAGAGCCAGAGGAGCCCAGTTCCGAATTGGATCCATCGCAAAGG
GAATATCTCGAGCATCATCAACGGCTGGATGACTTTTTGTCCCCCTTGTGCCTGGATGAG
GCCGTTCTCTATAGGCTGGCGCGTCGCTTCTCCGGTACATACCGCCACTTGGCCCTGACT
TCGGACCAGCAATTTTTACCGACCCCAGTGACTCAATTACCAACTGGCGAAGAAACTGGT
CGCTACCTGGCCATCGATGTCGGTGGTAGCAACCTTCGGGTCGCCTTTATCGAATTGCTT
GGTGAGGTGGAATCCGAGAGCCCCCCTGCAGATGCCTCGGAGAGATCGCGCAATACCATC
CGCAAGGCTCAGCGACAGCGAGTAAAGCGGACCCTGGAGCGTGCATGGCCCATCCAAGAA
CATTTGAAGATGGATAAGGCCGATGACCTGTTCGACTGGATCGGCGATTGTATTGCGGAA
GTGGTGGCAGAAAGCCTCACCTCAGATGACACAAAGAAGGATATCCCAGCAGAACTGGAT
ATGGGCATCACCTTCAGTTTTCCAATTATGCAAGAATCCCTGGCTGAGGCTACATTGATG
CCCATGGGGAAAGGATTTGCTATTTCATCCAATCTTGATTTACGCAATATTCTACTAAAT
GGATACGAAAAGCACACAAGAAGGCCCGACGAGGACGAGCCATCTTCAAAACGACGCAAA
CTCTTTGCTCTGCCCAAGTTGAAAATCCAGGCCATCACCAACGATACCGTTGCGACGCTA
GCCTCTCTTGCATATGCAGTCAAATCCCTGCCCAACAGCCGAGTGGCCATGGGCATCATC
GTGGGTACGGGATGTAACGCAACCATCCCGATGAAACTCAGTTCACTACACGAATCCAAA
GCAAAGAGCGTCAACGCCATGAACGCAGAGGCCGTCGAAACAATTGTCAACACAGAATGG
ACAATTTCAGGCGCAGCGCCACCACTTCGTGAGCTGGAAATTACGACCAAATGGGATGTC
GAGCTGGACCGGGCCTGTGCGCGCCCAGGATTCCAGCCGTTCGAGTATATGACTGGTGGA
CGGTACATTGGTGAATTGGTTCGCTTGATTTTGTTTGACTATCTTACCGACGTCGCGGGT
CTTTCAAAACGAATCCTTCCCGCAAATCTCATCCAAGAATATGCCCTAACAACTACCTAT
ATTTCCGACCATGTCGCGCGCGCCAGATCAGATACCGACCTTGCCAAAGAACTTAACAAC
TCCCTCCCCCCACCGGAGAGCAGCGACTGGCGCTGGGATGCCCGGACTGCAGGTGCATTC
CGCCGAATTGCTCGAGCTGTGCAACGACGATCAGCCGGCTTGATCGCTGCGGCGGTGATC
GGGTTACTTGCCTGCTGTCGGGAAATTGAGCTCAAAGAGGACAGCAATGACAACACACCC
GAGAATGCCGCGTCACCACAAAGCAACGGTGATGCCCCAGCAGCTGAAAGCACAACCGAC
CCAAATTCCGGGAACCCTGTCAGCAATAGCTTCCACGGTCATGTCGTTCCAGTCCTACAA
CCAATTCCAGTCGATTGGCAGTCAGGCCCGGAGGAGCTGGTGGTGGCATATACAGGCGGC
ATCATTCAACACTATCCTCAGTTTAAAGAAATGTGCCAACAACACATTGATCGGCTTATC
ATGCGAACCGGTCCGCAGCGAGGCGGGAAATCGGTCTTCTTGCGCGAGGCTTCTGACGGA
GGAGTCATTGGAGCGGGTGTTTTGGCCGGCATGGTTTCAAACAGGTGA
>g207.t1 g207   scaffold_1:550644-552450(+)
ATGTTACAACACATCATCGAGCACTTTTCTATTGAAAATATTCCCATCCTCTTGGGTTAT
GCGCTCGGAATATTATGCTTGAAATCTATCTACCAAGTTTACACAAGCCCTCTGAGCAAA
GTGCCGGGGCCTGAAATCTCCAAATGGACCAACTTGATTCACGATTACTATTCTCTCAAG
GGTCAACTGCCCTACTACGTTCATAATTTGCATGAGAAATATGGTCCGATCGTTCGCATC
AGCCCCGATAGAGTCGACATATGCGACGTGCAAGCGGTAAAAGAAATTCACAGAACGAGC
AGCAAATACCTCAAAACACAATTCTATCGCAACATGGTTACGAACAATATCAATACTATG
TTCTCTACCACCGATCCAAATTATCACAGCTCACGTCGTCGACTGCTCGCATCTCCAATT
TCAGACTCTTCTTTGTCTTATTTATTGCCTCAGATCTCGAAGAGAGTTGAATACACCATT
CAAAGAATATCAGAAGAGATTGAGAGTCGTGGTGCTGCGGATGTCTTCAAATGGTGGCTG
TTTATGGCTACCGACATAATTGGAGAGCTAAGTTTCGGAGAATCTTTCAAGATGCTCGAG
GCAGGACATCCTACCCAGTATTCCAAAGACTTGGGAATGATCGCAGGCCTTCAGCCCATC
CGAACGACATTTCCATCTCTTGTCAAACTTGGAGCTTATCTACCTCTTCCAGTATTCAAA
GCGACTGCTGCTGCCGGCAAGAGAATTGCAATGTATGCGAATCAATCGATTGCGCGCTAC
AAAAATCACCTTACGGCAAACGCGGATAATTCTAAGCCTACCTTGTTTACGAAGATTTTT
GACACAGAGAAGAGCGGCATGAGCGAGGCCGAAATTAGAGACGAGGCACAAGGCTATATC
ATTGCTGGTAGCGACACCACTGCTGTGACAATGACCTATCTCACTCATTCTGTTTGCCAA
AATCCTCAGGTTAAGGCGAAGCTAGTCGAAGAGCTGTCTCATCTACCTGAGCCGATAACT
GATAAAGACCTTCGAAACTTGCCATATTTGAACAACGTCATTAACGAAAGCCTACGTCTA
CATACTGCTGTGCCTTTTGGATTGCCTCGGGCTGTACCCCCAGAGGGAGCACACTTTAAC
GGCTGCTTCTTGCCCGGCGGGGCGACAGTATCCACTCAGTCATACAGTCTTCATCGTGAC
CCGACAGTCTTTCCTGCGCCCGATAGTTTCAAGCCTGAACGCTGGGAGAACACAACAAAA
GAGATGAAGGACATATCTTTACCATTTGGCGGCGGGTCCCGCATATGTATTGGAATGCAC
CTTGCTCGAATCGAGCTTCGTCTCGCTACAGCATTATTCTTCCGGAAATTTCCCGGAGCT
CGAGTTTCAACTAAAGAAGGGATGAGCGCTGATGACATGTTCATGAAATGCTTCTTCCTC
ATGGCTCCTAATGGGCATCGCTGCCTTATTGAGGGGTGA
>g1225.t1 g1225   scaffold_1:3288033-3291008(-)
ATGAACGCCTGGCTCGCCGACGCCTCGAACATCCCTGGCCAGGAAAATGGGGCTTTCAAT
CCTTCAACGATAGACCCTTCGGCCGCTTTCCTCCACGCCTCTCCGACCCCACAGGATCCT
AGCCAGTTCCAGCGCATGTTCAACAACGGTGTGCCACGGAATGCCTCCCCAGGTTTCCAT
AACCCCAACCAGGTGATTCCATCAAAGCGACCTAGACCGGAAGATGGAATGCCTATGTCA
CCGCGCCCGGGGCCCGGGGGTGTGACCGGCTCGCGATCGCAGACTCCTCAAGTTCCATTT
CCTGGCTATCAGGGTGCTGCCAATGGCACCGCGCAGTTCTCGCAGCATCCTACTCCTTAT
CAACACCTTCAGCAACAAACAGCGTCCCCCAACGTAACCCAATCGCCTATCATGCAACAA
GATTTTGACCAGGGGAGCGTCCGGGTAGGAACAGCCTCTCCAAGTCCTTTCTCACCAGCT
GGTCCGCACGTCAGCGGTGGCTCACATATGTCACCGTCACAGTCTGATCACGGAAGCCGT
GTGAACACGCCACAGAACAGCAATTTTATGCCAGGGCAAGCATTCCCTCAGGGAATGGCT
GGTCAATTTCAGCAAGTCCCGGGGATGAACCAGCCTCAACAGCCCTCCATGCCACCGCAG
CAGTTAAACGGAATGCAACAGATGCCGCAACAATACCAACATGCTATAGCAGCCCAGCAG
CAACGACTTCGAGCCATGCAAATGCAAAATCAAGGACAACAGATGCCAGGACAGCAAATT
CCAAACCAGCAGATGAATATGAATCATCAGATGGCCGGGCGCCCTGGCCCCGGTGGTGGC
ATGAACTCGATGGGTAATCCTCAGCAGATGGCTGCCATCCGTCAAATGCAGCAAAACATG
TCAAAACCCAACAGTCCGGAGATGTTCTTACGCGGGCTACAAAAATTCATGATGTCAAGA
AATCTCCCTTTCGATCCTAGTCCGATTATTTGTGGCCGGCCGATCAATCTGGTACAGCTT
TATGGAAGCGTGATGAAAATGGGTGGCTCCAAGAAAGTGACTGGTATGAACATGTGGCCT
GCAGTTGCCCAGCAATTTCAATTTCCTCAGATGCAGTTCCCTACAGCGGCACAGGAGTTG
AGAGACTACCATCAACGGAACTTGGCGCCGTATGAGCAAGCATATCTTGGCTCGCAGCAG
AAGCAATTCGATCAGATGCAACAGGGCGGTATGCCGCGCCAGCCTAGTGACCCCTCGACT
ATGCAGCAGTTCCAATCACCAACTGTGAAACCTGGTCAAAGTTTCGAGCTGCCTCAACAA
ATCAATCAATCACCTCAAAGCAACACCCCCGTCGCCAATAATCCCCCAGCTGCTCAAGCC
AATGGTTTCGCTACACCAACACAGGCAAGAAGCCAGAGCAAGCCCCCTCAATCTGGACAC
CGAGTCAGTGTTTCTCGCCCGTCTCAGCCGTCAGCTCCTCTTCCAGATGGGCAATTCACG
GCACCTTCACCTTCACAGCAACCAAAGGGTGCCCCACCAACACCTAAAACACAATTAAGG
CAGCCGGAACCGAAACAGGACGACTTCGTCAAAAAGCCGATAGAAGATCCATTCAAGCCT
ATGGTTCTGACCGAACGACGTCTCCATGGACCCATTGCTGTGGATGAGATGTACCAAATT
GGAGACGATATCTCAAGGCTTAGGCCAACGGCACCCAGCTTTGCCGAGCTTGGCGTGATC
GATATCCATGCTCTTACCATGGGCCTTAAATCTGGCATTCATTCCGAGATTCGTGTTTCT
CTAGACACACTGACTACGCTTTCTTGTGAGCCACAAGTCCAGATCTCACTCGAAAACTGT
GACGATTTGGTAGAGAGCTTGGTTGACTGTGCTGAAGACCAGGTCGACTTTCTGGCTGAA
AACATCCCTAAGACATCAAACACCATTATTCTCCGTTCTTACGAGGATGTTGTCAGAGGG
TGCCATTCCGAACATGCATCGCTTGCCGACGTACCTGAGTTTGGAAGCCTTGACGATGAG
CTTGACCGAGCAGTGGAGCGACTTCTTTGCATCACTACAATTTTGCGCAACTTTTCGTTT
AGTGAACAGAATTTTGCGGTTTTGGGAATTCCGGTTGTAACTCAGTGCTTTGCCGGTATT
GTCCGGAACATTGGAACACGAAATATGTTCTTGCGGCGCGACCAAAACACATTGAACTTG
ATGAAAGATGCAGTGGTCTTTATGGGCAATCTCGCCCACTTCATGCAGATTCCCGGAAAG
GAAGAAGCGTTGAGCCTTTTGCATTTCCTTCTGGCGTTTTCGCCGTTGCCCGAGCCCACA
TCCAAACAAGGCCAAGCAATGTTTTCGGAATTTAATCCATCCGTTCATCGGTACACTCCT
GCTGCCGTGGACGGCCTTGCTAAACTGCTCGCGAAGGACGATCCTAACCGAACCTACTTT
GCGGCAATCTTCACTGGAGATGGGTCCGCACCACCACAACCAGACCTGTTAACGCGCGCA
TTCGGACTTGCCATATCTTGTATTCCCCATAACAAGGCCTTGGGTGTTGTGGATGCTCGC
AAAGTCTTTCTCCTGCAAGGTCTCCTAGCTGCCGATGTCCTCACCTCGTTCGCGGACGGT
CCTATGGCTAAAATGTGGCTTGGGTCGGTGGATGGGTTTGCCATTCACCTTCTTCGATTA
TCTTGCGCTCTATGCACAGACCGTATTCCACAGATCAACATGCGCCAGCGGGCACAAGAA
CCCGACGCTTATGCTTTCGGGGCACTTGTTCATCGTGGGCTGGCCATTTTACGTCGCCTC
GCGGAAAAGACTAAGCAGGTTGACAAATCCTCTTCGCTTTGTTTCCCATCTGGAATTACT
CCCCGCAAAGAGAGCCTTCTTGGTGCACTATTACTTCCGAACATGGATCCTAATATCATT
CGCCAACTTGTCAGCTATGCTCGGCTCGCCGAGTAA
>g354.t1 g354   scaffold_1:935020-936771(+)
ATGCCGACTATGAAGAAGAGAAAGGTCACGAAGGAGGTCGCAACTCCGGTCGAGGATAGC
GATGCTCAATCCTCGCGCTCTGAGTCCCCCGTGGCAGAGAAGCCCAGCGACACCACCGAT
ATTGACACCACCGAAACCACCGAAAGCACAACTAGTCCCAAGACATTTAAGGATTTGGGC
CTGATTGAGTCTCTGGTTGAAGCTTGTGACACTTTGGGTTATAAGAAACCAACTCCGATT
CAAGCCGAGTCGATTCCCATAGCTTTGGAAGGTCGCGATATTATCGGTCTGGCCGAAACT
GGTAGTGGAAAGACTGCTGCTTTTGCCCTTCCAATCCTGCAAAAACTTATGGAAAACCCG
CAACCCTTCTTTGCCCTAGTCCTCGCCCCGACCCGTGAGCTCGCATACCAAATTTCGCAG
GCTTTCGAGGCTCTTGGTTCAACTATCAATGTTCGCACATGCTGTCTCGTCGGTGGTATG
GATATGGTGCCTCAAAGTATTGCTCTGGGAAAGAAGCCTCACATTCTGGTTGCCAGTCCC
GGAAGATTGTTAGATCATCTTGAAAACACGCGAGGATTCTCTCTCCGCGCATTGAAATAC
CTCGTCATGGACGAAGCCGACAGAATGCTGGATCAAGATTTCGGCCCACTTCTCGACAAG
ATTCTACGAATTCTCCCAGCCCGCAAAACATTCCTCTTCAGCGCCACTCTCTCCTCAAAA
GTCGAATCTTTACAGCGTGCCTCTCTGTCCAACCCTCAAAGAGTATCGGTCTCGAGCAAA
TACCAAACGGTATCAACACTTCAATCTTACTTCCTCTTGAAACCCCACAAATGGAAGGAT
CTCTACCTCGTCTACCTTCTGAACGAATTCGTCGGCCAATCAGTCATTCTGTTCTGTCGG
ACGATTCACGAGGCGCAACGTATCGGATTCCTCCTGAGATCCTTGGGATTCGGAGCTATC
CCTCTACACGGACAACTTAGCCAATCTTCTCGACTTGGCGCGCTAGGAAAGTTTAGATCC
AAGTCGCGAGATATTCTTGTTTGTACCGATGTTGCGGCCCGTGGTCTCGACATTCCCTCC
GTCGACGTTGTTCTGAACTTCGATCTCCCCACCGACAGCAAGACCTATATTCACAGAGTC
GGTCGAACTGCTCGTGCCGGTAAGAGTGGAGTCGCAGTTAGCTTCGTGACTCAGTACGAT
GTAGAATTATTCCAGAGAATCGAGGAAGCTCTGAACCGCAAGCTGCCTGAATACGAAACA
GAGAAGGATGAGGTTATGACCCTGGCTGAGCGAGTTAGCGAGGCTCAGCGTTATGCTATC
ATGGAGATGAAGGCTCTTGACGAGAAGAAGGGTACGAGAGGTAACAAGTTTGGCAAAGGA
AAGCGCACGCGTGATAATATGGATCAAGAGGAGGGTTGA
>g1248.t1 g1248   scaffold_1:3353775-3355555(-)
ATGACAGATGTGGATCCTAGGCTGTTCCCGCGCCGGGTACGCTATGGCGCCCTCCTCACA
GTGAATGTATACGTTTTCATGGGGAATATGTACTCGTCCGGCCTAGCGACGGGCTTTGAA
TCGCTAGCGATGGATCTCCATGCCGACAACTCGAAGCTATCAGCTCTCATCACATATTCA
GTCCTTTCAATGGGCCTTGCTAATCTGTTTTGGATGCCTCTTGCACTATGCTTTGGAAAG
CGCCCCGTCACTCTTATCTCTATGGCGATGTTCCTAGGTGGAATCATCTGGAGTGCAGTC
GCTAAGGACTACAACAGTTTGCTTGCTTCACGGGTATTCGCCAGCTTTGGGTATGGTGCT
AGCGAATCGCTTGGCCCCAGCATACTTGCAGATCTCTTCTTCGAGCGAAATTACTCTAGC
GCGATGGCCATATATGCTGGGTTCCTATCTGGAGGCTCACAAATTGGACCCGTGATTGCG
GGCTATCTTATCCAAGCCCGTGGGTGGCGATGGTTTTTCATACTTTGCGCCATAATTGCC
GCCGTGAACTTTGTTACTACCATCTTCTTTCTCCCGGAAACGATATACGAGCCAGAGCAA
AACAGTGAGACTACAGAAGATACTGAAAAAGCCCTTGCCGGTCATATTGAAGCCGTTCCT
ACGACAGGCTCAGTCAGTATGGATTACAACGAGTACATGAAGGGACTATTCTCCTTCAAG
ATTACCAAGGGGGCCAAAGAGAAGGGCATCTTGAAACTTTTTACCTACCTATTTTTGCTC
CCATTCCCATTGCTGTTGGTTCCTGGGATATTGATTGCATCGCTCATGTATGGCGTTGTC
CTCGGAGGAGTTGTTGCGATTTCGACCATCTCACCCAACATATTCTCACCTCCCCCATAC
TTATTTTCTTCCTCTGAATTGGGTCTCTTCACGCTCAGCAGCTTCATCGGTATTGTAGTG
GCCTGGCCAATCGCAGGCCCCTTGACCGACCTACTCTCGCGGTGGTTACGCAAACGCAAC
AACAATGTTCACGAGCCCGAGCACCGCATACCGGCACTTATCTTACCCTTCTTGATCAAT
CCAATTGGTCTTATTGTCTTTGGATACTCTACCGCGCGGCTTCAGAACTACGTCAAGCCG
GCCGTTGGTGCAGCCATTGCGTCTTCGGGACTTACTCTTGTCCCTTCGGTTATGCTGTCT
TACGTTGTGGATGCCTATCCCAAAGCTAGTGGCGAAGCCCTTGTGCTGGTCAATGCTTCC
AAGAATGTAGTTGCTTTTGGTTTGGCTAAAGGCGGCTACGATTGGATGGCAAAAGAGGGC
GTAGATAAGATGTTCTATGAGTTTGCTGGCATCCAATGGGCTGTTTTATTTCTTGGATTG
CCGTTATACATTTTCGGCCCTTGGCTTCGCTCGCAGACTCGAAGGTATTTCTAG
>g417.t1 g417   scaffold_1:1109550-1111327(+)
ATGGGAGACGCCGGTCCACCACAGTTCTACGAGAATACATTGGCTCCGATCCCCGTTAAC
GCGGAGACACTTGCCGAGTCTCTTAAAGAGCTGCGCGATGCAGTTCACATTGGTTCCGAA
TTAGTTCACGGAAATGAAACGGTACCGGAAAAATGGTCCGTTGGGGGCATGTTCAAGCAT
TTCCCAGGTGTCGCCCTTGCATTTCTGCGTCTCGACTACCAATCATCTGTATTAGCAGAT
GCAAGTAAACCTTCTCCGGATTATCGCGGCTTTGCTTTGAAAAGAATTCCTTCAGGTTTC
CCCGACTGCCCTCTGCTACCGTCTCGCATATCCCCAGCCGGGTCTTTCTCCCCTGTAGGT
GCTGCTACATTGCATATTTTGTCGACAGTGGCACAGGCCAATTGGCAACCTGGTTCCAAA
CCTAGTCTAGCACAGGAGGATATCAATATTCTTCACGAGGCTACCAAGCTGGCTCTGCAG
AATGAGCATCTCGTTCCCCATGATGGCCGGAAGATGGGCGGGGACGAAATGTTGTATGGC
CGAGCAGGTCTACTATGGGTTCTATTAAATGTTCGATCACACGAATTTCAAGAGGGAACC
AAGGAGGCTCTTTCTCCAATCTTTGATGCCATTCCCAAGCTCGTTGATGTAATCATCGAT
GCTGGCCGGCAAGGTTCGAAGAATTATATTGAACAGCACGGAGATGCGGACGCGCATCCA
CTGATGTACCCCTGGATGGAAGACCGTTACTGCTTCGGAGCGGCTCACGGCATTACTGGA
ATATTGACCATTCTTCTTTCATCTAAGAAGGATGAACTTGAAAAGCACCTGCCTATTATC
GGTGCCACCATTACAGCACTCTGCAAACTCAGCAACGCGAATAATGGACATCTGCCAATG
ACCCTTCCTCCGATGAGCTATGGTCAAACGTCTGAATTTGTTCAGTTCTGCCACGGTAGC
CCTGGCACACTCATCCTGCTGTCCACTGCCTTAAAAAATAGCCAGTTAACTCGAGACTTC
TGGTGCCCAGACTGGGACCAGACCATCTACCTTGGTACCCAACGTATTTGGGAAGAAGGT
ATCCTGTCAAAGGGAGGTAGTTTGTGCCACGGAATTTCCGGAAACGCATTGCCACTACTG
ATGTTGCATGGCGTATTTGAACACCATTCAAACGCTATCACTGAAGCCAGACGCGCATAT
ATCCAACGAGCTGGAACCTCGTCTCTACCGAGCCCCGATTTCAGCGAGGAGCTCACGTCA
GAATTCTTCCTGTCAAGAGCCCTTGCTTTCATGCTGCATTCTCGTGAAACTCGCCCATAT
AATACTGCCGCTGCAAAGACAGAAAAGGAGTATCGCATGCCTGACGACCCATACTCTTTG
TTTGAGGGTCTTGCGGGCAATATCTGTGCCTGGGCTGAAACATGTGCTCTGCTTCAGGCG
AAAATTCGCAAGATGGAGTTAGGTGATAAGGGTGTTTCGCCTGAAACAGATGCCGTTTTC
CAAAATGCCATGCACAGTCAGCTAGGATTCCCACTTATTGGCGGAAATGGTGCTGTCGGT
ATTCTTTGA
>g112.t1 g112   scaffold_1:282729-284212(-)
ATGGCGAGTCACTCTACTCGTCCCTCGTGGGCGAGTCTTTTTACTCTGGGCCTGGCTGGG
CTATCGTCAGTTCAGGCTCTGAATTTGAACGCCGACGATAATGAATCTGTGAAGAAAGCG
GCCAAAATAGTCGCGACCGACATGATGAGTTACTACACAGGTTATCGCCCCGGTGACAAC
CCTGGTAATTTGCCAGATCCGTATTATTGGTGGGAAGCCGGTGCAATGTTCAACGCTCTT
ATCGAATATTGGTTCGTGACTGGTGATGACCAATGGAATGATTGGACTATTCAGGGCATG
TTATGGCAAGCTGGTGATAATGCTGCCTTCATGCCAAACAATCAAACGAAAACAGAAGGA
AACGATGACCAGGCTTTCTGGGGATTTACTGCTATGTCTGCTGCTGAGAGGAATTTCCCA
AATCCACCTGATGACAAACCTGGTTGGCTCGAGATGGCTCAAGCGACTTTCAATACACAG
GCGCCACGATGGGACGATTCTTCTTGTGGAGGAGGATTGCGGTGGCAGATCTTCACTTGG
AACAATGGATACAATTACAAGAATACTATCTCGACCGGTGGTTTCTTCAACCTGGCCGCT
CGTCTCGCGAAATATACTGGGAATCAAACTTATGCCGAGTGGGCTGAGAGAGCATGGGAT
TGGACTGCTAATGTCGGGTTTATGACTCCTGAATATCATTTCTGGGATGGCGCTAGTGAT
TTGGATAACTGCACTGAGAAGAACAAAATCGAGTGGACATACAACGCCGGTGTTTATCTC
CTAGGTGCAGCCAACATGTATAATCTGACAGAAGACAAGAAATGGAAAGAAAGGACGCAA
AAGGTCCTCGACGCAACCGATGTCTTTTTCTCCAAAGAAACACCAAACGTGATGTACGAG
CGCGCATGTGAGACTGTCAATACATGCATGGTCGACCAGCGTTCTTTCAAAGGCTATCTC
GCACGATGGATGGCAGCAACTACACAAATGGCACCTTTCACATACGATCAAATCATGCCG
AAACTCAAAGCTTCAGCAGAAGCAGCAGCGAAGACATGTACTGGTGGACCTAAGGGAAGA
TCATGCGGATTGAAGTGGACTGAAAAGAAATGGGACAATACTAGGGACTTTGGTCAACAA
ATGGCAGCACTTGATGTCATTCAGTCGAACCTTGTCGCGCGTGTCGCTCCTCCAGTTACG
GATAATGACGGTGGCACTAGTAAAGGTGACCCTAGTGCTGGCGGCAAGCCGGAGCAGCCG
AAGCCTGGTTCTTTATTGCGGGATATAACTACGGCTGATCGTGCCGGAGCTGGTATTTTG
ACGGCCATGATGATGGTCGCTATTGGTGGCTCGGCCGGATGGCTATGTTGGGACTAG
>g9.t1 g9   scaffold_1:19816-23191(-)
ATGCCGGCCCTAGCGAATGATCAATATGATTTGCCTCTAGCAAAGAGGCAAAAGAGAGCC
CCCGATGCTCTATCCCGCCAAAAGCCCACTCGCGCTGGCTCAAAAATCTTTGCGCCTTTC
CGGACCCTTGGCCTAGTCTCTCCAACTCCTGTCCCATTCACAAGCGTCCGATTGGGTAAA
TCAACTTTCCAAATTACCACTTCAGTCGGCCACTCTCTTCAAACCTACGATTTGCGCAAA
GGTTTAAACCTAGTTTTCCTCACTCGTCCCGAAACCCCGGAAATAATCACCGCAACCTAC
GCATGGCAGGATAAACTCTTCGCCGCATGGGGTCATCTTCGACCCCGGTCTTCGGGCGGT
ATTTGGGTTTTCAAGCGTGGTAAGCGCGTTGCGAGTCTCGATAGCCCTGGTCTGGATGCG
CCCATTGAACGAGTTATGGTCTTTGGATCTTGGGTTGTTGGTGTTTGGGGCGGTGGTTTG
GAAGTTTGGAAGAATGGATCTTGGGAACATTATGCCAGTTTGAAATCTCGTTCAAATGCG
GATCATACTTCTTCGTCGGCTGGAAATGTTTCGGTTTATACGGGCTCGCTTTGCAATATG
CCTACTTATCTCAACAAGATTTTTGTTGGAAGAGTTGATGGTGGGGTTGATATTTGGAAT
TTGAGAAGTGGGAAGTTGATTTATACTCTCCCGCCTCCATCTGCTGATGCTGGTCCCATC
ACTGCTATGCAACCAACCCCGGCTTTGTCGCTTCTCGCCGTGGCGTATAAGAGTGGCGCT
TTGTCGATCTTGAATGTGGATAACGGTCAACTTGTTCTTTCTCTTCGGGCTGCTTCCGCT
CGTACTCCGGCTATTACTTCCATTACTTTCCGAAGTGATGGTCTTGGAGCGGGTCATGAT
GGCCGCAAGGCGGGTGTGATGGCTACCTCCGCTAGTGGAAGCGGTGATATCACAATGTGG
GATTTGAACGATGGTGGTCGTGTTGCTGGTATCCTGCGTGGCGCTCATCGAGTTTCGCGA
AACGAGTCCAGCATGGGCGTCAATCGTGTTGAATTCCTGGATAACCAGCCCGTTATGGTG
TCCACTGGAGATGATAATGCTCTCAAGACCTGGATCTTTGATGAAACTCCGTTCTCGCCC
ACGCCTAGACCTCTTCATTCCCGCGGTGGTCACTCCGGCTCAGTCAGTGCTCTTGACTTC
CTGCCTGCGGCCTCGGATGGCTCTGATTCCGGTGGAAAGTGGCTACTCAGTGCTAGCAAG
GACTGCAGTCTTTGGGGACTCAGTCTACGAAAGGATAGCCAGCACACAGAGTTATCTCAG
GGTAACCTGGAGAGCAAGGCTAAGAAGCTTGGTCCCTCTGGCTCGAACTCTGCTGTCATG
GTGGATGAATTGAAGGCTCCTGAAGTTACTTGTGTGGCTTGCTCGCTGAACCGCGATGGG
GGTATGGCGACTAAGACTGCTGGCCCTATCTGGTCCAACCCCAAGGGTGGAAATGCTGAG
GCCACTAGCATGACAGGATGGGAGAGTGTTGTTACTGGTCATCGTGGTGATAAGTATGCC
CGGACCTGGTTCTGGGGTAAGAAGAAGGCAGGTCGTTGGGCTTTTGCTACGAGTGATGGA
ACTGAAGTTAAGAGCGTCGCAATGTCGCAATGTGGAACCTTCGCCGTCGTTGGCTCAGCT
GGTGGTTCTATCGACATGTTCAACATGCAGTCCGGTATTCATCGCCAGAGTTTCCCGTCT
CGTTTGCCCAAATCGGGCTTGAAGTCCCGCAATACTGGCAAGGCAGTTACTCTGTCTTCG
TTGAGTAAAGAAGAAGCCAAGCACTCCAAGGCTGTCACAGGCTTGATGATTGACAATCTC
AATCGTACTGTGGTCAGTTGTGGTTTGGATGGCAAAGTCAAGTTCTGGGATCTTCTTTCT
GGATCATTAATCGATCAATTGGATTGGCACCCCATGGCCGCCGTCACTGGTCTCCGCTAT
AGCAAAACCAGCGAACTGGTCGCCTTCAGCTGTGACGATCTCTCAATTCGCGTAGTAGAC
CTCGAAACTCGAAAGCTTGTTCGTGAATTCTGGGGATGCGTCGGTCAAGTTAACGATTTC
ATCTTCTCTAATGATGGTCGCTGGGTCATTGCCGCTTCCATGGATTCCGTGGTCCGAGTC
TGGGATCTGCCAACTGGTCATCTGATTGATATTTTCCGAGTATCCAGTACCTGCACTTCT
CTCGCCATGCCTTCAACTGGCGAATTCTTAGCAACTGCTCATGCAGGCGGTATTGGTGTT
AGTCTCTGGAGTAACCGCAGTCTATTCATGTCTGTGTCTACGAAGAATCTCGACGAAGAT
GTTATCGAGGATGTTGGTGTGCCAACCACATCTGGTGAAAGTGGTGCCGGACTCGTTGAT
GCTGCGTTCGCCGATGAGACTGAATCTGACGAGACTGATGGACCGGTTCTTAACACTGAT
CAATTACGAAAGGATATGATGACTCTCAGTATTGTTCCTCGAAGCAGATGGCAAGGACTT
TTGCATCTTGATTCTATCAAGGAACGTAATCGTCCAAAGGAAGCCCCCAAAGCTCCTGAA
AAGGCACCTTTCTTCCTCCCATCTCTACAAGGCAAATCCGATGAGACTCAATCCCCGAAT
CCGGCAGCAGCAGCCGATGCCGCTGAACTTGATTCTCTCCTTGAACGTTCTGCAGCAGAG
CGATCACGCATTTCAAAAATGCAATCTGGACTCCCTGGGTCTACCGATTCTCTTATCACG
CAGTTCCTGGAATCAGGCCATGCTTCTGGTAATTTCGATCAATTAATTGAGCATCTCAAA
TCTCTCTCGCCTGCCCGAGCTGATCTAGAGATTCGATCTCTGTCCCCTCGTGTGGCGAAT
GGATTCTCGGAATTGGTCGGTTTCGTCGATGCTCTTACTATGCGTCTGAAATTGAGAAAA
GACTTTGAATTGGTTAATGCCTGGATGGCGGTGTTCCTTAAGATTCATTCGGATACTGTC
GGGCTTTGCGCTAGTCAGGATGAGCCTGAGTATAGTCTGCTCCGTAAGTCTTTGGCTGCT
TGGGCTAAGGAACAGGAGTTGGAGGGGAAGCGTCTTGCTGGTTTGGTGGGATATTGTCGT
GGTGTGGTTGGATTCCTTAGATCTGCGCGCTAG
>g115.t1 g115   scaffold_1:290348-291961(-)
ATGGCGGCAAAAATAGCTGTAGACCCCGATTATTATACTATGGATGAGGATTTGAATCCG
GATGATTTCAACTCTGAGACTACATCGATCGCTTCTGCAATCGCGAAAGGCAGAATAGAG
AATGGTCGAAGATATCAGGCTCTAAAAGAGAACGACTACTGGGGCCCATCTGATGAGCAA
CAATTTGAGGCTCTAGAAAATGGGCATTTGGTGTGTCTCGTTTTAGATCACGACCAGAAA
AACCCACTACATCGAGCTCCCATTAAGGAGAAGCCTACGCATATCCTCGATATTGGAACT
GGCAAAGGGTCATGGGCTATTGATATGGCAGATTGCTACCCCTCCGCAACTGTTCGTGGT
GTGGATATTTTCCCTCCCCCCGTCACTTGGATGCCTCCAAACTGCGTCTTTGAAGTCGAC
GATGTCCTCCGTGAATGGACCTGGAGAGACCCATTTGATTATATTCATATTCGTATTCTC
TTGGGTGCTTTTGATGAGTCTGGCTGGAATCAACTATACGATCGTTGCTATAAGGGCCTC
GAAGCTGGTGGCTGGATTGAACAACTAGAATTCGACATTCGCCTACACAGCGATGATGGC
TCTCTGAAGCCAGATAGTCACCTCGCTAACTGGGGAAACAATTTTATCGCTTGTGGTGAA
CGCGCTGGTCGCCCACTGACCACCCAGGAGACCATGAGAGCTGGTATCGAGAAGGCTGGC
TTTGTCGACGTACATGAGCATATTTACAGAGTACCCCTGGGACCTTGGGCTAAGGATCGA
ATGCTCAAGGAGGCTGGTGAAATTAGCTATCTTCATTGGACATCTGGATTGGAAGGTTAT
GCTATGTGGCTTCTCACTAATTATGGTGCACCGGAGCCTTGGACTAAGGATGAAGTGCAA
ATTTATCTTGCCCAGGTCCGCAAGGAGCTTGCTGATCCTAAAACTCATGCATATCAGTTT
GTCCGGAGAGTGTGGGCGCGTAAGCCAACCGAGGAGGAAGCAAAACTGAAAGCAGAATCA
AGTACACCAGAAATTAAGATAAAACGCGAGACATCAGAGTAA
>g1047.t1 g1047   scaffold_1:2825359-2826586(+)
ATGGGTGAATCCAGACAAGAACTGCTCGCCTGGTTGAACAACCTGCTGCAGTTGAACATC
ACCAAGATCGAACAGTGTGGAACCGGTGCTGCACTATGCCAGATCTTCGATTCGATATTT
ATGGATGTGCCCATGTCGCGGGTTAAGTTCAACGTGAATACCGAATACGCCTATCTTCAA
AACTTCAAGGTTTTGCAGAACGTTTTCACCCGCCACACGGTCGAGAAGCCCATCCCCGTT
CAATCTCTCACCAAATGCCGCATGCAGGATAACCTTGAATTCCTCCAATGGACTAAGCGA
TACTGGGACCAACACTACCCGGGTGGAGATTATGATGCCGTAGGCCGTCGCAAGGCTTCT
GGTGCCCCCGGTGGTGCTCCCATCTCTGCTGCGCGTGCCCCATCGGCTGGCTCACGCCGC
GGAGTTACCCCGACCTCTGCCGCTGCGCGCGGTCCTCGTGTTGCGAGCGCCGGTGCTGGT
GGTGCCGCCACAGCAGCATTGCAACAGGAGATTTCGACACAGAAGGAGGCTATCGCTGGC
CTCGAAAAGGAAAGGGACTTCTACTTTGCCAAGCTGCGCGATATTGAGCTGTTGCTCCAG
AGTGCCATCGAGGCCGACCCAGAGCTGGAGAAGGAGGAGGATACGTTGGTAAAGCATATT
CAAGGCATTCTGTACTCGACTGAGGATGGATTCGAGATTCCCGAAGCGGAGGAGGGAGCG
GCCGATGAGCTGGAGACCTTCTAA
>g955.t1 g955   scaffold_1:2566591-2567904(+)
ATGAAGCCCTTAATAGGCATTCTCGCTGTCTCCGCCCTGGTATACCGTGCCTGGGCCCGC
AAGTCGCTTACTCCTCTCGGTCTTGTCGTTGCTGGCGTGTCAGCAACTGCACACGCTTTA
CACCCGTGGTCGACGCCTTTCTGGTTGCTAGCGGTCTTTTATTATGGGGGAACCAAGGTT
ACAAAGGTTAAACACGACATTAAGGCACGCCTGACACTGTCAGCGGCGGGCGCAGAAGGC
GGCGAGGGGCCTCGCACCCATGTCCAGGTCTTGGCGAACTCAGCGGTCGCGACTATTCTC
AGTATTATGCACACGGTAGTTTTGGCCAGAAATTCAGAAGAGTCATGCTTCTCGCTTGGC
CATAGTGCAGCGGATATATTGATGGTCGGGATTGTTGCAAACTACGCAGCGGTTGCAGCA
GATACCTTCTCCTCCGAGTTGGGTATTCTCTCCAAGTCCAAGCCACGTCTCATCACCTCC
CTCACGCTTCGCGAAGTGCCTCCTGGAACCAACGGTGGTGTAACTGCCACAGGATTGGGA
GCTGGACTACTTGGGGCATTCACGATCGGATTGACATCTGCCATCTTCTTGCCATTCTGC
TCGGAGTTTGGTCTGCGAGATCGGGCGCTGTGGACTGTAGCTCTGAGTCTCTGGGGTCTG
TTGGGGAGTGTGCTAGATAGTTTGCTAGGAGGGCTTTTGCAAGCCAGCGTGGTTGATAAG
CGAAGTGGCAAGGTCGTCGAAGGCAGTGGAGGGCGCAAGGTCCTGATTCACCCGGCGTCC
ACCAAATCTGCCGGTGCTGTTCTTAGCCCATCAGCGGAGTCAACTAGCAGCACCCACCTA
GGAACGACCGAATCATTGGCTAACGCGGCAACGCTTCGGGGAAGCCGACTAACGGGCACC
TCCGTGGGAGGCAACCAGACCGGCCGGGCACATGAGGAAGGTCATGAGAGCCGCCGGGTT
GAGAGCGGACACGACTGGTTGGACAACAACGGGGTCAACGTACTCATGGCCGTGCTAATG
AGCGTGGGGGCGATGGGCATTGCCCAGTGGGTTTGGGGGGTCGAGCTCCAGGAGTTGTGG
TAA
>g28.t1 g28   scaffold_1:73968-74624(+)
ATGGTATTCCTAAGCTACGACGGAGGAAAATTCCCCAACCGCCTCGCAGCATTCGGTCCT
CAAAGAAAACAGATCTGCGACTTAATCTCAACCTGGCCCGACCGTCTCGAAGCAGGCCAA
AAAGACGAGATTATTGCCGAGTCTAAAGAAGTAGAGAACTGCGTCGGCGGCTGGGTCCTT
CTTCAATTCCGCGATCAAACAGGCGAATGTTTCCCTAACAAATGTCAAAATGTCGGCGGG
GCATTACGATATATTCGAACAAGAATAGAAACCTGGACACCGGGTCATCCTGAAAATGAA
GAACTTAGCGAAATGTTTAGTATAGTTCAGGGAGAAGTTGGAAGGCTGACTTTGCGGGGT
CGAGATGATCAAGATACTTTTGCTGTTAATATGGCTCAGAGTTTGGAGAGAAGTGATTAT
CATTATAAGACTTGGGTTAATTTTGAATATCCGGAACGGAAATGGGAGGATGATGTTCCT
GAGAATAATTTGTTTGATCCTGAGGATCCGGAGGGGAGGATTAAGAAGTTTTGGGAAAGG
TTTCATATTAGGACTTATAAGGATTGTCCTTGTAGACAATGTTGGGGAGAGTATTGTCCG
CCTATTAATGATTTGTCTTATGCTGAATCTGAGAGGTTTGATCGTGAGGCAAATTAA
>g858.t1 g858   scaffold_1:2300380-2301627(-)
ATGTCTGCCAATAGTCATACATTTACTTTATCCTTTACTGGCGATGTGATGCTGGGCCGC
CTTGTCGACCAACTTTTCCCTGAACATGTCAACAGTCCACAAGACCAGAAAGTCGCCGCT
AGTTTCATCCAAAGATATCCATCTTCTCTCGGGGAGGGCAATTACACCCCATCTTCCCCC
TGGGGCACGACTTTGCCTCTTTTCCAAAATTCAAATCTAAACATCATCAACCTCGAGACC
GCAGTCACAACCACACACGAGCCCTGGCCAGATAAGAAATTCAATTATCGCATGCACCCG
GCCAACTTAGCACCTATTCTACACGCTGCTCAGATAGATTATGCCAATCTTGCGAATAAT
CACACCTTGGACTTTGGGAGCGAAGGGCTTGTTGAGACGGCTTGGAGTTTGAAAGCTGCT
AAAATTGCATTTTCCGGTGCAGGCGAGACAACAAATGAAGCATTTAAACCGGCAAAACTC
TCTCTGCCTAGGAGGGAAAAGAGTCAGAGCAATAGTATAAGTACCAATCAGCCGGGGAGT
GACAGTGAAAATGGATATTCCGTGCATATCTACTCGGCATCCGATCATCCCCGAGACTGG
AGTTCAATCGCAACCTTCCACCTAATTGATTATGCTCCGACAACACGGGCTCGACTACGT
AAACTGTTACTTTCAGGTGGAATGATGACTCACCCTGATGAAACAGACTCAGAAAGTGAC
ATTTACCATCACACAGTGCATCACCACCATGACGAATCGACAAACGTGAAGAAAAACACG
CCCTCTTTGAAGATATTCTCTGTCCACTGGGGCCCAAATTATAAGTGGAAACCGGCGGAT
AAGATCCGATCCCTGGCGCACTTCCTGATTGATGAGTGTGAGGTTGATATTGTTCATGGT
CATTCATCACATCATGTCCAGGGTGTGGAGGTGTATCATGGTAAAGTGATACTATATGGA
TGTGGAGATTTTGTGGATGACTACGTTTTGAATGAGGAGTTTCGCAATGATCTTGGAGCG
GTTTGGAGGGTTGTTGTAAGTGAGGAAGGACCGGGTCAAGGAATGAAAATGTCTCGGCTG
GAGATATTTCCTACACGAGTTGAGAGATTCCGGGCTATACTGCTTAAATCTGATGATGCG
GACCATATTTGGGTGAAGAGAAAAATTGTGGCACTTAGTCGGGATATGGATACGCGAGTA
CGTGAGAAACTGGGAGGGGAAGGGCAGATCATTGTTGATATTGAATAG
>g826.t1 g826   scaffold_1:2233450-2235771(+)
ATGGCGATATGGCCCTTTGGTCGTAAAAACAAGCGCCATACTATTCAAGTGAGCGCTGAA
GAAGCAGATGTCCTTCAGACATCGCTGGAACGTCAAGAACCTCCTGCCGAGCCCACGTTG
GGCCGCAAGCCGTCCCGCCGCCGATCGATCCGTCAAGCTAATCGTCTCTCGCGCAACGGT
GATGGCTCCGAAAGCCTTCGTGACTCTGCTCGTTTGTCCGCGCACCGCCCCATTTCGTCT
CTTGACCAACGCACCTCCGATCCAGACGATCGCACCAGACCCGAAGCTTTGAATCGCCCC
CTCTCTCGAACCGGATCGCTGCTGAAGAAAAACACTCAAAATGGTCACCCCGGTCCTAAC
AAATTGCGCAAAAGCAAACGCAGGACCGATGAGGCTATCCGAGAACGCGAAATCAAGATG
TTATCCTCTACCCCTATCGATATCCCGCATCGCTCCAACGGCCTGGCCGGTGATTATGTG
TTAGAACATCGTCGCCGTAGAGCGAACGGTCGACGTGCCGATCGCTACTTGTCCGATATC
AGCCTTTCGATCCGTGATTCCGCCGCTTCTTCATTATCTGAAGCCTCCGACCCTTATACC
TACAAGGTCAACGCGTTCGCTGCTTTGACCCCTCGTCCCGTTGTACGATACGTTGAAGCG
CCCCGACCAACCACAGTGCGAAGCAACACTGAGCCTACTGGCCCGGGTCGACACGATAAA
AATAAAATGCAAGCGAAGAACATGTCACAAGAAGATCTCTACTACTCTAGGCGGCGAGTC
AATGAGCTGGCTGATTCACTCGACGCAAGTACCCTGCGAGAGTTGCTCGATCGAGATCGT
CGCCGCCGTGAGAAGAAGCAAATCGATGATACAGAAAAACTCCGCCGCAAATTGCAAGAA
CGAGCAGATGCGCAGGAGGCCGAAGGCAACAAGGACCAAGAGGAAAACGTGGAGCAGCCT
CAACCCGAAGAAACACAAGAGGTCCAGCCACAGGTCGAGGAACCCCCAGTTGAAGTTCCG
GAGGAGACATACAAAGAACATGTCGTTGAGACTATACCCGAAGAAGTCACAAGCACATCT
CCTGCAGAGCAAACTGGATCGTGGTTGCGCGGTGAATCCAAGGGCAGTGATATCGTTGGA
AGTGAATCTCGACGAGACTCTCTTGAAAGCGCGAACGTCGCTCGAAATATCGATGACAGC
TCTGTCCGCGAACCGAAGCTGGTCCCGAGGCCCAGCTTTGCTCCGTCGCATGAGATGGGC
ATGTCCCGAACTACACTCTCACCCTCACACTCCTCCCTTCGCCATGGCATTAATAGTAGC
CATTCCCAAAACGTGGGCGTGGGATCTACCTCTGACATCTCTGACCGTCGTTTGTCAGAG
ACCAGTGGTCACCGCAACGGTGGAAATACCATCACATCCTTATTCCGACGTGGATCTTCT
CGTCTTAAGCGCCGCTATCGCGAGCGTTTCCAAGACTCTAGCCCCGATGTCTCGAACGCC
TCCCATGAGTCGTTTTACAAGATCCAGACTCAATCCTCACCTCCTCAAACATCTGCCGTT
GTCATTCCTCCTCGCACTTTTGTTCAACCTACTGGTATTGTGAAGCGCTCTCAATCTAAA
TTTACCGAACATTTCGGCGATGACACTCCCCTCTCGCCCCCCGATTCCCGCCTCCAATCC
CCCGACATCCCCGAGCAAGTTCCAGAGTCATCATTGGAAAATGAAAACGAAAATGAAGGC
ACATTCTTGCACGGCCCGACACCAACCCCGGGTATGGACATCATCAACCCGCACAAGCGC
CGTCACCAATCCTGGAACGAGAGCATCGACCTCGAGTCCGACAACGTCCCACTCTCACAG
TCTCTAGCTTCGATTGACTCCGAGGGCTCCTGGATGTCCGGACAATTCTTCCGCCGCATG
TCTCAAAAACCTAGCAGTCCTGTTCGGACTCACATGAACTCATTCGGCGCCACCCCAGAG
GATGGCTCTGCCGATGCTCACGACGATACGCGAGACTCAATCGATTCCCGCAGTGTCATG
AGCAATGTCATGGGAGAGCCCGACCTGGAGACTGACACTGGCTCTGTCGGTAACAAAAAG
ACCTCCGAGATGTGGCACCATGAGGTTGGACGGCGCCCGATGATCGTCAATCCGACTACC
CGACCAAAGTCCAACCAAGGCATGCTTCTCAAGAGCATCCCATCACTGTCCCCCATCTCT
GCTGAAGATGGCCACAGCTCTGAGCAGGAGACTGCTCCTCCCGTCGGCGTGCAACGCATA
GTTAGCATGCATGGCGAGATTGGTCATGTTGAGCAGGAGTAA
>g1256.t1 g1256   scaffold_1:3373073-3374200(+)
ATGGCCACAATGGGTGCTGTCTATCCATCTGGGCAGCTAGTCCGGGCTGTCGCCCGGAAT
CGTGTCTCGTGCGTTCCCCGACGAACATTGACCTCGACAGCTGTCTGTCGCGCCAACAAC
GATGTTAGTGGTGAAGCCACTTCTACTCCCAATGAGAAGAAGAAAAAGACCTCTTTGCTT
TCTTCAATGAAGAACTGGGTCCTCGGTGACAAACCCAAGGCCACTCGTACCCCGTCTGCC
CCCAAGAGGGAGGAAGGTGGGTTGGGTGCGAACTCGATTTTCGCCGACGACGTTGGTGCA
ACATCTGGTCCCACACCAAGCCGGAAGAGAGAGCAGATTCAGCAGCGGGACTCCGAAGAA
AACGACCTTCCTCTGGAACAACGAGACAAGAAACGCTTACAACTTGCTCTTAACCCGAAC
CCCAGAGCTCAGCTTCGGTGGGAAAAGAAGATGATCAACCGGGAAATCAAAAAAGGTGGT
CGGATCTCTAGGCAAGTGCAGATTCAGCGTACAGAGCGTGAATCTCTCTCGAAATCACAC
TGGTTCAAGACCTCGGTGAAGAAACTGGGCCCCTTGGCCCGCCAAATCGCCGGCAAAAAC
ATCGACGAGGCGATTCTACAGATGCGTTTCAGTAAGAAGAAGGCCGCTCAAGATGTCCTT
GGTCATCTGGAACACGCAAAGAACGTCGCCATGGTCCGTGCCGGCATGGGCCTTTCGGCC
ACCCAGGAGTCCGAACCACTCAAGCCCATCACCGTCATCCTCAAATCCGGCGAACGCAAA
GAGATCACAGATCCAACAAGTATCTACATACAGCAGGCGTGGGTCAACCGTGGTCCTTAT
GGATTTGGCATGGACCACCGTGCCCGTGGCCAAATCAACCGCCTCCGTCCTCCAGCCACT
GGTCTCACAGTCGTGCTGAAAGAAGAGAAGACTCGTATCCGCGAGTGGCAGGAGCGTGAG
GCTGATGCACTGCGCAAGCGGACGGCAAAGCTCTGGACCCAGCTTCCGGATCGCAAGATC
TCTGCTCAAAACCAACACTACAGCTGGTAA
>g456.t1 g456   scaffold_1:1222113-1222979(-)
ATGCCATTTTGCACACTCATGCCGAGACGACGAATCATCCGATCGTCCGAGTTGGGGGTT
GATTCTTATCCACGACCACTCCTCATGGATCTATCCTCGCTCGAAGGGCCGCCGATCGAC
GACCCAAGGGTGGTTATTACACCCGATTATATGGATGGTCGTCTTCGTATCGAACCCCCT
ACCCCAGATCATAATTCACATCCGAGTCGGCTGTGGAAGTCTCTACCACCGAGGCCGGCC
TCCGCAGAGCCATCGTCTTCATCATATCAACCTGTCTCACCAATCAGTGACATTACTATT
GACAACCGACCGCCTAACCGTCGATCAGACACCTCTTTCAGCGAAAGCCAACTACGCAGA
ACACATGCCCAGAGAGGGAGGAGAACACCATCACCCGAGATAGACATGGACATCAATCTG
CATATGGAACTGCACGTCGGACCACGAGGCACGACCTTGAACGAGCGATCCCGATCACCA
GTTCGAAATCCGAGTTGCTGTCCACTCGTTTGGGTTGAGGATGAGCAGCAGTGGGTAGTT
ATGGAAAATACTCGCCAGCAGAATGATCCTCGTCTGCAGTACAGTCGAATCCCGGGCCCA
TCCTTTGATCGAACAACACAGTCACAGTCACAGTCACAAGCTGTTAATGATCGTGGTATT
GAATTCGAAGGGGGCGAGTTCGAGCCGAGTGACCATCCACCCACTTATGAGAGCCATGGC
TTCAGTCCGACGTATGTCCGTCGATTAGGACAGGGGCGGTGGAGCGAAATGAGTTATCGG
ATACACAATATGCCGAGATGA
>g1033.t1 g1033   scaffold_1:2787383-2789051(-)
ATGTTCGATTCAATCAAGCAGTCGGTGCTCTATCAAGAGCTAAGCCTTCGTTTGATATTT
ATTGGATGTTTTGTCTCCCTAGGAGCGATGGGGTTCGGTTTCGATAATTCTTGGTGGGGA
GGTGCTCTTGGACTTTCGCCATTTGGTAGAAAGTATGGCGTCTGGGACGAGGCCCAGAAT
GATTGGACTGTCCCCTCAGAGAAGCAGTCTGCCGGCACAGGCACAGGCTCCGCAGGTATT
ATCCTTGGATGCCTGGTCGCTCCATGGCTGTGTTCTAACTTAGGTCGTCGTCCAACTCTG
TTGGTTATGGCTGGGCTTTTGACACTTGGAATCATACTGGAGGCCAGTGCTATAACATCC
TTCTGGCAGTTGGTGGTTGGTCGCATTGTCGTCTATTCCGGCATTGGCCTAGCATCTAAT
GTCGTGCCCATGTATCAATCAGAGTGTGCTCCAACCAAGGTTCGAGGTGCTTTCCTGACT
GCATACTCATTCTGGAATACTTTCGGTTCTTTCCTTGCAACATTGGTCGTTTATCTATGC
CAAAGCATGACAACTCAATGGGCTTATCTCACTGTGATTCTTTGTCAACTTCTTGTCCCT
CTTGGTATTGTTTGTTCCTATCCTTTCCTTCCTGAAACACCACGGTTTTTAGTTTACCGT
GGGCGGCTTGAAGAGGCCGAATTGGCAATAAAAGACCTGTATGGGCCTAATTATAATGCC
GCGGAGGAGGTTCAACTTCTCCAGCTTCAAGTCGAGGAGCAAAGAGAGCTTCACAAAGCA
ACCAGTATCATGGATTGCTTCAAAGGCAGCAATCTCCGCCGAACAATTATCGCTATGGGT
GTGCAAATATTGCAGCAGGCTCAAGGGATCTCTTTCATCAATAACTTCATCGTCACTTTC
ATGAAGCAGCTGGGATTTGCCGACCCTTTGAAGTATAACGTGATTGTCATTGCATGTGGC
TTAGTTGCCAATGTGATCTCGTTCTATACTTTCGACAAGATAGGTCGTCGTTCGACTATG
TTCTGGGGTGCTTTTGTCATGGCTGCAATGATGCTTGGAGTTGGAGGCACGACTGCAAAT
GGATATGAGGTCCTCTCTAAGATGACACAAAATGGCTGCGTGGCCATGCTAGTTCTCTGG
TATGTCTTCTATGGGCTTTCTTGGGGACCGGGCGTTTGGATTCTAGGCGGAGAAATTGGT
ACCGGCCAGCTACGCGAGCACACCCTGCTTCTATCGTCACTTGGAAGTTTCATCACTTCC
GTGCCCATCAATTTTGTCAATCCATACGTCCAGGCCGCTATCGGCGGTCGAACAGCCATT
ATATACGGCAGTTTCTCCGTTGCCGCTATGCTGTTCGTATACCTCATACTGCCCGAAACA
AAGGATCGATCCTTAGAAGAACTGGATGAGATGTTCCAGCAGAAGGTCTCAACTCAAAAT
TTCAAGAGCTATGTGTGCACTGGATTGGGTGCTCAGATCCGACAACTGGAAAACAAGGAA
GACATTGGTGAGAAGAAGGCAAGAGATATTGAACATGTCGAAAGTGCCCTATAG
>g1039.t1 g1039   scaffold_1:2806574-2808887(+)
ATGCCGCTCTCAAACCGTCGTCGCGCGCGGCGCAAGGAAATCCAACTGCAAGAAACGTCC
GATGCGGAAGCACCAGACTCGTCGCCTACTCGCCCGTCCGCAAAGAAGCGCAAGGTTGAT
CGACGTACCTCTCCGCCACGAAACACCGTTAAAGCAGAGTCCGGCGACGAAGCCGAAGAC
TCGGCAGGCGATCATGACCATTCTACTCACCAAGATGTCACCGACTTGGTGATTTCCTAT
TTGAACACACCATCACAAGAAATCCGCGTTTCGCGCGACCACTCCAACCAGAAGACCGAG
AACAAACAAAGTATCGAAGCATATGCCAAAATTGCCGGCCGCAATTGGACCTATTACGTC
AAAACTCTACATGTCAATATTGGCCGTGAGCCAGATCGCGAACAGAAGTCGACGGAGCAG
TCTAGCCCCGTCACAATTGCCGCTCGTGCGCTTCCTGATGTGCATGTTGACTTGGGCCCG
AGTAAATTTGTTTCACGCCTGCATGCGGAGATCTTTTATGATGGAGAGCAGGCACCTGCC
TGGCACATTCGGATCAATGGCCGTAATGGTGTCCGTTTGAACAATGCGATTCTCAAGCGT
GGCGCCGATGCTATCCTTCGCTGTGGAGACATTATTGAAGTCGCCAACTGTCAGATGATG
TTTGTTACTCCCGGAGACGATCCAAATGTTCACCCCAGTTTCATTGAGCGCGCTCAGCGC
ATTGCTAGTGGACAGGAACCGGACCCCGCTTCCGTGACCTGGGACGCTTCACAGCATACC
CATCCAAATGCCTCACAAGCTACCGAGCCCGCGCGGCCATCATCCTCTGGCGGCCCTTCA
CTGGCCCCTGCTCCCAACCTCCGCCAGCGCCAGGTAACACCGCCACCTCGTTCTCCTGGA
ACTGATGGCCAGCGCACGACTAAGCAATCCCCGCTTTACAACCGAGGCATGATGATGGAA
AGTACCGAGGAAATCGATTACAGCAAGGATGCGGCTAAGGACCTGAAGCCGCCGTACAGC
TATGCCACGCTCATTGCACAGGCCATCTTCTCCAGCGAGGAGGAGAAGCTTACCTTGAAC
AGCATCTACAACTGGATCATGCAAAAATATGCTTTCTATCGACATTCCCAGAGTGGTTGG
CAAAACTCGATTCGTCACAACCTGTCTCTGAACAAAGCATTCCAAAAAGTACCTCGCCGA
ACGGATGAGCCAGGAAAAGGTATGAAATGGCAGATTGCTGCGGAACATCGTGAAGAATAC
CGCAAGAAGCAGATGCGCAAGGGCGGTACCCAGTCCTCAGCACCATCATCTCCCGCTACG
AAAGAGCCTCCATCTTCTGCTCGTGGCACCCATGTTTCCAAACTTGATACCTCATTTTCG
GCCACGGCCAAGAAATCTCCACCTGTCTCTTCGCCTGGCTTTAGCTCGTTCCCGGTAGCT
CCTGTTGAGGCATATACCCCAGAACGTGGCTCTCGTGCTGGTCGTGGAGTCGGTTCAGAC
CACCCACTACGACATATGAATCCGCGTGATTACGATGAACCATCTCCCTTGCCAGCTCGC
AACCATAGCGCTGTCAACTCTAGTCAGGCACAGAACAGCAGCAACAACCTGAGCCGGGCC
TATGGTCTGTCGGACAATGCAGCTGGATCTCCGCCAGTCCTGTCCTCGTCATATTATGAT
GATGGGCCTTCGTCAATGATCACACCCGCCCCACAGCGCCAGCAGCCCCGCCTGCCACCC
CCTAGCACCGCGCAGATCCCGTCTAAGTTTATGCCGATGAGCTCCCCAGCTCAGTTTTGG
AAGTTTGCCGACATCGGCAGCACGCCTGCCCGCCCTGTCCCAGACATGAGTCCTTTGAAG
GGCGAGTCAGAGGACCGGATCATCGGTGGTTTCCCGAGCAGCAGTCCACCTCCACCTAAT
TTGGTTAGCCCTAGTAAACCAGGAACATCTAACGGGCTCGGGTCTAGCCGCACATTACCA
CCACTGCAGTCGGATGGTGGAGACAATGGTCCAAACGGGGCGCTCAAAGAAGAACGTTTG
GAAGAGGAGGATGAAGAGGATACAGGTGGTTTCGATCTTGCTCGGGGCTTCCAACCTATC
GGTTCATACCATCGACAGCTGAGCAATGCTGCCAGAGCCACTGCTACTTAG
>g577.t1 g577   scaffold_1:1554377-1556462(+)
ATGTCTGCTCCTCAAACTAAGCCCTATGGTCTATGGAAGAGTCCGCTCACAGCGGAGCGT
CTGGCTACCTGTAGCATCTCTCTCCACGAAGTGGCTGTTAATGAAGCTACGGGTGTTATT
TACTCGGTGGAATGTCACCCAACCGAAAATGGTCGCTTCGCCATCGTGGAGCATCGCAAT
GGTCAATCGAAGGATGTGCTACCCAAAGAGCTGAGCGCACACGCTAGTGTTCAAGAGATT
GGAGGTGGCTCTATTTTAATAAGGCCAGATGGGTGTATTTTATTTGCCGACGAGAAGTCC
TCCAGCATCTACAATTTAGACCCAGCCACGAGCCAAACCAAACTCATGCATCCGGCAGGC
GAAGGCATACGATATGCTGAATTCAGCACTCATCCACGCCACCCTCAGTGGATCATTGCG
ATCAAGGAGGATCATCGCGAGGCTACTCCTGAGACCCAAGCAACCCATGTCCATAACACT
TTGGTTGCAATTCACCTGGAAACTGGTGAAGAAACCACGATCGCTCAGGGTGACGACTTT
TACTCTCATCCTAAGTTTGATCCTTCTGGGAAATACGTTTCCTGGATTCAGTGGTCTCAT
CCTGACATGCCATGGACAGGAACTGTCCTCCACCTAGCAGAGTGGGCGGATGGATCATTG
ACGAATATCACACGCATTGCGGGGAAAGCGCAGGAAGAAAGTATTGCCCAGCCCAAGTGG
GGGATGGACGGGCTACTTTACTTTGCAAGTGATCGAACGGGCTTTTGGCAATTATATTCG
ATTAACCCCTTAGACCAAAATCTGCGATATCTATCACTCAAAGGATTCGAGAAATCAGAG
TTCGCTATTGCCGAGTGGGAGCTCGGAAGTTCTACATATCTTATACTCGACGAGAAAACG
ATTGTTGCTACAGCTGTCACCAATGGATCTAGTAAAATCATTCATGTGGACATAGATACT
CTGACCGTTCAAGATCTTGGCCTTCCCTATCTGGATATTGGACACAGGGCGAATGCCATT
TACCGTGTTTCGCCAACAAGCTTTGCGGTTGTTGGTTCCTCAGCGACATCCCCTCAAGAG
CTGGGTTTAATATCTATCAAGCCCTCTCTGGACACAGAAAAATCAGTTCTCACATCAACC
GCATCATTTGAGTTGGCTCCCGAATATGTTTCTAAGGCGACAGAGTATATTGCGCCTCGA
AAGTACGGCCCTTTCCCGGACGGCGAGGTCCAAATGTTCTTTTTTCCCCCTTGCAACCCT
GAATTCAACGCAGACGAAAATGAGCTTCCCCCAGTTTTGACATATGTCCACGGGGGACCA
AATGCATGCTCTTTCCCAGCTCTCAACTTGGAAACCCAGTACTGGACCACTCGAGGTTTC
GCTGTGTGTGCGGTCAATTATACTGGATCGACTGGATTCGGACGTGACTACCGCGAGAAA
TTGTCCGGTCACTGGGGTGTAGCTGACGTGGCCGACGCTGTCAGTGCCGTTGAATATCTT
GCTGAGAACAAATTGATTGATAAGAACCGTGTCGGTATCTACGGCCAGAGTGCGGGCGGC
TACTTGACTTTGCGTGCTCTTCACATGTACCCTGACGTCTGGGCGGCAGGAATCAGTTCC
TACGGAATCAGTGACGTGCGGGCTCTCCAGGCAGACTCTTATAAATTCGAGAGTCAGGAT
GTTGACCGCATTTTGCTGGGCAAAACAGTACCAGAGGAACGGGCACGAGTGCTTAAAGAG
CGCAGTCCCTGCCACTATGCGCAGGACATGAAGGCGCCGCTATTGCTACTACAGGGAACA
ATTGATACGGTGGTGCCTTTGGCTCAGGCGCGGATGATGGCATCCGCTATGTTGAAACAG
GGCCGTGTGGCTGAAGTGGTGGAATTTGAGGGTGAAGGCCATGGATGGATCGGGCAAAAG
GCCATTTATGAATCCTTCACGCGAAAAGAGGAGTGGTGGAAACGCCATTTGACTTAG
>g846.t1 g846   scaffold_1:2279126-2280601(+)
ATGGAGATCACTTCTATCCAGGACCAAACTCAATTGAGCTCTCGTGTTAAAGCTGCCCAG
AATCTGGCCAGACTACTTGCCCCATTGCTTTCGAACGGAACAGAGCAAGCTTCTGTAAAC
ACCCAGCCGAACAACCACAGAGAGATTCTATCTGCTATCCAGGCTTTTGTCTCGAAGCTC
ACACCCGAGAGCCCGATTTATGCAACCTTCCATGATGGCCGAGTGCATGATCCGCTAGGA
GGCGGATCGTATGCCTTCCAGAACGACATTGTTAAACCTGTCCTTTCTGCTCTCATAGAT
GACGAGGTCCTCTCAGCTGCCAAAGAAGAGCTCCGAACTGACAGGGAGTGTAAGATTGCC
TCTGAAATTTGCTCAGATGGCCATAATCAGCTTCCAACTCGGCCAATCGTGATCCATGCC
GGAGCGCAGCCAAATAATTCGCCTCATGCTGGAACGCTGACTGTTTTTTGCTATGCCTTC
TTGCTTGCTCGAGAAATTTGCAGTCGGATGAAGGTTATGGTATCCAATACAGACGCGCTG
TTACCGTCAGTCACAGTCGAAATTACCTTCGTTGACACCGCGCCAGTGCCTGGCCACGAG
ACTGAAATCAAAGGGACACGATACCAGAAATGTTTCAGAGATGTACCGGATGCTCTGAAC
ACACATATGGCTGACTACCACCAGGTTCTTCAACTTCTGTCGGATTGGAGTGGGATTTCT
TTCAAGACAACCTTCCAATCAGAGTTCTTCGCTGAGCCTGCAATGCCTTCCATCCTTCGT
TACATTATTGCCAATCACGATATCCTTGGGCGCCAGCTTTCTCCCAAGTATGGCAAACTA
GCCATTCGTGCTGCATGCCCTATTCCTGGCTGCGGCTTGGCTGAGAAACATGGTCGGCTT
AATGTTTACAGCGAGAAGACAGGAGTCGGGACTGTTGATATGATGGTAACTTTCGACTGT
CCACACCATGGCCCGCATACCATCTCAACATCGCAGCCTGCTGAAATTGCTCGACTGGAA
GCAAATGCACCAGCGCGCAACCTCATCCGCAGCATGAGTCAACTTTTAGATACGAGCACG
CATCATGTACGCATTACGGGTTCGGACTACGCTGGTATGTACCAGGAAGTTTTTCTTTAT
CGTCCACTGGCAGGCTGGTCAAAGGCCACCGGATTGGCAGCAGGGCGGACCCCTCATATC
TTGTATGCACCCCTGATTGTAGACTGGAGTGGGGCAAAGTTGTCCAAGTCTTTGTATGTT
CGTGAAGGTGGCTATGAGACAATGGAGCTATTTGGGACCGAGGCATTGTGTAGCTTTGCG
CAGTTAAAGATTCAATTCGGCGATGACGGAGCGGAAGGTTTACGAAGACTATGGGAGGAA
GTACAAAGGTGGCTGGAAGATCCAAAGAAGTTGTTCAGGACATTTTCGGTGGATTACCTG
CAGAAGGTAGTTATGGAAGGGCAAGCTTGGGAGTAA
>g695.t1 g695   scaffold_1:1868883-1869858(-)
ATGTCTCACCTTCAGGCTTCCAATCTGTTCTCGGTCAAGGACCGCGTGGCGGTCATTACT
GGCGGAGGTAGTGGTCTCGGTCGTATCATGGCAAAGGCTCTAGCTGTCAATGGTGCCGCG
AAGGTGTTTGTCCTTGGACGTCGTGTGAATGCCCTGGAAGAGACGGCTACTCAGTCCCCG
TCTGGCGTTGTCATCCCAGTTCAATGCGATGTCACATCCAAGGAATCGCTGGAGACTGCG
TACAAAGCTGTTGCTGAACAGACAACGCATGTGGATATTCTATTTGCCAATGGTGGTGTT
TTAGGACCGTTGATGCGACCTTCCCAGAAAGAAGATGGGTCCCCTCCATCGTTAAGCGAG
CTGCGTGAGGAGCTATTCAGTACCCCGATGGAAGCATTTACAGATGTTTTGAATGTGAAT
GTCACTGGGTCTTATTACACAGTACTCGCATTTTTGCCGTTGCTAGAGGCTGCGAATAAG
CGACGGCCGGCACCACAGGCGGGCGTGTTGAGCTCTCCAACTGCTCAAGTTGTCATCACT
AGCTCGATTGCTGGCTTTATTCGCAAGGTACCATTTAGTTTCGCGTACAATGCGTCGAAA
TCAGCTACTACGCATCTAACCAAAATGCTTTCTACAACCCTCGCCAATTACGATATCCGG
GTGAATGGCATCGCCCCTGGTCTATATCAGTCTGATATGGCGAATCATATATTCGAAGAT
AAGGGGATTGAAGGCAGTGGAATCAGCGAAGGCTCGTTCCCGCGAGAAATGATACCAATT
CAACGCAGTGGAGGTGAAGAAGACTTTGCTGGCTTGGTCGTTTGGATGGCAAGCGCCTCG
GGCGGCTACTTGAATGGCGCCATTATGCTTACTGATGGTGGAAGAGTCGGTGTGGTCCCA
AACACTTATTAG
>g1244.t1 g1244   scaffold_1:3339970-3341334(+)
ATGGCGAATGAAGCAGGTCAACCACCGGCGCTCGAAAACCTGAGCGTCGCCGATAACGCC
CCGAAAGCCACTGGACAAGTCGTCACACCATTCGATGTATCTGGTGGAGTTGACGAGACC
GGGAAGCTTCTCCCAGTCGACTACGATAAACTTGTGCGCGAGTTTGGGGCTACTCCAATT
ACCCCTGATTTGCTTGAGCGATTTGAGAAGGTTACTGGTCATCGCCCTCATAGATTTATG
CGCCGTGGAATTGTTTTCAGTCACCGTGAGTTGAGCAAGATCTTGGATCGCCATGAAAAA
GGCCAGCCTTTTTATCTATATACGGGGCGTGGTCCGAGCAGTGACAGCATGCACGTTGGG
CACACAGTGCCGTTCGAATTTACAAAGTGGCTTCAAGATGTTTTCGATGTTCCTCTCGTG
ATTATGATGACCGACGATGAGAAATACATGCATTCCCAGAAAATCGAGGTAGAAGATGCG
AAGCGATACACCAAGGCAAACGCTCGGGACATCATTGCTGTTGGATTTGACATGAAGAAG
ACTTTCATCTTCAGTGACTTCGACTTCGTAGGAGGTGCATTCTATGAAAATATTTGCAGA
ATGGCTAAGCGTATTACGATCAACCAAGTGCGAGGTACCTTTGGGTTCAACGACAGCAAC
AACATCGGTGAATTCCACTTTTGCGCTACTCAGTCTGCCACTGCCTTCGCAACCAGCTTC
CCTCAGATCTTCGGCACTGACAGGAAGAAGGTTTCTTCTATTCCATGCCTGATTCCGTGC
GCTATTGATCAAGATCCCTATTTCCGTCAATGTCGCGAGCATGCAGAGAAGATGAAGTAC
AAGAAGCCTTCGCTCATCCACTCTATTTTCCTGCCTGCCCTCCAGGGACCTGGATCAAAG
ATGTCTGCCAGTATCGACAGCTCCGCCATTTTCATGAATGACACTCCCAACAAAATCAAG
AACAAGATCAACAAGTATGCCTTTTCTGGGGGAAGGGAAACCGCCGAAGAGCACCGCGAG
CTGGGCGGTAACTCCAAGGTTGATGTGCCCTTCCAGTACCTGACTTTCTTCCTGGAGGAC
GACGAGGAATTGGAGCGTATACGCGCCTCATATGAGAAGGGCGAGATGCTCACTGGTGAG
ATGAAGCAGCGTTGCATTGCTGAGTTGCAGGAGTACGTGAAGGGCTTCCAAGAGCGCCGT
GCCCAGGTCACTGACGAGGTTGTGGCCGAGTATATGCGTCCGCGCCCTCTTGAGTGGAAG
GGAAACACCAGCCCAGCCGTGGCCGAGAAGAAATAG
>g804.t1 g804   scaffold_1:2179703-2181295(-)
ATGAACAACCAAAGGCAATTATTTGATAGAAAGCGCAAGAAGGCCAAGGTTGAGCGCAAC
AAGAGCAGTGGTCACGATGATGTTCTACAAGCGGATGTCGACAAACTTATCCGCCCCAAA
TCCGCCGACGATCAAACCAATGGCGAGAAGCCGTCCGCGCCTACACTTCCCGAGAGATTC
ACCGAGATGGATGTGACAATCAATATGCTTTCTTCAACCGGTGATGGCCTGGCATACGAC
CAAGATTTGAATCATGTTTTCGTGGTCCCGTTCACTGTTCCCGGTGACAAGGCACGAGTC
AAGGTAGTGCGCCATGAGCAGCAATACCACTATAGTATGACCGATTTTCTCAGCGTGATC
GAGCCCGGCCCGACCAGAGATGATTCTCTTATCAAATGCGGCTATTTCAGCAAGTGCTCT
GGCTGCCAATTACAAATGATGTCGTACGAAGATCAGCTCGTGCACAAGCGACGTATCGTT
GAAAAGGCCTATGCCAACTTCTCAGGCTTGGTCCCCCATCTGGTCCCTGCCATTGAGGAT
ACATTTCCGTCTCCCCTGCAATTTGGATACCGCACGAAGCTTACGCCTCATTTTGCGCAG
CCCGGCAGGCCAAAGGTCGATGATGCTGGAAATCAACTCCCAAGAGAGGTACCTCCCATT
GGATTTACTTACAAGAACCGGAAAATGGATATGGATATCGAAGACTGCCCACTGGGTACT
GACATTGTAAGACGTGGTCTAAAGAGCGAGAGGAAGCGCGTTGCCGAAAACATCACCTCC
TATAAAAAGGGTGCTACGCTATTGATGCGTGAATCGACCACTCGAGTCGCTAAAGATACA
CCGGGCGCCAAATCAAAGGTCAAATATATCCCTGGGCTGGCCCCGATCCCTAAGGGCTCT
GATTCTGGCGATTTAATTACAATCGAGGAGGAAGACTATACTGTGGAAAAACGTTGCGTC
ACCGATAACAACGCTACCTCTGTCGAGTACATCGATGATTATATTTTCAGCAACAAGGCC
GGTGGCTTTTTCCAGAACAACAACTCGATCCTCTCCGGTTTCACCGAGTATATTCGTTCA
AAGGTCTTCCCTCCCGACCAAGATGCACAGCCCATCAAGTATCTTCTTGATGCGTACTCA
GGCTCAGGACTGTTTACAATTACTCTGTCTCCTCTATTCAAGTCCAGTTTGGGAGTTGAT
GTTGCCGGCGACTCTATCGTTTGCGCTCGCGACAATGCTCGTGCCAATACTCTACCCAAT
ACCGGCTTTGCCGCCGCCGATGCTGCCGTTCTCTTCAAAGATGTCCCTTATCCGTCTGAC
CAAACACTACTTGTCATTGACCCGCCTCGCAAGGGTTGTTCCGATGACTTCCTTCAGCAG
CTTTTGGACTATGGCCCTCGTCGCGTTGTGTATGTGAGCTGCAATGTTCACACTCAGGCC
CGCGATGTTGCAGTCATGGTTCAGGGTGATGAGAAGCGGAACATTCGGTATGAGATCGAG
AGCATCCGCGGCTTTGATTTCTTCCCTCAAACTGGACATGTCGAGGGTGTTGCTATCCTC
AACCGCGCTGCCTTCCCCGCAAAGTCCGAGTGA
>g11.t1 g11   scaffold_1:25298-26035(+)
ATGACCGTTAGCCCGGATCGCACTATCATCATCGTCGGCGTGGGATCGACCGTGTCCCGG
TCACTTGCTCTTTGGCTTGCTAGTGTTGGCTGGAGCATCGCTCTCATATCTCGCTCCGAA
AATACTCTGTCCAGAATCGCCGACGAAGTTAAATCCGCTCAGATGAATGCGGATGCGAAA
GTTATCTACCGTACGGCCGATGCCGGCAATCCAAGCAGTCTCACTACCGCGTTGGACTGG
TGTTCACAGCAATTCGACGGAAAGGTGGACGTACTGAATTATAATGCTGCCCGCGTTGCC
GCATCGCACATTACGGACCTCACTACGGAGATGCTGGAGCTTGACTTGCAGGTCTCTGCC
GTTGGTACTCTTGTCGCAGGCCAATGGTTCATCCGCAACGCCAACTCTGGCAACGTCTCC
AACGGTGAATGGCCACTCTTCTTAGTCACCGGTGGCACTCTTGACACGGAGCCGCAGCTG
GCTGTCTCCTCGCTCTCTGTTGCCAAAGCAGCGTCACAGACACTCAGTCGCCTCTTTGCG
AAGGCTCTCCCTCAAAGTCACCACATTGTAGTGGGAATGCCACTGATCAGAGCATCGATC
GCCGACCCAGAAACTGGTGGTTACACTGAGGGCTACCATCCTGACACCATTATTCAAAAG
GTGTTCAAGCCCTTCTTCGAGGACCGCGAGAATTTGAAGAGTGGGGTGGACAAGTGGACG
GTGGAGCGAGTTCTATGA
>g37.t1 g37   scaffold_1:99145-99733(+)
ATGAAGCAAGCCAAAAGCAAGAGAAACAAGTCTCAGGCATTCGAGAAAGAGCTTGGCCTC
ACCCACAATGACATGAAAATGCTACTGTATGGCATTGTTTGCATGAAGGACGGCAAGGTT
GATTACACTCTCTTGGCCCAACGACTGGGTGGCCCAGTGCCTTCAACCAGAACCATGTAT
TCCCGCGCGCACAGCAAGCTGGCGAAGAAGCTGAAAGACCCGGAGGGTAACAACAATCGC
CTAGATATGGCAGCAGCTCCTGCGTCTCCGATTGCAGAAACTTCGAGCATGAATACTGAT
GCCAAATGGGCAACGAATTTCCCTTGGCATGTCGACGAATATGAGAGCATGTCTTACACA
AATCACGCATGGTGGTGGACAAGCTACGAGCTGCCTTTTCTACTCCCACACAGCAACCTG
GTGAAGATGCCGAAGGCAAGGGGAATAACAACAATCGCTTGGATATGA
>g199.t1 g199   scaffold_1:520196-524810(-)
ATGTCTCTTCTGGGAACAATCAACCCCAATATGGTCCGGTCCCAGTCCGTCGTTAGCCAC
AATCTACCTGGTACCGAGGAGGAGGAAGATCGAGTGACGATCGAAAACAACTATGAGCAC
TCTGAGAAAAGCGACAGTGGTGCAACTCTCAAGGGCGAGGAGGAGAAAATCGAGGAACGT
GTAGGGTCACTTGTTCGACAGTTGACCAGGCACTCAACTCGATACTCTGTCAGTGGAAAC
TTTGAGAACCCTTTCACCACCGAGAATTCCGATTCAACTGTCAACCCCAACAGTCCCAAC
TTCAGTGTACGCAACTGGATGAAAAGTCTCTTGGCTATTCGCTCACGCGATCCTGATTTG
TATCCCAATCGGACAGCGGGTGTTTCTTTCCGGAACCTCAGTGTCCATGGATTTGGATCG
CCAACTGATTATCAGAAAGATGTTTTGAATTGTCTTCTAGAAGCTGGAACTTTGATTCGA
CGCTTGATGGGTGCCAAGCTCCAAAAGATTCAGATTCTCCGTGAGTTTGACGGGCTTGTC
AAGAGTGGAGAGATGCTTGTTGTGCTAGGGAAGCCAGGCTCGGGTTGTTCGACTCTCCTC
AAAACAATCGCAGGAGAGATGGGTGGTATCTCGATGTCTGAAGATTCCGTGATGAACTAT
CAAGGAATATCTGCAAAACAGATGCGCAAAAATTTCAAGGGTGAAGCAATCTACTCTGCC
GAAACCGAAGTTCATTTCCCTCAACTCTCAGTTGGCGACACCCTCATGTTTGCTGCTTTG
GCAAGAGCCCCTCGCAATCGGATCGATGGAATCACGACTAAGCAATATGCCGAACACATG
AGAGACGTCGTGATGGCAATGCTGGGTCTATCACACACCGTGAACACGCGGGTGGGCAAT
GACTTTATACGGGGTGTGAGTGGTGGTGAGCGAAAGCGTGTCAGTATTGCAGAGATCACG
TTGAGCCAAAGTCCACTTCAATGTTGGGATAACAGCACACGTGGACTCGACAGCGCCAAT
GCCCTGGAATTTTGCAAGAACCTGGCTTTGATGAGTAAATACTCAGGCACGGCTGCATGC
GTCGCGATTTACCAAGCTTCTCAGAGTGCCTACGACGTCTTCGATAAGGTCACCCTGCTT
TACGAAGGACGGCAAATTTACTTCGGACCTGCAACTGAGGCTAAACAGTATTTTGTGGAT
ATGGGATTCGAATGTCCTGGTCGCCAAACTACTGCCGATTTTCTCACATCGATCACAAGT
CCCTCTGAAAGACAAATTCGCCCAGGATTCGAAGGGCGCGTGCCTAGAACACCAGATGAA
CTAGCTGCAGCTTGGAAGTCAAGTACTGCGCGTGCAAAGCTTCTGAAAGAGATTGAAGAA
TATGAGGCTGAACATCCAATTGGCGGAGCTTCTCACGACAAATTTGCTAATGCCCATCGC
ACTCTACAGTCAAAGCATCAACGTGCTGGGTCTCCATATACTATCTCGCTATTGAACCAG
ATCAAAATTTGTGTCATCCGTGGATTTCAGCGTCTTCGTGGTGACTTCAGTCTAACCGTT
ACAGCTCTAGTTGGGAATTTTATCATGTCACTCATTATTGGGTCTGTCTTCTATGACCTC
CCTGATACCACACAGAGCTTCTACGGTCGTGGTGCTCTTCTGTTTTTCGCCGTCCTGCTC
AATGCCTTCTCCAGTGCCCTCGAAATCCTCACTCTCTATGCACAACGCCCGATCGTTGAA
AAGCAATCGAGATTCGCCTTTTATCACCCTTCAGCGGAAGCGATAGCATCAATGCTGTGC
GATGTTCCCTACAAAATGATAAACTCGGTCACCTTCAACATACCCCTGTACTTCATAACT
GGATTGCGTCAAGACGCAGGTGCATTTTTCACATTTTGGATCTTCTCTGTTGTTACCACA
TTCACTATGTCCATGGTTTTCCGCACTATTGCATCGGTTTCGAGGTCACTGTCGCAAGCT
CTTGTACCTGCTGCAATTTTGATTCTCGGCATGGTTATTTATACAGGATTTACTATCCCA
ACACGAAATATGCTAGGCTGGTCAAGATGGATGAATTATATCAATCCCATCGCCTATTCT
TTCGAAAGTTTCATGGTCAATGAGTTTCATGATCGAAACTTTGAATGTGCCATGGTCGTA
CCATCCGGTGGTTTCTACGATGGTCTTTCCATGGAAAATCGAATTTGCTCAACTGTTGGT
GCACAGTCTGGATCTACAGTTGTCTCTGGCTCCCTTTATCTGGAATTGAGCTTTGATTAC
TTGAAATCTCACCTGTGGAGAAATATGGGAATTCTCATTGCTTTCCTAGTATTCTTCGCG
GGAGTTCATATCTTGGCTACCGAATATATCTCCGAGCAGAAATCGAAGGGTGAAGTTCTA
TTGTTCCGTCGCGGCCAACAACCAAAATATCTCGCTGGTGAATCTGACGCAGAGTCCGCC
CCAATGCCCAACACAAATGAAAAGACCAATGAAACGCCCCCTGAGGCCACATCTATTCAA
CGCCAGACGGCCATCTTTCAGTGGCAGGACGTGTGCTACGATATTAAGATTAAAGGAGAG
CCCCGACGAATCCTGGATAACGTTGATGGTTGGGTGAAGCCTGGTACTTGCACTGCCCTG
ATGGGTGTCTCTGGGGCTGGTAAAACAACTTTATTGGATGTGCTTGCAACAAGAGTCACG
ATGGGAGTAGTAACAGGCCAAATGCTTGTAGACGGACAACCTCGGGATCAATCCTTCCAA
CGCAAAACTGGCTATGTGCAGCAACAAGATCTACATTTACCAACATCAACTGTCCGCGAG
GCCTTGGAATTCAGTGCCCTATTGCGCCAACCCGCATCGACAAGCCGTGAAGACAAAATC
GCTTACGTGGATGAAGTCATCAAGTTGCTAGGCATGGAGGCATACGCAGATGCTATTGTT
GGCGTACCCGGTGAAGGACTGAATGTGGAACAACGCAAACGGTTGACGATCGGTGTCGAA
CTTGCCGCTAAGCCTCAACTATTACTTTTCCTTGATGAGCCTACGAGTGGTCTGGATAGT
CAGACATCATGGTCAATTCTGGACCTCATCGATACGTTAACTAAACATGGTCAAGCTATT
CTTTGCACGATCCACCAGCCATCCGCAATGTTGTTTCAACGCTTTGATCGATTGTTATTT
TTGGCAAGAGGAGGAAAGACAATTTACTTTGGCGAAATTGGTGAAAACTCTAAGACCTTG
TCAGACTACTTTGAGCGCAACGGAGCCCATCATTTGTCCCCTGGCGAGAATCCCGCAGAG
TGGATGTTGGAGGTCATTGGCGCAGCACCTGGATCACACAGTGAAATTGAGTGGCCGAAA
GTATGGAGAGAAAGCCAGGAATATGCCAAGGTCAAGGAACATCTCGCTCATTTGAAGGAT
TCGCTTTCTGCCAAAGCCCAGGAATCGGCCAGCGCCGATGCATACTCCGAATTTGCGGCT
CCTTTCTACATTCAACTCTATGAATGTCTCGTTCGTGTCTTTGCTCAATACTACCGAAGC
CCGATTTACCTTTGGTCCAAAACAGCGCTTTGTATTTTGACCTCTCTGTACATTGGCTTT
TCATTTTTCCAGGCGGCCAACTCCATTCAAGGACTACAAAACCAAATGTTTTCTGTCTTT
ATGTTAATGACGATCTTCGGCAATCTGGTCCAACAAATCATGCCCAACTTTGTCACGCAA
CGGTCGCTTTACGAGGTCCGCGAGCGGCCGTCAAAAGCATACTCGTGGAAAGCATTCATG
ACGGCTAATATTATCGTTGAATTGCCTTGGAATACATTGATGGCGGTTCTGATCTTTTTG
TGTTGGTATTATCCGATTGGCCTCTACAATAATGCTAGTCAGGCGGACTCTGTCTCCGAA
AGAGGTGGTCTCATGTTTCTTCTGATCTGGACATTTTTGCTTTTCACGTCAACATTCGCA
CATATGATTATTGCGGGTATCGAACTTGCTGAAACTGGTGGAAATATCGCGACCATGCTG
TTTTCACTGTGTCTGATTTTCTGTGGTGTTCTGGCCACAAAGGATGCCCTCCCTGGATTC
TGGGTTTTTATGTACCGCCTGTCGCCATTTACCTACCTTGTCTCTGCTATGCTGTCTACC
GGGTTGGCAGGGGCTGATGCAACATGTGAAGCGGTGGAATTCCTGAATTTTTCACCCCCA
TTCAACCAAACCTGCGAGGAGTATCTCAATCCCTACCTCGAGGGAGTTAAAACAGGTTAC
ATCCTCAATCCAAAGGCCACTTCCGATTGCTCCCTGTGCACTGTCAGCAGAACCGATGAC
TTTCTTGCTCAAATTGGGAGCACTTATGATGATGCATGGCGCAATTTCGGACTCATGTGG
GTCTATATTGCGTTCAACATCTTCGGGGCTGTCTTCATCTACTGGCTGGCTCGAGTTCCC
AAGGGGAAGAAAACCTCGGGTACTACCTAA
>g345.t1 g345   scaffold_1:920216-921257(-)
ATGGCAGCTACTCCTGAATGGACCCATGTTCCTGCGCCAGCAGCCCCAATTGACCTTTCA
TACAAACCCCAGAAGAGCATAGTCACAGTTCCTGCAACTGCATCAGTGGACTACATTCTC
GGCGTAATTGCCCGAGATGGAGGAATAATAATCAGCGATCTAGTCTCAAAAGACAAAATG
GCCAAAATCGAAGAAGAATTAAAAGCCTGGAACGAGAAACAGCCCGTTCCGAAAAACGAT
AAACGAAATGGCGACGCTTTTCATATCATTCCATCTCAAACAACTCTGGTCCCAGGCCTA
GTCGGAAAATCCGACACTGTTTCCGAAATCTGCGAACATCCGTTACTCGATAGTCTCCGC
GAAAATATTTTGTTGGAAAAATATACCGTTTATCGTGAGGACTGGGTTGAACCCATCAGA
ATTGACCCTCTGCTTAGTTTGAGTCTTTCGATGAATATTGGTTATGGGGCACCCCGTCAA
CGTCTTCATAGAGATGATAATATTCATCGGATTCGGCATCCTGGACCTGAGAATTGGAGC
TTTGAGAGCGTTAGTCAATTTGGGTGCTTGATTGCAGGATGTGATGTTACAAGGGAGAAT
GGTGCAACAATGTTTGTTCCTGGAAGTCATAAATGGGATGACCATCGTATGGCTACGGCG
GATGAAGTTTGTTTTGCAGAAATGTCAGCCGGGTCCGCTTTAATCTTCCTCGGATCAGCT
TTCCACGGAGGAGGTCACAATTCCGTGCCAGATTCAATTCGCACAATGTATAGCTTATTT
TTCGTTCGAGGCATTTACAGGACTGAAGAAAATCAGTTTTTGACGGTGCCTCGCAGTAAG
TTAGCGAATATGAGCCCAAAGATGTTGCAGCTTCTGGGGTATACGAAGCCTTCAATGGCT
ATCGGACTTGTTGATAATAGAAGTCCTGAGGAGGATATTGATGGTATTTGGCAAAGGCTT
GTACAATAG
>g1025.t1 g1025   scaffold_1:2766719-2767092(+)
ATGGCCCATTTTAAACAAGGACAACGAGTCAACTACAAACCCGTCGGTGGACCAAATTCG
AACACCAACAAAAGCATTGGTGTGATTCACAATGTCTGCACCTCAAAGTCTACTTTGACC
GGCCGCATTGTAGAGGCATCGGAAGCAGAACCGTGCTACGAGGTCGAGAATGAGAACACA
CATAAGAGATCGGCTGTTAAGGAAAAGAACATTCTGGGGCCCGCTGAATGA
>g1230.t1 g1230   scaffold_1:3303454-3303951(-)
ATGATTTCTAGTGCCGATCTTAAGTATTTACAGCGCTGCGTGGACTTGGCCCGCGAGGCC
CTCGAGGCAGGCGATGCACCTTTCGGCTCCGTGTTGGTTGATGCCGCAGGGCATATCATG
AAGGAAGATCGTAACAGGACTGTGACTGATTCTGATGTCACTTTGCACCCTGAGTTCACA
CTGGCTAAATGGGCCCAGGCCAATCTGACCACAACGGAGCGTGCCACTGCCACAGTCTAT
ACATCGGGTGAGCATTGTCCGATGTGTGCTACCGCTCATGCAAATGTGGGACTAGGTCGA
ATTGTTTACGCTAGCTCTACGGCTCAACTTGTTCAATGGAGGATAGATCTGGAAATTGAG
CCTGGAGTTGTTGCTCCCTTGCCTATCAATCAGGTTGCGCCAAATATTACTGTGGATGGC
CCAGCTCCCGGCTTGGATGACCAAGTTCGCGAGCTGCATTGGATTAAAAAGACCAGACAA
GAAAGTTGCCCAGTGTGA
>g409.t1 g409   scaffold_1:1089215-1091107(-)
ATGGCTGATCAAGCGATCCCTAGAGAGGGCTCCGATACTTCTCTTAACGCACTCGCAAAC
CCCGCCAACGGAGCTGACCTTGCCTCGCCCCGATCCAGCACTGACTCCCGTTCCTCATCC
CGCAATCATAACCAGCTCCGCGTGTCACATATGCCTCCTTCAAACCATCAACATCGTCAA
AGCTTGAGTGAGACGCTACGTGGCCCTCCGGGGTCACCGCGCTCTCGACGGCAACCTTCC
TTGAATCAGTCTGCCATCCAGAGCTTGATTGATAACCCTCCACCTCCAAAGAATGTTGAC
CCCGCATTTATCGGTCGAGATTGGCAGCAGATCTCAATTGGAGAGCTTGTCAGTGCAGAG
GACCTGCGCTTTGTGGAGTTAGACACGGGAATTGAGGAAGCAACAAACATATTGATCGAT
TCCGGTGCACCTGTCCTGCTTATTCGCGAATCCCCAGAGAAAACCTCCGCCGTTGCCACA
TTTGACTATTCGGACTTGAATACCTATCTACTCTTAGCCGCCGGGTTAGCTCTTCCACAA
GAACACAACCGGGCCTCATACGATGAGCTTGCCAAGAAGGCTCGCGAGGGCGAGAAGATT
CCCCTCAAAGATGTCAAGGCCCTGGGTATGGAGAAAGAGCCATTGGTCACATTACCAGCA
TCAGCAAATGTGCTCACTGCTGTCGAGACGTTTGGTGGTGGGATCCACCGAGTGGTGGTA
GTTAAAGAATCCAACGACCAGGAGGTTGTAGGCATCTTTAGCCAGTTTAGACTTGTGAAG
TTCCTTTGGGAAAACGGACGCAGCTTTCCTGCAATCGAACAGCTTTATCCTCAGGCCTTG
GCCCAGTTGCGGATTGGCTCGCACAGTGTGGTTTCCATCAATGGTGATAAGCCTCTCAGC
GAAGCTCTTCAGCTCATGAATACGGAGGGAATTTCATCACTTGTTGTCGTGGACAACCAC
ACCAATGTGATTGGCAATATCTCTACCACAGATGTCAAGCTTCTGACACGCTCCTCATCT
CTCCCACTCCTCCAAAACACTTGCACCCACTTCATCTCCGTTATCCTGTCTACTCGAGGA
CTTATCGAGGGTCAAGATTCCTACCCTGTCTTCCATGTCAACCCGACATCTACATTGGCC
CACACAGTTGCCAAGATTGTTGCAACAAGATCTCATCGTCTCTGGGTGACTGATCCATTA
TCGCCATCCTCCTCAGGGCCCCCAACTCCTTCTCACTCATCCGCCCACATCCCTCTTGCT
ACCCCATCAAGCACGGCTGTCAACAGCTCTACCTCGGGAATATCTCCTCCAGCCTCACCT
CTGCCTCCAGCTTCAACCACAGTCCAACCGCCTACTCCTAGTCATGCCACTCCTCATCTC
CCGACACCACCCCATCTCTATGGCAATGCAGGATCATCAGCTGGGGCAACACCGCCTCTT
GCACCATCTGTCCCAGCCTCTGCATTACCAGGCGCACGCCTTTCAGGTCGCCTTGTTGGA
GTCGTGAGCCTGACGGACATCCTCAATCTTCATGCCCGCGCCAGTGGTTTGAGCCCAGCA
GATCCTGCTGAATTTCGGCGCCGACGACGCAGCAGTTCTTCGAGCATGAGTGTTCGTCGG
AGCGGCGAGATTGGCCGTGAGATGTTCAGTCGTGGTATCTAA
>g1257.t1 g1257   scaffold_1:3374459-3375513(-)
ATGCGCAGGGCAACTTCATTCAAATTCTCTACAGTACCCGGATACTTCCTTCAGGATGAC
CCGTCCACTGATCCAAATACATTTGACTATGCAAAATCGAATTTTGGGCTCATCCACCAC
GCATATGACCCGGAAACCGAGGATTCTAAAGAAACTCAATGGCAAAGATTCATGAATGAA
ATTCGGCACCTGAATGAACAAGCGGGTCTAGACACCAAATACAAAGTCCTCTTTCTCGGG
CGACATGGCGAAGGCGTCCACAATGTTGCCGAAAGACGATATGGCTCCAAAGCATGGGAC
GACTACTGGTCTCTTCTCGACGGCGATAAATATGGCAACTGGGCCGATGCCCGCCTGACA
GAGGTGGGCATCGCCCAAGCCAAAACCGCACGGGCGACCTGGGAGAGGCAGATCGAACAT
AAAGTTCCCCACCCGGAGTCATACTATGTGAGCCCATTGATTCGATGCTGTGCAACTGCT
CAGATTACCTTTGACGGATTGAATATGCCGTTCAACAAGCCCTTCCGGCCGATCATCAAA
GAACTTTTGCGTGAGACCATGGGCGAACATACGTGTGACCGTCGCTCTCCGGCTTCTACA
ATTGCGACAGAGTTTCCACAGTATCAATTCGAAGCCGAATTTGCAGAAGAAGATGTATTA
TGGGACCCAAGGACGCGTGAATCAGACCAAGACCGCAACGAGCGTCTTTCGAAACTGTTG
AATGACATTTTCGCGAGCGACGATAATGTGATTCTTTCCTTAACAGCCCATTCTGGGGCT
ATTACGAGTATACTTGAGGTGGTGGGCCACCGGAGGTTTCCTTTGCAGACAGGAGGTGTG
ATTCCAGTCATCGTGAAAGCAGAGGCAAATCGCCCTTGA
>g734.t1 g734   scaffold_1:1962667-1963684(-)
ATGGCGTCACGGAAGAAGGTCCTCCTTAAGGTTATTATCCTTGGCGACAGCGGTGTCGGT
AAAACCAGTCTGATGAACCAATATGTCAACAAGAAGTTTAGTGGAAGCTATAAGGCAACT
ATCGGAGCCGATTTCCTCACCAAAGAGGTTCTTGTCGATGACCGGTTGGTGACTATGCAG
ATCTGGGATACCGCCGGTCAAGAACGCTTTCAATCATTGGGTGTCGCCTTCTACCGCGGA
GCCGACTGCTGTGTCTTGGTCTACGATGTGAATAACTCAAAGAGTTTTGAAGCCTTGGAC
AGCTGGCGCGACGAATTTTTGATCCAGGCGAGCCCGCGTGACCCCGAGAGCTTCCCATTT
GTTGTCATCGGTAACAAGATCGATGTGGAAGAGAACAAGCGCATGATCTCCTCGAAACGA
GCTATGACCTTTTGCCAGTCAAAGGGCAATATTCCCTACTTCGAGACTAGTGCCAAGGAA
GCTGTTAACGTCGAGCAGGCATTTGAGGTGATCGCCCGGAGCGCACTTGCACAGGAAGAG
GCCGAGGAGTTCAGTGGAGAATTCAGTGATCCAATCAACATCCATTTGGACAATGAGCGC
GATGGCTGTGCCTGTTGA
>g902.t1 g902   scaffold_1:2410580-2411512(-)
ATGTCCCAAACTATCACTTCCACTCGCTCGAAAATGACCATGATGGTGGGAGATCGGTCG
CTAGACGTTGCCGATCTCGACGTGATTCAGCTGGAGGGTCTTACTGCAAAAGATCCAGTC
GAGATGGCGAAGCTTCTGAAAGCTGCTGAGTCCCAGGGGTTCTTCTATGTTACCTTCAAG
GATGAGCTCGCGAAGAAGATTTCTGGCTATCTGCAGACTAGCTATAGGGATCAGCATGAG
TACTTCGCCAAGCCTCATGACGAGAAGATGAAGGATTTCAGGGAAGACATGGTTCACGGG
TACAAACGTGTGGGCATTGAATCATTTGAGATAACCCGAGACGAACAAAACCGAATTCCT
CTACCAAGTCCTTTCGCAGAACACGCTGAGGAGACTCTCGATCTTGCCAATATCTGTAAT
GATATAGTTCGAATTTGTCTCCGCAGCCTCTCTGATAGTCTTGGCCTTGGCGAGCCCTCT
GACCTCGAAAAAGCCCATCACCCCGATGGCAAAAGCGACTCTGGGATAAAATTTGTCTCT
GGCCCCACAAAGGCAGCACTTGCTGATGTGCCTGACACTACCCACACCGATGGCGGTTCT
ATAACATTGCTTTGGTGTGAAAAGTGGGCAAGTCAATTGCAGCCCAAGGGAAGCAAAGAG
TGGTTATGGATTGATCCAAAGCCCGACTGTGTTTTGGTCAACATTGCAAATTATCTACAA
AGTCAAACAGGTGACCGATTGCACTCTCCAGTTCATCGAGTGAGTCAGCCAACCGATGGC
GAGGAGAACCGATACTTTGTGTCCTATTTCCTGAGACCAAACCACTAG
>g88.t1 g88   scaffold_1:230150-232374(+)
ATGCCTGAATCGCGCCCCAGAAGAGGCCCTCCCCGGTCGCGAAAAGGCTGTCCGGAATGT
CGGGAACGTAAGATCAAATGTGATGAATCACGGCCCGAATGTTCCCAATGTCGGAAAAGT
GGTCGGACATGCAGTATCATTGACGGGCTCTTCCGACCGCATTCCCTGTCCATCCCGGTT
AAACCAGAGTCTCCTCGAGCTAAGGGGAAGAAATTGAATAAACCACCCGAGGATACTTCC
TCTTCGGTACAAACAAATCCGCCCGCCAATCATCTCAGCCCTACAGCAGCAGAAGCAGAA
ACAGCCCAAGTTGAGCCTCAAACCGAAGGATTTCATGCGTCTACTACACCTGGGAGGGAA
AGAGTGCTACCTCCGATCGAGGGCTTGTTAGCACAGGCACAATCTTCACCCTCGGCAACA
TTGCATCCTATAAATCTCCATAGAACTGGGAGTATTGCCAGTGCAGCAGTCTCCAGCCCA
GTCGTGGCGCAAGACCATCCCACAGTCAGCAGCAATGCCTCTGCTTCTACTTTTTTACAC
AAATCCGCAATCCCGACATCCATAGACGAAAATCATCAGGATCGCATTGAGGTTGCCTTT
TTCCTTCGCCATTTCGCAGACCTCGGCGGACAATGGATGGATATCGGTACTGGCACAGGA
CAACGTTCCTACTTCAGCCAATATATCGTGCAACTCGCGACTCAAAGTCCTCTACTCCGC
TACTCTGCCTGTGCTATGGCTGCGAAACAGCTAGGCCAAATGAGAGATCATACTCCAGTG
ACAGAAGTTACCCGTCGATCCAGCACATCAGCATCAGCTCTACTTCAGGCAGGGGCTGAA
TTGGATTTTGAATGGTATGGTGCAAAATATTACGAAAAAGCAATTCTTCTCATGGCCCGT
CAAATATCCCACGGCCATTCGATTATCGAAAATCATCTTTCACCTGGTGAGATCTACCGC
TCTCCAGGAAGTGAGAACAATCACCTTGACGATCACGAAACTACATCCTCGGCATATCGG
ATCCTGGCTGCTTGCATATTATGTTCCTACGAAGAACTCAATGCCACAATGCGAGCCTGG
TCAAGCCATTTAGACGGTATCAATAAACTGCTCCGTCCACATTTGGAACTCCCATTGACC
CCGGAGAACTTTTACCGAATACCTCAATCCCTACGGGCGCTGGATGCATCATTCTGGTAC
TTTGCCATCAACGATATGCTGAACAGCTTGACTCTTTCTCGACCATGCCGCATCAACATC
AACGAAACCTCCCTCTGGCGCAGAATGGGTCTACCCCTAAACGACATCGGCCAATTAGCC
GTCCATCTCATAACCGAACCTACCCAAGAAGAGATATTCTTCAAAGCAATAATATACCTT
CTCTGCAGACTATCCGTGAAAGTCAGTGGATACGAGAATCAGCATCATCATCATCATCAA
CAACAACAAAATCAGCACCCACACCAACACCAAATATGCACCGATATAAACCAAGACCTC
GACCAGTGGTACAATGCCCTCCCACCCGAATTCCTTGCCACAATAATCCAACCCCTTTCC
CATCCGCACGACTTCCACGAAGCCCCAGAAACATGGTTCGGCTCCGATACATGCGCTGTC
GCAATGTCCTTCTATCACATGGCTCGGATCCTCCTTCTAATCAACACCAATCAAATAACC
ACCGATACAGATTCACAAACAACTCAAAAACCCCACGACCTTCTCCGCGCATACAATGCT
CTCCAACGCAGTCTTTCTCACCACGCCGGAGCAATCGTTAGTATTGCTTATGGTATGACC
GGGATAGTGGTGCAAAAGTTCATGGTTCAGCCATTGTATATTGCTGGACGATGCTTTTCG
TCGTGGGAGGAGAGGAGGCGTGTTGTGAGTCTTCTTAGAAGGATTGAAGGGTCACTTGGT
TTGGCGACGGAGTATCGGGTTAGAGATTTGAGTGAGGAGTGGGGCGTTGGGTTTGAGGAA
ATGGGGATGGAAATGTAG
>g697.t1 g697   scaffold_1:1872919-1874133(-)
ATGGCACTTGCCGGCCTTCAGCTAAACAGGCGAAACTTTCGCCTGGTTCACGGGACTGGA
CTCGTGTTGATTCTCGCTATCACTTACAAGATCTTTCTCCACGACTTTGCTCGGGAATGC
TTATTCTCTGAATCCGCCGATCGGCACAGCAGCGGTTTCTCCTGGAGATGCACACGCCTA
GAGCATCCTCTCATGGAAGGCTGCGAGCACTTGTGGCTGGACGACAAAAACCGAAAGCTC
TATGGAGCCTGTTCCAACTTTTCAACCCATACATATCCTTCCGTTGCTTCCGATAAGCCA
GCGGCTGCACGTAGAGATCATCTCAGTGTTATGGAGATAGATTCACCACCGGGTCAAACT
GATGCTTACAATCTCTATCGATTAGAGCTTGATGATAGATTTCATGGGGAATTGGATCTA
CACGGGTTCGACGCACATCGCATCGGAGATAAAATTCGATTTTGGCTGCTTAACTACAGG
CCCTCTATCGAAGAGGTCATGGGAGACGAGAAGAAAAATTATACTGTGGAGGTGTTCGAC
TTGGACGAGGCTACCGCCACCCTTACACTTGTCAAAACAATATCAAGCGACATACTGGAC
TCTCCAAAAAATTTGGCTGTCGACCCCACAGGAGATCGAGTTCTCGTGATAAATGATCAC
ACCACAAAATTTGGACCCTTTCTAGATGGGAAAGTGGCCCTGGCCGATGCAAATCTCGCA
GAATGCCAAACGGAATCGGGTGAATGTCGTCTGGTCACTGGCCAAGGGCTCGGATATGTA
AATGGCATTCTGAACGATAAGAATGGAAAGATTTACGTTTCTGATGTCAACGGGCTGGTT
CTTGTTTATGAAATGAAAAACGATCAACTTGAAATCTTGGATTCTTTCAATACATCCCTG
GGACTTGATCGGATGTCTGTGAATGCAGAGGACAACATTCTTATCACCACATTCCCGGAT
TCTTTGGAGCTGTTGAGAGCATCTTCAAATCCACAGGACCCAGTGGCTGGGGCAAGCCTC
CTCCTAGTCAAAAACAAGATCAATACGGAGCTGCCAGATCAACAGGGATACGAAGCGTAC
CTTTTAATCACAGATGAAGATGGTGAACTCATGCCCTCCACTACAATAGCAGTGCATGAC
GTAAAAACAGATCGCCTATTTCTGACAGGACTCTTTTCACGAGGCATAAATATATGTATG
AGGAAAGCAGAATAA
>g1074.t1 g1074   scaffold_1:2906497-2907895(-)
ATGGCGGAAGCCATCCGGTCTAAGAACCTTTACGAGCTCCTCGGCAACGACCCGGAGCTC
GACCCCAGCAGACCCCCAGCTCCCCCCGCCCGGGCTGTTGACCGACCCGCCCCCCGCCAT
GGCAAGCGTGATGCCCCCAAGGAGGCTCCCGCCACTCAGCCCCGCGAGAACAACAACCGC
CGTGGTGGCCGTGTGAACGCTGGCAATGACGCTGCTTTCCGTGACCGTAACGCCGGTCGT
CAGAACAACCGCTCCAAGCCTACCGACGAGGCCGAGCAGCCCGCCCGCCGTGGTGGTGAG
CGCCGTGGTGGCCGCGGTGACCGTCAGTCCCGCACTGGCCAGACCGATACCCGCAAGCAG
GTCCAGCAGGGCTGGGGTGCTGAGGGCGGCGAGAAGAACTGGGACGATGAGCGTGCCGGC
GAGAAGATCGCCCAGGCCGACGAGAACGAGCCCCAGACTCCCGCTGAGGACGCCGAGGAG
GCTGACAAGTCTGTCTCCTTCGAGGACTACCTCGCTGAGAAGGCCGCCAAGGCTAGCCTG
GCTGCCAAGCCCGTCCGCTCCGCTAACGAGGGCAACAAGTCCGACAAGAAGTGGGATGCC
GCCAAGGAGCTCGCCCACGAGGGTGAGTCCGATTACATTGCCGGCTCCACCGAGAAGACC
CAGCGCCAGAAGCAGCGCAAGGAGAAGAATTTCCTTGAGGTCGACATGCGCTTCGTCGAG
CAGCCCCGCTCCGGCCCCTCCAACGGTCCCCGTGGTGGCCGTGGTGGTGACCGCGCTCCC
CGTGGCGACCGTGCCCCCCGTGGTGGTGACCGTGCTCCCCGTGGTGACCGTGCTCCTCGC
GGTGGCCAGCGTGGTGCTCCCCGCGGTGGTGCTCCCCGTGGCGGTGCTGCTGCTGCTCCT
CGTGGCGGACGTGCCCCTGCTGGCCCTACCGTCGACGAGAAGAACTTCCCCAGCCTGGGC
GCTTAA
>g132.t1 g132   scaffold_1:336612-338487(-)
ATGTCGAATGAAATTGATCTTAAGCGTGATATTGAGCCTGCTCGTCATGATGTCGATATT
GGACAGATGCTTGCGGTGGAAGCTACACCAGAAGAACAGAAAAGGGTTCTTCGAAAACTT
GATTGCTACTTAATGCCATTGATGGGTTTCGCATATTTCCTTCAATTTCTCGACAAACTA
GCGTTGAGTCAAGCGACACTTTTCAATTTACGCGAAGACTTGAATCTCCAAGGTTCAAAT
TATTCTTGGACATCAGCTGTCTTCTACTTCGGATACTTTTTCTGGAGTTGGCCGAGCTCA
TACGTGATTGTACGTTTGCCAATTGGCAAGTACTTGGCTTGTTCAGTAAGATTTGTCTGG
GGTGGTATTCTCATGTGTCATGCTGCGACCAAGAATTTCGCTGGCCTGATGTGCGCTCGA
TTTTTTCTTGGTGTTGGGGAGGCTGCTATTGCACCAGGGTTCACACTCTTGACCGGAATG
TTCTATAAGCGAGAGGAACAACCTATGCGCCAATCCGCCTGGTTCTTCGGTAACTGCATC
GCCGTTCTCGTGGGCGGCTTAATCGCATACGGAATTGGCAATATTAACACAACAGCCATC
GAACACTGGAAACTTCTTTTCTTAATTCTCGGAGCCTTTACTTCGGCCTACGCATTCGTG
CTCTTTTTCTTCCTGCCCGATGCGGTTGACAAGGCCGTCTTTCTAACAGAGAATGAGCGA
GCCATCGCCATTCAACGCACCATCACGAATAAAACTGGTGTCCTTGATAATGGCAAATTC
AAATGGTCTCAAGCTGCCCAGGCTCTCAAGGATCCACAAGCTTGGTGCTTGGTTTTGAAT
TCTTTGACATCAAACCTGTGCAATGGGGGCATCACAACATTCACATCAATAATCACAGCA
GGTTTCGGCTTCACTGATCTAAAAGCACTGTTGATGCAAATGCCCCAAGGAGCCGCCCAA
ATAATATTCCTAGTCCTAACCTCACTCGCCGTAACCTGGATCCCACACTCACGCGTTCTA
GCCCAAATCTTCAACACCCTCGTCTCCGTCGTTGGAATGTTGCTGATCTGGAAATTGAAT
CCCGAAGAACAAGTTGGTCGAATGGTGGGCTTGAGTATTGGAATTGTTTATGCGATTAAT
TTACCTATTTCGTTGAGTATTGTTACGTCTAATGTTGCTGGGTTTTCGAAGAAGAGTGTT
GTTAGTTCGTTGCTTTTTATTGCTTATTGTGTTGGGAATGTTATTGGGCCTCAGTTCTTT
CTTGCTTCGGAGGAACCTTCTTATCCGACCGGTATAAAAGCCGCAATGTCAGGCCTCGTT
CTGAGTATTTTCTTCTTGATTGTTCTTTACTTTTACTATATTTATGAGAATCGTCGTCGG
GATCGTTTGTATGGTCGACCTGAGGATATGACTGTTGGAGCTGAGCTTCACGATGAACTG
TCCAACAAGACTGATACGGAGATTGAGAGTTTCCGCTACATTCTGTGA
>g1194.t1 g1194   scaffold_1:3206301-3207267(-)
ATGGCCACTGAAGGCTTATTCTCCGTGCAGAACGCACCCTCAGCTCCCGCTGCGACACCC
GCGGCTAGCGAACAGTCGCAGCCGGTACACAGTGTCTTGAATCCTCAACCAAAAGAAAGC
GAAGAAACATCTCTTGAAAATGCGACAGTTGCAGCCGGTGGTGAAAACCCAGAGGCTCCG
AAATCTCAACAGCAAACCAAGCCATCCGTGCCACTGTCCACAGATCACCCTCTCAGCAGT
GCCATTGTGTCTTCGGAACCCGAGGCCGCACTAGATATTCAGAAGAAGGATGTAGTAGCT
GCAAACCCGGAGCCGCGGACTGGCGAAAAGCGCGACTTTGACTCCACTGTCGTCGCGGAC
TCTGCTCCAGCTCCACCACCGGTTCCAGCCCCAGCCCCAGCTCCAGTTTCTGATGCTCCA
GCTCCGGCTACTTCAGCTCCAGCGCCAATCCCCAAAGCTACCACGGGCTCTACTTCCATT
GCTCCTCCAGCTCCAGCTCCAGCTCCAGCTTCGGCGGCTCTCGGAGACCCGGCTCCTATG
CCTGCTATCGTCCCAGCCCCGGCCCCTGCTTCAAACGAAAGAGAGAAACCGCAGCTTCAG
GAGTCAGACGAACCTGAGACAAAGAAGCAAAAGGTTGAGCAAGAGTCCTTCAAAGACGCC
AATGGCTCCGTGCCTACAGGCTCTACGGCCGACGGTAACGGGACACAGAAGGCTTCGCGC
CCTAAGAAGGAGAAGGTGAAGGAAGCCGTGAAGAAGACTATCCCGACTGATGGAATTGGC
AGTCGTACCCGCAGCCGTACCAAGCCCAACTAG
>g310.t1 g310   scaffold_1:815538-817048(-)
ATGTCTAGCTCCACAGTCTACAGTCCTAAGGACAAGCAGCTCGCTTTGGACTTCGCGTAC
ATGTATGGCTACCCTCTCATTGAGTATGGCAAATTTGTAGCTCGTATGCCAAGACCAGCC
ACAAACAAGCTCAATCATGGCCGACGCCTTTCAACATCAAAGGATCTGCAAGTAATCCGA
CCTAACTCCGATACACTATACACAACTTTCTTCATGGATCTATCATCCAACGATCTCCAG
ATCGAGATACCAAAAATCGAAGAGCGCTACTGGTGCTATTCATTCTATGACATGTATGGA
AATGATATTGCCAATATTAGTAGCCTTCAAGGTCATCGCCCTGGAAAGTACTTGCTTCGA
TTTTCTCATGGGGATTACGGTCTTCATACAGACTCTCCGTCGAAAGAGGGCTATCAAGGA
TACGCCAATATGCCTACTCCATATGGTATATCCATTGCACGATTTGCGACGGATCAATCA
ATTTCGGACCAGACTTTGGTCAACAAATACCAAGATCAGATGAGACTTGTCTGCATTCCG
CGAGATGAGAAAGTTGCTCCTCCATTGCAATTATCATTGTTCACAGCTCCAGAGCATAAT
CCATCTGACAAAGTTTCCATCGCTGAGGCCGTTATGCGTCTAACTGCAAAACTTGCCCCG
GATAACCTTTCGCCTGTACCAGAAGACAGAAAATGGATTTCCCTCGCTCTGAAGCAGAGT
GGAATTCAGAATGGTGAATTTACCTGTCTCAGTGGAGCCGACCTTTCACTTGTATATGAT
GCTGCGGAAAAAAAGGCCCAAGCCCTCCTCGATGCGCCTGGTGGTAGTCTCGATCATGGA
AATGGCTGGAGCTCTGCTTATCCAGCATACCTTGGAAACTTCGGTTCGCACTACGCAGCC
AGATATTCGATTGCCAAACGGGGTTATCTAGCTTTGACCAGTGAACAAGCAGTCTACCCA
TCTCTTTCTCGCGCTCTTCGACTAGAGTCCGACGGAGCCGTTTTGCTACGCTTTTCTCGC
CGACCGGTTTTAGTCAAGACTGGATTTTGGAGCTTGACGGCATATAACGCTGAACAATAT
CTTGTTCCTAACAACATGAATCGGTATTGTCTTGGAGATCGGGATAATATGGTATTCCCA
GATGGAACTCCGCTCAGTGATCAGAGTAAAGATGGGGAGTTTTGTATTTTGCTGCAGGGT
GCTGATATTGTGCCGCCGAAGGAGTGGAGGGAGAATTGGTTACCTTCTCCGGCTGGAGGA
GGGAAGATGTCGATTACGTTGAGATGGTATGGTGCTAAGGAGGAGATGATGGATGGATCT
TATGAGTATCCTCGGTTGGAGTTTATTAAGGCAATTGCCGAGCCTAAGAAGTCGATGTTG
TGA
>g813.t1 g813   scaffold_1:2199716-2201279(-)
ATGCCCCCTTCAAAATCCGAGAGTCAAAAGACGCCGCTGTTGGGCAGCGATGATCTGGTC
CCTTTTGACCACGTCGCTGCGGGCCATGATGGCGTCCGTTGCACCCATTGCGGTTCCTTG
ATCGTCAAACCTTGCACCCAGCAGGAGGTGGAGTTCTACGAATCGAGTGCCGGTCACCAG
GCCTTCCAGGAGTTTATGCCCCTCTTCCTTGGCACACTTTCATCCGCCGATCAACAGCAA
CCGTTGGCAATCGCCGCCGCCCGAGAGTCTGGTGCTATTTTCCTTCCGGATGCTGGGGAC
ACACCTGCTGTCTCCGCCAACACAAATGGCACGGAGTCAAACACTGGCAAACCCCTACAT
GTCATGGAACAACACTGGGTGCCATCCGGAGGTAAAAAGCTAGATACCGGTCTATCCATT
GTCCTAGAAAACATCGCATGTGGATTTCGCCGGCCCAACGTGCTCGATGTCAAGCTCGGA
GCTAGACTCTGGGCGGATGATGCACCACCGGCGAAACGTACAAAGCTTGACACAGTATCC
AAGGAAACAACGAGCTCAACATTGGGATTCCGCATTGCAGGGATGAAGATATGGACGGGT
GAAAATGGCGAGGCGGAGGAGGGCGCTCATACCGACCCGTATGCCGCAAAATACGAGGGC
GCAGAGGGCGCCAAGGGCGAAGTAATTGAAAAAGACGGATTCCGTCGCTATGATAAATGG
TACGGGCGGTCTTTCAATGAAGGAAATGTTAAAGAAGGCTTTGAGACCTTCCTCGCCGGT
GCCAAAATTGGTAAAGTTGATCGCTCTAAATTGGTGGCTACGCGATTGGCCAAAGAATTG
GAAAACATCCAGGAAGTCCTGGAGGCTGAGGAAAGCCGCATGTATTCCGCCAGTGTACTG
GTGGTGTACGAAGGTGATCCAGAAGCATTGGAGCTTGCATTAGAGGAGGAGAAAAAGATT
CCCGATCCAAAGGACGCCGAGGACGGGGAGGAGGAGGACGACGACGTGGAAGATGAAGAC
ATCGGATTTCAAATATCCGAAGAGGCTCTAGAGCTAGTTGGTGTCAATCTTGGTGACGGA
ATGCCTCAAAAAGCCATCAACATCACCATCGACCCTCAAACCACCGGCTTGCCCAGTGTA
GTTGATGAGGATGATGACGAAGAAGACACACCCAAAGTTCACGATCTGCGTGTAATTGAT
TTTGCACACGCTAAATGGACTCCTGGAGAAGGACCAGACGAGAACATGTTGTTGGGAATT
CGAAGTCTAGTCAAGGTCTTTGGAGAACTTGCTCTATGA
>g262.t1 g262   scaffold_1:690235-690715(+)
ATGACCATCGCCAACATCATTGCCAACGTGGAGGAACCTAAGTACGACAAGACTCGTCCC
ATCCCGACTACCACTGTCGTCTCTTCATACAAGATCAAAGCACCGGGAATCACTGGCAAG
ACCATTGTCCAGGCCCGCATTGACATCCCACCAAATGGTGCCACTCCCCCTCACAGACAC
GGAGGATGTGCGATCTCTGCATACCTCATCAGTGGTGAAATCTATAACAAGATGAACGAT
GAGCCCATGGAGATTGTCAAAGCTGGCGGAACCTGGTATGAGGCACCTGGTTGCCACCAC
AAGATCAGCCAGAATATCAGTGCGACCGAACCATCTGTTCTCATGGCCAGTATGATCGTC
GACACTGAAGTGTATGAGAAGGATGGAATGGCTGCCCTGATTCAAATTGATCCAGAATAT
CTGTGA
>g1180.t1 g1180   scaffold_1:3174165-3175271(-)
ATGGGTGCCGACCAGAACAGTCTATACGGCCATCCTCCACCGAAGAAAAAGAGCAAAAAT
GATGTCTCTTCTGTGTCGGGCCTATCCTTTGCGGGCCAAATGTCTTCATTGATCGCGAAT
GCTTCAGCACCGACGTCTCATGACCGAACGCGCCGCGCAAAGCATCCCAAGTCTGATATT
TTTGGCAAACAGAACAAAGGCGCCGAAAAACGTGCTGCAGCAGACCTCGAAGAAATAGAT
CACCATGTCGCGCAGCAAGTACATCTGTCCAGTAAGGAAATCGGCGGCATCGATGACGCC
ACACTGAAGCGATCTCAACAAAAGATGGAAAAGAAAGTACGCATGTATAATGACATGAAG
AAGGGGATGTATCTAGCTGGGGACAGCAGCGACGAGGATGGAGCGGAACCCACCTCCCAT
TCCGATGAATATCTGGCACGACTCCGACGTAAAGAGAAGGAAGGTCTTATCGACTTTGAT
CGGAAATGGGCGAATGAGCAAAATAAAAAGAAGGATGGAACAGGTGGATCAGGCAGTGAA
AGTGAAGACGATGATAATGCCTCGATTGTGTCCTATGAAGACGAGCTAGGCCGCTCCCGG
CGTGGAACAAGGTCCGAAGCTGCTAAGGCCGCCCGTGCAAAGGAAGAAGAAGCACGAGGC
GATGCTGCTCAAGAGAGATGGCGTCCTAACCGCCCAGATAATTTGATTTATGGAGAAGCC
GTGCAGTCCGAAGCTTTCAATCCGGAGGCGAACATTGCCGCTCAAATGGCTCATCTCGCA
TCTCGACGAGACCGGTCTGCTACACCCCCAGATCAAGTGCACTATGATGCTGATGGCGAA
GTCCGCAATCGGGGTACCGGCTTTTATGCTTTCTCACGCGACGAAGAAACCCGCAAGAAA
CAAATGGAGGAGTTGAAGGGTGCACGGGAGGAAACACTACGAGAGCGTGAGAGAGTGAAA
GAACGAGCTGCTCTGCATCAAGCTAGGACAGACGAACGACGGCGTGAGATCACGCAGCTT
CGAGCAAAACGCCTAACGGAAAAATTCATGAAAGAAATGGAGGCTGGATCTACCATTGGT
CTTTCCAATCCATCCGCGATGGGGTGA
>g323.t1 g323   scaffold_1:855099-856241(+)
ATGAAAGTCAGCGTCAACAACGAGATGCCAGAAATCCAGAATCACGAAGTGCCAATTTTG
AACCTTGCAGATCAGCTGGCAGACATGACCCCGAGTAAAACTGCCCTAGAAAACCAACCC
CCACGCCGACAGGACTTCAAACCCGGTTGGTTCTTCCGCTTCCTGCCTGCCAATTGCCAA
ATCGAACTCGATCCCAGTCGTAATCTGGACATTCCAGGTCCAGGCTTTGGTCAAGCTTGC
CCTCAGTGGACAGAGATTCGTGTTCACTCTGTCATTGTGGGAACCTGCACGGATCAGGCA
CCAAATATTAGCAGGGACCAGAATCGAACCATCATACACATTGCCGGTGAAGAGGTGTTC
CTCCAACCAAAATCCCAGCGACCTTACTATTGGTTGGTGTGTGGTAGTATCATCTTGCAT
CATGAGAACGTGCGGTGGGACCGGAAATTCGCTACCGATCTGCAAAGAAATGTCACCTTA
TTAGGCCTCCTACACGATCGATATAAAATTTTCCACTCGGCCATGGAGAAGTTCCGCAAA
GACAGAATTGCCTGGCGGGTGAAACGCCGAATGTGGGAGTTTTCAGTTCTGGCCGAAATG
TGGAAGATCCAGAGTGCTGCACTCCCTCCATATTTTTCCCTGGCAACCCTCAAGATGGCG
CAACGATATGTCGTCGACCAAAATGAAAGAGACAAACTTGGCGAAATTGACCCCTGGAAC
GTTGGCATTCCCTTGTATGGAATCGAGGGCAAGTCAGTTATCCAGCCTGCGCAATATAAC
CCAAAGTGTACAAAGCAGTACGTAGAAGGCGAAATCAAGGACCTCAAAAAGGCGATTCTG
GACCTCAGACATGCCATTGAGGAAGCGCAGACCATGGAGGCTGAGTTGGCACAGGGTGCG
ACAAAAACAAATGCAGGCCATGCAACGAGGACAAATTGGTCCGGCTGGACCCGCTGGAAA
GATGAGTCCCAATCCTGCGAGCCCAGGATCCCAAGTTCAGAATTACCTCCATCCGACGAT
CAATACAATCTAACCGACGATGAATCTAATGGAGGAATGAAGCTCTGTCCGGTTCTTCCT
GGCCCAAACAGGGACACGGTTTCACATACACGATCGAGCTCGGAGACGAATAAGTCCTCC
TAA
>g978.t1 g978   scaffold_1:2635013-2636641(+)
ATGTCCACTTTTTCGGGCCTTACCACCACTACATCTAACGCGTCAGGTCGCCATCAACAT
GGCATCGACCCTAACCTGGAAAACACGACCATTTCTGAAATCCATGAAACGGACCACCAG
GTGACAGAAGCGGATCTGGAAAAAACTGGTACGCATGTCACCGATTCTGAGAAGCAGGCT
CAAACCCACACTCCCAACCAGGATGCAGAACATGAGCCAGCTACCGCCAACCAGACCGAG
AACGATGATCTATACCACACAGCTTCCACGGTGGCCCCTTCGCACCGCTCCGTTCACAGA
GACCCCGTGAGCCGAGTGACTACTGATGCTGAGGGGAACACTTATCCAGAAGGTGGGCTT
GAAGCATGGCTGGTGGTACTCGGGAGCTTCCTGGGTCTTTTTGGCTCGCTGGGACTCGTC
AACACCATTGGTACTTTTCAGGCTTATATTGAAAACCACCAGTTAAAAGAGTATAGCTCA
GGAAGTATCGGCTGGATATTTGGCATGTATGCCTTCTTGACCTTCTTCTGTGGTGTTCAG
ATCGGGCCCATCTTCGATGCCCGTGGCCCACGTCTGCTTGTCCTTGCAGGATCTATCTGC
GAAATGGCGATGATTATCCTTTTGGGATTCTGTACCAAGTATTGGCATTTTATGCTCGTG
ATCGGTGTCCTAGGTGGAGTCGGCGCGTCCTTGATATTCACACCAGCCATCTCAGCAATC
GGTCATTTCTTCTTCGAAAAGCGTGGAGTCGCAACCGGTATTGCTGCAACTGGTGGCTCA
ATCGGAGGCATTGCGTTTCCACTCATTCTGGAAAGTCTTTTCCCTAAGATTGGATGGGGC
TGGGCAACCCGTGTCGTCGCGTTGATATGTCTCATCGCCTTTGGGTTTGCAAATCTACTC
ATCAAATCTCGTTTACCTCAACGTCCTTTCTCCAAGGAGAATATTCTCCCAGATTTCCGC
ATCTTTCGCGAGCCTCGATTTGCACTGACTACCGCTAGTGTGTTCTTCATTGAGTGGGGC
CTTTTTGTTCCCATTAGTTATATCTCCTCCTATGCTCTGGATCATGGCTTCCCTACAAAA
CTATCATACCAGATTGTAGCCATCCTGAACGTTGGTTCATTCTTCGGAAGATGGCTTCCC
GGATTCTTTGCAGATTACCTGGGCCGATTCAACACTTTAATTGCAACCGTTGCCCTTTGC
TTACTGTGCAATGCATGCCTTTGGCTTCCTGCTGGTAATAGTCTAGCATTGCTTATAGTG
TATGCTGTACTTTTCGGCTTCTCCAGCGGAAGTAACATCAGCCTGACGCCCGTCTGTGTT
GGTCAGCTCTGCAAGACTGAAAACTACGGCCGTTATTACGCAACCGCATACACCATCGTG
AGCTTCGGTACCCTGACCGGTATCCCCATTGCCGGTGAAATCCTATCGCGCTGTGAAGGT
GAATACTGGGGCCTCATTGCGTTCACTACAGTTTGCTATGCGGCAGGCCTTGCTTGCTGT
ACTGCCGTTAAGGTTATTCAAGTGGGCTGGCGTCGCCCCCTCGCTATCTATTAG
>g31.t1 g31   scaffold_1:78772-80120(-)
ATGCTCACCCGAGCAGCCCAGTCTTCCACCTTCTTGGGCATTGTGGCCGTATGGTTTGCT
GTCTTCATCAGCCTGACTTCTGCTGCCCATTACGGCCACCATAATCATCTGCATTCTCAT
CATCGAAGGGCTGAGCTCAAAGATCTCGGCAATTACAAGAAGAGCAATCTTAATCTTTAT
GCCCATACTTATGAGAAGTTGTTCTTATGGGAAGCTTATAGTATCTTCGTCCAGCAGGAA
GGTGGCGCTGCAAAGCAAAAGGTTATATTGCCTTTCATGACAAAGGTCAAAACAGATAAG
ACTCCTGTTACACCGGAATATAGTAATCGACACGTGGACGGCTTTAAAGCGACAGACGAA
CCGTTGAACTATGAGGAGTTTATGCTCAGAGTGAGAGGTCTTGCCGCAGAGTCTGGTAAT
CTTGGTATCACGCCACCAGTTTCTACAGATGATCTTGAAAGGGCCAATGCCGAATTATTC
AAGGGGAAGGGAAAGTTTAAGGGTCCGATCAAAATGTCAGCAGTCAACCCCAATCTCCCT
TCAGAAGATGAAGATGCCAACTCTGGTCGCAAAGGTAAAGGTAAAAAGGGTAAGGGAGGC
AAGGGCAAAGGCGGAGGATCGACCTCTACGACTCCAGCGAACGAGGATGAGGAGGAACAA
GATGCGAAACATACCAGATTCATCAGTACAGTCATTGACAAGCTGGACGAAATACACAAC
GATGTGTCAAAGTTCAATCGTGGAGATACTCCGTCTCGCTATAATCGCGCCAAGGAAATT
GGAGACCGAATGAAAAAGATTCGAAGGGCGGCTACTGAGAATTGGCTAATCGGGGAGTTA
TCTAAAGATGATGGCTGGAACCTCCAAGAGAAATATATCAACGACCAGAAAAAGACTGCG
TATCGCAGCACTGTAGTGATGGATAACGAGGCAACAACTGGCATTCCGGGGGTGCCAAAA
TACCAAGCAATCAACTTTCCAGCAACATATGATGCCAATTTTGAAAAGATAAACGGAAAA
CAACTTACGAGTGGAGCCGATTTCAAGACCTGGGCCAATGATCTTGGGAATCCTGATAGT
AGTTCTAGTGGCCCAGAGGCCAGCAAGTCCAACACCAACCATTGGCAGGAGGCTGAAGCT
TGGAAGAAGATCGCTCCAGATCCTTGTCCAAATACGGAATAA
>g856.t1 g856   scaffold_1:2297815-2298372(+)
ATGCATACGTTCCCATGGCCAAATAAGGGGGGAAATGAGAATGATTCTTTCGGTGTAAGC
GGAATACAGGCTCATGCACGCAATACGCAAGGCAATGCAGCCTCATTCTCAGGTACATCA
GGAACACCACGGGCATCAATGGCAGCGCCACTGAGAGTGCAACATCGTGTTCTCAAAGTG
GGTCTCGACAATCACACGAGGCCCGTTCACCCCTTGCTAACAAAAGCCTGGTGCTCCATT
GTTCCATGGGATATTGAGCAGCCACGCGCCAATCATGGCCAAATTTCGCAGGACCCAAGA
CCTGGAATACAAGGCCTGCAGCAACAGGGCCCACCAAAGGCTGACGATTGCTGTGGGGAT
TTGGCGACCAAGGCGACGCTAGAGCCTTCGATGGCAGATTTCGGTGCATTCAGAGGGCCC
TGCATGGGAAAGGGTCTCCATTTGGGGCCATTTGGGGCCATTCGGGGGCCACATGGCGCA
CGCTCAAGCCGGTGCCTCGCCGGGGATGACGGTCCCAAGGACCTGGTTTTGTCCTTGGAG
ATCGCCGCCTATTCGTGA
>g1062.t1 g1062   scaffold_1:2870340-2871292(+)
ATGGACAGACAGCAACTAGGTATTGGGTGCCATGCCAAAATTGAAGGGATTGACACGTCT
TACGGATACGTCCCAAGTCTTGGAGCCGGAATCGCCTATTGCGTTCTTTTCGGAGTTTCT
ATGATCTTACACACAGCTCAGTTTTGCTGGAAAAGAACATGGTGGGCTTCTGTCTTTAGT
ATTGGATGCTTAGTGGAAGTGATCGGCTGGGCTGGGCGAACTTGGTCCTCCGAGTGTCCG
TACAACACAACGGCGTTCCTCATGCAGATTTCGACTTTAATCATTGCCCCGACATTCTTT
ACGGCCGGCATTTACGTTATCCTCGGCCGATTCATTCAAATTTTGGGCCGCGAATCCTCC
ATCCTCCGACCAAGTCTATACCTCTGGATTTTCTGCACCTGTGATGTGATATCTCTTGTC
GTTCAAGCCATCGGTGGTGGTATGGCCTCTGGCGAAGCAGGAAAAATTGGCGGTGATACG
GCCCCCGGAACTCACATCATGGTGGCAGGTATCGTCTTTCAACTTTTTTCCATAACCATC
TTCGTCATTTGTGCCGCGGATTTTGTCCGTCGCTGTATACGTCTCCGGCTTTTCCAGAAT
CTGACTGGCTCCGCTGTTCCTCTTTTCGGTGCCATGATTCTCTCAGTGGTATGCATTTAT
ATAAGAAGCATATATCGTACTATCGAATTATCGCAGGGTTGGTCGGGCTATTTGATCACC
CATGAGAGTTATTTTATTGCTTTGGACGGTGCTATGATGATTGTTGCTGTCGCTGTCTTC
AACTTTCTTCACCCTGGCTGGCTTCTTCCTACAAGCGGGCTTTCTTCCAGCAAAAGGGAC
GCTTCCTCTGTCGATGAAGTTGAGTTGAACCATCCCGTCGAAGGGCATGGAGCTTGA
>g1049.t1 g1049   scaffold_1:2831720-2835834(+)
ATGGCTTCATCATCAAATACTAACACGCCTCAACGGGGGTCACTTTTGGCTCCTGCTGCA
ACAACTCCCCCGAGCAGAGAGCGCTCTTTATCTATAATCACCCCTGATGAAATCTCGGAG
TCTGGTCGGATAGATCAACCACAATCCTCAATATCTCCCGCTTCTCCTACTTCTCCTACT
TCTTCATTTTCACCAGACATGGCGTGGAATCCTGATCATCCGGACCCAGCACGTCTGATG
GTTCATCATTCCTCCCACAGACCTTCTTCGTCAATAGACGGGGACACATTACGTCCACGC
TCAGAATCGTTTGCATCTACTGCGCCTACGATGGGCGCTAATCGATCAAGGACTAACTCA
GAAGTTCATCCTTCGCAAATTAGCGAAGCTGTTTATGACGATGTTCCCCTATCAGAAGCG
CTGGTACCAGATCCTCGGAATGAGGCTGACTTTCTCATTGAGAACAACTGCTTCGCTTTC
TCGCCTGGTCAGCTGAATAAGATGCAAAATCCCAAGTCTCTCGCTGCATTTCACGCCTTG
GGTGGCCTACAAGGGTTGGAGCGAGGCCTGCGGACAGATCTTGATGCAGGTCTCTCTAAT
GATGAGGCTCGATTGGAAGGCACTGTTGATTTCCAGCAAGTCACACCACCATTATATAAT
AAGCGGCCTTCGATAAGCAAACCACCCCTTGACGAAGAAGTCCCAACGCCAGTGCCACAA
TCCACTGGTGAAGGTTCGCCGTTTCAAGACCGCATTCGTGTTTTTAACGAAAATCGATTG
CCGGCTCGAAAGTCAACTGGCTTTTTGAAGCTGTTTTGGATTGCCTATAACGATAAGATT
ATAATACTCCTGACTATTGCCGCTATAGTCTCCTTATCCCTGGGAATATACGAGACCGTG
GATGGAGGAACTGGTGTAGACTGGGTGGAAGGCGTGGCTATTTGTGTGGCAATTCTCATC
GTCACTGTTGTCACGGCTGCAAACGATTGGCAAAAAGAAAGACAATTTTCCAAGCTCAAT
AAGAAGAATAACGACCGCGAAGTGAAGGTGATCCGATCAGGCAAGTCTATGAAGCTGTCT
GTATACGACGTTATGGTCGGTGATGTACTTCATCTTGAACCCGGTGACTCCATCCCCGCC
GACGGGGTTTTGGTATCAGGCCATGGTGTCAAGTGTGATGAATCGTCAGCTACAGGTGAA
TCTGATCAAATGAAAAAGACAGATGGTCATGAGGTTTGGCAGCAGATTATGGAGGGCTCT
GCGACTAAAAAGATTGATCCTTTCTTAATCTCTGGGAGTAATGTCCTCGAGGGCGTTGGT
ACCTACGTGGTCACTAGCGTTGGACCTTATTCTTCTCATGGACGAATCATGCTGTCACTA
CAGACAAGCAATGACCCGACACCACTACAAGTTAAACTAGGTCGTCTTGCAAACTGGATC
GGCTATCTTGGCTCGGGTGCTGCTCTTATTTTGTTCCTTGTACTCTTATTCCGATTTGTG
GCGGATCTTCCAAACCACCCTAACACAAGCTCTGCGGAAAAGGGCAAAGAGTTTGTAGAT
ATTCTGATTGTTGCTGTCACGGTTATCGTTGTGGCTATTCCTGAGGGCCTCCCACTAGCA
GTCACCCTTGCTCTTGCCTTTGCGACTACTCGTATGGTGAAAGAGAACAATCTGGTCCGC
GTCCTACGTGCCTGCGAGACGATGGGCAATGCCACTGTGATTTGCTCTGACAAGACGGGG
ACTTTGACACAAAATAAAATGACTGTTGTTGCTGGGACTCTGAGCATAAATCATAGTTTC
AAGTCACCGACAGAGGATGACATTGATACTTCTGCGAAGTCAACGGCTGAGTTTTTCAAG
GAATGCTCGGCCCCTATGCGAGACCTCATTACCAAGAGCGTTGCTTTGAATTCAACCACC
TTCGAGGAGGAACGAGAAGGCGGGAAACAGTTCGTCGGCAGCAAAACGGAAGTCGCGCTT
CTTCAAATGGCACAGGATCATTTAGGCATGGATCTTGCTGCCGAACGTTGGTCTGCCGAA
ATTATTCAACTTATCCCTTTCGATTCCGCACGCAAGTGTATGGGTGTCGTATATCGTTGC
CCTGGTGCTGGATATCGGCTTCTTGTCAAAGGCGCATCAGAGATTATGGTCGATGCCTGT
GAGACACAAATCACTGACATTGATATAACCAAAGATAAATTACGCACGGAGCGAATTTCC
GAAACAGAGAGGCAGGCAATCTTGGAAACCATTGATCGTTATGCCAAAAGATCTCTTCGA
ACGATTGGTCTCGTGTACAAGGATTTCACTTCCTGGCCACCCAAGGAGGCTAAAAGGCTC
GAAGATGATCATACTGCTGCTGATTTTGACGACGTCTTCCGAGGCATGACCTGGATAGGT
GTTGTGGGCATCCAAGACCCTCTCCGCCCTGAGGTCCCTCAGGCAATTCGCAAGTGCCAT
TCTGCTGGGGTCCAAGTGAAGATGGTTACAGGTGATAATATTGCGACTGCTACTGCTATT
GCCTCTTCTTGTGGCATCAAGACTGAAGATGGGCTCGTTATGGAAGGTCCTAAGTTCCGG
CAGCTTTCGAACGACGAGATGGATCGCATCATTCCGCGTCTGCAGGTTCTAGCGCGCTCC
TCGCCAGACGACAAGCGCATTTTAGTCGAGCGTCTCAAAGTACTTGGGGAGACTGTCGCC
GTCACTGGCGACGGTACCAATGATGGTCCGGCTCTTCGCACCGCTGATGTTGGTTTCTCT
ATGGGTATTGCCGGCACAGAGGTTGCGAAGGAAGCTAGTTCAATCATTTTACTTGACGAT
AACTTCCGATCCATTGTCACTGCAATCTCTTGGGGACGAGCGGTCAACGACGCTGTCGCC
AAGTTCCTCCAGTTCCAGATCACGGTTAACATCACAGCTGTCGTGTTGACATTCGTTTCT
TCCGTCTACAGTAGCTCGAACAGCAGTGTACTCAGCGCCGTACAGCTTCTCTGGGTGAAT
TTGATCATGGATACCTTTGCTGCCCTAGCCTTGGCAACCGATGCTCCAACAGAAAAAATC
CTGGATCGCAAGCCCGTACCCAAGAGCGCCTCACTCTTCACATTAACAATGTGGAAGATG
ATTCTTGGCCAGGCAATCTATCAACTCGCCGTCACGTTTATGCTCTACTTTGCGGGCGAC
AAGCTGCTTGGTGCACACCTAGACAACGTCGATATGGAGCACCGTTCCAAGCAGCTCGCC
ACAGTCGTTTTTAATACTTTCGTCTGGATGCAAATTTTCAATGAATTCAATAACCGTCGC
CTCGATAACAAGTTCAATATATTCGAGGGCATGCTGCGCAACTACTGGTTCCTGGGCATC
AATGCCGTAATGGTCGGTGGTCAAGTCATGATCGTCTATGTTGGCGGCGCAGCTTTCGGT
GTGACCCGGCTGAGCGGTATTCTTTGGGCAGTTTGTATTATATGTGCGCTGGGCTGTTTG
CCTTGGGCTGTGGTTCTACGTATACTGCCTGACCGACATTTTGGCATTGTCTTCAACGCC
GTTGTCTCTGCGATTTCGTTCATTCTGCGACCTATCATCAAGGGATTCAATGCTGTTGCG
CGTGGGACAAAGACCGCCTTCCAGCCTCTAACCATCTTGATTCGCCGGATTTTCTCCCGG
CGTAAGAAGGACTCTGACGATTCCTCGCAAGAGCTGTCAGAGCATCCCATAACATATCAG
CCTCGTGTTGTCGACGAGGAATCACCTGCTCTGGCGAAGGTGGCTCGGCAAGAAAGTCCT
GAGCGCCCGCATTCACCATCGGCAATCGCAGTGCCTCCAATTACTGTTACAATCTCCCCT
TGA
>g362.t1 g362   scaffold_1:953180-955589(-)
ATGAGTGTTGTTGCCAGTAGACCAGAAAACCCTGCTGTGCCCTACTCAATCCCTCAGGAT
GCGGCAACTTGCAAAGAGTTCGCCGTTGCGGTGCAGCCGGTCACCTCACGTACATCCTCT
GTCTCTTCATATCGCACCAATTATACGACATCAACCGCGCCAACGGGGTATACGCCTTCC
TCGCCAGCTTCCTCCTATCGCCAATTCGACTCGGTTGGATCAATCCCAAAGAGCATTGAG
CCTGTTCAGCGACGACTTCCCCAAGAGGTATACGATGTCATTTTGAACAACCTCGAAGTG
CTACACAAAGCACCACACCAGACAGGTTGCACAACGTGTTTCCATCGTGACCTGCATGCC
CTGTCCCTGACTTGCCGTTCCTGGGAAAAGGCTGTTCGAGGACGACTTTACACCCAAATC
CATATCGTCGGAAATGATTCCCCGGCTCAACTCAAACGATACCGACTTAAGAGGGGTAGT
CGTTTGAAGTTGTTGAGACGTACCCTCCGCGAACGAAATATGCTGGCCAATCTCGTCCGG
GAACTGCGCGTCCCCCAAATGGATTTACTTTTCACCACAACCAAGCAAAGCGCGCAATGG
CAAGAATATCGAGACCTAGTCGCGTCCGTGGTTATGGTGTGTCCAAATCTAGAGCGACTT
TTGGGTCTTTCCATCCCTTACCACCATGAATTCGATCGTCTTACCCACGCCTTGTCTACA
CGCAAACGACTCAAGGAGCATACTTGGGTTCTGGGCGAGGCGGCGGAGGTGACCGAGCTC
TCTCCTCGAGATGATTCTTGTCCAGGAAGCTTAGGCCCTTCCCAAATGTTCGAATTTCTG
GATTATCATGTCTCATGGGGCAACCTGGAAACGTTAATGCTGTATGGCTTGAACGGAAAC
GGTGCTCTAGAGCCAAGTATTTTCCTACGCATGTTCGATCTCTTGCCTTCTCTCCGCAAT
CTCTGCATATCATCCTTCAACGAGGATGCCTTTGCTGATAGCACACTGCTTTGTTTACCT
CCGTTGGAATCTTTGCGATTGGAGAATTTGCCTGGTGTGACTGATGCGGGTATTGCACAG
TATGCCATGCGGTCAGAATCGCAATCGCTAAAGTCATTTGTCCTGGTGGAACAGAATATT
GAATCTTTGCTGGTCATTTCTAAGCTACTTGCATCTCTTCGACAGCTTGAGCGATTCAAA
TTTGTTCAAAGTGACAAGTGCCCTACACTAGAGGATGAAGGCATGGTTTTCCAACCCATT
CTTGCATCATCAAGTCTCAAGTATCTCCACTGGGATGTGGCTTGCCCAGATCCTGGTACA
GCCCTCACACAACTCGATTCCCTTCCGTTCCAGCAACCTCCCAAACACTCCGACACCCCT
AACTCTCATCTTGCCCAAAGCATTCTCGCGGCTGGCTTTCCACGCCTTGAAACTCTTCGG
GCGCCCAACGACTGTCAACCTCCTGGTGCTCTCCAGGCAGTTTGTCGACCTATCACAAAG
GGCCAAGCGTTGCTTCGACCGGACCGGTATAGTTTGCCTAGAAGCTCGCACGGTTCTGTC
AGCATTCGACCCCTTGCTTTACCCGCCGGAAATAACCTGACTTCGTCTCGAATCCGAGCC
CAAACTTTTATCGACATGGCCATCAAGGACACGGAGACGGGCATGCCGGTGCTGATCGAG
GATTACTCAGATGATTACGTACCGGACAACGCGTTGCTGGGAAATTTCGAGGAGGAGCCC
GAGCCCGAGATTGACGATTATGGAATTTGGGCCGCATCCGAACGGTATAAACACGAAAAC
CCCGTAACGGATGACGACGGGCCCAAGACAGTCTACAAATTCCGAATGCCGGCTTTCATG
GGTCGCTCCGGTATCCGAGATCCCCTGACAGGTGCATCAATTCCCCGCTTCCATCTTCGC
CCTGATATCCCCGGTCAAGAATCGGAAGGTGGTTTGATTGGATGGAAGCAACTGCTTGCA
TCCAATCAATCTCTATCATATGCTGCCGGAGTGGGCGTCCATTGCTTTGATAACAACGGC
GGCAGCAACAACGTCAACAAGCTACCCATGAACCCGCCGATAGAAGAAGTGGCATCTCCT
TCGTCCACGACAACTTCGCGCTTCGGTTGGGGTAGCCTGGGTAGCCGGTCCACTGGAACA
CCGGCAACACCCACAACACCTATTACCCCAATGAGCACTATGTCATCTGCAGCCCTTCCT
TGGGAAAAGGATACCTGTACTGGATCCTGGAACCACAAGATGGGCCGGGATTGGTGGTTC
CACATGGAACGCGACCGTCCTGGTAACTCAGAGCTTATCGATGTCAAGCAACTTTTCTAA
>g990.t1 g990   scaffold_1:2673317-2675892(-)
ATGGCACAGTCATTTGGCAGAGAGAACGAACATCCGAAGCTGATGTATTCGGATGCAATC
GAATGGGAGAAGAATCAAGGAACTCTCAGTGATGAGGAAATACCCGCACATTTCAATCCT
ACCTCAGCTTCGAGATGTCGCCGCGACGCTCACGCGATCTACCCTCTGCGGGACCTCTTG
AAGCGTGCGTTGACAATCTGCTGGGTTACACTCTTGATCTACGTGGTCGTTAGATTTTTG
CGGAACAAACCATTTGAATCTATCGATGACCCCACTCCGCTTCCACAATCCCCACCAACC
GTTTGTCAAACGCCAGAGTGTATCCACGCCGCGTCAGAAATCTTATACAACCTTGACCCC
AAGTATACTGAAATTGATCCATGTACTGATTTTGATCAATACGTCTGCGGTGGCTGGAGG
GAGCGTCATGATATGCGTGCCGACCAAGGGTCCGTTTTTGCGGGGACCATAATGGCGGAA
AATGCTGAAACTAACCTTCGCCATATATTGGAACGGCCAAAGGCCCCAGACTCGGCTGAT
AATAACAACTTTGAAAAGATCCAAGCAGCATACCATGCTTGCTTGGATGAATCCGTAATC
AAGCAACGGGGTAGCAAGCCCTTGGATGAACTACTCGCTAGTCTACAGAAGATCTATCCA
TCACAGGCTGGATTGATCGCCGGAACCCAAGATCATCTGACTAACGCACTATTATTTCTG
ATGAAATCTGGTGTCGAAGCTCTCGTTTCATCCGGCATTTCTGCCGATGATCGAGATCCC
GACAATGTCATCATTCTTGTGACCCCGCCACGTGAAATTGGACTTCCTGCGATCGAGTAT
TACAACAATACAGAAGTTCTGAGCAAATATTCAGAAGTTTTGAAACAGGTGCTACAGGGG
TTCGGAGGCAGCGACAAGATTGCTGAAAATGTTGTCGCTTTTGAGAAAAAGCTTGCCCAT
GTGACCCCCGATACCCAGACGCAGGAAGATGTGACAAAATATTACAACCCACGCACTATC
AAGGAGACTGAGTTGTTGCTCCCCGAGGTCTCCTTTGCAAATATCATTGAAGAGCTGGCT
CCTCATGAATACAAGGGAGACCGCTTGATTATTGGCTCACCCACGTATATGAAAGCCCTG
TCTGAAATTCTAAATGATGCTTCACGAGAGACCGTCTCATTCTTTCTGCAGTGGAAGCTC
ATTCAACAATATGCTAGCTATATCCAAGATGACAAAGTCAGCCCTATAAGTCGCTTTGAA
AATGAGCTTGCCGGTAAGGATCCTCAAGCGACTGAGGAACGCTGGCGCAAATGCATTAAG
CATCTTGATCAAAGTCTTGGCTGGAGCCTTAGCCGTTTCTATGTCCTGAGCTCCTTCTCC
GAGGATTCTAAGAAGCTCGGTGACCAGATTGTGTCAGATATCAAGGAGCGATTCGTTTTC
ACCCTGGATCAGACCTCTTGGATGTCTTCCGATGTTCGTAAACTTGGCATCAAGAAAGTG
GAGAACATCGTCCAAAAAATTGGGTTTCCCAGCAAAAGTCCGAATGTGCTTGATGCGCAA
GATGTTGAGAACTACTACCGTGATCTGGAGGTGACTAATTCTACATTCTTTGAGAATGAA
GTGGCAGTATCCAGATTCGACCTCCACAACGAATGGTCAAAACTGGGCAAGCCAACAAAC
CGGGATGAATGGGACATGACTGCCCCAACAGTAAATGCGTACTATAACCCACCAGGAAAT
GAGATAGTGTTTCCCGCTGGCATTATGCAACCACCAGTATTCTACGGACCGAAAGCCCCG
TTGTATCTGGCATATGGTGCATTTGGATCCGTCAGCGGTCATGAACTCTCCCATGCATTT
GACTCGACGGGTCGGCATTATGACGAGATCGGGAATTACACCGACTGGTGGGATGAAAAA
ACTGTCCAAGAATTCGAGAAACGGGCAGAATGTTTTGTTGACCAGTATTCCGAGTTTACC
GTTCAGGGTCCTGGAAATAAGATTCTTCATGTCAATGGACGCTTGACGCTAGGCGAGAAT
ATCGCGGATGCTGGTGGCCTCACTGCCTCATACCATGCCTGGAAGAAACATGATGAGGCC
AAGCCGGATCTCCTCCTACCTGGCCTGACCCATTTCAGCAAGGAGCAGATGTTCTTCGTT
TCATATGCCAACTGGTGGTGCGGCAAGACTAGCAAAGAGGCTGCGGAGCAAGCCATTTAC
AATGACCCGCATGCTCCGAAGTCAGCGCGGAACATCCTAAGCATGGCCAACTCCCGGGAG
TTCAAGGATGCGTTCCAATGCCCTGAGAAGAAACCAGTTTGCAAGCTCTGGTGA
>g224.t1 g224   scaffold_1:596186-596988(-)
ATGTGCCAGCACGAAACCGAAGCCAATGGCTGGACTAGCATGCCAGCCAACGCAGGAGCC
ATCTTCGGCGACAAATCTTTTCTGAATACTCCCCAACCTTTGTCACTTGAGGAAATTCAG
TTCCCTTTTGATGAGCCCTCCGTTGCAAAGACTTTGAAATATGCAAAGGAGAAGTTGCAC
ACCGAGACCTTCAACCATTCCATGAGGGTATACTTCTACGGCATGGTAATTTCCAAGCAG
CAGTTCCCAGAGAAATTTCCCAAGCTCAACCCAGCGACTTGGGCTCTGGCTTGCTTGCTC
CACGATCTCGGCACCGCAGACGAGAACCTCACAGCAACCCGAATGTCTTTCGATATCTAC
GGTGGCATCAAGGCCCTCGAAGTCCTCAAGGGCTTTGGTGCTACTACCGACCAGGCCGAA
GCAGTCGCTGAAACAATCATTCGACACGAAGATTTGGGCGTCGATGGTACCATCACGTAC
TTTGGGCAACTGATTCAGCTTGCTACCATATATGATAACACTGGATCTCACCCTCATGTG
AAGGATTTTGGTGACATTATCCATGAGACTACTCGTGCTAAGATCAATGAGTCTTACCCG
CGCAATCAGTGGTGCAAGGTCTTCGCGGGAATCCTTCGCAAGGAAGAAGCTATCAAGCCC
TGGTGCCATTCGACTCATCTCGTCAACTTTGCCGAGGAGATTGAGGCCAACACTTTGATG
AAGCAATGGGAGTGA
>g124.t1 g124   scaffold_1:309366-310711(+)
ATGCCAATTCAAAGTTACGGCGCCACAGTCTTGGCCGTAAGCTGGGCTGAATGCGCGCTT
GCTTTATTTCTTTTATTCGCGCGCATTTACACTACATGGAAGATCACGCAACACATTCGA
CTAGACTTATACCTGACCTTACTCACTTTTGTCTTCGCGATCGCTGGTGTCATCCTCGTT
ACAGTCAGCGTCGACTACGGCATCGGTTCCCACCAAAATGACCTATCAGAAAGTGATGCA
GTCGCAGCTATCAAATGGGGCTGGATAAACCAATTACTCAGTATCCTTGCGACGTCTCTA
GGTAAACTGGCGATCGTCGCATTTCTCCAGCAGATCCATGGACCTGAACATCGTGGTCGA
GTTATCGGGTTGTGGGCACTTGCTACTAGCAACCTGATTGTCAATGCGATTACGGTCGGG
ATGATCATGACCCAATGTTCACCTAGGGAGAAGCTGTGGAATGAAAAGCTCGAGGGTAGT
TGTGATGAGAGGCAGAGAAATGAAGATATCGCTTATTTTCAAGGCAGCTGGTCTGCATTC
TGTGATTTAGCTCTAGCGCTATACCCGATCGTCTTCCTATGGACAGTCAAACTTCAAATG
CGAGTCAAAGTCGGTCTTTGCATCTTAATGGGATTAGGCGTGGTCGCCTGTGTCTGCTCA
ATAGTCAAAACAACTCTTGGTTTATCAGCCCTCAAATACACCGAAGACGTGACCTACAAC
ATCGCCCGCCTAATCATCTGGAACGAAACCGAGAAATGGGTCGTCCTCATTGTGGGCTGT
ATACCACCAATCCGACCACTCTTCATCGCTGTCTTCCACAAAGTTGCCGCCAGTACTCGC
TCTGCATCTGGACGAAAAAATGGAGGAAGATCAACAGAGCTACGATCTTACTCGAATTGC
TCGAAAGGAGCTCCCCGGGTGCGTCATATGTCACCAGCACTCACTAGTGCAAGGGAAAGC
GAAGAGAATATTCTCGGGATGGAGGAGGGGGCTCATAATGGTATTGTGAAGACTACTGAT
ATTAGGTTGAGTTATGAGAATGGGTCAGAGCATCGAGATGTGCCGCCTCTGGAATATGAG
GGTTATATTACGCCTACCGAAAGGATATAG
>g637.t2 g637  g637.t1 scaffold_1:1705618-1707826(+)
ATGGCACCTCTTCGAAAAATGCCTTGGTCGTCAAAGTCTGACGAGGATCCCCCGCGATCT
CGTCCCTCCTGGTATCGCCTGCGTCGTCCAGAGCCTACTACTCCCTCATCGGATCAGCCA
GAAGCCGATACTAGACCGCAGCCCTCTGATGTAGCCCATGCCCCCGAATCCTCCGACTCG
AACGCGAATGCTCCAGAGAATATTGCTACTCCTAGTTACCAGGAAGTAGAGATCCCAGTT
GACGAGGACAGCTCTCAGCACTCCAGATGCGTGTCTGCTGCCCCAGAAACAGAAAACAGA
AGCACCACGTCCAGTCACTCTCGACCTCCCCGTGGCCCTCGTTCATTGAGGAACATTCTC
TCCCGCTTCCGCCATAATCGGCCCCGCGAACAAGGTGCTGGCTCAGAAACTGCCCAACCA
CTTCAAACTCCAGGGACTGGAGGAAGAGAAACCACTACAGATTACACCAAAAGCGGCACC
CGAGATCCTGCTTCTCCCCTCGCTCGGAATCCTCCTACTGCTGAGCCTGAGGCTACGGAA
CAACAGCGGAATGTGAGCGCTCAAACAGCAGAATCATACGACTCAGAAAACACCAGCGCA
ACAGTTTATCGGCGCCCATCCCAGCGGCTTCCGGCACCAGTTCTTGAGTTGCAGCAAGAA
TGTTTCTCGCCGGCCTTTCTTACAGACTGCCCTCCGGGTACGGGACATTTCGGTGAACCA
TCAGACCCATTCGCCGATAAGAAGAACGTGGAGGATACCATAACGTCGACTGCACGTGCA
GCTTCAAAACGCTCCTCAAAGATTTCATCGAGACTGTCGAAGCGATCAAGTCATGCGAAA
GAGAGGACCAAAGAAGCATCCGAAATCTCACAAGAGCAGGATGACCAGATAGTACCCGCC
CCACTCTCCTTCCCCAACCGACAGAGTATCTGCAGCTCCCGCCATGGATCATATACCAGT
TACTCAAGTCGAACTAATCCACTGGAACAATCGCGAGCGGCTAGAAAGTTCAACGTGCTT
GCAGGCCAACACAACATCGAAACTTTACTCGACGAGGAACTCCCGAATGCTGAGGCCCCA
AAGGTACAACAAACAGGAACCAAGCTAGACACGGACCGCGTTCAACCCCGGGATAGACTA
TTTCGCCGCCGCATTCGTCCGGTACAATCCAATCTAGACATAGAAGTTTCTTCGCAACCC
CAAGTATCTAAGTTGCGACGAACGAAGACATTCGCAAATCTGACCCGCCGTTGGAACCCC
ATGACTTCCCTGCGAGGGAGGTCTTTGGAATCTATAGCTCGTCTCGGTGGACACAGTTAT
CTCGTCTGGGGAACGAATTTGATCCCCGGGCCTTTGAAATTGCCAGCATGCTTTGTAGCA
ATGATTTTGTATCTGCGGAAATATGGTCCCAATACCCAAGGCCTTTTTAAAGAGCCGGGT
GACATCCGGGCTGCGAATCGCCTGTACGACTATTTTGCCAGTCATGTATCAGATGCGGAG
AAAGAAGAACCCAAGATCGCTTTAACAATGCGGACCATCTCAATGCCGCAGTGGGATGGA
CAATCAGGCTTGGAAGAAATATTGAGTGTGGGTTTGACATTCCGAGCACTTTTGATGGGG
CTACCAGGGGGTCTTCTCGGCTCTTCCCGTCTTTACGAGGTTCTCAGGGAGATTTATGAT
GCCAGCATAAGCAGGCCATTTGAAACCACCCCAAGAGTCCAACTTATTGCATTTGCCATG
ATTGCATTGACAAGTGAAATGGAGCGTTCACTGATATGCGCCACCTTTGGGTTATTGACC
TACCTTCAACAAAAAACGGATGAGTCTGCATTGCCTGAAGTACCCCAACCCGGGACTTCA
CTCCGGCGAGTGGCGAGCCTGCAGAATCTAGACAATCTGGCGCGGGTATTTGGACCGACT
TTACTTGGAGATTACCAACCAGAGCTAGGTAGCGCCGATGAGACCGAAGTTGATAGAGAG
ACCGTGTACTATTGTGTCGCGCGACTTCTGCTGGAAAATTGGCAGGGCGTGAACAGACAG
TTGCGGGATTGGGCGGCAGGTTCGAAGCAGGAATGA
>g637.t1 g637   scaffold_1:1705618-1707826(+)
ATGGCACCTCTTCGAAAAATGCCTTGGTCGTCAAAGTCTGACGAGGATCCCCCGCGATCT
CGTCCCTCCTGGTATCGCCTGCGTCGTCCAGAGCCTACTACTCCCTCATCGGATCAGCCA
GAAGCCGATACTAGACCGCAGCCCTCTGATGTAGCCCATGCCCCCGAATCCTCCGACTCG
AACGCGAATGCTCCAGAGAATATTGCTACTCCTAGTTACCAGGAAGTAGAGATCCCAGTT
GACGAGGACAGCTCTCAGCACTCCAGATGCGTGTCTGCTGCCCCAGAAACAGAAAACAGA
AGCACCACGTCCAGTCACTCTCGACCTCCCCGTGGCCCTCGTTCATTGAGGAACATTCTC
TCCCGCTTCCGCCATAATCGGCCCCGCGAACAAGGTGCTGGCTCAGAAACTGCCCAACCA
CTTCAAACTCCAGGGACTGGAGGAAGAGAAACCACTACAGATTACACCAAAAGCGGCACC
CGAGATCCTGCTTCTCCCCTCGCTCGGAATCCTCCTACTGCTGAGCCTGAGGCTACGGAA
CAACAGCGGAATGTGAGCGCTCAAACAGCAGAATCATACGACTCAGAAAACACCAGCGCA
ACAGTTTATCGGCGCCCATCCCAGCGGCTTCCGGCACCAGTTCTTGAGTTGCAGCAAGAA
TGTTTCTCGCCGGCCTTTCTTACAGACTGCCCTCCGGGTACGGGACATTTCGGTGAACCA
TCAGACCCATTCGCCGATAAGAAGAACGTGGAGGATACCATAACGTCGACTGCACGTGCA
GCTTCAAAACGCTCCTCAAAGATTTCATCGAGACTGTCGAAGCGATCAAGTCATGCGAAA
GAGAGGACCAAAGAAGCATCCGAAATCTCACAAGAGCAGGATGACCAGATAGTACCCGCC
CCACTCTCCTTCCCCAACCGACAGAGTATCTGCAGCTCCCGCCATGGATCATATACCAGT
TACTCAAGTCGAACTAATCCACTGGAACAATCGCGAGCGGCTAGAAAGTTCAACGTGCTT
GCAGGCCAACACAACATCGAAACTTTACTCGACGAGGAACTCCCGAATGCTGAGGGAACC
AAGCTAGACACGGACCGCGTTCAACCCCGGGATAGACTATTTCGCCGCCGCATTCGTCCG
GTACAATCCAATCTAGACATAGAAGTTTCTTCGCAACCCCAAGTATCTAAGTTGCGACGA
ACGAAGACATTCGCAAATCTGACCCGCCGTTGGAACCCCATGACTTCCCTGCGAGGGAGG
TCTTTGGAATCTATAGCTCGTCTCGGTGGACACAGTTATCTCGTCTGGGGAACGAATTTG
ATCCCCGGGCCTTTGAAATTGCCAGCATGCTTTGTAGCAATGATTTTGTATCTGCGGAAA
TATGGTCCCAATACCCAAGGCCTTTTTAAAGAGCCGGGTGACATCCGGGCTGCGAATCGC
CTGTACGACTATTTTGCCAGTCATGTATCAGATGCGGAGAAAGAAGAACCCAAGATCGCT
TTAACAATGCGGACCATCTCAATGCCGCAGTGGGATGGACAATCAGGCTTGGAAGAAATA
TTGAGTGTGGGTTTGACATTCCGAGCACTTTTGATGGGGCTACCAGGGGGTCTTCTCGGC
TCTTCCCGTCTTTACGAGGTTCTCAGGGAGATTTATGATGCCAGCATAAGCAGGCCATTT
GAAACCACCCCAAGAGTCCAACTTATTGCATTTGCCATGATTGCATTGACAAGTGAAATG
GAGCGTTCACTGATATGCGCCACCTTTGGGTTATTGACCTACCTTCAACAAAAAACGGAT
GAGTCTGCATTGCCTGAAGTACCCCAACCCGGGACTTCACTCCGGCGAGTGGCGAGCCTG
CAGAATCTAGACAATCTGGCGCGGGTATTTGGACCGACTTTACTTGGAGATTACCAACCA
GAGCTAGGTAGCGCCGATGAGACCGAAGTTGATAGAGAGACCGTGTACTATTGTGTCGCG
CGACTTCTGCTGGAAAATTGGCAGGGCGTGAACAGACAGTTGCGGGATTGGGCGGCAGGT
TCGAAGCAGGAATGA
>g1297.t1 g1297   scaffold_1:3496889-3498130(-)
ATGTTTTTTTTACAGACGTTTCCAATCCAGAAGAAATATCATAGTCCTGATTTTCTGAGA
CAAATCCCCCATCTTCGTATCCGAACTCCCTTTCAATCACTACTCTCGCGATTTCGTTCC
GAATGTCTGTTCCAGATCGGCAATGTCTTTCACTCCTTTCCAAATGGTGGCTTCACTCAA
GTACAACCTCCTATCATTACATCTTCCGACTGTGAAGGGGCGGGAGAAACATTCACACTC
ACCCCTCGGGGTGGAACGACCCCGAATGCTGATGAAGACCATTTCTTCCGTGCACCCAAG
TACTTGACCGTATCATCACAACTACACCTCGAGGCATATGCCGCAGAGCTGGGCAATGTG
TGGACACTGACACCTGTCTTTCGTGCGGAAAAGAGCGACACACCACGCCATCTCAGCGAA
TTTTACATGCTTGAGGCGGAAGTCAATTTCATGGATAATTTGGATTCACTTACGGGCGTG
GTGGAACATATGATTCGCGATTTGACGCGTCGACTATATGAGACATCTGTTGGGCAGGAG
ATTTTGTCGGCAAAGAGTAGCGGCGAGTCTGGGAAAGATGCTTCCTCCGATGAGTCAAGT
TTGGATCTACGCCAGCGATGGGCCACATTGATGAGTGGTCCCAAGTGGTCTCGTATTACG
TATACACATGCTATTGAAAAGCTTCAACAGGCTGCTGTTAAGGATGGTGTCTCGTTCCAA
TACCCTCCTACTTGGGATGGTGGCCTTCAGCTCGAGCACGAAAAATATATTGTTGAAGTG
TTGCACCATGGAAAACCAGTCTTTGTGACTGATTATCCGAAGACTGTGAAGCCATTCTAC
ATGGCTCCTTCGCAAGTTGAAAATGAAACGGACGACAGGGCGAGAGCGACCGTTGCCTGC
TTCGATCTGCTTCTGCCTGAAGTCTGCGAGGTTGCCGGGGGTTCCTTACGTGAGCATCGT
CTACCAAATCTTATCCAGAACATGCGCGAGTATGGTTTGGTCAAGACTCGTGAGCCTAAC
GAATCCGAGCCACCAACTCCGATCGAGTCTGTATACCCTCATCTGAACCCAACCGAAGAT
CTCGGTCATTTGCAGTGGTACGCAGACCTGCGTCGATGGGGTACCGCTCCTCATGGTGGC
TTCGGGCTTGGCTTCGACCGGATTCTCAGTTATCTAGCTGGTGTTTCTAGTGTTCGGGAT
GTAGTCGCCTTCCCACGGTATTTTGGCCGAGCTGATTGCTAG
>g1174.t1 g1174   scaffold_1:3162301-3163296(+)
ATGGGCTCACACACAGAAGAACGTGTGGCCATTGTTGTCGGAGCCACTTCTGGAATGGGA
ATTGATATTGCCAGAGATCTATGCACACGTGGGTGGAAAATAGCTTGTGTAGGGCGACGG
GTTGAAGCTGGAGAGGCTCTTCTCAAGACTCTCCCTGGTGACAACGCCCGATTTTTCCCA
GCCGACGTATCTAACTACGATCAATATGCAAATGTATTCAGTGAGGTTCGCAAATTATGG
GGCCGAGTTGATGCACTTTGCGCCAATTCTGGCATTGTTGATACTTCATCCATTTATATA
TACGATTGGAAGAATAAGAACGTTGATGAGGTTCCTCCAGCTCCAGAGTTGGATGTCGTG
GACATCAATTATAAAGGAGTGGTATACGGCACGCAGTTGGCAACTCACTTCATGAGACAT
AATCCACAACCTGGTGGTCGCATTGTGATTACAGGAAGCATTGGAGCTGTCTTCCCCCAC
GAGTCCTACCCTGTTTACTGCGGGACCAAGGCGGCTGTGAATCACTTTGTGCGCGGTGTA
GCTCCGCTACTGAAGCAAAAGGAGAACATCTTGATCAATGTTGTGATGCCAGGAATCGTG
GCAACCCCCATTGTTCCCCCGGAGATGATTGCAGCTGTCACAACTGAATGTTTAACCCCC
GTTCAGACGATCCTGAAAGCATACCAGGTATTTCTTGAAGATACCACTGGGATGGCTGGT
GAAACACTGGAGTGCTCGGCTGACAAGCTGATCTACTACCATATGCCCGAGTATGGTAAT
GGGGCTATCACCAAAAGGGCCATCACCGTGTGGGAGCCGTTATTTCGCATGATGCATGGC
GAAGATTCGCGGCTGCCGGATGCAATCCCGTGA
>g64.t1 g64   scaffold_1:172839-173787(-)
ATGGTAGATCCCCCCTTGCCACCGGCGGAAGAGCAAATCATTCCGCTGGCTAAAATGCCA
CAGCAGGCGAACGTTCGGACAGCTCGGGATGATTGGACTGGAGTAATAAATCGGAAAGAA
CGAAGGAAATTACAAAACCGTCTCAATCAACGGCGATTTCGATTGAGGAAAGAGGGTACT
GAACGGCAATCAAACAATGCTGTACTTCCACCCCCTTCTACGAATTTACCGAATCTGCGT
ATACATCCCCTCGAATTCCAGGACGAAACCAGCGAGATTTGGCAGTGCGCGCTGGCGCCC
CCTAATGCGGGTCGATTCCGTCAATGGTTCGAGGCAAAAGCCTATGAGAGCTACATAACA
GGAGCACCGGACCAAGATCACCTCATCAGCCTCAGCCGTCTTAATGTGCATAAAGCTATC
AACGAGAACATCCGTGCGGTTGGTATGACACCACAATGGATGCAAAGTGATGACTCCATC
TCAATATTCAACCTTTCCCAGCCTGGGTTTTCAATAGATGGAATCCCAGACTGTCTACGT
CCAAGTTTCATTCAGTTACGCGTTCCTCATCATCCCTGGCTTGACTTTTTCCCTTTCCCT
CGCATGCGTGATTGTATGATTCTTGCTGGTGATTCTTTTGATGATGAAGACCTTTGTCAC
GATCTTATGGCCTTTTGGGACACTAGGAATACTGCTGCTACGTTATTAGTGTGGGGACAA
TCGTGGGATGCTAGAAATTGGGAAGTTACAGAAGGATTTGCGCGGAAGTGGAAATGGTTA
CTGCGTGACTCGCCGGAGTTATTGGCTTCTACTAATCGATGGAGAAGGTCTAGAGGGGAG
AAGCCTCTTATATGGAAAAATATTTTGACAGAACAATAA
>g1098.t1 g1098   scaffold_1:2975674-2977362(-)
ATGGGGTTCAAAAGCTTCGAGACGGCGGATGAGCCTAAGTTTCCGATGCAAGAGTACTTG
CAAGAGCACTATCTTGAGTTCGCACCTAATGGGAAATCTATAAGGTGGACCCATGACAAT
CCAAGGCACCCAAGAAACTGGCCTATGTGGAGGAAGGCCTACGATGTCGGGCTAATTTGT
CTTTTGGATCTTTTTATTACTGCAAGCAGCACTGCAGGGGCCGCGGCGGCTCGCCAGGCC
AGATATGAATACGAACTCGATTATACTTACTCAACCTTTTGTTTCATCACCTTATTTCTG
CTTGCTCAATCTGTGGGAAACATTATGCTTCCACCTTGGACAGAATCATTCGGACGGAAG
AAAATGTACATTGCCAGTAGTGGAATGAGTTGTATTTGCTGTATAGTGATTGGTTTTGTC
CATTCGCTACCGGCTGCAATTGTTATGAGAGTGATTGCTGGTTTGCTCTCAGCAGTACCG
GGTACAATTGTGGGAGGAAGCATCGAGGATATCTTCAATGCCCAGGCCCGCATCTGGGTC
ATCTTCTTTTGGACTGTCGCATCAAACATTGGTCTGATTGTAGGTCCCATCATGAGCAGC
CACATCATTGAATTACTCAATTGGCGATGGGTCTTCTACATATACGCGCTCATCATTGGT
ACCATTACCGGTCTCCTTTTTTTCATTCGCGAGTCTCGCTCCTCTCTCTTATTGACACAC
GAGGTGGACATCATGCGACAGGAAATTCCATCTCTTCCTCGCGCTCTTAACCACGATCAC
TCCCCCGACATGCGCACATTTGTGAAAGAAGCGCTATTCCGCCCCGCTCAGCTTTTGTTT
CAAGAGCCTATTATCTTCACTATCGCCATTATGATCTCGATTGCGATGTCACTTATATAC
ATTTTCACTGAAGCTTTGCAGCCCATATATATGCAAATGGGATTTTCGGCTCCTCAGTCT
TCACTTATTTTTATGGCTATTGGCCTTGGCACCTGCTTCAGTGCCCTGACCCGTTTGCTG
GATTGTCACATCTTCAACAAACGCCGCAGCCAAGGGGCTCCAATCAAGCCGGAGGATAAA
CTCACGGGACTGGCGATCGGGGCGCCCTTCTTGGCTATTGGATTATGGTGGTTTGGCTGG
ACTATTCCACCACTTATCCAAGGGCCCAACGTCCCTTGGATTGTACCAACTATATCTCTA
GTTCTTGTTGGGTACGCCTTGACAGAGTTGGACAGTGTCCTCTATGGGTACATTTCGGAC
AGCTACCTGAGCTACTCGGCGAGTGCTACTGCCGCAGTGGCTTTTCTACGAGGCATAATG
TCGGGAGTTGTCCCCCTCTTCACTCCTCAAATGTTCAGTGGATTGGGTGCCAACATTGCA
GTGTCTATTCTTGCTGGTGTGGCGAGTTTATTCTGCATCGTGCCGCCACTATTCCTTGTG
TTTGGCGAGCGGATTCGTCAACGAAGCAAGTTTGCAAGCTACAGCTGGAAAATCCACGAG
GAACTTGGTAAAGATGTGGACGACATCTAA
>g1114.t1 g1114   scaffold_1:3013728-3015226(+)
ATGGATTATTTTAATCAGGTCAAAAATCGACGTCGATCGTCCCAAATCATGCGAACTCCA
AACCCTGTCCTGACCTCCGAAGATGAAGCCTTCCTGCAGCAAGTCACCTCACAACAAGAA
AATAAGCCTGCTTTGACGGGTACCAGTGATGAAAACGCATTAGAGCCAGCAGAGAGTCAA
GCGCATACAACAGCCGCGGAAATCTTCCACGATGTCCCTCCCCCAGCTTCGCCAGCAGAA
GAGTTTGGAAAGGAGATGGGAGAAGAGGCGCGTGAGAACCCCGATATTTCCAAAACAAAA
TCCGAGCCTCCAAAACCACAGGATACAAAGACCGCGGACAAGAAGAAGAAACGGTGGACT
GCAATGTTCTGGAAGAAGGGGTCCGATTCAAAGAAGGAAAAGAGTCCTGGTGCCGACGGT
AAAGGAAAGTCCGATTCAACAGCCGCCTCAACTTCGTCAGCGAACGGCAAAGGCCAAGAA
ACCAATACCGATGAAGAAGACATGAAGGATATTCTCGAACACTTAAACCTGGCAGCAGAG
AACAATAAGGTGTTTTCGATGAGTGAAGAAACACAAGAGCTGCTTCGAAAGTTCAAGCTT
ATTTTCAAGGATCTCATAAATGGTGTCCCAACGGCGTATCATGATTTGGAAATGTTGTTG
ACGAACGGTAACCGGCAACTTCAAGACACATATACAAAGCTCCCCGGTCCTATGCAAAAG
TTGATTGAGAAGCTTCCGGAGAAGTGGACAGAGAATCTTGCTCCAGAAATGATTGCTGTC
GCCAGTGAAAGAGCATCTAAGAGCGGCGTCAACATGGAAAATGTTGGGAAGGCTGCCGCG
GCCGCAGAGAAAATGGGCCTCAATGTGCCAAGCTTGAAGGAGCTTGTGTCCAAGCCCGCT
GCAATCGTTGGAATGCTCAGATCTATCATGACCTTTTTGCGAGCTCGTTTCCCGGCTGTA
TTAGGCATGAATGTTCTCTGGTCACTGGCATTATTCATACTTTTGTTCGTTTTGTGGTAT
TGCCATAAACGTGGACGCGAAGTTCGCCTCGAGAATGAGCGTTTGGTGACGGAGGAAGAA
GTAAATAAGCTCAACGAGGATAACCCCGAGAACAAAATACGTGCTACGGAGACTCTGATG
ACGACAGCTCCACAGGGTGCCTCTTCTGAAGAAATCAAAGAAGGCGTAAAGAGAGTCGAA
GAAGCCCGGGCCTCCTCTGCCGATGTGACTTCCCTATCATCTCCACAGAGTGGCAGTGGT
GAGGTTGAAAATGTTCGCCCAGGACCTGTTCCAACCAGGTCGAAATCTCGCCTGTCTATT
TTTGGTCGGTCCAAACAGCCCACTGAGCCGAACCCTAATATTTCTCCATACCCCGGTACA
TGA
>g692.t1 g692   scaffold_1:1864652-1865737(+)
ATGCCCGCTACACCACCCGACGGTGGAGGTCCAGCGATGATCTGGTGGTCTGCCCGTCAC
CCCCCAGCGAACCCCACTCAATCTTTCGCTGGCAAGACAGTGCTCATTACCGGAGCCAAT
GCTGGACTCGGATTTGAAGCTTCCCTCAAATTTGCTGCGCTGGGTGCTTCTCGGCTAATT
TTTGGCGTTCGCTCTCTGCGGAGAGGCGAAGAGGCTCGTGATAAAATTTACCGGCAGACT
GGCTATGACAAGAACAACATTCAACTTTACGAGCTTGATATGAGCACGTTCGATTCAGTC
AAAGGATTTGTCGATGCGATCTCCAAGGAGAACAGGATAGACGTTGCTATCTTAAATGCC
GGGATGGCAGCCCCGTCGTTTCGTCTTGGCCCAGAAGGTCATGAGATGACGATGCAGGTC
ATGGTTCTGTCTACAGCACTCCTCGCGATTTTGATCATTCCACAGCTTCAAAAATCAGCC
AAGATATCCAAGAACGCGACCCATCTAGAGATAGTTGCAAGTATCGCTTGTCGCAGCGCT
AAGATTGACTGTTTCTCGCAAAACAATACCTCGGTCTTGGAGCAAGTCAGCCAAGCCAAG
TTCTTCGGCATGCAAACACAGTATCAATTTGCCAAATTATTTCAAATGTACATTCTGGAG
GGTCTTGTACAAGGAGGAACTTCGACTGAATCTAGCGAAGACGGTCCTGGCGTGATCATC
AATGCGGTCTGTCCTGGCCCTTGCAAAACAACTCTGGGTCGAGATTTTCCCGCCATTCTT
CAACTCCCAATGCTCTTCCTTCAGTCTGTCTTTTTTCGTACAGCAGAACAGGGAGCAAGA
AGTTATGTTAGTGGTGCAACTTTGGGCCCCGAAGCTCATGGTAAATTGTGGAACACCGAC
ATTTTCATTGAATGTAGTGGGGGTGAATCCTGTACAAGTGCGCAGGGCAAGGCTATACAG
AAAAAAGTATGGCAGGAAATTGTGGAAGTTTTGCGACCACACATCCCACGAGATATATTG
ACGCCTTATATGCTTTGA
>g524.t1 g524   scaffold_1:1417325-1421267(-)
ATGGCCGATTCGTCACGCCCAGGTCTGCAGCCGATTTCCCATCTCAAGGCTGGCCCGACC
ACTTCCAGCTCCAGATCGACTGCGCTACCTTCAGCAAACCAACCACCCTTTGCACGACCC
TCATCTCGCGTGCGAACACAAAAGCCATCTGCTAGAGAAGAGCCGATTGACTCGACCGGC
GAAAAGGCCACTCTCGCCTTGATTCGACGCGTGCTTTGTCCGCAGTCAAGCAACCACGGC
ACATCCTCTCCAAACCCGGAAGATTCACTTCCTCCCCTTACGAGTTCCAATGACGTTGAC
CGTCAACTCTATGCGTTAATCGCTATAATAATTAAGGAATTTCTGTATTCGTGGTACTCG
AAGATCACTCCTGACCAAGCACTGGTCAATGAGGTCCTACAGGTCGTGGCACACTGCACC
CGCGCCTTGGAACAGAGGATACGCCAGATCGATGTCGCACAGCTGGTTTTGGATGACATC
CCGGCGCTGATAGAAGCGCATATACTTTCCTTTAGACAAGCAAGGGAACAGTCGTATCTG
TCGGGCCTTCCAACGTCGCATCGTGCTCTTTACCATCAATTGAATCCTCATCCTGGTCTC
TCACCAGTTCCGGATCCCACAGACCCTGATACCATAAGCGAACAAAGCGAGAATGAAGCT
ATCTATCGACGACTACTCGGCAATGGCACGCTGGCGGTACTATTGCCTACAGAGGATCTA
GAGAACAGCAGCCTTCGTACCCTGGTGGGCGACGTCCTGGCCGATCTGATATTAGGAAGG
GAAGTTGCTGGTCGAATCTGCGAAGGAAAGTTCTTTTGGGAAACGACTACCAAATTGCTC
AATATAATCGGAGACCGTAGGGCTGGGCAGGACCCTGGCTCGTCGGAAAAGTCTACCAGC
AGCCGGCTGGAGCAGTTTGGTTTACTCCATACCCATGAAGAGTCGACCGAGTCCCGACCT
CCCGTTGTATCGCCAATAACAGCATGGATATGGAATATCCTCCACGGAATCTACATTGGT
TACGTCGCCTTGCGTTTCATTGTAACGGGCCTCTTCCGCGTCGCATCCTCTCCAGGACCG
GGAGCCTCGCACGGAGCCGGTGTTTCATTTCCCATTGCAACGCCAGGGACTCAGAAGGAA
TGGCTTGAGTCGTCGTCAGACGGCCTCCTGGGTAAGCGCCCAGTTCTCGACTATCGGGTG
TCGTCTATGGCATCACAGCTACTTGGCATCTCGCAACGAATGCCATGGCTGACAGGATTG
TTCGCACTCGTCCAACATCTTATTGTCGTGGGGCCGGGTAGGCTCGGTGACACAGATAGT
GTCCTTGACAGATTCCTCCGAGAAACCATTGAGGAGCACGTCCTGACCCCCACTTTGTTG
CCCAACCTTCTGCTTGCAACGAGGACGGTTCTATTCCCCGCCAATGCCCGGCCACAATCC
CTCAATGTGTCCGTCGTGAACACTGAATCGCCCGTTCCGGCTGCGCTAGTGTCCGTGCAA
TCTCCAACGGGAAGCAGCGCCATCGCGACCGCGAGATCCTCCTCTCCAGCTCCTATCCCA
GAAGCAAAAAGGCGCTCTGTGGCCGGTCAAACTAACAACAGTAGTAGCATCAATAATGAC
ACTCAAACTGCCGCAAATATTGGGAGTGGCGACAATCACCCGCAGCGAGCGTTGTCACCA
GGGCCGGCAATGGGAATGACTCCAACTCCAACTCTCTCGGCAGTCGACACGACCAAAGTT
ACTGGCAGCGGCACGCCAATAACGGGATCGGAGAAAAAGCAAGACTTAACACGCCCTAAT
TCGGAGATCGCCGCTATCAAGCGGCGATGTGCAGCTAGTCTCCTCGCCGTGATCCCGCGC
AGTGTCGCACGAACCTTTTTTGTCGCTCCAACTTCCTCTAGCAGTGATGGTTCCTGCAGT
GCCGTCACGGGTAGCTCGTCTTCCCTCAACACCATCCGGTTGTCTCCACCTACATCGCAA
GTTGATGAGGGGTGTGGGGTCCAGCACCGATCAACTCAGGGGGCCGCATCGACGTCACCA
TTGTCTGAGTCGACATCTACACTTTCAGGCACAAAGGCGAGTGGCGACAAGACCGGAGCC
GAATCTTTGTCCTCTAGCGAGCGAGAGGCTGGACAAGATAATCTCGATTCTGAGGAATTG
TATCTTTTGGAGACGATTGAAGAGGAGCTGCTGGATCTATTCGCCGACGAGTATTGTAAC
AAGCACTTGATATATTCAATTATCGAGACGGTATTGTCTAAGATCCTTCCGGAACTGACG
GAACGCAGTGTTCTGGATCTGATGGAGGATCGGGGAGTGACCCCCGTTCCTGGCGGGTTC
TAA
>g275.t1 g275   scaffold_1:717546-718591(-)
ATGGTTCTGTACAAACCCGACGATGCCCCTGTGCAAACGCTTTTTAGTCTAAGCGGCAAA
GTCGTTGCCATCACTGGCGGCGCACGAGGAATTGGCCTTACAGTAGCGACGGCATATGCC
GAGGCTGGTGCTAAGGTCGCTATCCTCTACCGCACGACGGATACAGCTCCGAGAACAGCA
GAAGAGATTGCTTCTAAATACCAGACAGAAGCTCGCGCTTACCAAGCCGATGTCACCGTT
CCAAAGGAAATTTCGGCTGCCATTGATCAGGTCGTGAAGGATTTCGGAAAGTTGGATGTT
CTTGTGGCCAATGCTGGAATATGCTCCGAGCATGCTGCTGAAGAGTACACTCCTGAGGAG
TTCCAAGAGATCATGGATGTCAATGTCAATGGTGCATTTTACACTGCACAGGCGGCTGCG
AAGATTTTTAAGAAACAAGAGTTCGGAAATATCGTCTTCACGGCTTCTGTTAGCGCGACT
TTGGTGAATACGCCTCAAAGACAGGCTGCGTACAACGCCTCCAAAGCAGGTGTCTTGCAG
CTGACCAAGTCACTCGCCGTGGAATGGGTGGACTTTTGCCGAGTCAACTGTGTATCGCCG
GGCTATACTCAGACTAAAATCATGGAGTATGCTTCTCAGGAGATGCTCGATAAATGGCGG
AATCAGGTTCCTGCCCGCCGATTTGCTTCGCCATATGAACTGAAAGGGGTTTACCTTTTC
TGCGCTTCAGATGCGTCTAGCTATATGACTGGCTCAAGCTTGGTGGTCGATGGTGGATTT
ACTCTTCCTTAA
>g1153.t1 g1153   scaffold_1:3114961-3116405(+)
ATGGTTCGCAACCTTGTTGTCATCGGGGGCACCTCCCACCCGCAGCTGACCGAATCCATC
TGCGGTGTGCTGGGCATCCCACCTGCGGAGGTTCTACTGTCCAAATTCGCCGTTGGCGAG
ACCCGCGTCGAGATCCAGGAGTCTGTCCGAGAGAAGGATGTTTATATCATTCAATCCGGA
GGCGGAAAGGTCAATGATCACTTGCTGGAACTCCTCATCACTATTTCCGCCTGCAAGACG
GCCTCCGCCCGTCGAGTCACCGCCGTCCTTCCTCTTTTCCCTTATTCCCGCCAAAGCGAT
ATCCCTTACGACAAGACCGGTGCTCCCCTCGTTAAATCATCCGTGGCGAACCGGCCCAAC
AATGGTTACACTTTTGAAAGTACCCCTCCCACCCCAGGCCCGGGCAAGCCCGAGGGTCTC
GGGTTGATGAACGGCATCGACAATCTCCAGAAGAGCCTGGCTAAGGCTCAGATCGAGGAA
AGTAACGGCAGCCCCGTAAAACGCCGCCCTGGGAATGGACTGCCGCGCAGCGACACCACC
GACTCGCTCAAGTCTATCACTACGAACGGAGCCGCGGAGGATGCCGCCAATGCTTCCAAA
ATCAATGCGTTCCAGCCTCGTCCCGGTTATAAGCAGTGGGTTGCGCAGGCAGGTACGCTG
GTTGCTGACCTGCTCACCTGCGCTGGCGCTGATCACATCATCACCATGGATTTGCACGAC
CCCCAGTACCAAGGCTACTTCGATATTCCCGTCGACAACCTCTACGGCCGCCCCCTCCTG
AAGAGCTATATCCAGCGCAACATTCCCAACTACAAGCAATCTGTTATTGTCAGCCCCGAT
GCTGGGGGTGCCAAGCGGGCAACTGCAATTGCTGATCAGATGGGCATTGAATTTGCCCTC
ATCCACAAGGAGCGCCGCCCCACAAAGATCACAGATCGCCAGAACGCTACAATGATGCTG
GTCGGCGATGTCCGCGATCGCATAGCTATCTTGATTGACGATCTCGCGGACACATCTAAC
ACGATCACTCGCGCCGCCAAACTTCTGAAGAAGGAGGGCGCATCTAAGGTCTATGCGCTA
GTAACCCATGGAATCTTGAGCGGAGACGCTATCGACCGCATTAACGCTAGCTCGCTGGAC
AAGGTTGTTGTGACCAACAGCGTGGACCAGGGCGATCACTTGCGCCGATGCCCGAAGCTG
GAGGTCCTAGAGGTTGGCCACGTTTTTGCTGAGGCTATCCGCCGTGTTCATCATGGTGAA
AGTATCAGTGTCCTGTTCCAATATGATTGA
>g322.t1 g322   scaffold_1:852337-854553(+)
ATGTCCTCTCGTGCGATCCGAAAATTGCAGAAACTGCGCGAGCAGGAACAGCTGGAAGCT
GAGCAAGATGAGTCAAGCGACGACGAGCCTCAACGCCCCGCGAAGCCCAAATTCAATGCC
TTCGATCTTTTAAACTCCGGTGACGATGATGACGACGAAGACGACAATGATGATAACGGC
GACAACGAGCCTGAGGAGGAGACTCAGGAGGAGGTGAAAGGTGCACCAGAATCCCAGTCC
GAACCGGAGCCCGCACCGACAAAGCCTAAGAGTGCCAGCAAGAAGAAGAAAAAGAAGGCA
AAGAAGGCCAAGGCGCCGGCCGAACCGAAACCCGAAAATAAGAAGAAGGCCGACTTGGAT
GATATCGATCGTGCACTGAAAGATCTATCTACTGATGGTCATCCATCGAATGCAACTACC
TCGACCTCAACAAAGGGAGGGCGGAACGATCTGTTCCCGAAGACTACGGATGAACTACTC
GGAGTTGAGCCCAAGTTCTTGAACGCTACAAATGAAATGCGACGCCTCTTTGGAAATGTG
GTACTGGAGAATTTTGATCAGCCCGCTGAAACTGGTCGTCGCCGCGATCGCAATCGAGAG
ACCATCGATCTCGGCCAAGCCTTGTCAGGAAGGTACTCACCAGCGAGTCGTGGACAAAGC
TTGGCTGGTGTTACACTGCGACGGAACGTCCTTATGCAAGGCAAAGATGAGTGGCCACGA
GCTCCCAGTGGAGGCTTGGGTATGGTCAATGCCGAGAAACTTCCTTCGGGAGATTATCTT
TATCGCATCGTACACAATTCGGGCTACGAGGATGTGCAACGGCAGTTCGACCTTTGTGTT
GAATCAATGGACCCCCAAAGATTAATTCAACACCTTCAATACAACCCATACCATATTTCT
ACCCTTCTTCAAGTCTCAGAGGTTGCCAAGCACCAAGGAGACCATGCTGTTTCAGCCGAT
TTGCTCGAGAGAGCGCTCTTCAATATTGGTCGCTCGGCTCACTCTTCCTTTGGGAGCCGA
CTTAAGGAAGGCCAAGCAAGGCTTGACTTTTGGGAGACGGAGAACCGCGAGTTGTGGCTT
GTTGGATGGAGATACATCGCCAATTTGGGCATGAAGGGAACTTGGAGGACTGCCTACGAA
TGGTCCAAGCTACTGCTTAGTCTCAACGACTCTGACCCTTATTGTATGAGGTTGATTATC
GACCACCTTGCCTTGCGTGGAAGAGAGTATGCACACTTTGTGGATTTGTGCACTCAAACA
CGATTCAGTCGTGATTGGGCAGATCTTCCCAATATCCAGTGCTCGCTGGTTATGGCCTAT
CTACGTTTGAACAAGCCCCAAGAATGTCGCCGACAGCTTGCCCACGCCATGTCTCGATAC
CCCTGGGTATTTAGCAAGCTGGCGCAGCAGCTGGACATGCAACATCTTCCCAAGCAGATT
TGGGGTAAGATGCCTCCCACCGCATCACACGAACTCCTCACCGAACTTTATATCACACGA
GCCAAAGACCTTTGGAACACTCCCGAGGCCGTCTCACTTATAATCGAAGTTGCCGACACT
CTTTCCGGAGAGCCAGAGCCTATCGAGCCGCCCGAGATTACCTTGGACATTGCCCGTCAC
GTAATCTTGTCCGACATTCCTACTGTAACAACTCATCTACCAAACCGGTTTGTCGCCGGC
CGACTCTCCTCATCAGATCCTCTACCTCCTTATGAATCAGAGGCCTATCGCCAGCAATCC
GACCCCACTCCATCATACCTGTCGCGCATGCCAGAAGCAAATCGGCCTCAGTGGCTTCGT
GATTTATTGAATCAAATGAACGAGGGCGGTATACACTTCCCTCGTCTCCAAGGCGGAGAG
GAAGACGGCGAGGAGACCGATGAAGAAGGTGTCGGTGCCCATGCAGATGCCCGAGTACGT
CCTCTACAGGGTGATCAACAAGTCCTCGAGCAGTGGCTCTTACAAGACGGATTAGAATCT
GTACAGATGTTCCTGCATCAGTATGGTGTTGATCGAGGAAACTGGGGCGAGGTTTTGGAC
TATGCCCCGTTGACGGACTACCTGGAAGCTCTCCAAGAAATCCAACCCGAAACTTCTCGT
GAGAGACTGCTGCATGGACCGATCCAAGAAATCATTGGCGAATTTGCGGTCAGCATGCTT
GAAGATGAGCTGTCGATTATGGATGATGAGGCTCATTCGGAGGGCAGTGATATTTAG
>g14.t1 g14   scaffold_1:33204-36569(+)
ATGCTGATCACCCCTCGAACCTACTTATCTTCACAAATCCCTCCCTCCCGCGCTGACGAC
TCCACCTCCGCATCTCCGTCAGCCCAGCCATCCCGCTTCACTACTCTCACGGGTTGGCGC
ACATCAGAGACTACCCCGTCTCACTCCGAAATGCTGTTGGTACATCAAACCGGCAGTGTA
CGCGTCGGAGAAATCGCCAGATACACATTCACATATACACCCTCTTCAGACCCAATCCTC
CCAATCCCCTCCGACCTCCAAGTCCGAGTCAAAAACACCTCGGCAATTCCCCTCCGAGCC
GCATATCTTCACGGGCCCTACACTCTCTACGCCGCATGTTACCCCTCCTCCTTCGATCCA
AACAGTAAATATACCTCATCCGAATCATCTGGAGCCCCTCAATTCGAACCATACCTCAAA
GCCGGTGGAAACTGGGATGCGACGATAAAAGTCCCTGCCCACTTTAATCAGCATTCATCA
CATGCCTTTGGACCTGGACCTGGCGCTCGCGCCGGCGATGGCGCGGGCGCTGCGCCAGAC
CGCAACGTAACATGGACCATCGAAATAGTGTCGCAAGTGATATTCTCCAGCAGCGCAGTA
GTCCATTTCGAACTACTTGTCGGACGAGATGCGAAATCCATGGACTTCTTTTCCAGTGGT
GGATCATCGACTGCGAGTATGGGTCCTCCCGGGAAATTTCATGAACTTTGGCCCCCCGGA
ACAAAGGGTGAACAGGTCGTTGCGAGAAAGGGAATCTTTTCACCGTCTGTTACGTTGAGG
GTTGATGATACGAGTAGTTTGTGGAATAGTCCTGCTTTGCCGAAGAAGGGGGCACAGCTA
GCAGGGAGGGCAGAGGGCACAGAGGGTACCGCAGAGGATCAAGTTGGTGATGTTGTTTCT
GGCGTGCAACAACTTGATATGCAATCACCTGTTGATGCCGATGCCGATTCTGCTGATATT
ACTGCTCCTGCTACTCCTACTGCCCCTCCTGCTCCCACGAAGAAAAAGATACACCTCGTG
GTCCTGACCCACGGCCTGCATAGCAATCTCGGCGCAGACATGCTCTACCTAAAAGAAAGC
ATCGACGCAGCCATGAACAAACGCGACGCTGATGGCAACCCTCCCGACGAACAAGTCATA
GTAAGAGGATTCTCCGGCAACGCAGTCCGCACCGAGCGAGGAATTCAATATCTAGGCAAA
CGACTAGCCAAATACGTTTTACTCATGACATATCCCGACCAACCATATTTCCCACTCAAA
GGATCTAAATCAAACCCATTTACTCGACCATTTGGTGCACGCAAAGATCCTGAAACAAAA
ACACCATCCTTAGAACCTCAATCACAACCAGAAACTCGCGAATATCCTCCCGAAGGAGAA
GATCACGCTTATCAGATTACCAGTATCAGTTTTGTTGGTCATTCTCTAGGTGGACTTATC
CAGACATACGCCATTGCATATATTCAGAAACATTCACCAGAATTCTTCACAAGGATTCAA
CCGATTAATTTCATCGCCCTCGCCACGCCATTCTTAGGCCTCAGTAATGAAAATCCCATG
TACGTCCGCTTCGCTCTGGATTTTGGCCTAGTCGGACGAACAGGACAGGATCTAGGACTG
AGCTGGACTGCGCCTAAAGTGCGAAGTGGTTGGGGAGCAATTATCGGTGGAAGAGGTGAT
TCATCTAAAGATCAAAGAGATGCAGATCCCGGTGCAAAACCATTACTTCGGATATTACCA
TGTGGACCTGCGCATGAGGTTTTGAAGAAATTTCATCATAGGACTCTTTATTCGAATGTT
GTCAATGATGGTATTGTCCCGTTGAGAACGTCCTGCCTTCTCTTCCTTGATTGGAGAGGT
CTTGATCGAGTTGAGAAGGCAAGGAGAGGAAATGGTATTGTCGGGACGATGGCTGAATGG
GGTTGGGCCGAGCTTACCGGTGCGAATTCGAAGTCGCCAAAGCTAGCCCAGTCGGAGGAT
GATCTAGCCTCTTCTTTACAAGGTAGAGAAGCTATCGGGGTCAATGGAGAGAATGCGCCT
AACCCGGAACAATTCCTTGCTCGTCGACCATCACAGCATACGCATCACAGTGCTATGGAG
AGTATTTCCGAGGATTCTGGAGCAGCATCTACCTCAAACTCGGCCTTCAGCAGTTTCTTA
TCACTATTTCGACCAAAAGAAACCAACCCATCTCAGAAACACAGCACTCCCAGCGGCAAA
CATGAAGGCAAAAATGCTAAAATCTACAAACGAAGCCAAACCCTCGGGTCCTTCGATATA
GAAGAATCCCCAGGCCTTGGAGGCAGCGGCAGTGGCGGCGGAGTCCGAGGAAATTCCCTC
TACGAAGAAGACGTCGGAGTCTACACACCTCCCAAAACAACATTTTTCGAATCTGCCGGG
GATCTACTCATGCCACCATTACCACCAAGTGAATTTATTCTAGATCCATCCGCTCGATCT
CGAACAATCTTCCATGACAGAATTTATCATCCTGATGATATTCCGCATCCTCTACCCGTG
AAACGACGAACTATCGCCTTTGGCTCATTACAGAATAAATCAACCAACTCAAAGACAGTT
CCTCAGAATACTCAGCTAGGCCCTGGCCCTGGTGGCTCCGGTTCTGCTTCCGGCCCAGGC
CAAGAACAACAAGGTGCAGGCACAGGGGGTGCGAGCGGCCTCAAAGTCGAAGAAAAAATC
GCCAGAGCCTACCATCGAGACATAACCTGGCGCAAAGTTCTCGTTCGATTAGAACCAGAT
GCTCACAATAACATCATTGTTCGAAGAATGTTTACGAATGCTTATGGGTGGCCTGTTATC
AAACATCTTGTTGACACGCATTTTGCGGCTGAGCATCCTCAGAGAGATGAGTTGAATTCT
GATTCCGAGAGGGCTAAGGCTTTGAATGTTGGTCCTACTAGTTCTGGGGACGAAGTGGAG
CAGAGCCATCAACATGGCGAACAGCATGGCTGCGAGAACAGCCAACAGCACAGCCAGCAG
CAGGAAGATGACCAGCAGCATGGCGAGCACCAGCCTGAATTTGATCAACACGACTTCCAG
CCCGAAGGCTCTGTCCACAGTCATGGCCGTACACATTCACATTATACAGATGTGTCTCGA
CAAGACTCCGCTCGGTGGACAGATCGACAGATTGACGAAGATGATGATTGTGATTCTGGA
CTCGAAGGAGAAATCGGATATCGATCGAGTTAG
>g85.t1 g85   scaffold_1:225245-227059(-)
ATGCCCAGAAGAGGACGGTCCAGAGGATGGGGCACCCAGCAAGACAGCGGAGAAACGGTG
TCAGATCCCTCATCTAGTCAGCCAACATCCGGTGAAACAGGAGTCGAGACTAGTGGCTCT
GCAGTGGTTGACAAAAGTGGCAGTACACCAAGCCCTGGTCCCAGTACAACTGGAACAGGT
GATAAGAAGAAGCCAACAAAGACAGAAGATCAAAAAACGAAAGTTGTCAAAGAATGGAAA
AAAATGAAAATAAAGACAAACAACTCATCCTCTGGCTCTCCATGGGATCGGGTTACGCGA
AAGCAGATCAATGTTAATAGTTTGGACCTTGGGACATCTTATGTCGGCTTGCTGAAGCAG
TCGTCGGAAGGAAAGAAAAAGCAACTTTCTCCGAGACAGACTAGATGGCAACATACGGGC
CGTACTCCTTTGACCGATGTTGAGAGTCTGCCTGCCGATTGGAATGCAAACGAACCTGAC
TTGGATCCCAAGGACATTGATGCCCAGATAATCAGATGCGAGGAGCGCATCGAAGATAAT
ATAATGACTTGGTTTTTTGAAAAGAGATTGAAAACTCTCAAAAAGCAAAAGGAATATGAC
GACGCCCTTCATAATGAACTTCAATCAAATGATGGCGATAAATATCACCAGCTTCAGAAC
GTGGAAGCAATTCTACAAGCATATAGATCAAAGAGACTATTCTGGAACCGTCTAGTGACA
TATTGGTCTAAAGGGAAGCAGCTCTGTGAGCCGCGACCTTTTGATATGGATGAGTTTGAA
GCGATTAACGCTGCCCACAAAGGGCACGAAGCATTTTGGGTCGAGGGGTTCATGGGCCCA
GGGCCAGCGCGTTGTATGGCGACTCTTCACATGGAAGGTGGAGCCGAAAATGATTATGTG
ATAAATTACACCATGGCCGTCAGACTCCCAGGGTTTGACTGGTGGCATGAAATCGAATTT
ATGTACGACACCGGCGCTAGCTTGATGAACCTCTGGGAATCAGACATAGAAACGCTACTC
GGACTATTCCACCCGGGTGGAGCGGGTATACCTATCCCCGAACTGCCCGTTTTAGGCACA
CTGGGAGTAAGCACACTCCTGGGAACTACGATTCGTGCTGTCCTTCGAATAGAAGTGGCA
ATTCTCCGAGCAGATGGGAAGCGTATGACACCATGGACAAGAATCCCTTTTTACCTTATG
GAAGGTGACGCTCCTCCGGGTGGTGTGCGATGTGATGGACCTATTATGCGACATCTTCTA
TTCATGACTCATACACCTGACAATTCAGGGAAGGCTATTGCATCGACATCGAAGCTGGTT
TTCAATATGACGAATTCTGTGCCTATGGAGCAGCGGAAAATAGATTATGGTAGGTCATCT
ATGAGAAGTGATATTCTGGTGGCACCTCCTGGGACACAGTATAAAACGGTTTATAACTGG
TATGATCTGCCAAATCCCGCATATAAGAGGCCAATGCCGGAGGCTGCAAGGAGGGTTCCG
TAA
>g815.t1 g815   scaffold_1:2204138-2205258(-)
ATGACGATTCCTACTACTATGAAGGCCATTGTGGTCGAGAAGACTGGTGGCCCTGAGGTC
CTCGAATTGAGGACTTCTCACCCAGTTCCTACGCCACAGGAAGGTCAACTTCTGGTTAAG
AACAATATTTCTGGTGTTAACTTCATCGACACTTACTTCCGTACCGGTCTCTATCCTTCT
CCCAAGCCTGAGATCCTGGGCCGTGAGGGTGCCGGCGTTGTCGAAGCCCTGGGCCCTAAT
ACATCGGGCTTTAAAGTTGGTGACCGTGTTGCCTGGATGGCTACCCAGGGTTATGCCGAG
TATACCGCTGCACCTGCGGCCAAGACAGTGAAAATCCCCGATGGGCTGAGCGATGAGGAT
GTCATGGCTTCGTTCTTGAGTGGACTGACTGTCCTATCCTTTGTTAAGGAGACCTACCCG
GTCCAGAAGGGTGATTGGGTACTCTTGCACGCCGCTGCTGGTGGTGCTGGTTTTCTCATG
ACTCAGATCTTGAAGACAATTGGTGCTAAAGTCATCGGCACCGCGGGTGGCCCTGAGAAG
TGCGCACTCGTCAAGTCTCTAGGTGCGGATGTGGTGATTGACTACCGCAGCGAGGAAGGC
AAGGACTGGGTGAAGAAGGTGAAGGAGGCTACCGATGGTAAGGGAGTCGATGTTGTATAT
GACTCTGTTGGAAAGGACACCTGGGAAGGTAGCTTGGAAGCTGTCAAGCGCAAGGGTACT
ATTGTCTGGTTTGGCAATGCTAGTGGTCCCGTTCCTCCCATTCCTCTGCCAAAACTTTCT
CCAAAGTGCGTCAAGATTGCTCGCCCGACTCTCTTTGGCTATATCGAGACTCGTGAGGAG
TTCGAGTTTTACACCAACGAGCTTTTCAATCTGCTCAGCTCTGGTCAGCTCAAGACCAAA
ATCCACAAGATCTATCCATTGGAAGATATCGCCCAGGTCCACAATGATCTCGAAGGGAGA
AAGACCACAGGCAAGCCTCTCTTAAAGCCTTAG
>g1050.t1 g1050   scaffold_1:2836238-2836689(-)
ATGCCGATGAGCGTTTTTATGCATCGCCTCGTGGACTTCGTCACCATGATCGAAAGGGTC
GAAACTGCCCTTCGTGGTGTCACTCGAACAGAACACCCCGAAGTCTACGATGAGGCAGCA
GCCATGCTTAACAACATCGCCAACGAGATTCAACATTCCCGAGGAGAAAGACGCTCTGCA
AATGTCCCAATCACACCCGGTGAACTTGGAATGGTCGATGCCATAGTTTCCACCATTCGT
TCTCAGGCTCGTATCCTTGAGTCTCATCCTGCTAGCGGCGAAGGGGTTAAGGATTCACTC
AATAGCCTTGTGAACAAAATCAGGAACAACCCAGCATTCGGAGAACCTTCCGGTATTTGT
TTCCATGCCGAGCGTCGCTGCTGA
>g1210.t1 g1210   scaffold_1:3247816-3249397(-)
ATGGCTGCTCGTCCCCAAAACATTGGTATCAAGGCCATTGAGGTCTACTTCCCTACTCAG
TGCGTCGACCAGGTCGAGCTCGAGAAGTATGATGGCGTCAGCCCCGGAAAATATACCATT
GGTCTCGGTCAGACTAAGATGAGCTTCTGTGATGATCGTGAGGACATCTACTCTATGTCC
CTGACTACCCTCGCCAACATGATGAAGAAGTACAACATTGACCCTAAGTCCGTTGGTCGC
CTCGAGGTTGGCACTGAGACTCTTCTGGACAAGTCCAAGTCTGTCAAGTCGGTCCTGATG
CAGCTGTTTGCCCCCCACGGCAACACCAACATTGAGGGTATTGACACCGTCAATGCTTGC
TACGGTGGTACCAATGCTGTCTTCAACAGCATTAACTGGCTCGAGTCCTCCGCCTGGGAT
GGCCGTGACGCTGTCGTTGTCTGTGGTGACATTGCTCTTTACGCTGCTGGTGCTGCCCGC
CCTACTGGTGGTGCTGGCTGTGTCGCTATGTTGATCGGCCCTGATGCTCCCATTGTCTTC
GAGCCCGGTCTGCGTGCCTCCTACATCACCCACGCCTACGATTTCTACAAGCCCGACCTC
ACTAGCGAGTACCCTGTCGTTGACGGCCACTTCTCCCTCCGCTGCTACACCGAGGCAGTC
GACGCCTGCTACAAGGCCTACGGTAACCGTGAGCAGACCCTCAAGGCCATCCAGAACGGA
ACCAACGGTGCTACCGAGCCCAAGACCGGCCTGGACCGCTTCGACTACATCTTGTACCAC
GCCCCTACCTGCAAGCTGGTCCAAAAGTCTTTCGCCCGTATGCTCTACAACGACTTCCTG
GCCAACCCCTCCGACCCCGCCTTTGCCGAGGTCGCCCCTGAGCTCCGCGACATCGATTAC
ACTGCTTCCTTGACCGATAAGGCTGTCGAGAAGACCTTCATGGGCCTGACCAAGAAGCGC
TTCGCTGAGCGTGTGCAGCCCGGTCTCCAGGTTGCGACTCTGTGCGGTAACATGTACACT
GCTACTGTCTACGCTGGCCTCGCCAGTCTGCTCAGTCACATCGAGTTCTCCCCCAATGAC
CCCAAGCGCATTGCTCTCTTCAGCTACGGTTCCGGTCTGGCGAGCTCCCTGTTCAGTGCC
AACATCGTTGGCGATGTCTCTCACATCGTTAAGAACCTGGACCTGAAGAACCGTCTGGAT
AGCCGCACTGTCCTGACCCCTCAGGCCTACGATGACATGTGCAAGCTGCGTGAGCACGCC
CACCTGAAGAAGAACTTCAAGCCTGCCGGCAGCACCGAGACCCTCCAGTCTGGCACTTAC
TACCTCACCGAGGTTGACGACATGTTCCGCCGCAACTATGAGGTTAAGGCATAG
>g603.t1 g603   scaffold_1:1624553-1626116(+)
ATGTCAGCACCTCCCTCTCCTAAGCCTTCAGTCGAATCCGACGACCGGCCAAACACCAGC
GAAAGTGCACAACAGACGAAAAAGCATGGACACACACGCAGCATTTCCTTTGAAGATACA
AAGCCACGCGACCATAGTCCACGTCGGCGCTCGATTCAGTTCAACGTTGGCGCCGCAGAG
GCCCAACTCCCCTCCCGCTCGCTGAGCTTCAAGGAGAAACGGCTCTCGTTTGGAGCGGAC
CAGCTGATTAAAGAAGAGGAAGATGAGCCGGATAGGGAACAGCGACACCAATCCATTCCT
CGCGGGTCCTCACCCCCACCGCCAAAGACCTATGAGCGCGGCGTTTCCTTCGACACGTTT
GACAATCGTGATGCTCCAAACTTCTCTTTGACTTTGAACTACAAGCACAAGGGGTACCAA
AGCACCCGCCGCAGTCGGACCTTCTTGTGTGGCACGGATCAGAACGACTACTCAGAGTTC
GCACTGGAATGGCTGATTGACGAATTAGTCGATGATGGTGACGAAATTGTCTGTCTCCGA
GCGGTTGAAAAGGATTCGCGTATGGCGAGTGGTGCAGCGATTGAAGAGGGCAAGTATCGC
GAGGAGGCCGAGAAGCTCTTCGAACAAGTCATTCAAAAGAATAGCCAGGACGAAAAAGCA
ATCAGCCTTGTTTTGGAATTGGCTGTCGGGAAAGTCGAAGAAATCATACAGCGCATGATT
CGCATATACGAACCTGTTATGCTGATTGTTGGAACGCGAGGACGTAATCTCAAAGGGGTG
CAAAGCCTTCTTCCAGGATCTGTCTCCAAATATTGTTTGCAGCAGTCCCCCATTCCCGTA
ATTGTCGTTCGTCCATCGCCAAAACGAGAGAAGAAGAAAAAGAAGCGCCGCGCAGACCCG
ACGCGACGGAGCTATAATCATCTCCTCGAGTTGAGCGAAAAGCGTGGAAGTGGCTTATTT
GACGCCAATGCCAGTACAGAGAGTGGGATCTCCAAGCTGCCCGATGAAGAGGCTGCTGTC
GCTAAAGCACTCGGTCTTCCGGCCTCCTACTCCCATGCGAATTCTCGCAGCTCTTTGTCT
GTGTCAGACAGAAGCAGCATCAGCCAAGATGAATCTGATTCTCCGTCCCCCGTTCCATAT
TCGCTTGACTCGGTGGTTATGAAGAGTCCGTTGAATGGCAGCCCTGCTAGCTCGGAAGAG
AGTGTGGTTGTCAGCGAAGACACGCAAAGGGCAGTATCACCAGGGCCACCGGCTAGATCA
CCCTCCCCGCCGCTCGATGATGACTCGGAAGATGATGCCTCCTCCACCACCAAGATGCCT
ACTGCGGAGAAAACAACTTCCGCAGAATCAACTACTGAGACTTCCGGATCTCCGAATCGA
GTTTCCATCCCGTCGATCGAAGTTTCTAACGAGAACGAGAAGGAGGACACAGAGTCCCAG
AAACAATGA
>g669.t1 g669   scaffold_1:1804544-1807024(-)
ATGTCGCAAACCATTGTTGAAATATCCTCTCCCCTCTCCCAGGGGGTGGGGTATGGGATT
GTCATTGGGGTTGGATTGACATTTGCAGCAGGCATGATACTTGTTACAAAAGCGTTGAAA
AGCGCAGTCGGCGAAGACAATTCGAATGCCGAAACATTTATTGTGGCCAATCGGAAAGTC
GGCACCGGCTTAGTCGCATCCGCCGTCGTCTCGTCTTGGCTTTGGAGTACTGCGCTTCTA
AGCACAGTCTTAGTGGCGTATGAATATGGCGTCAGTGGTCCATTTTGGTACGGCGCTGGT
TGCTCACCTATGATTGTATGCTTCGCCTACCTCGGAACTGTGTGTAAAAATCGCATACCA
AGCGCTCATACTGTTTTGGAAATTGTGAAACTTCGATACGGCACTGTTGCTCATCTCAGC
TTTGCATTCCTTGCTATTGTCAATAATTTGTTCAATACTATCAATATGATTCTGGGTGCT
TCATCCACCATAACCTACTTGACTGGTATGCATATCGTGGCCTCGACATTCCTCTTACCC
CTCGGTGTGGTCATATATACACTTACTGGTGGTATCAAAGCAACGTTTCTCACTGATTAC
CTCCATACATTTATTATCCTGATTCTTTCCTGCTACTTGACTACAAAAGTCTTGGTGGCT
GATGAAGTCAAGTCAATTGGTGGACTGTATGACCTCGTTGTGGAGGCTCAACCAAAACAC
ATTATAGATGGGAATTATCAAGGGTCTCTTTTAACTATGACTTCCCAGCAAGGAATATTT
TTCGGCATTATCCTTCTTGTGTCGAACTTTGGTGCAGTTATCATGGACACTGGATATTTC
ACAAAAGCATTTGCTGCATCACCAGAAAGTGTTGTACCGGGCTACGCTATTGGTGGAGTG
TCCTATTTCAGCATTCCATGGGCCCTTGGAACCGTGATGGGGATGGCTGCTCTAGGATTG
GAGAACACAAAAGCTTTTCCGACTTATCCACGAACAATGACAGATAGTGAAGTTACAAAT
GGGCTGGCCCTACCTTACACGGCGATCGCAGTGGCGGGCAAGAGTGGGGCCTTGGTTACC
CTTTTGATGGTTTTCATGGCTGTAACATCAACGTTATCAGCTCAAGTGATTGCAGTCTCC
TCAATAGTTGCCTTTGATGGATACCGTACGTATTGGAATGCCAATGCAACAAACAAAGAG
GTGATTTTTTGGAGTCGAGTCGGTGTTATCTTATTCGGCCTCATCGCTGCTGGGCTTACA
GCAATGTTCCACTACGTGGGCATTGACATGGGTTGGACCTTGTACATGATAGGAGTCATA
ACATGCCCAGGAATCTTTCCATTGGTTTTGACAATTCTCTGGAAGCGTCAGAGCCGTCTC
GCAATAATTGCATCGGCCTATCTCGGGTTGGCATCAGGTCTCGCCGTTTGGTTGGGGACG
GCGTACCAATTCTATGGCGAAGTCACTGTCTCTTCAACAGGTGAGACGCTGCCATGCATG
TATGGTACAGTTACCTCTGCATTCAGTCCGCTACTGTATTCTGGCCTGATCTCTATGGTC
TCCCCATCGGATTTTAAATGGAGTACCTTGACAGACAAGAATCTAGTGGTTTCCCCGGAA
AATGGATTCCATGAACAGGTGCATGAAGAACCACCAGAAAAGGAAATTCTCAAGTCGAAA
CAAAGACGCTGGACACGATACGCTGGTTTATTGGCGATTGCAACGTTTTTGGGCCACTGG
GTCTTCTGGCCACTTCCCATGTATGCTGCACGATTTATCTTTAGTCGAGGTTTTTTTATC
ACGTGGGTGACTGTTGCAATTATTTGGTTATGGCTGACACTGTTGACCGTTGGCCTGTAT
CCTTTGTGGGATGGAAGGAAACGAATTATGCTAGTAATTCGAAGCCTTTTCCATGACCAG
GGGCATTGA
>g1082.t1 g1082   scaffold_1:2925672-2926558(+)
ATGGCATTCATGGCTAGACGGCCACCATCCCTCATTGCCTTAGGGGACACCGAGCTTCAA
ACACTTCTTCAACCTAACTTTTTGCAGCCACTGGTATTGAAATTCAATAGCCTACGCTTG
AATGATTTGGATGGTCCAAGTCACAGTGATGCCGACGGTCATGATGATGCTGGTGACGGC
ACTTCGATAAACTCCTATGACGAGACCTTCACGACCCTCTCTTCTTCAACAGAAGTATCC
TCCAGTGCTAAAATCACTTCAGCTCAAGAATTCGGAGGTTCCCTTCTAACATTGGCTCAT
TCAATACCCTCGTTCCTGGCGTCTGGGATGACAGAGTTGGCCAACCAAGCTTCAGACTGG
AGCAATCCGTCTTCGAGCTCTAATACTACGACGAACCAGAATCTTCCTTCTCTCAGCTCT
CAAAATCAACATTTTTCAAGTCTCAACAATACCTCACGAGGGGTGGCATTTATTGCAGCT
CCACGAGACCGTCCGCCAATAAGTCTTTCCCAGCGATGTAAAGCTACTACTAGACAGAAG
GAGAATTATCGGCATGCTCACCGACACACCATGCAAGATCTTCCAGATGTAGCATCATGC
TTTTCCAATGTGCAGAAGCCACGTTTATCCCTCGGGGCGATTCCGGACATGACCATTGAC
AGTGTCCCACTACGGGACCTAGCTTTAGCGTCGACGAAGTCTTACGAGGCAGTTCTGGCC
GCCACAATGGTCTCGCCATCCGTAGTAGCGGATCCCATTCAAGAATATGGCACTATCCAA
CCTGACTTAATATTTGATGAGCCTAATACGGATCGAGATGGCAAGTGA
>g439.t1 g439   scaffold_1:1167634-1169337(+)
ATGTTACAGCCCGACGATGTCAAGATAGATCACTATGCCGCCTTGGGCGTCACCAAGGAA
ACAGACCTTACCAAGATCCGCGGTGCCTATAGGAAACTCGCCCTCGGTCTCCACCCCGAC
AAGATCAAGGATGAATCTCAACGCGAATCTGCTCGTGAAGAATGGCATCGTGTCCAGAAA
GCTTATGAAATTCTCTCAGATGAGAGAGACCGAACCGCCTACGATACTGGCCGAGCCAAG
TATCTCGACAAAGAGGCTAAATTGGCCGAACTGAAGCGAGAGCTTCGCGAACACAGAAGG
ACCGATTCGTCATATGCATCCCCACGAGGCAGTGGTAGTGCCGCGCCGCGCGAGATGCGG
AATGGTCATATCGTGGAGGAGCGGGTACCCATGGAAACCTATTTCGATGAAGCAATGCGC
TTCACCGATGAGCCCAACCCAATGAGTCGCAAACATGAAGATTTTGGCCGTCGATCAAAA
ACAAGACCGACAGATGATCGAAAGAAATCTCGTGTGCCACCAACTAGTCATCGTGCTGCG
GCTAAGGACCTCCGCGATTCAACCAAGGCCACGCAAGCCGACCGGGCCAAGAAGCTCGAC
CGAGAGCGTCGCCGCGATGCCAATGCCAAGTATGAAGAACAATTCGATGCCTACGCCCCC
AGGATTGTCGATTCAGAAAGCGAATCGGAGTTGAGCGGTCCCGAGATCTTTCTCCGAACG
AGGGAGCCATCGTCCTCACGACGACCTCGTGAGTCACGATCGCGCCCGACGAAGCCAGCC
CCCCGTCGTCGGGATACCTACTACGAAGAAGATGACGGATTTTCTGATCGCTACGATGAC
TGGCAAAGCAAGTTTCATGGAGCTCAGGAACATATTCAACGGTCCAAGTATGAAGGTGAC
GTTCGACCAAGGTCGTCCAGATCCCCCCCACCGCGACGCCGTGGTTACGACTCCGCGGAA
CCAGAAACACCCTCTTCGCGGCGCCCGGCTCGGTCCTCTCGCTCAACCAGGGATCGTTCA
TCATCCCGCAACAACTCCTACGAACACCTAGACTCCCGTGGTGGAGATTACTTCAAACCA
CCAAAGATGCAATCTTCGACCACCTCACCAACTGTGAAGTCCTCAATTCGGCCATCGCTG
TTCAGTCGTGCGACTTCAGTAACCGCCAGTGCTTTTACCCGCCCGAGCCCGAAGCGGGAA
AGCTCTGCCCGCGGTGATTCTGTTCTCGACCAAATGGTCCACGAACAGGTGCCTACATCA
CGACCTTCAAAGCTACGCAACAATGATTCCGGGTACTCCAGTTCTAGTACACCTGAGATG
CCCCAGCGCGGTCACTCACCTAAAGTAACCGCTCGCTACACAATTGATCCAGAAACAATC
ACAATCGAACCCTCAAAGTCAAAGTATCGGACGGCATCGCCCGATCGAGACCGTGAACGT
GATCGTCCCACTCGCACCATGCCAAAACGTGCCAGTACCTATGCCGAACCATCTCGCATC
GAAATTCGTTCGGTCAAACCTTCTCGCACATATACCGATGTGGAATACACTCGACCCGTG
GGCCGAAGTGATATCAAGTATGCCAAGGAAATTCGACCAAGCGACGCTAGCTATTCGCCT
AGTAGCCATTCTCAGAAGATTCCATCTTCTTACTATGACCACCGTCATCCTCCCCCGAGC
AGACGGCAGTCAACAGCCGCTTAA
>g1188.t1 g1188   scaffold_1:3190817-3192122(-)
ATGGCACCATCTATTGCCGAAGCGTCTTCTACAGAAATAACTGTTCCTGTCAAGGCCAAT
TTGGAAAAAGCCACCAACAAGGCGAAGATACGGAGAGTTATCGAGGAAGAAGGAGGAAAA
ACCACCGCGAGTTATCCAAATTATCTTCCTACTTGGGACTATGGCGAAAAATATCCTGCG
CTGGAGCCATTCGTTCACGTTGATCATGGAAAAAATGCCGACCCTTCTCTGAAGGATTTG
TTGACGGATGGAGCGAAGATACAAAAGCTCACACCAACGATCGGCTCCGAGGTCACGGGC
GTGCAGCTCAGCAAGCTGACACCAGAAGGAAAGGACCAACTGGCCCTGCTTGTTGCACAG
CGCAAGGTCGTTGCTTTCAGAGATCAGGACCTTGCAGACTTGCCAATACAGGAGGCTCTG
GATTTTGGCGCTTACTTTGGCAGACATCATATCCACCCAACTAGTGGATCGCCAGAAGGA
TTCCCCGAGATCCACTTGGTCCACCGCAATAACAATGCCTGGGAGTTTGATGAATATCTA
GCGGCGAAGAATAGCAGTGTTTCATGGCACTCAGACGTAACTTATGAGCAGCAGCCACCT
GGCACAACCTTCTTGTACATTCTCGACACACCCGAGGTCGGAGGAGATACAGCATTTGTG
GACCAAGTCGAGGCGTACAACAGACTGTCACCGTCAGTGAAAGAGAGGCTGCACGGTCTG
AAAGCCGTACATTCGGGTGTGGAACAAGCCGAATTTAGTTCAAAGCGTGGAGGAGTGGTC
AGAAGGGAGCCGGTAAAGAACGAGCATCCACTTGTTCGAACCCATCCTGTAACGGGAGAG
AAAGCATTGTTCGTCAATGCTGGCTTTACTCGAAGCATTGTTGGTCTGAAAAAAGAGGAG
AGTGATGCACTTCTGGGATTTCTGTTGACTCATATTGGCCGTGGTATTGACTACCAGGCT
CGCATTCGATGGGCCCCGAAAACTGTAGTCGTTTGGGACAACCGTATTACTGCCCACTCC
GCAATTATCGACTGGGTGACCGGCGAACGCCGACATTTGGCACGCATCACTCCGCAGGCA
GAACGACCATTTGAAACACCATATGTCCCCGAGAATAAGGACTCACAAATTTGA
>g765.t1 g765   scaffold_1:2050669-2052390(-)
ATGACAGAAGATACCCCCATCAATATCAATAAAAAAACGGATTATGCATTCGATCTGGGC
AAGTTCGGTCGCACAGTTACTACCAATAGTCCCGAAGCTCAAATATGGTTCAACCGAGGT
TTGACGTGGGCCTACGCCTTTAACCACAAGGAAGCAGCAACATGTTTTGAACATGCGATC
GCCAACGATGAATCGTGTGCCATGGCATACTGGGGCCTTGCATACACCCTGGGTCCGAAT
TATAATCAACCATGGGAATTCTTCGGTGCCAACCTGCCCGAAGTTGTGAAGCGGACCTTT
GACGCATCAAGGAAAGCCCAGTCACTGGCGGCAAATGCATCGCCAGTCGAGCAGGCTCTG
ATTACTGCAATTCAATCTCGGTATCATAGCGACAAGCCTGCTAGTATGGAACAGTATGCA
CTTCAGAACAAAGCCTATGCGGAGGCCATGGAAATTGCCTACGAAGGTTTCAGCGATGAT
TTGGATGTAGCGGTCGTCTTCGCGGATTCTCTTACCAGTCTTACTCCTTGGAAACTGTGG
GACTTGGTGACAGGGGAACCTAACCCAGGAAGTCGAACTTTAGACGCAAAAAGAGTACTT
GAAAAGGCTTTGAAGCAAAAGGATGCATCTCAAAATCCCGGTTTGCTACACCATTACATC
CATCTTATCGAAATGTCGCCCACTCCAGAACTGGGACTTGTACCAGCGGACCACCTGCGA
GACCTGATTCCAGAATCTGGACATGTGCGTCATATGCCATCCCATCTAGATGTATTGGTG
GGGGATTATCGAGCCGCCATCCGGGCAAACCAGAATGCTTGCATCGCCGATGAAAAATAT
ATCAAGGAGGAGGGCGTTTTTAATTTCTATTCCGTTTATCGCATGCATAACTACCATTCT
TTGATTTACGCAGCAATGTTTGCAGGTCAAAAGGAGACCTCGCTGGACGCCGTTGATCGT
ATGGAGGCTACGCTTCCGGAGGAGCTCCTCATTGAGATGGCCGACTATATGGAAATTTTC
ATGTCAGTTCGCTTGCATGTCATGGTTCGCTTTGGTATGTGGGAAGAGATCATCCAAAGA
CCGCTCCCAGGGGACCCGGTACTATACTCTGTCACCACAGCAATCTCCCACTATGCGAAA
GGTGTCTCATACGCAGCGACGGGAAGGGTTACTGAAGCTGAATATCAACGTGAGCTATAC
CGTGAAGCCGAGAAGCGTGTTCCAAACACACGACTCGATTGGCCCAATAAATGCGTGGAT
ATCTTGGCCGTTGCTTCTGCCATGTTAGACGGAGAGATTGAATATCGACGCGGTAATTAT
ACAGAGGCATTCCAGCACCTTCGCCGCTCCATCGAAGTAGATGATGGACTAGGTTATAGC
GAACCTTGGAGTTGGATGCAACCAGCACGCCACGCATATGCAGCCCTCTTATTGGAGCAA
GGGCACGTGGAAGATGCCGCAGACGTATACCGCGCTGATTTAGGTCTTGACAATTCTGTC
ATGCGGGCGCGCCAGCATCCGAATAATGTATGGGCATTGCAAGGGTATCATGAGTGTTTG
GTTCGATTGGGTCGCACTGCCGAGGCACAGGTTATCGAGCCACAGCTGAAGATCGCTGTT
GCCGTGGCCGATGTTCCAGTGCAGTCCTCTTGCTTCTGTCGAACCGACACTTCGAAGGCG
CCTGAGGTTGTGACCCGGTGTGCTAAGGGCAGTTGTTGTTGA
>g689.t1 g689   scaffold_1:1859674-1860137(+)
ATGTCATTCCCTCCAACTCCAACTTCCGAATCCTCCTCCCATACTGGCCAGTGTCATTGT
GGCGCCGTGTCCTTCAGGTTGACCCTATCTCCACCTCTTTCTCAGTACCCTGTCAATGCT
TGCAATTGTTCTATTTGCACCAAGAATGGGTACTTGCTTGTCTACCCTTTCCTTAAGGAC
TTCACCTTAGAGAAAGGACAAGATGTACTGAAAGAGTATCAATTCGCCACCAAAAATGTT
TGGCATCAATTTTGTGGGGAGTGTGGGAGTAGCTGCTTCATTCGCCTCCCGGAAAAGTTT
GCTCTACTACCTGAGGGCTCAGATCCTGTTCAAGTTGTGAATGTGCGAATGCTGAATGAT
GTTGACTACGAAAAGTTGCAGCTTAACAAAGTCGATGGGAAGTCGGCTTAG
>g737.t1 g737   scaffold_1:1967091-1969698(-)
ATGGCGATCCAGAAGAAGCATGGAAAAGGCCGTCTCGATAAATGGTATCGGTTGGCCAAG
GAGAAAGGCTATCGTTCGCGTGCTGCCTTCAAGCTTGTCCAACTGAACAAAAAATATGGA
TTCTTAGAGAAAAGCAAGGTCCTTATCGATCTGTGTGCTGCGCCTGGTGGTTGGTGTCAA
GTGGCAGCAGAATGCATGCCCAACCAAAGCATCATCATTGGTGTCGATCTCGCCCCGATA
AAGCCCATTCCTCGAGTCATCACTTTCCAAAGTGATATTACAACAGACAAGTGCCGTGCG
ACCATTCGGTCCCATGTCAAACATTGGAAAGCAGACACAGTTATTCACGATGGTGCACCC
AACGTTGGTTCTGCTTGGGTTCAAGATGCTTTCTCTCAAGCAGAGCTGGTTTTGGAATCG
ATGAAGCTGGCCGCGGAGTTTTTGGCGGAGGGTGGAACTTTCGTCACCAAGGTTTTCCGG
TCTAAGGACTACAATCCTTTGCTGTGGGTGTTCAAGCAGCTCTTCACGTCAGTTGAGGCT
ACGAAACCCCCCTCATCCCGTAACGTGTCTGCCGAAATTTTCGTTGTTTGCCGTGGCTAT
AAGGCCCCCAAGCGCCTGGATCCAAAGTTCCTCGACCCCAAGCACGTTTTCGCCGAACTT
TCCGACCCAACTCCGAACAACGAAGCCAAGGTCTTCAACCCCGAAAAGAAGAAGCGCAAG
CGAGATGGTTACGAGGAAGGAGACTACACCCAGTTTAAGGAAATCCCAGCCACCGAGTTC
ATCAATACCACAGACCCTATCGCTATTCTAGGCTCCTACAACAAGCTCAGCTTTCAACAA
CCGATTGGCGGGGATCTTGCGATGCAAACTTTGAACAGACTGGAGGAAACTACAGACGAG
ATCCGCACTTGCTGTGAGGATCTGAAGATTCTTGGAAAGAAAGAATTTCGAAACTTGCTC
CGATGGCGCTTGAAAGTTCGTGAGAAGTTCGGTCTTGTATTGAAGAAGAAGAAGTCCCAA
GAAGATGAAGCCGAGGAGGTTGCAGAGGTTGCCCCAATGGACGAGGAACTGGCAATCCAA
GAAGACCTTCACCGCATGCGCGAGAATGAAACCGCCCGGGAGAAGAAAGAGAGGCGCAAA
GAGAACGCTAAGAAACGAAAAGATATTGTGCGTATGCAGATGCACATGACCACGCCGATG
GATATTGGTATGGATCAAGTTGGCCTTGGAGGCGAGGATAGCACCTTCTCTTTGAAAAAG
GTAGACCGGGCTGGCGCTCGGGATGCTGTCGTCAGTGCCCGTGACATTCCTGCTGAAAGC
GAAAGCGAGGAGGAGGAAGATGAAGAAGATGAGGAAAGCGATGATGATGGTGACCGCCTC
GAGAGAGAGCTTGATACCATGTACGATCAATACCAAGATCGCATGGAGGACAGAGACTCA
AAGCTTCGTGCGAAGAAGGCACGAAAGCCGTACGAGACCGATGAATGGGAGGGATTCTCC
GAGGACAATAAGAGTGACGACGAGGATGAAGAGCATGAAAACTCCGAATCAGCTCTAGCT
GTGAATGACGTCCCTCGGGCTGGAAGCCTCTCAAATAACGCTTCTATGTTCTTTGACCAG
GACATTTTCCAGGGCATGGACGAGGACGAGGAGGACGAGGAGGAGGAAGAGGAGGAAGAA
GAAGAAGACGAAGAAGCGGAGGACGATGAGGAAGAGGACGAGGAAGACGAAGATGAAGAT
ATGGATGATGTCGAAGTGCACGAGAAGCCATCTACGAAGAAGGACAAGAAGACTCCTAAG
AAAGAAGAGTCGGAATGGGTTGACTCGGACGAGGAGCCTGTTGAATTCGAAGAGCCTCGG
AAGCCCAATGGTCAACTTGACATCGATATTATTACAGCTGAGGCTATGGCTTTGGCCCAG
GCGATGGCCACTGGTGAGAAGAAGTCATCCGACCTTATTGACGATGGTTTCAACCGCTTT
TCCTTCCGTGACGTCGACGGTCTGCCTGATTGGTTCATGGATGATGAGGGCCAACACAGC
AAGCCAAATCGTCCAATTACCAAAGCTGCTGCTGCTGCCATCAAGGAGAAGATGCGGGCC
ATCAATGCCCGTCCCATTAAAAAGGTGATGGAAGCCAAGGGTCGCAAGAAGTTCAAGGCG
GCGCAAAAACTCGAGAAACTACGCAAGAAGTCTGCTCTCTTGGCAGAAGACGAGGCATTG
AGCGAAAGAGACAAGTCACAGGCCATCACCAAGATGATGAGCAAGGCCACGAAAAAGAAG
CCTAAGCAGCAGGTCAAGTTGGTTGTGGCGAAGGGTGCCAACCGCGGTATTTCTGGGCGT
CCTCGTGGAGTCAAGGGCAAGTACAAGATTGTGGACTCGCGCATGAAGAAGGATATTCGT
GCTCAAAAGAGACTGGCAAAGAAGAAGTCCTAG
>g802.t1 g802   scaffold_1:2174948-2176828(-)
ATGACCAATCCCAAGCCGCCATCGGGGTCAGAAAACCTCTGTGCAGTTTTCGTCCATGCT
GGTGCAGGGTTTCATTCCCTTGAAAATGAATCGAAGCACTTATTGGCCTGCAAACATGCT
GTTAGAGCCGGCATGGTCTTCTTGCGAAATGGTGCGAGCGCTGTTGACGCCGTCGAAATG
GCCATCGCTACACTTGAAGACGCACCAATCACCAATGCTGGTTACGGCAGTAATCTGACT
GCTAAAGGAGTAGTCGAAGGGGACGCTTCAATTGTTGATCACTTTGGTCGCAGTGGGGCC
GTGGGAGCTGTACCTAATGTCAAAAACCCGATTATGCTTGCTCGCAAGATCTACGATCAA
GCGTCTAAGCTCCCGGGACTGGGCCGGGTTCCACCTAACTTCCTTGTGGGTGAGGGTGCC
ACGGATTTTGCCTGGAAGAACGGGATCGTGATCGTACCTGATGAAGTCTTGATCACTCCG
TCTGCACGAGAACGCTGGAGAAGCTGGAATCAAGATATCGCCGATTGGAATGCCAAAAAC
CCAGAAATGTCTGATGTGAATGTCGACGAAATGGACCCATGGAAACGCCGTAATGTCGAC
CCAATACAAGCTCGCGTCGCAAGTACTTTTGGCAGCTTTGATGCCAAGGCTAGGGTCCAA
ACTGAGCTTATTGCCATGCACGATGCTCTGGAGACTTCCGAGATGGATGTTCTCAGTGAG
GAATCCGCCGTAAACGCTCAGTCCCCAAATAACAAATCACAGCAAGCCACCTGCGAGCCT
GCTCCTTCAGGCGAGGACCCCCAAATGCCAGATCGCAGCATTCCTCATTTTAATAACAAG
AAGCCGAAGATGTCCGGAAATATGGTTAGAGGCGATTCGGTTACAGATACCGTCGGGGCG
ATTGCCATTGATCGATACGGAAACATTGCTGCGGGTTCTTCTTCCGGGGGAATCGGCATG
AAGCACAGTGGTAGGGTTGGGCCTGCAGCTTTAATTGGTATTGGGACTCATGTTATCCCA
GTTGATCCTGCTGATCCAGATCAGGCTTGTGTCGCCTCGGTAACTTCAGGTACGGGTGAG
CATATTGCATCGACTTTGGCGGCCAGTACCAGCGCGGATCGGATCTACTACAGTGAAAGA
TCTCTTGGCAATGGTTTATTCGAACCATGTACTGAAGAGGAGGCCATACACTCCATGATT
GTCAGGGAATTCAGCGGTCACATGGCGCTGCAGAACAGTGAAGTTAGGGGCTCAGTTGGT
ATCATGACAGTCAAGAAGACCAAGGATGGAATTGCACTCTACTTTGCTCATAATACCGAA
TCATTCGCTGTAGCGTCTATGTCAAGCAACGACAAATTGCCTGCCGGCGTGATGTCACGT
AATTCTAGACGGAGCCCTCAAACGATATGTCATGTTGCGCAGGGTGGTTTGATGATGCGA
TCGCGTCAACATATCCCGGCATCTCGTACCTCCAGTTCATCGAAGGAGAAGAAAGCGAGC
AAAAAAAAGAGATTCACTCCCTATCAAGGCACCTAA
>g16.t2 g16  g16.t1 scaffold_1:38039-39335(+)
ATGCCTACTGAACTTGAGGAGCTAGTGGAGTTCCTCCACCATGGAAACACCCAAATTCGC
CAGATCGCCTGCGAAAACTTGGTTGGCTTCTCTACTGCTGATCCCAGCCTTTTCAAACGT
CATCAACTTCTTCCCGTTCGCGATTTGAAGCTCCTAGCCCGCGATTACACTACACAGCCC
ATTGCTAAAAATGCCTTGACAATTTTGATCAACTTGTCCAGCGATGAGGAAGTCCTCAAG
GTTCTGGCTGAAGATGACGATTTCATCGAGACTCTGCTCTTTAAGTTGACGAGCATCAAA
GAACCAAATGCCGATGAATTCGCAACACTACTTGCAAACCTCGCCAAATCCCCCTCTCTC
CAAAAACTATTCACCCTCAAACGTCGCGTCCCATCCGACGTCTCAACCTCCGCCAACGCA
ATCGACCAACTAATGGACTGTTTCGTCAAAGGCGCTGAAAGCAGCCTCAACAAAAACGCC
AACTTCGATTACCTTTCCTACCTCTTCGCCGATCTTTCTCAAAGTGAAACCGGCCGAGCA
TACTTCACAACACGTCAAGACTACGACTCAGTTGTCCCCATCACCAAACTGACCGTCTTC
ACCGAACACAAAAGTGACATCCGTCGAAAGGGCGTCGCATCAACAATCAAAAACGTCGCA
TTCGACATTCCCTCCCACCCCATGCTTTTCGACGAAGATGCCGCAAATCTCCTTCCATAC
CTGCTATTACCAATCACCGGACCTGAAGAATTCTCCGACGAAGATTCCCAGGACATGCTC
GCTGATTTGCAATTACTGCCACCGGACAAGAAGCGTGATTCAGATGTTACTATTATTGCG
ACACATGTTGAGACGCTTATGCTTTTGACGACGACGAGGGAGGGTAGAGATCTTATGAGG
AAGGTTAAGGTTTATCCTGTTATTCGGGAGTGTCATTTGCATGTTGAGGATGAGGGGGTC
AAGGAGGCTTGTGATAGACTTGTTCAGGTTCTTATGAGAGATGAGGAGGGGGAGGGGGAG
AAGACGGAGAAGGAGTTGGAGGAGGCGCAGAGGAAGCAGGATGAGGATAGTCAAGTTACT
GAGTTGTTTTAG
>g16.t1 g16   scaffold_1:38039-39335(+)
ATGCCTACTGAACTTGAGGAGCTAGTGGAGTTCCTCCACCATGGAAACACCCAAATTCGC
CAGATCGCCTGCGAAAACTTGGTTGGCTTCTCTACTGCTGATCCCAGCCTTTTCAAACGT
CATCAACTTCTTCCCGTTCGCGATTTGAAGCTCCTAGCCCGCGATTACACTCCCATTGCT
AAAAATGCCTTGACAATTTTGATCAACTTGTCCAGCGATGAGGAAGTCCTCAAGGTTCTG
GCTGAAGATGACGATTTCATCGAGACTCTGCTCTTTAAGTTGACGAGCATCAAAGAACCA
AATGCCGATGAATTCGCAACACTACTTGCAAACCTCGCCAAATCCCCCTCTCTCCAAAAA
CTATTCACCCTCAAACGTCGCGTCCCATCCGACGTCTCAACCTCCGCCAACGCAATCGAC
CAACTAATGGACTGTTTCGTCAAAGGCGCTGAAAGCAGCCTCAACAAAAACGCCAACTTC
GATTACCTTTCCTACCTCTTCGCCGATCTTTCTCAAAGTGAAACCGGCCGAGCATACTTC
ACAACACGTCAAGACTACGACTCAGTTGTCCCCATCACCAAACTGACCGTCTTCACCGAA
CACAAAAGTGACATCCGTCGAAAGGGCGTCGCATCAACAATCAAAAACGTCGCATTCGAC
ATTCCCTCCCACCCCATGCTTTTCGACGAAGATGCCGCAAATCTCCTTCCATACCTGCTA
TTACCAATCACCGGACCTGAAGAATTCTCCGACGAAGATTCCCAGGACATGCTCGCTGAT
TTGCAATTACTGCCACCGGACAAGAAGCGTGATTCAGATGTTACTATTATTGCGACACAT
GTTGAGACGCTTATGCTTTTGACGACGACGAGGGAGGGTAGAGATCTTATGAGGAAGGTT
AAGGTTTATCCTGTTATTCGGGAGTGTCATTTGCATGTTGAGGATGAGGGGGTCAAGGAG
GCTTGTGATAGACTTGTTCAGGTTCTTATGAGAGATGAGGAGGGGGAGGGGGAGAAGACG
GAGAAGGAGTTGGAGGAGGCGCAGAGGAAGCAGGATGAGGATAGTCAAGTTACTGAGTTG
TTTTAG
>g581.t1 g581   scaffold_1:1563401-1565230(+)
ATGTCGAAGAGACCAGCAGAGCTTCCCCTGGACGAAAATGCCGTTGGCTCGCCAGCCTCA
AAAAAGGCGCGCGTGGAGGACGAACTCGAAGACGGCCCTCGCAACGGCGCGACGCACGCG
CAACGACTGAGCGGCCGGGAGCAGGAACAAGACGATCGCAATGGCTCGGACATTCTCGCA
GCTGCTGATCGTGAAGGAGAGGAGCTGCAAGAAGCCACAAATGATGATTCGGCACTCTCA
GACATCGACGAAGACGCCTCCGCCCTCAGCGCCCCGAAACGACAGACTCAACCAGTAGAA
GGTTATGGTGATCTCTATCTCGACACGGTGAACCGCGGAATCTTGGACTTTGATTTTGAG
AAACTGTGCTCCATCAGTTTGTCCAATATAAATGTTTATGCATGTCTTGTATGCGGCAAA
TACTTCCAAGGCCGTGGGCTCAAATCTCATGCGTACTTTCATGCTCTAGAGATCGGGCAC
CATGTCTTCATCAATATGGGCACAAAGAAAGTTTATGTCTTGCCGGAAGGCTACGAGGTA
CAGAGCAAGAGCTTGGATGATATTAAATATGTGGTAGATCCTCACTACAGCAAAGCCGAT
GTTACAAAGTTGGACAGAGAGGTTATCGATGCGTGGGACTTGTCAGGGTCTCGATACAGA
CCAGGATTTGTTGGGATGAATAATATTAAAGCCAACGATTACCTCAATGTCGTGGTTCAG
CTTCTGGCGCACGTCCAACCAATCCGCAATTTCTTCCTGCTGCACGATTTTCCCACGCCC
GGGACACCTGAAATTGTCCTTCGCTTTAGCACCCTCGTGCGCAAGCTATGGAACCCTAAG
GCTTTTCGATCCCACGTCTCCCCCCACGAACTATTGCAAGAGATCGCAATGAAGTCTTCC
AAACGATTCACTCTCAGCGAACAATCAGACCCCGTTGAGTTCCTCTCGTGGTTTCTCAAT
ACTCTTCATCTTTCGTTGGGTGGTTCAAAAAAGCCCTCTCCGAATCCAACCAGTGTCATT
CACGCTGCATTCCAGGGCCGCGTTCGAATTGAAAGCCAAGATATCACTGCGCACTCTGAT
ACCCAAAATGCGCGTTTGGTCTTTACAGAATCCGGTGACATCAACAGCCAGATTACTCCT
TTCCTAGTTCTAACGCTTGATCTGCCCCCGACACCTCTCTTCCAATCCGTCAACCGGGAA
TCTATCATTCCACAAGTCCCTCTCACAACGCTCCTCAACAAATATAATGGATATACAGCT
TCCGAGAAGCTTGCCCAGCGTGTGCGTCACCGCCTCCTGCATCCCCTCCCACCCTTCCTT
CTTTTCCATATCAAGCGATTTAGCAAGAATCGTTTTGTTTCTGAACGCAACCCTACAATT
GTCACATTCCCATCTCCAAACTCTCTCGATATGTCCCCTTATGTCGAGCCAAATCCCGAG
ATTTGGCCCCCAGGTGAGCCAATCATGTACGACCTCGTCGCCAATATCATTCTTGATCCC
CGGATAGCCGCCCCTGGAGACACCGAGGAAGCCGCTGATAAGGGCATCAATGCGGCATCT
GGCGCCGGTGGTTCTTCTTCAGGTGCCGGTGCGGGTAGTGAAAAGGTCTCATGGATGGTT
CAGCTCCATGACAAGGCCATGGGAACTGAAAATAATCGCGAACAGCGCGATTCTGCAGAG
AAGCCTCAACAACGTGGTGCGGAGTGGCTCGAAATTCAAGATCTGTTCACTAAGCGCGCC
GAGAGCGAAACTCTGTTTACTCGCGAAGGATACTTGATGGTTTGGGAGCGGAGGAAGACA
CAAAGCAAGAAGGGAAAGAACCGTGCTTGA
>g600.t1 g600   scaffold_1:1612153-1614202(+)
ATGTCTCAGAAGTCCGCTATCATCTCCGTCTATGACAAGACTGGACTGCTCGACCTGGCC
AAGGGCCTGGTCAAGCAGAATGTCCGTCTTCTTGCCTCTGGTGGTACTGCCAAGATGATC
CGTGAGGCCGGCTTCCCTGTCGAGGACGTCTCTGCTATCACCCACGCCCCCGAGATGCTG
GGTGGTCGTGTCAAGACTCTCCACCCCGCCGTCCACGGCGGTATCCTCGCTCGTGACATC
GAATCCGATGAGAAGGACCTTGCCGAGCAAAAGATTGCCAAGGTTGACTTCGTCGTTTGC
AACCTGTACCCCTTCAAGGAGACCGTCGCCAAGGTCAACGTCACCATCGATGAGGCCGTC
GAAGAGATTGATATTGGTGGTGTCACCCTGCTGCGTGCCGCGGCCAAGAACCACAAGCGT
GTTACTATTCTGTCTGACCCCACTGACTACCCCGAGTTCCTGAAGGAGCTTGAGGCCGGT
GAGATCAACCAGTCTAGCCGCAAGCTCTATGCCCTCAAGGCCTTCGAGCAAACTGCCGAC
TACGACTCCGCCATCTCAGGCTTCTTCCGCAAGGAGTACGCTGGTAACGGTGTCCAGCAG
CTTTCTCTCCGCTACGGCACCAACCCCCACCAGAAGCCTGCGTCCGCCTTTATGCCCCAA
GGCAAGCTGCCTTTCAAGGTTCTAAACGGTTCCCCTGGCTATGTTAACCTGCTCGATGCC
CTCAATGCCTGGCCTTTGGTCAAGGAGCTCAAGCAGGCTCTTGGCTTCCCCGCTGCTGCT
AGTTTCAAGCACGTCTCCCCCGCCGGTGCTGCCATAGGTGTTCCCCTCAACGAGAAGGAG
CGCAAGGTCTACATGGTTGATGACATCAAGGGCATCGAGTCTTCCGGTCTCGCCCAGGCT
TATGCCCGTGCCCGTGGTGCCGACCGCATGTCCAGCTTCGGTGATATTCTCGCTCTCAGT
GACATTGTCGATACCCCCACTGCTAAGATCATCTCTCGCGAGGTTTCCGACGGTGTCATT
GCTGCCGGATTCGAGCCTGAGGCTCTCGAGATCCTGTCCAAGAAGAAGGGCGGCAAGTAC
CTTGTTCTGCAGATGGATGAGGACTACGTTCCTGCTGCTGAGGAGACTCGCACTCTGTAC
GGTGTGCAACTCACTCAGCACCGCAATGACATCGTCATTGCTCCCGGGAAGACCTTCGGC
AACATCATCACTCCCAAGGGATCTGCTGCCCTTCCCGAGGCTGCTCTGCGTGACTTGACC
GTCGCCACCATCGCCTTGAAGTACACCCAGTCTAACTCGGTCTGCTACGCTCTTAACGGC
CAAATTGTCGGTCTGGGTGCTGGCCAGCAAAGCCGTATCCACTGCACCCGTCTGGCTGGT
GACAAGGCTGACAACTGGTGGATGCGCTTCCACGACCGTGTTATCAACATCAAGTGGAAG
CAGGGTACCAAGCGTGCCGACAAGAGCAACGCCATTGACCTGCTCTGCTCAGGCCAGACC
CCTCGCAACGAGGCCGAGAAGGTCGAGTACGAGCGTGTCTTCGAGGAGGTCCCCGCTCCT
TTCACCCAGGAGGAGCGCGATGCCTGGCTCCAGAAGCTCAGCGAGGTTGCTGTTTCATCC
GATGCTTTCTTCCCCTTCATCGACAATGTTTTCCGCGCTGCTCGCTCTGGTGTTAAGTAC
ATTGCTGCCCCTACTGGTAGCCAGAACGACACCCCTGTCTTCGAGACTGCCGAGAAGCTT
GGTATCACTTTCGTTGAGCAGGGTATCCGCCTTTTCCACCACTAA
>g53.t1 g53   scaffold_1:141267-143016(-)
ATGACTTGTCCATACCCTTATCCGCCGATACCCGCAGATTGCGTGGACAGCATCAAGCCG
GGACTTCCTCCGCCCAGAGAGATCAATTTGGTAACCAGTCAGCCCTTCCCCTGCTTTCCC
AAAATGACTGGCAGATGCATGTGTAAAGGAACTCGCTCAGATAAGTGGGGACCACGAGAA
GTCGCCGCGGCTGTGGCTCTCCACGAAACAAGCGTCGATCTCGAGAACGAAAGATTGATA
CGAACGCATCATCGCTCCCTCGGAGCATGTCCCTTTGTATACGAAACCACTGAGGAAAAT
GGAAATCAGATCTGGGTGGTAAGCGTCGGGCCAAGCGTCCCCATTTATGACACCCACGCG
GCCGGTCGCGCGATCCACATTCACCCCGAATTTCTACTTCCTGAACTGTCACAAGCGTAT
AGTGGGACTCGGAAAGATCCTCTTCGACGACGTATCAATCCTCGACGATTTTTGCCAGCG
CAGGAGCTTGAATTGTTGCGAAGGTTTTTCCCTGCGGCGATTGGAGTGCGGGTGCTCATT
TCTGGGTTTTTGGTCGTACTTTTTCGTAATCAGAAGGATATTGATGCGTCTTGGTTGGAA
GGATGTGTTCATTCCTTTGGGAAACTTCGACTGGGATATGATGTCGCTGTGCATTATCCC
ACTGAGACAGTTGCTGAGAGCGGAAATGCTGTTTCTGATGGAGCGAATGGGTCAGCTACG
CCGTTGGGTCTCAAGTTGAGATTTCTAGATGATTCAGAAGGGGTCACTGTACCAACGCAT
GCCTTTGTGGATATACAAACGCCGCAGGAGAAACTTGCACGTAAGCAGGCCAGTTGTTGG
ACCAAACTGCGAGCAGCCTTGTCAAAGGGGACGGTTGTGAAATTGAAGGAATATATTAAG
GACGGATCAAGAGTGACATCTCCATTGGGGAAAAGTGTGTTGTTTGTACAGGAACCAAAT
GAGAAAGTCGGCACCCTCTCAGCAACTTTCGACAACCACGTCGTGTCCTCAGCCACTTTT
CCTCAGACAATCAACTTTGACACCTCCATTGTGACCGGCAATGAACTACCTCGCGTATTG
AATCCTCCTCGTGCCCCCAAAATCGTCGGATGGGGTGAATACTGTGAAGCCCTGGATGGT
CACTCTGTATTTGCAATGGCCTTGAACACTCTACCCAGTCAATCAGGGAGAAACAAACAC
GAAGAATCGGAAAAAGAGGCAGAAATAGAAGCAGAAGAACAAGAAATCCGTCGCGATCTT
TTCGGCACGATGCAAAAAGTCGTCGTTGAAGGCGTCGAATATCTATGGGATCGCAAATCT
CGCACACAATCCGCTGCCTTACTATGGCGCGCCATGCATGACGGCACCGAGATGGAAGGA
TTATCAGGCTCAGTGCTTTGTCTCGGAGAACCGACCGATCCGCATTGCCGTGCTGTACTG
TTCAAACATTTCGAAACACCCATTTGTCCTCAGCATTTTGAGCCTTCGGATGGTGCGTCG
GCGCGTGGTGATGTTGCTTGGGGAAGCATCAAGGGTGGGTTTTTGCTACCTTGGGAGATT
CGAAATGCAGAAATAATTTGTGAGAGCGAGGAGTGGAACGCAATTCCTGAGGATGCGCAG
ACTTGGGATGTGGAATTTGTATAG
>g398.t1 g398   scaffold_1:1057201-1058038(-)
ATGTTCCGCTCCGCCATTGTCCGCTCCCTGCGAGCCTCCGCCCCCCGTGTCGCCGTCAAG
ACCCCGGCTCCCTTCCAGATCCGCAGCTCTCCCATCGCTGCTCGTGTCCCTCAATTCACT
CCCTGCTTCGTCTCTCAGTCTATCCGCGCTTACTCCGCGCCCGCCGGTCTGAACAAGAGC
GAGGTTGAGGGCCGGATAGTCAACCTGCTGAAGAACTTCGACAAGGTCTCCGATGCCAGC
AAGATCAGCGGCGTTTCTCACTTCTCCAACGACCTTGGCCTGGACAGCCTGGATACCGTT
GAGGTCGTGATGGCTATTGAGGAGGAGTTCAGCATTGAGATCCCCGACAAGGAGGCCGAC
CAGATCCACAGTGTTGAGAAGGCCGTCGAGTATATCCTGGCTCAGCCCGATGGTATGTTT
CCCTTTTCAATTTCAGAATGTACTATTGGTTCATCGTACTAA
>g582.t1 g582   scaffold_1:1565500-1568427(-)
ATGGGCCGACAAGCATATTTGAACCGGCTCGCTTTGGGACGGTCTCCTTATGAACCACCG
GAGACTGCTGCTGTCGATCCGTCCAACCCTGTAAGGAGAGTCTCCCATATCCATGCCGAC
AGCTATATGCAGCAATATGATTCTCGGGGTCATCCGGTGAATCCAGAATCCAAAGTTCTG
GGACGTGAACTCAGAAAAGCCAAGAATGATATTCTCTCGACAATGGGAATCGTCGTTAGT
GGCGAAGACCGCAAAGCTAGCTCTTCCAACGAGCAGCAACGGATCAATCAGATTACAGCT
GAGAACGATTTCGGCTTGGTGATTACCACAGCTGATCAGCTTTTTGTCTTTTTCGGATCT
TGGTGGACAACATCACTCATCGGACGCATACAGACTTACAGGCATTATGCACATTCTGCA
TTGCTTGATGTTATACGATCTGAACGAGGAGCCACCGGAATCTCGGGTTTCTATTTCGCA
GGTATCCCCGCATGGGCAGTCTCCAGTGCGTTGGCCATCGTTCGTGACAATCCTCTGAAG
CGCGTATGGACTGCTACGAGGGATTACTTTGTGGGCATTGCGGGGAATGGTAGCCTTTCG
CTGGCCGTCCGTGCTGTCTCTTTACTCGCATACTTCGCTACTAGGAGCTCGCTTCTAGTT
TTGTCCGTCGAGGCTTACATGTATTCCATCCTGCAAACGCTTTCTATCATTCCCTCCAGA
AGCATTCCGAGTATTCGACTATTGATCCCCTTTGGGCAGGAATCCCTAATCAAATTACCG
GATCTCCCAACGGACTTATCTGTCCCTTCCATAGCGGGGTTCTTCATGCGCCTGCTAATT
TCGCCAGGGGTCTTGACTTTCCTCTATGCCTTTTATCTGCGCCCAGAGCTAGAAGAACGA
ATTTATCGCCTGGTCCGACGTCAGTTGCCAAAACCAGTATTTGCCGACGAGTTGTCGATC
AGAGTTGCTTTCGAGGAGAATCTGGTTGAATGGGTGGTGCCAACTTTGGGACGACGTGCT
GATGAAGAGGCTCGCCGTTCAAAACTTACACTACTTCAAGATATCCAATGTGAGCTTGTT
GCTTTCCGTAAATGGGTGTTTTCATTTCTTGGTCTGTTCTCTAGCAATGGGTCTAGCCAG
CAAGCCATTGAAGCATCCAACCAAGAAAGGGTTGAAAATCTCCGGAATTCAATAGAAAAT
CTTCGCCATGAACTCGAAGAAGTACAACTTCGAAATGGCCTCACAGAAGATGGACTCACC
GTCCCTTTTACTCGTCCTCCAGGGCCTGTCCCGCGCCGGAATACCATTGATCTTGGGCAA
GCAGGGCTTACGCCTCTTCCTGAAGGACAGGGCTCGGATGATGACGAGCTGCGTTTTGGT
GTCACGCAAGTGTTGACGAATGAAAATCGCATGTCTCAATCCCCTGGAGAAATGAGCAAC
GACTTTTTTTCTGAAATGGCAACTATTGGAAGAACTAGTGCGCCGTCGCACTCGACCGTC
TCGAACAGTCAAAGTCTCCCTGGTAATCCACAGCAAACAGAAGTCACTTCCAGAGCTCGA
CAGGATTCTCGTTCGAACACACTATTCTCCCGCCCATCTTCCCCAGAAACATCTCCCCCC
ACCTCTCCTCGTGTAAGGGCTTCTTTAATTCACCAGAGTGCCGACATTATCACCATGCAA
CTAGAATTGCTCGGTAATCGAACTCGAAATGCACGCAACCCTACTTCGGTCTCAAGTTCA
CATATTCCGAGACTTGGGGCTAGCAATACCGGCTTGCGCCGCTCGTCTACTGTTGACCGT
CGGTCGATCGCCGACTTCCTGGAGGCACTTATTCTCAGTCAAGCCCAGCAGCAAGCGGCA
CAACCGCCAACTTCGGGTGCCCAAGACGTCATTCCTAACTTAGGAACTGGACTGGGGTTC
GCAACAGGGCAAGCCACGTCGCCTGTTGAGAATGTACCTCAAAACACTGTAGTAGATGAT
CAGAGCATGACTCAACGACATGTTGATCATACGGCAGATGAAATTTCACGTTCAGCTGTT
CCAAATATTCTCCCCGATGGCGTCGAAGAACCAAATGAGCTAGATTCCAATCTCTTGCCA
ACTCCGGCAGCTATTGCGGCCACACAAGATCTCTCGTCCGAAATGATAGACCAACAGGAA
GGAGCTACTACACAGATTCCAGCAGCCTCCGTGTATCCGTCATCCAATGCACATCGAGTG
ACTCTTCTTTCCGCTCACCCTGTGGATTCACTTGCATCGCATCTCGCCGCAATTCTGAGC
AATATCATTCTTGCCCCGCTCGAATCTTTATGCCATCGCTCGCTGGCGCACTCCTACCTT
GCCGGGCACTCATCTTCAACGGCCCAATTATCGGATCTCTATCCCATGGATTTATGGCTG
GGCGGGGTCTCTTGGGTTGATATTGGGGGTTATACCGGCAGACTCATACTCATGAGAGGC
ATGCAAGCCGCCTTAAGAGCCGGAGTATGGGGATTCCTGGTTGGATCAACAATGAGAATC
GGTAGGAAATTTTGCGGCTGGGGTACCTTGTGA
>g356.t1 g356   scaffold_1:939679-940858(-)
ATGAATCTAGGCGGAAGAGTGAACCCCTCCATACTCTTCGCTTTCCTTTTGCTGGCAGTT
CTTGTTGGCCAGTCGTCCGCCTCGTTGGGTGACCATCTCCCCGACTTTAGAGAATGTGTC
CAGGTTTGTAAAACCGAGAACTGTCAGGATGGCAATTCGGCTATACCTTTCTTCCACCGT
TTGTTATTATGGACTTGCCCGGCCGAGTGCGACTATACCTGCCAGCATGTCATCACCGAT
AAACGAGTCTCTCGTGACCCCCCAATGCTGAGTCCCATCGTTCAATTCCATGGAAAATGG
CCCTTCCGAAGAATGCTTGGGATGCAGGAACCTTTCTCGGTGCTCTTCTCCTTCCTGAAC
TTCGCGGCGCATTGGCATGGCATGTCTCGAATCCAAGAATCGATCCCGGCGTGGCACTCC
CTTCGGAAATACTACATGGCGTTTGGATATTTTGGACTGGCTAGTTGGACATTCAGTATG
ATCTTCCATACGCGGGACTTCCCAATTACCGAGAAGTTCGACTACTGGGGTGCTGGCGCC
AGCGTCTTATACGGTCTGTATCTGGCCGTTGTTCGAATCTTGCGCCTGGATTTGGAGAGC
CCGCCGCATCGTCCGACTCTACGTCGCCTGTGGACGTCCATATGCATTCTCCTCTACTCG
ATCCATGTGTGTTATCTCACTTTTTGGTCCTGGGATTACACATACAACATGGCCGCCAAT
GTTGCGGTTGGCATAATCCAGAATCTCATGTGGACGGGGTTCAGTATCGTTCGATACAAG
AAGTACCTCAAGTCTTGGACGGCTTGGCCGGGTATGATTGTCGCGTGGATCATCCTGGCC
ATGAGTTTGGAACTACTTGACTTCCCTCCTTGGCATGGATTGATTGATGCCCACAGCCTT
TGGCACCTGGGTACTGTAGTCCCCACCGCCTGGTGGTACTCGTTCCTCATTAAAGATACG
CAGGATGATATCGCCAGCCACCGACTGAAGGCTTAG
>g588.t1 g588   scaffold_1:1584589-1586174(+)
ATGTGGATTCTCGAGCAACTTGCGCGTCTTCTCGACCGTCCACTCTTCCCATGGAAGAAC
GTCCTCGTGGGGTTCTCCGTGGGCCAGTTCGTCCTAGAGGGCCTTCTGACACTTCGCCAA
TATAAGGTGCTTCAGCGCACTAAGGCACCCAAGGTTCTTGAGGGAGAGGTTACTCAAAAG
GTCTACGACCAGAGCCAGGCTTATGGTCGCGCAAAGGCCAAGTTTAGCATTATCTCTGGT
CTCTATGGTCAAATCCAAAATCTGGCATTCATCTACGGCGATGTTCTTCCCAAGCTCTGG
AGCGTTAGCGGTTTACTGCTGGCGCAATATCTGCCCGGTCGGTTCCAAGGTGAAATCTCG
CAAACTCTCGTCTTTATATTCGGTTTCAATATCCTCAGCACTATCCTCTCGCTCCCGGTC
GCGTACTACCAGACCTTTGTGCTCGAGGAGAAGTTCGGTTTCAACAAGCAGACAATCAAG
CTCTGGGTGACGGATATGCTCAAGGGACAGATGCTAGGTGTGGTCCTTGGAGCTCCCATC
ATCAGTGCTATTCTCAAGATCGTCCAGGCGACTGGAAACTCGTTCTTCTACTATCTGTGG
CTCTTTGGTGTCTTCCTTCAAGTGTTTGCGATCACCATTTACCCCATTGTCATCCTACCT
CTGTTCAATAAGTTGTCCCCTCTGCAGCCCGGTGAGATCAAGACTGGTGTTGAGAAGCTT
GCGGAAAAGTTGAAGTTCCCACTGTCAGAGCTGCACGTCATTGACGGTAGCAAGCGCAGT
GCTCACTCCAATGCTTATTTCTACGGTCTCCCTTGGAAGAAGCACATCGTTATCTATGAT
ACCCTCCTCGAGAAAAGCGAACCACAAGAGGTTGTCGCAGTACTTGGCCATGAGCTCGGT
CACTGGAGTCTCAGCCACACGACCAAGCTTTTTGGAATTGCTCAATTCCACATGTTCTAC
ATCTTTGCCCTCTTCTCGGTCTTTGTCAACAACAAGTCGCTTTACCAGTCCTTTGGCTTC
ATCAAGGAGCAGCCCATTATGATCGGATTCCTTCTGTTTTCAGATGCTCTTGCCCCCATG
GATGCCATCGTCAAGCTGCTGATGAACATTCTGAGCCGAAAGTTCGAGTTCGAAGCCGAT
GCATTTGCTCAAGGTCTTGGATTTTCGGATGAGCTTGCTGCCTCTCTCCTTAAGCTGCAA
ATCCAGAATCTGAGCACCATGGATGCTGACTGGATGTATGCCAGCTACCATTACTCCCAC
CCAATCCTGACTGAGCGCCTCGCTGCTCTGGGCTGGCAGGGTGGAAAGGTCACTAGCTCT
AAGGCTGAGGACAGTGACAAGCCGGTCAAAGCTACTGACCGTGAGCTGTAA
>g1204.t1 g1204   scaffold_1:3234148-3234814(+)
ATGCCACTTTCCCGTTCTTCTGATCCTCTAGTCTGGATAGACTGTGAGATGACCGGCCTT
GATGCGGAGACTGACCAAATTCTGCAAATCTGCTGTTTCATCACTGATTCACAGCTGCAG
CTGCTGGAGCCGAATGGATTTGAAGCTGTCGTACACCATCCAGATTCCACTCTCGACACG
ATGTCGCCGTGGTGCATCGACACTCATGGCCGCACAGGCCTCACCGCTGCTGTACGGGCA
TCGACCACCAGTGCCAGCGTCGCTGCCGACTCGCTACTAGCCTACATTCAGCGTCATGTC
CCCACTCCACGCACTGCTTTGCTTGCTGGTAACAGTGTCCATGCTGACAAGGCCTTCCTC
GTTCGAGAGCCCTATGCAAAGATCATGGAGCATTTACATTATCGCATCCTCGATGTGAGC
ACCATTAAGGAGGCTGCTAGACGTTGGGGCAGTGAGGAATTACTGAGACAGGTCCCACCC
AAGCGCGAGATACACCTGGCCCGTGATGACATTCTTGAGAGTATCGCAGAGATGAAATTT
TATCAGGAAAACCTCTTTGCATAA
>g1123.t1 g1123   scaffold_1:3040548-3041371(-)
ATGCATTTTCCAGCTTGTTTCCTGGCTGTGCTGCCATCATTAGTTGCAGCATTGCCCAGT
GACGGCCAAAATCTCGTCAAACGTGACAATACTCTTATTCCGAATTCATGCTTTGATTCA
ACCTCGTCGCTCACTCAATACTTCAACTACAATTACCCTTGGGGTGATACTCATAATGGG
GCAGCCATTATGAAAGAGTCTAACTCGATTATTGCCGAAGCCGGTACTCTCACACTGAAC
GCTACCTACACGGGGGCATCGGACTATGCATATGACTCCGGTACCGTGTACGCGAAGCAA
CAATTTACTGTCGAAGCTGGTGGCGGATTGGATTTCTCAGCCCAATTCATCGCACCAGTC
GGAACTGGTACCTGGCCGGCCTTTTGGCTAAACGGTGTCAATTCATGGCCCCCAGAGATT
GATATCGCCGAATGGAAAGGCTCTGGTGATATCAGTTTTAATACTTTCAATTCATCAAGC
GACGTCCAAGCCAAAGATGTGGAGTACTCAAACCCAACAGAATACCACACAGTGCTTGCA
GAATTACGCGATGAAGATGGAAGCAATGTCAGCGTCAATTTTTATCTGGATGACAATCTT
ATAACTACCCAATATGCCTCTAGTCTAGTGGGTCAGCCGCTCAATCTCATTATTGATTTG
CAGATGGAGGGTAGCAGCGGAAGCCCAGGCCCAGAAGGCACAACACTTTTTCAAATCAAG
AATCTTGAGGTCATAGATAAGAATCCTTGA
>g1154.t1 g1154   scaffold_1:3117328-3118591(-)
ATGGAAGGCCTCTTCTTCAATGTGAATGGCGGATACGTCGAGGGCATAGTCCGAGGGTAT
CGGAACAGCCTTCTGACCGGCCAGAACTACTCCAACTTGACACAATGCGAATCCATTGAT
GATGTTAAACTCCAACTGGGCCCTTCTTACGGCGACTTCCTCGCCGCCCTCCCACCGAAC
CCCTCCACCTCAGCGCTTGCCGGCAAGATGACCGACAAGCTAGTCTCTGAATTCCGCTAT
CTCATCGCGCAGTCGACTGGTTCAACTGCCAAATTCTTGGAATACCTGACTTACGGGTAT
ATGATTGATAATATTGCTCTGCTAATCACTGGAACCTTGCACGAGCGAGACACCCGAGAA
CTCCTGGAGCGATGTCACCCGTTGGGTTGGTTTGAGACCTTACCCGTCCTATGTGTCGCA
ACCAACATTGAGGAACTATACAACTCAGTACTGATCGAGACTCCACTCGCTCCATATTTC
AAAGACAGTTTGAGCCACCAAGACCTGGACGAGCTTAACATTGAGATTGTCCGTAATACT
CTGTACAAGAACTACCTGGAGGACTTCTTCAACTTTATCAACACCCACCCCGACTTTGCT
GGTAGCCCAACTCAGGATGTCATGTCCGAAATCCTTCAATTCGAGGCCGATCGCCGATCT
ATCAACATCACCCTCAATTCATTCGGTACTGAGCTTTCCAAGCAAGAGCGGAGGAAACTG
TACCCCGAATTTGGCAAATTGTATCCGGAAGGAAGTCTGATGCTTTCTCGTGCTGAGGAT
GTTGAGGGTGTCGCCCTGGCAGTTAGCGCCGTGGCGGATTACAAGGCGTTCTTTGATGCT
GTTGGCCTTAGTCAAGGTGGTAGTGGTATGGGTGGCATGGGTGGCGGCCCCGCCGATGGA
AAGAGTCTGGAAGATCTCTTTTATCAAAAGGAAATGGATATGTCGAAGTTGGTATTCACC
CGCCAATTCACTCCGGCGGTGGTATACGGGTGGATGAAGCTGAAGGAACAGGAAATCCGA
AATGTTACCTGGATCTCGGAGTGCATCGCTCAGAATCAGAAGGAGAGAATCGGCAACTTC
ATCTCCGTCTTTTAA
>g1199.t1 g1199   scaffold_1:3218554-3220771(-)
ATGGCAAGCTCAACAGGAAATCCAATGAATAAAAATAGTGGACCGGCATCGAAGCCTTCT
GCTGCGGCGGAAGTTGCAGCCACCACGCCGCAAGCTCGCAATACCCTCGAGGAGTATGAG
CGGCTATTTGGTGTAGACGAGGAGGCATACGAGCAGCCAACCACAACCCGTAAAGAGCTA
TGGGCATACTATCTCTATTACAATGGTGATAATGGTGTTGGTCCCGGCTCCTACAGTCAG
GCTCTCTTTCAATGGGCTCTTAATGGCGCTGGACATCAGCCCGATACCAATCCACCAAAA
CCATGCACTGATTCATCTGCCTGCGTCGTACCCTGGGCTGGAGGTACACGATCAATCTCC
TCGGTTGTCCTCATCGCGAATGGGCTTTGCTTTGCCTTTATGACGGTAATATTCGTTTGG
CTTGGTAGCGCGGCCGATTACGGCTCCTTTGGCCGATGGCTACTTTTGGGTCTCACTGTA
GTTTGCTGGGCATTGCAATATGGCATGCTTGCTATCCGAAACCCAAACCAATGGCCATCT
GCCATGGGGATGTATATCGTTGCTTATGTAGCATACGGGTCAACTCTCGTGTTCTATGCA
GCAGTATTTCCTCGCCTCGCACGCTATACTCCGCATGTGCGCAAGGCTAGAGAGGAAGAT
CTTCGAGAAGGCAAAATTAGCCAGCAAGAGTATGACCAGATTGAGTCACTTGAAAGAAAC
CACATTAGTAATATATCAACTGCGCACAGTAATATTGGCTATCTCTTGACCCTTGCACTC
AATCTCAGTGTATTGCTGCCCATGCAGAACAACCAATACGCAAACAACCTCGCATTATGT
TTGACTAATTCCTACTGGGTCGTTTTGGGCATCTGGTGGTTCATTTTCCAACAGAAGAGA
CCCGGTCCCAAAATCCCCAAGGGTTCGAGCTATACAACTATTGGCTTCAAGCAAATCTGG
CTCGCAATCAAAGAAATCAGGTCGCTTCCGCAAACCTTTTTATACTTTCTAGCCTATTTC
TTGCTAGCAGATGGGCTGAACACGACAGGAACTCTTGTCCAGATTATACAGAACGACTAC
GTCTCGTTTTCTTTCTTGCAAATAACTTACTTGGGAATCACGCAGGCGGCATGTTCTATT
GCATCGACTTTCGGGTTTTGGTACATCCAACGATACTTCAAATTTAAGACCAAGACTATG
TTTCTTGTCACCAACTTCTTCAGTGTGCTTATTCCATTTTGGGGTATGCTTGGACTCTGG
ACAACCAAAGTTGGGTACCATCACACATGGGAATTTTACTTCTACAATGTCATTTTCGGA
CTCTTCCAGGCTCCATACTACGCGTATGCACAAACGATGATCAGTGAGCTTATGCCTCGA
GGTTTCGATAATATGTTCTTCGCCCTCTTTGGAATCACCAATCGAGCTTCTTCAATCATT
GGACCGAACGTCATTCAAGCCATCATAAATGATACGCGTAACAACTGGATGGGATTTCCT
TTCTTGTTTGCGATTTGTACTGCAGCGATGATTGCTATTGGATTCGTAGACATTGAGAAG
GGACGCGAAGATGCCAGACGCTTCACTGAACGAACAAAGGTCAGCCGAGTTGTTGCGGAG
ACGGGGTTGAGTGCCGAAGCCATTGTGAAGGGCAAAGTCGCTGAAGAGCCTCAAGAAGAT
ATAACAGCACAAATTGAGGGATCTTCCGGTCGTGCGACTAGTGTACGTGCAGCGGAAAAC
GAATCTTAG
>g251.t1 g251   scaffold_1:657172-658436(-)
ATGCCGATGTCAATGAAGTCGAGAGCTCTTGGGGCCATATGGGGAACTTGTGTTGGCGAT
GCATTGGGTGGACCTGTTCAGTTTAATGACCCGGGGACATTTAAGTTGATCAAGGATCTT
GAACATGTGTATCCATTTGATGAGCCGTCTGGGAGTTATTCAGACGACGGGGCAATGACT
CTCGCTCTAACCCAGTCATTAATAGACTCCAAGGGTGAATATAATCACAGACTATCCATC
AAGTACTACCTCGACTGGATGCATCATGGAAGATTCAGTACGAAGGATTATTCATGGGAT
ATGGGTATCTCAACGCGCCAAGCCTTAGAAATCTGGAGAAATAGCTCCGGGGATGGAACT
GATGCGCAACATAAGGTTGATTCCCAACTAGCTCGTGACGAAAAGTCTGGGAATGGTAGT
TTAATGCGCATTGCTCCGATCGGGGTCATTTTGTGGAAAGATCCGGAGGTTGCGAGGAAG
GTTGCTAGAGCTCAGAGTAAGGTTACGCATCCTGCTTTGGCTTGTTTGGAGGCTTGTGAT
GCTTTTACGGAATTGATTTGTCGGGCTATGAGTCGACAATCGAAAGAGCAAATGTGGGAG
GCTTTTGCCGCTTTCAAATTCCAAAGTCATGCGCTGCGAGAGCGAATGGCTCGGTATAAG
ACTATTGGTGACTGGAAAGCGAAAGAGAGCGGACAGATCAAGAGTAGCGGGTGGGTCGTC
GACACTTTGGAGTGTGCTCTTTGGGGATTTTTCAAGTATGACGATTGGAAAGAAGGAGCT
CTTGCTGTTGTCAATCTCGGCGGGGATTCAGATACTGCAGGAGCTATTTATGGTGCTTTG
GCTGGGGTGTTTTATGGCGTTGATGCGATCCCGCAGCGGTGGGTTGATGGAATGCAGAAT
TACGAGGAGATCTTTGAGATTGCGAGGGAATTTAGTGATATGGTTGTAGCAGATGCTGCG
AGATATGTCATTCGCTAG
>g169.t1 g169   scaffold_1:445686-445971(-)
ATGAACGAGGACCTGAAAGTCCAAAATCGCAACCGTCAAAAGCGACGATCTAGATCCCCG
CTCATACCAAGTTCTGAATCGTCACCCACTGATAGTCTAGCATTTCTGAACATCCCGCGA
TGTGGCGTTGATATGATATATCAATGGCAATTGATGAACTGTGCTTCCTCGCATTTCTTC
CTGAATTCCGCATTCATCACAAACGAATTTCGGTGCGCAGGTTGA
>g658.t1 g658   scaffold_1:1757961-1761603(-)
ATGGAATCTCAGGACGGCATCACGGTCCGCCCTATGAGGTTGAAAGTTCTCTACACATTT
GACAACGATAATAAGACCAACTGTCTCGCTCGGTGGCCTCACGTGCTCGATATCCAGACT
GCGTATTTGGACGAAAAAACCCAGATCGGAGTTATCGAGTTAAAAACATGTATTCAAGCA
ATTGTATCAGCCAGTCCGGAGTTGGTCGCACAATTGGGAAAAGACTACACGGTCTACGCT
TATGATTATTCGGAGTACGAAACGCCCCTGGTTGGACAGGGTATGCTATCATGGGTTCTA
GCATCTGCCTCGCCGACCCCAGAAGCTCCGGCCCACCAGTCGAAGACGATGGTGACGGGC
CGTGTGTGCAAGAGCCCCCTCAGCCTTTTAACGAAAGGATCAGCCCAGGAGACCCTGGAG
GTCAAGCTGCGACTGGTCCCTGTTCCCACCGTCATGCAAAGTGAATACCTTGATAGCATG
CAAAAATACCGCGAACTGAGCAACGTTATCCCTCACGACTTTGATGCGCAGTCTTGGACG
AGCTTTATGCGTCAAAATCCGGGTCTCCTGGAGCGTTCTCGAAGTCAACAACTCGAATCT
GCGTCCTCGCCAATGAACCACTCCGGCATTGAGCGATTTCACCAAATATTAAGCGAAGGA
GCCACACCACGCGAGTTCTCGAACTATCCTGGAAATGAGTCGGTTCGTTCTGTGTCACCG
ACACATTCATATGGTGCCCCGAGTCGGGTATCCACACCTGGAGGAATGCGAGCTTCAGCA
CAGCAACAGCAGTCTGAATCAAAGGGCTTCACGTCCAATGACATGATCCGTCCATCATCA
AGTGCTTCTATGCGTGACAGTGAATTCCAAGGGTCAGGCTACAGCCAACGAAGAGGGTCC
ATCGTGTCCGGCTATGGGAGTGGAGGAGAAGAACCAACTGACCCTCAGCCTCGGAAGAGG
GCCAAGGTCTACCAAGCAAGCTGGCCTGGTAAATCCGATATGAACATCGAGAGACAGCCT
AGCTCCCTTCGAGTGCAAGCCAGTACGGCTGCTTCCGTTCGAATTCACCGCCCAACTCCA
GTGAACCCTCTTCTGGCCGTTGAACCTTCCCACGAGGAGCCAGTTCGCCCCCCTACTCCC
ATTTCTCGGCCTGGTGACCTTGCCCGCCGGGCAAGACCCTCTTCCAGCTTGTTGCGCGAA
CTCACTGCTCCAAGCTCCTCTTCTTATCAGACACCATACCAAAATAGCGATGACATTTTG
GCTACTGATCAAACTTCACCTGATGGCTACCAAGGCCTATTTGAGCCGTCATTTAGCATG
CCCTCTTCACCTCCGGTTGTCGAGTGTCGCTTTCCGTCGAAATCAAGTCCCAATCTGCCT
CCAATCTCCCTGGATACTGACTCAGGCTTCATGAGTGGCGGTCTAGATGACATGATGGAC
GATGCAGCCACCACGCCTGTCGAGGATGGTCGAAGGGCTGAGTTGAATTCCGGGGACCAA
ACACGGTCTCGCTCAGTTCGGTCTACTGTACAAGCTGGCTCTCCCGCCAGCACCACTGAC
ATTATGCCGCAGAGCGGCAGTGATCCCTCATCCCAGAATGTGGCGAAATTCAATTCTCGT
CAACCCCTCCAACGCACCCAGTCGTGCGCCTCTTCGAGGCCCAGCTCACAAGCCGGCATC
GGTACTCAATATACCCCGAAGCAACTCGCGCCAGCGCCCATGTCCCAAAGTGAGATCGAG
AAAATGCTAGCCAATGTCCCGGCCAGCGACCCCATCGGCCCTTCTCATCCTCCTCTTGTC
CATGCTCAAACATGGGCTGGGCCCATGAGTGACTGTTATGCTCAAGCCGCTGGGGCATCA
GCTACATCTCGGCCTTCCCGGAGCGTGAGAAAGCGCAAAGGTGATACCTCGAAGCAAGCT
AAGAGAATTCAATCACGTCTGGAAGCCGCAATCAGAGATGGCCAAATACCTCCTTACTGC
GAAAACTGTGGCTCCATCGAAACACCAACGTGGCGACGAGCGTGGTCGAGGGATTTAGAT
GGCGATGAGAGCGTTGCTCAAGGCATGATGGCTAACGATAATCATCTGCTTTGGGAGCCT
TTGGATAGAGACGCCAATGATCGACTAACAAAATTCAAACTCTACAAGAAGAGTGTTCTT
GAGGAAGATGTCGAATGGGTCCAAGTTCTGCTATGCAACCCATGTGGCCTCTGGCTTTTC
AAGGCCAAAACCATGCGCCCGGAGGACAAGTGGAACAAGCAGCCCGCTCAAAAGGTTGGA
GAAAAAAGAAAGCGTTCCTCTCGAAAACGCAATCAAAATGGTGGCCCTCTAACTTCTAAG
TCCTCATCTCGCGCCCGCAGCAAGGGTTCAACGGCTGAAGCTGCTGTCTCATCCCCAGCC
CCGACAGAGGCTTCATCTGTGCAGCCAGATGAAGGCGAGGGCAGCACTCCGCAGGTGGAA
AATACACATGGTGAAGCTCCAACGGAGACTGAGGATTGCGAAGAATCTGCCAGCAAGCGT
CGTCGGGCGAACAGTGCCGAGCCACCGCGATCCACGGACTCCGTTAAGGATCGCTGGGAA
GGGGAAAATGCAGTCGAGGCTCTCAAGCTTGCGATCCAGTCTAGCCCGGCAAGAAACATG
GAATCACGGAAAATGGCCTCGACAGATGATAACAAGCTTACCCCTAAGCCCGTCCGGCGG
GCTTTGTTCCAAGGCGGCCAGCAAGATGGTCCTTTGAAAGAGCTAGATGCATCTTCCATC
AACAGCTGCTCTCCTCGACGCAGCCCCCGTATCGCCTCAACTTCCCGGGATGACAAGCGC
CATCAGGCAAAGGAAAACCAGGGCAATATTGATGAACTTTTCGAAAGTTCCACTATGGAC
TTTGACCTGCCAGTCAGCCCCACTCCTCGCCGACGCAATCCCCGTGTCAATGCCATCCAC
GAGAGGCGTCATTCTTTGCCCTCAAACTCTCCAACGGCTAACAGGAAAAGAGAGGTCGGA
GTAGCCGGCGCCGCCGCTCGTCTCACTGCAGAGCGCCTGCAGCGTGTCCAAGAGAGCCAG
GCTAGCCCTCGGTCTTGTCCTCGCCAAGATCGTTCCCCCAACAAGAAGGCTTCCATGGAA
TCGTCAGGCGGAGATCTCCATCCACAGGCCTTTAGCTCCCTTGATGGTATGATGCTCGAC
ATTTTCGATGATGCCAATAATTCTGGTCTTAACCTCGACGAAGTGAAATTTTCGGGCGAT
GATTGGGCAGACTGGCTCCCTTCAGACTATGTTTCCCCCGCGGGATCTGAGGAGGGACCA
GCCCCTTCAGAAGACTTGATCAATGCTATTCTCTCCGACCCTAGTGCCATGAAGGAGAAC
ATGCACCCCTCAGAATTTAATCTCTTCAACTTTGACAATGCCGATCTCCCCGACTCAGGC
TTCTTCAGCTCCGATGCTCTTCATGGCGATGGTCTGGAAATCGCATCCAAGACCCAGTCT
GCCCAGCAGCAACCCAGTGGTCAGGCAACCACACCTAATGCCTAA
>g965.t1 g965   scaffold_1:2588805-2589237(+)
ATGGTGCTACGGAATTCTCTCAAATTGATGACGATTAACCGAGCCTTGCTCTCCGGTCCC
AATGGCATGACACTCACCCGAAGCTTCTATTCTTTCTCCCCCAACGCCAGTTCCGAAGGT
TCTGCTCGAAGCAACCCCAAAGACAAATCTGAACCGAAGTCAACCGAATCCTCTTCGAAA
CCTGCCGGCAAGCCCTCGCGCGCCAACAAAGTCAAGTCTGTTGCCCAAGCTGATGCTGAG
CTTCGCGAAAGAATGGAGAACATGTCAGGCGAGGGAGGCGCCGCCGGGATAGAGTATGAG
GACGGGAAACCAAACGCCATGAAGCGTGGCGTGCGAAACAACATGTTCCGATTGATTTGA
>g785.t1 g785   scaffold_1:2126026-2127372(+)
ATGGATCCTGCAGTCAACCAACGGGACTCAAATTCAAACAATGATGCAGGAAGTTCAAAA
CAAAATCACGACTATCCAAAACGTCCTCGTTTCTCCGCGCATAAAACAAATGCTTTGCAA
ACAGGGATCAAAGAATTCTTGAACACCCCGCAAGCACAAAAACTTCTCGCTGAACTCGGA
ATTTCCTTTGAGGATATAACTGTGTCTCTTCCAAAACGTTTCACAATTTATGAACCTCTT
GTTTTACTTCCCGCAAATGCATTTAATGCACCCCCGCTATGGGGGAAATTCTGTGCCGAG
CTGTCGTTCGAGCAGAAAGATCTATTATATGCAGAAATAGCGAAAGCTTTTGGACGATTA
AATGCAACGCACGTGGCAGTCAATGCACCTATTGCGCTTACCACTCAGGGCCAAGAGAAT
CGGATGCGAAGTCCTGCTGGCCTGATCCCTCTGCACGGTGAATTTGGGAGGTCTGCTGCA
GTCTCGGGGGACGAACACGAACAGCCCAATAAACTAGACCTGGAGAATGCATTCTGGGTG
CAGACCGTACAGAACCATGGCATACAGCAAATCTGGGCACCACTATATACCATGTTTTCC
CGAGGAAATATCACGGAGAAAGCCCGAATTCTTGGACAAGGGCCTTCCCAAGGCACATTT
CCGGGGCTGGATGAACAATCATTACAAGGCCAAAAAATCAAGGACATCAGTGTCGTTGAT
ATGTATGCCGGTATTGGCTACTTCGTGTTTTCGTACCTCAAGCGGGGTGTCAAACGTGTC
TGGGGCTGGGAACTGAATGGTTGGTCCGTGGAAGGATTGCGTCGAGGATGCGAAGCTAAT
CGATGGGGATGTCGAGTAATCCGCGTTTTGGAGAACGGAGAGATCGATACAACAATTGAA
GAACTTGTGGACAGTCTTAAAGCGACCGACCGTGTTGTCATATTTCATGGGGATAACAGG
TTCGCGGCTGATCTCCTTGCACAAATCCAGCACGCTATGGAGCAGAGAAATACATGGAGC
CCTGTTCGTCATGTTAACCTGGGCCTCTTGCCTTCTTCAAAGCCATCCTGGGAGAACGCA
TGCAAGGTTCTCGATCACCAAAAAGATGGTTGGCTACATGTTCATGAAAATGTGGATATG
CGAGAAATCGAGGATATGAAAGAACAATTAAAGGTTGAACTAGCAAGACTTCGAAAGACG
GTTTATTGCCAAAATGGGATCCCAGAAGACCCTGTGATCGACTGCTGTCATGTCGAACAT
GTCAAGACATATGCTCCAGGTGTTATGCACTGTGTTTTTGACATCCAATTTTCACGGTGT
GAAATTTCCAATAAATTGGGTGAATGA
>g602.t1 g602   scaffold_1:1621326-1622144(+)
ATGGACTCCTCAGTGTCCACTCCTACTACTCTCCCCAAGGATTCCTCCTTCGCCTCCGCC
GCCTCCCCATACTTCACCTCCCTCTTCCGGAAACGTCAACAAAAGAAGATGAGCATCACT
CAAACATACTACCTCGCTCACACCGCTCGTAAGAAGCTCACTCGTGAAGCTTCGCGAGCG
GATCACGACCTTCGTCTTTTGGTTGGTCACGCCAACCTTCTCGATAGCTTGATGCTTGAC
CTTGCCGATGCCGAAAGGGAACAAGAGCGTTGGTTCAACCAGACTGTTCGTGGCGCCACC
AAGGAGGAACCTCGTCACATTCAATGGGCCTCGACCGTTGTTGAAGAGCCTGAGGAGGAC
TGGGATCCGGAGGACGCCTCCGACCTCGACTCAGAAGTTAGTGACAGCGATAGCGAAGAT
GACTCCGATTTCGATGAGAATGACTTCGTCATCAACACCCCCGTTCGCCGTCGGGCTCCT
TCGCCTCCGGCCCCCATCTCCATTCCCGAGCTTGAAGAGGACGACGACGAAACCGATTCC
GACTTTGAATACGATGACGAGGAGGACCTTGAGGATCTTAGTCTGACACGATCACCATCA
CGCCAGTCGCCGCCTGAGCTACTTGCCGACGTGGACGATTCCTCCGAGGACGAGGCTACC
CCTCCCTCTCCGCCACAACCCACTCTCGAAGTCTTCGATGAGAAGGAGGCCACTGCCATG
GCCATTCCCCTCACCTCCGCCGACCAGGATCAGCCCCATCTGTTTGAGCCAGGGTACTAC
GTTTCACAAGAACGAAGCACAATCATCGAGGCGTACTGA
>g1165.t1 g1165   scaffold_1:3139415-3140437(+)
ATGGCGCAAGCATCTCCAACCCAATTGTTCAATACATCTTGGACTCTGCACCGTCTTTCC
CCTCTTCATCACGGGAAGGACTGCGAGACCCTCCTCAATAACCCAGCCGCACTGAAAGTC
TATGAAACGCGATTACGCGACCAACTGACGGGCGAATTCTTTGCTGGACTTCATTCCAGT
GCTACAACGGCCGAGAGTGATGTGCTATCCAAAACAGGGGCGCTTAAACATTGCCGTTGG
CAACCTATTTCTACAACGTCCTTGTCTGATGGGCGCCCCAATTTTCCAGGAATTCTAGTC
ACACTGGAATACGAGAACATTGCATACAAGGCTGCCTTGCTGGCGAACCCAGAATATGCC
CCCGATTCGGACGAGGATAGAGAGGGAACGACCTCTCTTCCATTATTGTTGACAAGGTTT
CCAAGTGCTTTGCGGCAGACCTTTCTCTCCTTTTTATCGGCCAATTTCGATACCTACTGC
TCAACGCTTCATTTATCATCAAGCTTCTTGTGCTCTAGCATGGAATCCTTTATTGACAGT
GTACGAGGGGCCGGTTCGCGAGCTACTGCGAACCATATCGTGGAAGAAGAGATCAAGGAA
CTCCAACTCACACTCGCATTTTCACCATCCGTGGCTCCAGCATTGCGTTCGTTGAATGTC
AATATTTCTCGAACTTCACTCCACCAGTTCTTGAGCAATAGCCCAGAAAATCCGAGAGCG
CGCAGTCTCAAACAAAAGCCCCGCAGTCCTTTTATCCCAAATCTCTCGTCTTATCTGGAA
ACCCATCTCGCAATGAAGCTAGACCTGGAAGGCTCAGCTAATACTCAAGCTGCCGAACGA
CATGTTAGACTTACCAAAGTTTCATGCGCTGCCTTTGTTCTGGGAATTGATGGGCGTATG
AAATTGAATCTCGCTGACCAACCAGAGGAGGACGAAGAAATCTTACCTTCTCAAGGAGCG
ATTGAGGCCTTGCTTCTGGCAACGATCCACAAAGCGATGCTCGGAAACCAAGCAGCGACT
TGA
>g269.t1 g269   scaffold_1:704904-705125(-)
ATGACGTTATACCACGTTATGCAGTGCACAAACAACCAAATTGTATCACCGCAGGATTCC
AACGTTTCAAGTTCAGATCGTGACCGGGATATCGCATTAAAGCCTTATTCCATCCAGACC
GTCTCCCAGAAGGTGATGGGTCGTGATTTTGTTATGAAGACTTTGCGGAGCATGTTGACT
GTGAAGGTGTCGGATCCTCGTGAGCCTCTGCATGACCTGTAG
>g1214.t1 g1214   scaffold_1:3258326-3260053(+)
ATGGCCTCAGGCACTATTAAACTAGGGGATTACCTCTTCACTCGTCTGCTTCAGCTGGGA
GTCACCGACGTCTTTGGAGTCCCTGGTGACTACAACCTACGCCTATTGGATTATGTCGTC
CCCGCCGGCTTGCATTGGGTCGGAAATTGCAATGAACTCAATGCCGCCTATGCTGCTGAT
GGTTATGCTCGAATTAAGGGTCTGTCTGCTATCATCACGACATTTGGAGTTGGTGAACTG
TCCGCTGCCAACGGGATAGCTGGAGCTCATGCGGAGAGATCGCCCGTCGTCCACATTGTT
GGCACACCACCCCGACCACTCCAAAGCACGCGGGCCTTGATGCATCATACCTTTGCCGAT
GGTGAATATCGTCGCTTTTCTGCAATGGCCATTCACATCACCGCGGCTCAGACCAATTTG
GTGGATACAACGACAGCTCCGGATAAGATCGATTGGATTCTCCAACAAGCACTACTTCAT
CAACGACCTGTATATCTGGAAATTCCGGACGACATGCCGGATCTTCTCGTTTCTTCGGCC
AATCTCAAATTAACACCAATTCGTGTACCATCTGTTCTTAGTCCTCCTCATGAATCCAAA
GTCATCGACAGAATCTTGGAACGTCTCTATAGCGCGCAGCGCCCGTTTATTCTGGTCGAT
GGAGAGAGTCGCTCACTGGGAATCTTGGACCAGATTGATTCACTTATTCAAAAGACAAGC
TGGCCTACATGGACCACTGTATTCGGAAAGGGTCTCGTGAACGAATCGCACTCAAATGTA
TATGGCCTGTATGCCGCGGCATTTGGTGACAAGCCAGCTCAAGAATACTTCGAGTCCGCA
GATCTCATCTTGACCTTTGGCCCACATTACAGCGATACCAACAGTTACTTCTGGACAACT
GTTCCAAAGGATGCTGTCGCCATTTCCTTCAAGGATGATACTATTCAAATCGAAAGTGAA
ACTTACCGAGATATGTCCGCCAGCAGTGTTCTCGCCCAAATCTTGCAATCACTGGACACC
ACCCGCACAATCAAGGCCACTGGCCCTCCCAAGCTAGAAATCACAACAAACGACATAAAA
GATACCGATATCATCGCCCAAAAGAACTTCTACCGCCTAGTGAACCCTATCTTCCGCGAA
AATGATATCGTCCTGACAGAAACCGGCACAGCCTCTTATGGCGGCCGCTTCTTTAAACTG
CCACCTAAATCACGGTTCTTCAGCGCCGTCACTTGGCTCTCAATCGGGTACATGCTCCCG
GCCACATTAGGCGCAGCCCTCGCGAAACGAAGCCAGAACCAAGCGACGGGTGCTTCAAAC
CAAACGGTCCTGGTCATCGGCGACGGAAGCCTGCAGATGACGGCACAAGAAATAAGCGTA
ATGATTAAGGAGAAGCTGAATATCCTCATCATCATTCTTAATAACGAAGGCTACACGATT
GAGCGAGTCATTCACGGCCGCAAACAAGCATATAATGATGTACCCTTCTGGCGACACACG
CAGGCCCTCAATTACTTCGGGGCAGATGAGGATCAAATCGCAAACAGTGTCTTCACCGCA
CGGACGTGTGGTGAACTAAAGGAGGTCCTGAAGAACGAGCGGGTACATAGTGGAACTGGT
CTACGACTTGTCGAAGTTGCTATGGAAAGAGAAGATGTGGAGGGACCCTTGCTTTATCTC
TTAAACAAACAGATTGCCGAAGAGCAACAGGCTGCTGCGGCGAGCTAG
>g1231.t1 g1231   scaffold_1:3304470-3305144(-)
ATGGCACTCCGAATGCGCCGTGAGGTGCGGCCCAGCTATCATTGGCCCGAAATCCAACTT
AATATCTGGCTCATCGTCGTGTTATCTGGCTCTGCAACATGTCTTGGAATATTTTCGTGG
TTTATGATCGTTCAATCACAGATGGACCTCGGTGTACCATGGCTCTTCCCATACATGGTC
GTTACCAGTGCACTCGGCGTTGCCTTCATCTTTCTTGTCCTCGGCCTCATCGCACGTCAC
TTCCTGCTTCCCGGAATCCTGATACTTGGGAGCTTTATCTTATTTGTCTTATGGCTGACG
GGTCTTATCGAGACGTCGCTTCAGCTGTATGGTGTGGCGGGGAGTGTGAATGACAATTGC
CAAAATTACGTTGTTGAAAATGTGTCCCGGGGTAACAACATAAACACTCTGGCGTGGTTG
ACTCAAAGTACTATTTGCAATTGCTGGAAGACTGCCTTTGCATTTGAGCTAGTGAATACT
ATTTTTTACATCTGGATGGTCGTGATGAGCTGGCAAGTTCACCGAAACTACTACCATTAA
>g857.t1 g857   scaffold_1:2298744-2300115(+)
ATGGACGGGATACTACACGAGATTCTCCCTCGAGCCAGTGATGATGGCTACGAGCGTGGC
CAACGAGCTCTAGTTGTGACGGCAGTGTTGACTGGAATTGCCACGCTTATTGTCGGAATG
CGATTATTCGCACGGCTTGGATTGATGAAAGTCACTGGCCGCGAAGATTGGAGTGTTCTC
ATTGCCTTAGTCTTCTCTATCATATACCTTGCACTTGTCGCTGCTCAATACCAGTATAAG
ATGGGCACTCATTCATCATTACTCCCTCCCGATGTCCTTCAAAAGCAACTCAAATGCTTA
TGGGCCGCTATTCCCATGTACAACGCGAGCTTGGCTTTCACCAAATTCTCAATCCTTTTT
CAATACATCCGTATCTTCCCTGCTCGCTCTTTTCGCCTCGCCTGCTATGTTGTCATGGCT
ATCGTTGCTACGTACTCGGCCTGGGCCATTGTCAGCGGCTACGTGAACTGCGTGCCAGTT
GCCAAATTCTGGAACCACGATTTACCGGGTCACTGTCTGAACTTTGAAGCTGTTTGGTTC
TTCAATGCGTCGATGAACATCGCCACCGACATAACACTATTGGTTCTACCTATGCCATTG
CTGCTCAATCTTCAGTTACCACGGACGCAGAAGATTGCTCTGATGGGAGTCTTCGCGATT
GGTATCCTTGTCGTCATTACAAGTATCCTACGCCTTTCCAGTCTCCGTACCGTCGCCCAA
AGCGCCGACACTTCTTACAGCAACGTCGATGCCGCGTACTGGACCGCAGCAGAGTGTAAC
GTCGCAATTATCTGCGCCTGCCTACCGTTTCTTCGACCCATCATCAGTCGTATCTTCCCC
AAGCTGCTGTCGACGAACAGCTACAACCGATACACGTCGAACCCGCGAACAAATACTCGC
AACATCACTGCATCTCGCTCACAAAGACAGCCGACAGAACTGTTCAGTCAAAACATGGAC
AAGGATTTCGACATGTATTCAATCAATGTCAAGCATGGAGATCGCTCCAGTCACAGTTCA
TTTGGTGGAATTGAAGTGACTACTGAAATGAGTGTCATGCAAGAGACAAAGACTGGCGAT
AATGTCAGCGAGCGGCGACTGGTCATTGAATCACCTCCTCCTTCACGAACATAA
>g121.t1 g121   scaffold_1:302939-304039(-)
ATGGCAACAACAAAGCCCCCCGCCACCGAGATTCATCGCGTCGTTAACCTCGTTATCAAC
AACCTCGTCAACATCAAAGATGAATCCGGCAAATTTCTCATGCCCCTCGCCGACGGTCGC
ATTATTGATACAAAGTCCTGGCATGGTTGGGAATGGACTCATGGCATTGGTCTTTATGGT
GTTTGGAAATATTACGAAATGACCGGCGACGAGAACTTGTTGAAAATCATTGAAGATTGG
TTCGCCGGGCGCTTTGCTGAAGGCACCACGAAGAATATCAACACAATGTCCCCATTCCTT
ACTCTCGCCTATGTCTACGAGAAGACCGGAAATGTCACTTACCTCCCTTGGTTGGAGTCG
TGGGCTGAATGGGCTATGTACGACTTACCGCGCACCAAATACGGCGGTATGCAACATGTC
ACTTATCTCGCCGATCACAACCAGCAACTCTGGGATGATACCTTAATGATGACTGTGATG
CCTCTTGCGAAGATTGGAAAATTGTTGAATCGGCCACACTATGTCGCTGAAGCGAAAAAG
CAGTTCCTTACACATATCAAATACCTTTTCGACACGAAGACGGGATTATGGTTCCACGGA
TGGACCTTCGAGGATGGTGGACACAATTTTGCGGATGCGCGATGGGCTCGGGGTAATAGC
TGGATTACCATTGTTATTCCTGAGATTATTGAGCTTCTCGAGCTTGAGGCAAGCGACCCT
ATTCGTCTTCACCTTATTGAGACGCTGGATGCACAAGTCGAGGCTCTGGCACGCGTTCAA
TCCGAATCGGGCGGTTGGCACACTCTCCTTGATCACTCCGATTCGTATTTGGAGGCATCA
GCGACAGCGGGATTTGCCTATGGTATCCTTAAAGCTGTGCGTAAGCGCTACATCAGTTCC
AAATATACTCCTATTGCAGAGAAGGCCATTCAGTCTGTACTGAAGGATATCGATCCAGCT
GGTGAACTGCTGAACACAAGCTTCGGCACAGGCATGGGCCCAAATCTGCAGTTCTATAAG
GATATCCCTCTCACTTCTATGCCATATGGTCAGGCAATGGCCATCATGGCTTTGGGCGAA
TACCTGCGAACATACCTGTAA
>g165.t1 g165   scaffold_1:431382-434635(-)
ATGGCGGCATCCTGGTTTGCCCTGCGTGGCGGCCGCCAGCTTGCTCTGCGTTCGCGTGTG
CGAGCTGGTCCCTCACCTGTGGCCCTCCGTTCTGTCACACTTTCGCCTTTCAATGGCCGT
CGTGCTGTTCACACCAAGCAAGATACTCCCGCTGCTCGCCGCGGAGTATACACTAGCTCT
GTCAACGCCCATGGAGACCCTCACCCCCCAGATGTCTTCCAGCCCCTCGATACTTTTCCC
CGCAGACACATTGGCCCCTCTCCAGATGCGGCCACAGAGATGCTGGCTGTCTTGGACCCG
CCAGCTGCTTCCCTGGACGAGTTTGTCAAGCAGGTCGTCCCCGCGGACATCCTGTCTAAG
AAGGACTTGAAGGTCTCGGAGCCCCACGCCGACATCAACCTTTACCGCTCCGCTATTCAG
GGTGGTCTTGGTGAGACTGATATGCTGAAGCTGTTGGACACCTACCGCAAGAACATTGAT
GTCTCTGGAAACACCTACATTGGAACCGGCTACTACAACACCATTGTCCCTCCGGTTATC
CTTCGCAACGTTCTGGAGAACCCGGCGTGGTATACCAGCTACACTCCCTACCAGCCCGAG
ATCAGCCAAGGTCGTCTTGAGTCCCTTCTGAACTTCCAGACCCTCTCCGCCGACCTGACT
GGTCTGCCCTTTGCCAATGCCTCCGTTCTGGATGAGGCCACTGCCGCCGCCGAGGCCATG
ACCATGTCCTTCGCCACTATGCCCACCTCCAAGCAAAAGAAGGCCGAGAAGTCCTTCGTC
GTTTCCCACCTGTGCCACCCCCAGACTATTGCCGTCATGCGCTCTCGTGCCGAGGGATTC
GGAATCAACCTGGTTATCGGTGATGTTATGGCCGACAACTTCAAGCTCGTCAAGGAGCAG
GGTGACCACCTGATTGGTGTTCTGGCTCAATACCCCGATACTGAGGGCGGTGTTTACGAC
TTCCAGTCTCTGAGCGACTCCATCCACGGCCAAGGCGGTACCTTCAGCGTTGCCACTGAT
CTGCTGGCTCTGACTGTTCTCAAGGCTCCCGGCGAGTTCGGTGCTGATATTGCTTTCGGT
AACGCCCAGCGTCTGGGTGTCCCCATGGGCTTCGGTGGTCCCCACGCCGCCTTCTTTGCT
TGCGCCGACAAGTACAAGCGTAAGGTCCCTGGTCGTGTCGTTGGTGTTTCCAAGGACCGC
ACTGGAAACCGTGCCCTGCGTCTGGCTCTTCAGACCCGTGAACAGCACATTCGTCGTGAG
AAGGCCACGAGTAACATTTGCACTGCTCAGGCCCTGCTCGCCAACATGACTGCCATGTAC
GCTGTTTACCACGGTCCCGTTGGCCTGAAGTCAATTGCTCAACGCATTGTCTCCATGACT
GCTCTCCTCCGCGAGAAGCTGGTTGGCCTTGGCTACAATGTTCCCGTTCGCTCCAACGTC
GAGGGCGAGGCTGTCTTTGACACTCTTGCCATTGACCTCGAGAACGCCTTCGAGGCTGAG
GATGTCATTGCCGCTGCCCGCGAGAAGAACATCTACCTCCGCCGCTTCGGTGACAACAAG
GTCGGTGTTTCTCTGGATGAGACTGTTGGTCGCGACGAGGTGAAGTCTATCCTGGATGTC
TTCGCTGCCCACAAGAAGGCCTCTCCCGTCGAGGTCGATGGCACCCTCTCTGTCACTCCT
CTTCCCTCCAGCCTGGAGCGTACCTCTGCTTTCATGACCCACCCTGTCTTCAACACCCAC
CACTCCGAGACCGAGATGCTCCGCTACATCAAGCACCTCGAGTCCAAGGATTTGTCTCTC
GCCCACTCCATGATTCCTCTGGGATCTTGCACCATGAAGCTCAACGCTACAACTGAGATG
ATCCCCGTCTCTTGGCCCGAGTTCTCCCAGATGCACCCCTTCATGCCTGCCGACAAGGCC
AAGGGCTACATCCAGATGATCGATGATCTGGAGCAGCAATTGGCTGATATCACTGGCATG
GCTGAGGTCACTGTCCAGCCCAACTCCGGTGCTCAGGGTGAGTTCGCCGGTCTGCGCGTC
ATCAAGAAGTTCCAGGAGGCCAGCGGTGATGGCAAGCGTAACGTCTGCCTGATCCCCGTC
TCTGCTCACGGTACCAACCCTGCCTCTGCTGCCATGGCTGGTATGCGCGTCGTTACCATC
AAGTGTGACACCAAGACCGGTAACCTGGATCTGGCCGATCTCAAGGCCAAGTGTGAGAAG
CACAAGGACGAGCTTGCTGCCTTCATGATCACATACCCTAGCACCTTCGGTGTCTACGAG
CCTGGTGCCAAGGAAGCTATCCGCCTGGTTCACGAGCACGGTGGTCAAGTCTACATGGAC
GGTGCCAACATGAACGCCCAGATCGGTCTCTGCTCCCCTGGCGAGATCGGCGCTGATGTC
TGCCACTTGAACCTGCACAAGACCTTCTGTATCCCCCACGGTGGTGGTGGTCCTGGTGTC
GGTCCCATCGGTGTTGCCGAGCACCTGCGACCATTCCTTCCTTCCCACCCCGCCAACGAG
TACCTCCAGTCCAAGCGTGGCGACACCTCTTCTCCCCCCATCTCCGCCGCTCCCTGGGGT
AGCGCTAGCATCCTGCCCATCACCTTCAACTACATCAACATGATGGGCGACCGCGGCCTG
ACCCACGCCACCAAGATCACCCTGCTCAACGCAAACTACATCCTCGCCCGTCTCAAGCCC
CACTACCCCATCCTGTACACCAACGAGAACGGCCGCTGCGCTCACGAATTCATCCTCGAT
CTCCGCGGCTTCAAGGAGACCGCCGGTGTCGAAGCCATCGATGTCGCTAAGCGTCTGCAA
GATTACGGTTTCCACGCTCCCACCATGTCCTGGCCCGTCTCGAACACTCTCATGATCGAG
CCTACCGAGTCCGAGAACAAGGCTGAGCTGGACCGCTTCTGCGATGCCCTGATCTCCATT
CGCCAGGAGATTGCTGATGTTGAGGCTGGCAAGCAACCGCGTGAGGGTAATGTTCTTAAG
AACTCTCCTCACACTCAGCGTGATCTGCTCTCTACTGAGTGGAACCGTTCTTACACCCGT
GAGACGGCCGCTTATCCCCAGCCCTGGCTGCTTGAGAAGAAGTTCTGGCCCAGTGTCACC
CGTGTCGATGATGCCTTCGGTGACCAGAACCTCTTCTGCACCTGCGGTCCGGTCGAGGAC
TCTGAATAG
>g855.t1 g855   scaffold_1:2295875-2296547(-)
ATGGATTATGATAGCCAAAATCTCCCAGCAGAACTCCCAGGCAGCAGTTACCAACAAGCT
GGTGAAGCATACTCGTACACAATTGCGACCTTCTGTGTCCGCAACTATCTAGATGGCCGA
ACGGCCTTCAGGCGTGTTTATCTGCAGGTTCCCCACCAAGGAATCGAATTCTTCCCAGTC
GACGAGCGATATAAGCAGGCAGCTCCTTGCAGCCATCACGAGATCAAAGCCATTAAATTG
AAGCCTTCCACGAGAAAGGTTCAGCCATCACACCTGCTCTTTATGCAAGTAAACATGATA
TCCAGGACCAACAAGGGCTCATTCTCGGGGGATACCCCAGCTTTCCCTGGGCAAGCAACT
AACTTGGCTTGGGACGCGGGATTCTTGAAACTGTACTTTGTGGAATTTAGAGACGCTGAA
AAGGCAGGGTTCCTTGATGAGGATATCATTGAAGGGAGGAAGAGACAAGGTGGGCACCTA
TGA
>g120.t1 g120   scaffold_1:300941-302436(-)
ATGCTATATACGCATGCAACCATCATCACGGTCGATGGCACCCGTCGCATTATTGACGAC
GGTGCTATCTATGTGAAGAACGATATCATCGCAGATATTGGCAAGACTGCCCTGTTGAAG
GAGCGTTACCCGGGTGATCAGGAACTTGATCTTTCCGGTCGCATCATTATCCCCGGCTTG
ATCTCGACTCATATGCACACTGCGCAGACCTTGCTGCGTGGTACTGCTGATGATCTCGAG
CTTGTCTCGTGGTTGTGCGAACGTATCTGGGTCCTGCAGGGTAACTTTACCGAGGCAGAT
GGGTATGCGGCTGCTCGATTGAGTATCGGGGAGATGTTGAAGTCTGGAACAACTTGTTTC
CTGGAGAGCATGTTCGCTGATCGGTATGGCTTCGATGGTCTTGCGCGTGCGGTCGATGAG
TCCGGTATTCGTGGCTGTCTGGGTAAAATCGTCATGGACATCGCCAAGTACGCCAAAGAC
GACGCTTGGGCAATGCATCCCGGTCTTGTTGAAAACCGCGAGACGTCTCTTCTGGGCACG
TTGAAGATGTGGGAGAAATGGAATGGTGCTGCGAATGATCGTATTCGGGTTTGGTTCGGA
GCCAGAACCCCTGGAGGTGTCTCCGATGGTCTCTACAAGGAGATGACCGCTCTCTCTCGC
GAGAAGGGAATCCCAGTTACCATGCACTGCGCCGAGGTCAAAGCCGACCGTGAATTCTTC
TCTTCCGTGTCGCACACACCGATGTCCTACTGCGATTCGGTCGGTTTGCTTAGTCCGACC
ACAGTTCTCGTTCACATGGTTCACCTTGATGACTCGGACATCAAGTTGCTCTCTGGCTCC
GGAACGCACGTCGCTCACTGCCCGACCTCCAATGCCAAACTGGCCTCAGGAATTTGTCGC
GTGCCCGATCTACAACATGCGGGTGTGAACATTGGTCTTGGAACCGATGGTGCCCCTTGT
AATAATACCTGCGATTTACTGCAGGAGATGAAGCTAGCTGCCATCATCCACAAGAGTATT
TCCTATGACCCGACTGCTGTGCCTGCCGAGTCAGTCCTGGAGATGGCGACCATCAACGGA
GCCAAGGCCCTGGGTCTTGATGACAAGATCGGCAGTTTAGAAATCGGAAAGAAAGCTGAT
TTCGTGGCGATTGATGTTCGTGGCATTCACACTCAACCTTGGCATAACGCTGCTAGTGCG
GTGGTCTACACTGCTACTGGCCGAGATGTTGATGTTGTAGTAGTGGATGGCAAGATCCTT
GTTCAAAATGGTCAGCTTCTTACCATGAATGAGGAGGAAATTGTGGAGGAGGCTAAGAAA
CGCAGCCGTGAGGTTGTTGAACGAGCTGGCCTGTCTCGAAAGATGAAAGGCCGCTGGCCG
GTCGAGTAG
>g940.t1 g940   scaffold_1:2523559-2528328(-)
ATGGCATCAATTCAGAATGCGGGCGACGCAGTGGCCAGAATCGCCTATCTGGCTAGCGAC
CTCGTCCTCTCAGTGCAGCCGTCCCTCCAGGGCGACTCACTCTTCTCCAAGTCGCTGAAG
ACCCTCAAGTCAAACAAAGTTGCCAGTGCGCTGTCAAGAGGTACCACCGAGGTGCAAGCC
GTCCGATATAACGAGGACCCTCTTCTGTCTACCTTCTACCCTCTGCAAAAAGGCGAGACT
GTCTCTGTTCTCACCGGATCTTCAATCCTGATCTCCTCTGTTCCTCACCTTTACCGCTTG
GCCAACTTCCCCGTGGTCATCCATGTTGCTCTGGAGCCCTCTCCATTCCCCGACTATTCT
GTGATCAGCTCCATCAGGCAATGCGGCTTCACATTCCTGCACTCAGAGACCGTACAGGAG
GCTCAGGATATTGCCCTCACAGCCCATGCGTTGGCCCTGAAGTCCGGAAAGGGTGTCATT
CATTTCTTCGACCCCGCCAACTCTACCAAAGACTCCCCTATCGCCACCGAGGATGTTGAG
GTGGTGAAGAAGATCCTGAACCTGGCTGGAAATGTTGCTACCCACACCAGTGGTACGGAG
ACTTTGTACACCGAGTCTGGCCGTCTGGCTACCGTTGCCGCCGAGGGATCGCAAGTCGCT
CCCGCTGGCCAGGGAGAGGCCCCTGCCAACCTTGTGGTGCCTTCCCAGACCCCATCCATT
AGCGTCGACAACTCTTCAGTTGGTTCCTCACGCCGAGATAGCAGTGCTGGAAGTGAGGCA
CCTAGCTCGACTGCCACTACCGTGGATAACTCCAGTGTTCGTCCCGTCAACGCCGCCGAC
ATTTTCGAGTGGACTTCCCAGATCTGGGGCGCTTTGTCCAAGGAGGTCGGCCGCACTTAC
AATGCAATTGAGTACACCGGCCCTGCGGATGCCAAGTCTGCTGTTTTTGTCTTTGGCTCC
ACCGGAGTCTTCGTCGATGCCCTCTCTAACCCCGGTGCTGCCGAGCTTGAGAACGTCGGT
CTAATCACTGCTCGTGTGTACCGCCCATGGGTCGGTGGGCAAATCGTCAACTCCATCCCG
AACTCCGTGGAGAAGATCGCTGTCCTGGAGCAAGTCCGCAAGACAACAAAGTGGGGTCCC
GCTTTTATGGACCTTCTTTCCAGTGTGACACCCTCCAGTGTTCGCGCCCAGACTCTCAAG
GTTGTTGGATACCGCCTCGGGTACGTTGAGCCTTCAACGGCTGTCCAGGCTCTTCGCGGA
ATCCTCCAGAACTTGGACGCTCCCTCTCCTATCCAGAACCTTGAGATCGGAAGCTCCAAC
GTCCCTTCCACTGAGGAAGCTCTGGAACAGCCCCACGTAGAGAATGCCTATCTCAAGATT
CTCCACCAGCTCTTTGGCGAGCGTCTCTACATTGCCAACCAACTCGGCGCGAAGAATGCT
GGTATTTCCTCTACCATCGCAGCCAGCCCCGAGTATGGTTTTGGTTCCCTGATTGCTCGA
AAGGAGCACCGTGAGCGCTTCATTCGTGAAGTCGAGGAGGCTTCCAAGTCCTCCAGCTTT
GCTACCGATGTCCCTAAGACCTGGCTGTCACGATGGGCTCTGAGTGTTAAGGAGGCTGCC
AAGGCCAACAAAATCGCCCCTGATGTTATTGCTCGCCTTTCTAACGATGGCTCTAAAATT
TCTCGCCAGCTTCTGGAGTCTAAGAAGCTTTTCTTCGAGGAGTCTCAGTGGCTAGTTGGC
TCCGATGCCTGGGCCTACGATATCGGAAACTCGGGTGTTCACCACGTTCTCGCTTCCGGT
GCCAATGTCAATATGTTGATCATTGACTCGCAGCCTTACTCTGAGCGCACTGCGGCTGAC
CCCACTCGCCGCAAGAAGGACATTGGCCTGTACGCCATGAACTTCGGCAATGCTTACGTT
GCCTCCACTGCTGTCTACGGCTCCTACACCCAGGTGCTGCAAGCTATGGCAGAGGCTGAG
CAGTTCAAGGGCCCATCAGTCGTTGTTGCTTACCTGCCATACCACCAGGAGGATGACTCT
GCCCTAAGTGTCCTGCAAGAGACTAAGAAGGCTGTTGATCTTGGCTACTGGCCCCTTTAC
CGCTGGAACCCCGAGAACGAGGAGAAGGGCGAGCCCAAGTTTGCCCTGGACTCGGAACGC
ATCAAGCGTGAGCTGGAGGAGTTCCTTCGTCGGGATAACCAGCTGACCCAACTCATGAAC
CGCCACCCGAAATTCTCCTCTGCCCTCTCTGCCTCGTATGGTACTGAGGTTCGCGCTTTG
CAGAAGCGCCAGGCCAAGGATGCCTACGAGAAACTTCTGGAGGGTCTCTTCGGAGCTCCT
CTGACAATCCTGTTCGCCTCCGATGGTGGCAATGCAGAGAACATCGCTAAGCGTCTGGGT
AACCGCGGTCGTGCTCGTGGCCTGAAGACCACCGTTATGGCTATGGACGACTTCCCTACC
GAGGACCTGGCCACTGAGGAGAACGTTGTTTTCATCACAAGTACTGCTGGACAGGGTGAA
TTCCCCGTGAACGGTCGTGGTTTCTGGGAGCACGTCAAGAACTCCGGAGACCTGGATCTG
TCGACCATCAACTACTCCGTTTTCGGTCTTGGTGACAGCCACTACTGGCCCCGCAAGGAG
GACAAGATCTACTACAACAAGCCTGCTAAGGATCTCGATGCTCGTGTCGCTTTCTTGGGT
GGTCGCAAGCTGGCCGACATCGGCCTCGGTGACGACCAAGATCCCGATGCTTACCAGACC
GGATACTCCGAGTGGGAGCCCCGTTTGTGGCAGTCTCTGGGCGTGGATAAGGTCGAGGGC
TTGCCCGAAGAGCCTGCTCCTCTGACCAACGAGGATATCAAGATCCAGTCTAACTTCCTG
CGTGGTACTATCGAGGAGGGCCTTGTTGATGAGAGCACTGGTGCTATCTCGGCCAGTGAC
GCGCAACTGACCAAGTTCCACGGTACATACATGCAAGATGATCGTGATATTCGTGATGAG
CGCAAGGCACAAGGTCTTGAGCCCGCTTACAGCTTCATGATTCGTTGCCGTCTTCCTGGT
GGTGTCGCCACCCCCAAGCAGTGGCTGCAGATGGATGCCATCAGTAGCTCTCACGGTAAC
GAGACCATGAAGCTCACCACCCGCCAGACCTTCCAGTTCCACGGTGTCATCAAGAAGAAG
CTCCGTGGTGCTATGCGTGCTATTAACCAGTCTCTCATGGATACTATTGCTGCTTGCGGT
GATGTCAATCGTAATGTCATGTGCAGTTCTCTTCCTGAGCTGTCCGAATTCCACCGCGAG
ACCTGGGCCTTCTCCAAGAAGATCAGTGAGCATCTTCTTCCCTCCACCACTGCCTACCAC
GAGATCTGGTTGAAGGATGAGAACGACAAGAAGGTTCAAATTGCCGGAGATGCTATTGTT
GATCACGAGCCCCTCTACGGTCCGACTTACCTGCCCCGAAAGTTCAAGATCACGATCGCC
ATCCCTCCCCACAATGATACCGATGTTTATGCTCACGATATCGGCCTGATCGCTATCAAG
GGTGCCGACGGCCACCTGGAAGGTTTCAACCTGCTCGCTGGTGGTGGTATGGGTTCCACC
CACAACAACAAGAAGACCTACCCCCAGACTGGCCGCATGTTCGGTTTCGTCCCGAAGGAC
AAGGTCCACATCTTCTGTGAGAAGATCATGCTTGTGCAACGTGACAACGGTGACCGCAAG
AACCGTAAGCACGCTCGTATGAAGTACACTATCGACGACATGGGCGTCGATGTCTACAAG
GCTGAGGTGGAGAAGCTCATGCCCGATGGCCTGCGCTTCGCTGAACCCCGCCCTTTCAAG
TTTGCCTCCAATGTCGACACCTTCGGCTGGTTGAAGGACGAGAAGGGCCTGAACCACTTC
ACCTTCTTCATCGAGAACGGTCGTATCGAGGATACTGCCGACTTCGCCATGCGCACTGGT
CTCCGTGAGCTTGCTGAGCTTGGCAAGGGAGAGTTCCGTCTCACCGGTAACCAGCACTTA
ATCATCTCCAACATTACCGATGAGGATCTCCCTACTATCAAGGAGGTTATGGCTAAATAC
AAGCTGGACAACACCGCCTTCTCTGGTCTGCGTTTGTCCTCTTCTGCCTGTGTCGCTTTC
CCGACTTGCGGTCTCGCCATGGCCGAGTCCGAGCGCTACTTGCCCGTCCTTATCTCCAAG
CTGGAGTCAACCCTCGAGGAGAACGGCCTGGCTCGCGACTCAATCGTCATGCGTATGACT
GGTTGCCCCAACGGTTGCGCTCGCCCATGGCTTGCCGAGGTTGCCTTTGTTGGAAAGGCC
TACGGTGCCTACAACATGTACCTGGGAGGTGGTTACCACGGCCAACGTCTGAACAAGCTC
TTCCGCTCTTCCATCAAGGAGGATGAGATCCTGGAGATCATGAAGGACTTGCTCAAGCGG
TACGCCCAGGAGCGCAACACCGATGGCGAGACACCCGAGCGCTTCGGTGACTTCTGCATT
CGTGCTGGTGTCATCAAGGCTACCACCGATGGGCAGAACTTCCACGCAGGTGTTGCCGAA
GAGGACGAGGATGAGGAGTAA
>g236.t1 g236   scaffold_1:626762-628522(-)
ATGCCGCCCCCCGCTCAAGTTGCCAATCTCGAAATAAAGCCGCCCACGGTCGGTCACAAT
GGGTATCAGGGTTTCAATCCTCGCACCGAAACTCTTCCCAGGGGATGGAACGGCTTCAAC
TCTCGTGCTCTTAGTGAGGACATGATTGTCCATCATGACGTGGCGATCCGAGTCCGTGAT
GGCTGCACCCTCTATTGTGATATATATCGTCCCGTGACTGAGGAAAAAGTACCAGCAATT
GTCGCGTGGAGTCCTTTTGGCAAAAAGCACAACGGCATCAACATGATGAAAAAGGTCCGA
TGGGGAGTTGGTGTTCCGGACGGTTGTTTGAGTGGCTTGGAACGATTTGAAGGCCCAGAC
CCAGCCGAGTATTGTCCTCGTGGGTTTGCTATCGTGAATGTTGATGCCCGTGGTGCCGGT
GACTCCGATGGATCAATTGTCATCATGGGTACACAAGAAGGGGAGGATGGTCACGATGTG
ATCGAGGAACTGGCTAAGATGTCTTGGTGCAATGGTAATCTGGGACTGGCTGGTAACTCT
CACTTGGGGATTGTGCAGTGGTTCATTGCTGCTACCCGACCTCCTTCGCTGAAAGCGATT
GCACCATGGGAAGCCTGTGGCGATCTGTACCGTGAGCAGTTTGTCCGTGGAGGAGCATGG
GACAATGGTCTCTTCGATCTCATTACTCGTGAAACTATCCGTGGCCGGCACGGTCTAGAG
GATTTTAAAGAAATGTTTCGCAGAAGCCAGACTATCAACCCATACTGGGCGGATAAAAGG
GCGGATATCAGCAAGATTCAGATTCCTACCTATGTGGTCGCTTCTTACTCCAGTTTTGTG
CACACCATGGGGTCAGTTCGTGGGTGGCTTCAGCTCGACACCCCCGACAAATGGCTTCGA
TGGGACCCTTACCAAGAATGGTATGATCTGTGGGTTGAGAAGGAGTCTCGAGATGAGCTA
GCATCGTTCTTTTCCAAATATTTGAAAGGCGAGGACAACGGCTGGGAGAAGACCGCACGG
GTTCGAATGGCGTCACTGAACTATGGAAACACACCACCGGAATATCCCATCGTGGTTGAC
GACTTTCCTCTGCCCAATACAGAGTATCGCGATCTCTTCTTCACCGAAAATAACAGCCTG
GCCTCACAGGTGCCTTTGAAGCAAAATATGTTGTCCTATAACTCGGAGAGCAAAGGGGAT
CCTGTTGATAACATCGGATTCACCTATACATTTCCACAGAAATCTCGACTGATGGGGCTG
CCTAAGGCAGTTCTGTATATGTCTTGTGATGACTTTGATGACATGATTGTCTATGTTCTT
ATTCGCAAACTTGACAAAGATGGAAAAGAAATGATCAATGTGAATATCCCGCTATCAGCT
GCACCCTACTCGAAGGTCGAGGACATTCCACGAGACGAGTACAGCAACCTCACCATTTAC
TATGGTCCTACTGGAATCCTACGGGCTTCCCATCGAAAGATCGATAAATCACGTTCGATC
CATCCTCAGTACCCTTTTCACACCCATTCAGAGGTTCAGAAAGTCCCCCCAGGAACGATT
GTGGAGCTTGAGGTCGGGCTTTGGGCGATGGGTATTGACTTCGAAGCCGGAGAATCACTT
CGTGTTCAGATCAGTGGTGAGTATCCCTTAATCCAAGAAACTAAATATGCGAAGGTGGAA
TTGGAGGCTCGGAACAAGGGTATTCATAAGCTTCACCTGGGTGGAAAGTATCCCTCTCGC
ATAATTTTGCCCTTTGTCTGA
>g872.t1 g872   scaffold_1:2337539-2339132(+)
ATGGGGCGATCTTTTTTGGCTCGTTCCTTCGCGCTACTCACAGTGCTTTCTGGCATTTCT
AACGTTGCTTTTGCATCGTCCAATGAAGCACTATGGCCTCTACAAACATACAAGAGTTCG
TCTATCAAGACGCCGTATCTGAATGTCACCAAAATGGGCCAAACCGAGCCTGGATACCTC
TTCTTCACCCCACAAGACATCATTCGTGACAAAGGGCACCCTACCATCTATTCCGATGAT
GGTCAACTTGTATGGCAGGGAGTCGAGGGAAATTATTCTGCTTTACAGCCACAGATGCTG
AACGGCGAGCCTGTAATTGCATACTGGACAGGATACGATGGACAAGGGTTCGGCTTTGGG
CACATCAGCATTCTCAACAGCTCGTATGATGAAATTCATCGAGTCACACTTGATTGCAAG
ACTGAGAATTTTGTTACTGTTTTTGAAGATATGGAGTTTGAATCCTGCATTGATATTCAC
GAGAGTCAACTTACCAGCAATGGCACAATACTGGTAACGGCCGTTAATGTTACGCAAGCT
GATCTTAGCTCTGTCGGAGGTCCGAAAGACGGTTGGATCCAAGATGGACTGATTTATGAG
ATCGACCTCGAGACAAATGAGATTCTGTTCCGATGGAGTGCACACGAACACATAGCTCAG
GTGCAACTCAGTGACGTTCGTGCTCCACTAGAAGGCTCCGAGTCTGGTGTCAACAAAACC
AATCCGTATGGATATCCTCATCTCAATGCTGTCTACAAATATGGGGATAGCTACTTGCTT
TCTTCGCGATATATGTGCAGTATTTTCTTCATCGATTCCAGCGGAGACATTACTTGGCAC
TTACATGGTCGAACGGGTGGTGACTTTGAACTGGGACTTGGAACCAGCTTTTGCTACCAG
CACGATGCACGTTTCGAATCCCAAAGCGACGAAAGGGTCACTTTGGCATTGCACAATAAT
GACAACGCCGATTTTTCAGCCCACACATCTCTCACCACCGGTTTGCTATTAGATGTTGAG
TTGAAAGGATCAAAACAAGTAACCCTCAAGCGGCGCACGTGGGATGCTGATGAACCAGTA
TATGCTGAATCTCAAGGAAGCTATCAGTCCCTGGCAAATGGACATATTTTACAAGACCAT
GGAGCTACTCCAAAGATTGAGGAGTATGACGAAAATGGGACTATTGTGATGCGTGCTCGC
TTTGGCTACGATAATACTATGCAAACATATCGAGTTTATCGTTACCCCTGGACAGGGCAT
CCGTCGACAAAGCCAAGTGTTGCTGCTTGTCTCTCAAATGAGACTAACAAGACTCATGTC
TATGTAAGCTGGAACGGTGCGACGGATGTCAAGTCATGGAAGATATCTTCTGGAGGTGAC
GTCAAGAAAACATCAATTCGCAATGGTTTTGAAACTACTATTCAAGTTGACGGTCTGGCT
AGCGGCGAGGAAATAACTGTTGAAGCAATTGGCGGTGTCGGGGATGGGACTATGTCAGAG
CCATTCAAAGTCAGTCAAATGTGTTAA
>g597.t1 g597   scaffold_1:1602064-1604128(+)
ATGGCCGACGGACTCCAAATGGGCAACTTGTCCCTCAACGACTCTCAGCACGCCCCTCAG
GGTAACGGACCCCCTGGCCGTGCCGCTTATATTCCTCCTCATCTTCGTGGGCGCCCCAAC
ATGGACGGTGCCGCTCCCCCTCCTGGCCCCGGCTTCGGTGGCCCTCGTGGCGGCCCTCGC
GGCAACTGGGCTAACGCCAACGCACCTGACTTCAGCCCTCGCGGCCCCGCCAACGGTAAT
TCTAGCTGGAACCAAGATGGTCGAGCCCCCCGGCCTTTCGATCCCCATGCTTACGGACAT
CCAGGAAGCGCAGGCGGCTCCTACGGTGGTAGCGGCGGTGGTAACTACGGTGGTGGATCT
GCTCGCGGTTCGGGAGATGGCCAGTGGCGCGACGGCAAGCACATTCCCGGTCCCGCCAAC
GCCCGTGTCGAGCGCGAGCTTTTCGGTGTCCCCAACGACCCCTCCAAGCAGCAAACCGGT
ATCAACTTTGCCAACTATGACGATATCCCCGTTGAGGCCTCCGGTCACGAAGTCCCCGAG
CCCGTTAACGCTTTCACCAACCCCCCTCTCGATGACCACCTCATTTCCAACATCAAGCTC
GCCAGCTATGTCGTTCCTACCCCCGTCCAGAAGTACTCTATCCCCATTGTCATGAACGGC
CGTGATCTGATGGCTTGCGCCCAGACCGGTTCCGGAAAGACCGGTGGTTTCCTTTTCCCC
ATTCTCTCCCAGGCTTATCAGAACGGTCCCTCTGCTGCCCCCCAGCAGGCCTCTGGCCAG
TTTAGCTACGGCCGTCAGCGCAAGGCCTACCCCACCTCTCTCATTCTCGCTCCCACTCGT
GAGCTGGTCTCCCAGATCTTTGACGAGGCCCGCAAGTTCAGCTACCGCTCTTGGGTCCGC
CCCTGTGTCGTCTACGGTGGTGCCGATATTGGCTCCCAGCTGCGCCAGATCGAGCGTGGC
TGCGATCTGCTCGTTGCCACCCCCGGTCGTCTGGTTGATCTGATTGAGCGTGGCCGTATC
TCGCTTGTCAACATCAAGTACCTTGTTCTGGATGAGGCTGATCGCATGCTGGACATGGGT
TTCGAGCCTCAAATTCGCCGCATTGTCGAGGGTGAGGATATGCCTCGCGTTGAGGACCGC
CAAACTCTCATGTTTTCGGCCACTTTCCCCCGTGATATCCAGATGCTCGCCCGTGACTTC
TTGAAGGACTACATTTTCCTGTCTGTTGGACGTGTCGGTTCTACTTCCGAGAACATCACC
CAGAAGGTCGAGTATGTCGAGGACCATGACAAGCGTTCCGTTCTGCTGGATATCCTTCAC
ACCCACGGCACAACTGGACTGACCCTGATCTTCGTCGAGACCAAGCGCATGGCCGACTCT
CTTTCCGACTTCCTGATCAACCAGCGCTTCCCCGCTACTGCCATCCACGGTGACCGTACT
CAGCGTGAGCGTGAGCGTGCTCTGGAGTTCTTCCGTAACGGCCGCTGCCCCATCTTGGTT
GCTACTGCCGTTGCTGCTCGTGGTCTCGATATTCCTAACGTCACCCACGTCATCAACTAC
GATCTTCCTACCGATATTGATGACTACGTCCACCGTATCGGTCGTACCGGTCGTGCTGGT
AACACCGGTATCGCCACTGCTTTCTTCAACCGTGGCAACCGTGGTGTCGTCCGTGACCTG
ATCGATCTGCTTAAGGAGGCTCACCAGGAGGTTCCTTCTTTCCTGGAGAGCATTGCTCGT
GAGGGCAGCGGCTATGGTGGCCGTGGTGGTCGTGGCGGTCGTGGCCGTGGCGGCTCCAGT
GCTACCCGTGATATGCGTCGTCTGCCTCCCTCATCTGGCGGCTTCGGCGGTGGCTACAGC
TCTACCCCATCCTACGGTGGCAGCGGTGGTAGCTACGGCGGTGCCCCCTCTTACGGCGGT
GGCGGCGGTGGCTATGGTGGCGGCTATGGCGGCGGTGGCAGCTACGGCAACCCCTCTGGC
GCTGGTGGCCCCTCCTCCTGGTGGTAG
>g930.t1 g930   scaffold_1:2497012-2497266(-)
ATGCGTGATACTCCCTCCAAGTTCATCGAGATCTTGGATCCCAAGGACTCTCATTTGCGC
ATGTCTGACTCCGATGTTCGCCTCGAGGATGTCCTCGCTGATCACGAGGCTACCATCAGT
CGCCCTCGTTCATCCACTCAATCATCCACCAAGCCCATGGATAAAGCACAACTTGGACGC
GTCAACTCTACCTCACCGACGCAGCGATGGAAGAGGTTTAGCAACATGCTTGTACAGCCT
CGACGAAACTCTTAA
>g1107.t1 g1107   scaffold_1:2996402-2997982(-)
ATGGAGCCAAATGGAGCTTCCAATGCTGCGCCATCTGCGGGCGATCTGATCCTACAGCAA
AGGACACAAGCAGCCCAGAACGCGCAACAAGCGGCGCAAAACAGCGATGGCAGCCTTTTG
TCTCAATTAACGAACAACCCTTTATTCACAGCAGGGTTTGGTTTGGCAGGATTGGGTGCA
GGCTTGAGCTTCGCGCAAAAAGGTCTCCGTCACGGTGCAGCTTTGCTTCGTCGCCGCATG
CTTGTCGATGTCGAGATCAGCATTAAAGATGATTCCTATCCCTGGTTTCTCCATTGGATG
ACTCTTTACCAACAGTCACAACTCACCGCGACTCGCGCCGCTACGCAGAATACTAGTTTC
CTCGACCGTATGCTCCAGAAGATGACCCCGGGCATGCGACACCTTTCCATTCAAACATCC
AAAGTCGAGCGCTCAAACGGCGCAATACAAACCCATTTTTCACTCGTTCCTGGCCCTGGA
AAACATGTCCTTCGCTACAAAAACGCTTTTATCTTTGTCAATCGGATGCGAGAATCCAAG
TCCCGCGACATTCAGACCGGCAAGCCTTGGGAAACTATAACCTTGACCACCCTCTACTCT
CATCGCCACATATTCGAAGATCTCTTCACCGAAGCTCATGATTATGCTGCAAAGTCGCAC
GAAGGAAAGACGACTATCTATAACAGTTGGGGAACGGAATGGCGACCATTTGGACACCCT
CGGCGGAAGCGCCCACTCGAGTCGGTAGTCCTTGCTGAGGGCGTAAAGGAACGCATTGTG
GATGATGTGCAAGATTTTATCGGTAGTGCCTCTTGGTATCATGATCGTGGCATTCCATAC
AGACGCGGATATCTTCTCTATGGGCCTCCTGGTACTGGTAAAAGCTCATTCATTCAAGCG
CTTGCTGGCGAGCTGGATTATGACATTGCCATATTGAACCTCAGTGAGCGGGGGCTGACA
GATGATCGGTTAAATCATTTATTAACAATTGTACCCAATCGAACTCTGGTGTTACTGGAA
GATGTTGATGCAGCCTTCTCCAACAGACGCACACAATCAGACGCTGATGGTTATCGTGGG
GCTAATGTCACTTTCTCGGGCCTATTGAATACACTTGATGGCGTCGCCAGCGCGGAGGAG
CGTATTATCTTCCTCACCACCAACCATGTCGAACGACTAGATGAGGCTTTGGTCCGACCT
GGTCGTGTTGACATGACTGTTCGTCTGGGTGAAATCACTCGCTATCAAGTTTCTAATCTT
TGGAACCGGTTCTATGAGGAGATTGATACTGATGGAAAGCACCGCCAAATCTTCCTCAAC
CGCCTACAAGAACTTGGCTTAATCGAAGATGAGAACGGCCACAAGGCCGACCGTGCTAAG
ACAACTAGTGCGGCTGCTTTGCAAGGCTTGTTCCTATACAATAAGGGTGACATGGAGGGT
GCGATTGCGATGGCCGAGGGACTGTTATATTCGGTGCATGATGAAGCATCGGCTTAA
>g15.t1 g15   scaffold_1:36658-37649(-)
ATGTCCGAACCAAACCTCCCCGAAATCCTCTCAACCCTAAAAACCCTCGCCTACAAAGCC
GGCGAAATAATCAACTCCGCCCGAACAGCCCTTCAAACCGAGGGTGCCACAGCATCAGAT
ACAAAAAAGAATACCGCAGATCTAGTAACGAAATATGATACCGCCGTTGAAAATATGATT
AGCTCTGCTTTGAAGGAGAAATATCCTGACTACGCTTTCCACGGCGAAGAAACCTACACT
CCAACTTCACCCCTAACCGATAAACCAACATTCATAATCGACCCTATAGACGGAACAATC
AACTTCATCCACAATTTCCCCTACGCATGCGTTTCATTAGGATTCGCGGTAAACCGAATT
CCAGTCGTCGGCGTCGTTTATAACCCTTCAACAAACAAATTATATTCGGCAATTAAGGGT
CAAGGTGCTTTCGTTGATGGTGTACAATTGCCATTGACCAGCGCAACAGGGCCCGCACCT
CCACTTACAGGATTGGAAAATGCACTTGTGGCTATTGAGTGGGGATCTGATAGGTCTGGA
TCGAATTGGGAGACGAAGGTTAAGACGTTTACGAAGCTTGGGAGGAGGAAGGAGGATGGG
GGTGCGATGGTTAGATCTTTTAGGAGTTTGGGAAGTGCGGCGTTGAATATTTGTCATGTT
GCGGAGGGGACGGTTGATATTTATTGGGAAGGGGGTTGTTGGGAGTGGGATGTTTGTGCG
GCTTGGTGTATTCTTGTTGAGGCGGGGGGTGTTATTGTTGATGGGGTGAGACCGGAGAAT
GGGTGGGAGGGGAGAGAGGTTGCTGTTGATGGGAGGAGATATCTTGCTGTGAGAGGGGCA
CAGAATGGGGTTGGACAGAGGGAGATTATTGAGGAGTTTTGGGGATATGTACAGGGGGAT
TTGCAGTATTAA
>g217.t1 g217   scaffold_1:576271-577330(+)
ATGTCTTCAGTCCCTCTTTCAACGGACAATCCCTTCCAGAAGTTGATCTCGGAAACCAAT
GATGACCCGGCCCAGTTACAGTCTGCCTATGAAAAGCACCGAGTCAATCGCAATGCTCAG
CAAAAAGCGATTATCATCGCAGATGACTTCCCTGGCTGGAAAGAAGACGATATCCTCAAG
CGCCTTGATGGGCCCAGAAAAGAAGATGGCTACGTTGACCCTCGCAATTGTCTCATCTTC
TGGGCTAGGCCGCCGACACCGATCCGTGATTTGATTGCGTATGTGCAAGGCGAATTGAAG
TCTGTCGCACCCTCCCTTTGGGTGATGCCACCACAAAACCTCCACCTAACAGTGCTGGAG
GTCGCGCATTCCCTAACATACGAAGAAATTGAAACACTGGTCCAAACACTTAAATCCGCC
ACAGAAGCGACCGCATCCCAAATCTCAGAATATCCCACTACCCACAAAACTCGCCTCTTA
AAACCCCTCGTCAGTTTCGACTCCGCCGCACTGGCCCTCAGTTTTGTCCCCGCCGCCGGT
GAACCTGCAAGGGGGCAACAATCAAGTGGGACCGATGACGATGATGAATACAGCTATCAT
CATCTTCGGCGAGATATTTTTGATCTGACGCGAAAGGCTAATCTCCCTGTTGCTTCTCGA
TATGTTGTTCCTTCGGCACATGTTACGATTGGTCGATTTATTAATCATGATGGATTCCTC
GTTGAGGAGGGGGAGCGTAAGGGTCAACTTGATCATTCGCGTGTGAGGGAGTTTATTGAG
AAAATTGATCAGATTAATGAGCAACTTGGGGCTGAGTATTGGCCTCGATCTGATGGGTCT
ATACCTGAGGGTGGGGAATGGGTTGTTGGTGGCGAGAAGGGCTTGGTTATGCGCAGGGAT
CGCGTTTGGTATGGTGGTGGCGTGAACATCTAG
>g161.t1 g161   scaffold_1:418132-419551(+)
ATGTACGGTTATGAGAATGGGGGATCTGAATCTTACTGGGTGGCAGACGTGAGTTACGAA
GGAGACCAAGAACGGGAGATGATGGTCGCGCACCATACAAGATATGGGACGGTCACAATG
AGACTTACAGTGATCGCATCCCTGGATTGGGCTAGTCGTCGCGGATGCGCAGGACATCCG
GGCCATGAGAATACCTCAATTCCCAGGTTTCTCCCCAGGATGAGTTTCCTCGAAATTTAC
CCTCGCGCCCGTGCAGTGGCATTCGGCAAGGTTGTTGCAGTAGGGAATAACTTTGCAGCA
GCGGATTTAGTGCCTCTAACCGCTCAAACAACATTGGATGCAATCGCAAAACGCGTCGCC
AGTCCTGGAATGGCGGGAGTATATCGCCTGTTCACAGAACTCTTCGAGGCTGGCGGCGCA
CCTAATTCTGACGAAGTGCATGATACTTCTGACACGCCCAACCCTCATCGTTTTGACGAA
TTTCGAGCGATCTTCCCAGCTTTCTCGAAGATTCAGGTCAGAGAGCAACTGCTAAACCCA
GTTGCCTCTTCATTCCGAGCTGCCGGTTTGGTTCTCGAACTTCTCGCTCTTTCGATATAT
TTTCTAGAGTTTCAACGAGGTAACTTACCGTGGCCAACAAAGTGGAGGTTCCTCACTTAC
CCGGTCCAGGAGAACCGGCCGTTGTTGGAGCTTGCACAGCGGCAGCTCTACCTGGATCTG
ACTGAAATCAATCCAGAGCGCCCCAGCAGTGAGAAGCGGAAACCGAACTCCTCTGTATCG
CAGCAGAAGGTCCAAGCTGGTTTCGAAATGTCACCGGGAAAACTGCGGATATTGATGCTT
TCATGGGGGAAATAG
>g918.t1 g918   scaffold_1:2463544-2464729(-)
ATGGCTAAACAAGAGACTGTCGTTGTGGTCGGTGCGGGCGTCGTCGGGTTATCGACGGCC
CTTCGCATACAACAAAACTTGTCACCCTCGCAATCTATACTTCTCGTGGCCAGAGAATTC
CCTTCCAACGAATCGATCAATTATGCATCACCCTGGGCCGGAGCACATTATCGTCCTGTC
CCAGGCTCTTCCCCACAGGTCCTTCGAGAAGCAAGCCAGGCACACCGAACGTATGATTAC
CTCAAAAGAGTAGCGGCCGATGAGCCAGGAGCCGGAGTTCAATTCATCAAAGGCATCGAA
CACCTCGAGGCACCTCCAGCAGAGTACTTGGATGCCCAAAGTGTGCGCAACGTCTACTCT
AGTATGGATGATTTTCGACTTCTGACAAAAGATGAGCTCCCGGGTGGTGTGAAATGGGGT
GCTGAATACGGGACATGGGTAATCAACTCTCCAGTGTATTGTGCGCATTTACTGCGCAAA
TTTATTCTCAAAGGGGGTCAAACAAAACAGTATACCCTGGCCACTATTAAAGAGGCTTTC
TCTCTTACCCGCGGTGTAAAAACAGTAGTTAACTGTTCCGGTCTGGGTTTTGAAGATCCT
GACTGTTTCATCATTAGAGGTCAGACATGCCTAGTACGCAACCCTGTTTCTGCGACAATT
ACCCGTCAAAATACAGACGGTTCCTGGTCATTTTGCATTCCCCGTCCGTTGGATGGTGGA
ACTATCATTGGAGGCACCAAACAGCCCCATGAATGGGATCCTAACCCATCCCCAGAAATA
AGGGCTCGACTTCTATCCAATGCAAGTAAATGGTTTCCCTTCGCTGAAGAAAGTGGTGGT
CAGTTCGATGTTATCCGGGATATAGTTGGACGCCGGCCCGCTCGCGAAGGAGGGGTGCGA
ATGGAAGTGGAAAATTTGCCCGACGGCAAGAATCTTGTTCATGCCTATGGAGCTGGCGGG
CGAGGATTTGAGATATCTTGGGGTGTTGCGGAGGACACAACGAGGTTGATGCTGGATAAT
GGGCTGCTCCAAGCTAAGGCAGCATTGTAA
>g528.t1 g528   scaffold_1:1428911-1430811(+)
ATGCAGCTTCACCATCTCCCTTTCTTGGCGGTCTTGGCTGGCTGGTCAATCCAGCCAGCT
TTGGGTGTGCCGCACGCTCCTAAAGACCAAAACCCGCAATGCAAGAAGACTACTGTCGCT
ATTCTATCTAGGGGAGGTGGAATTGCTGGTATCTCAGCTGCTCAAGCTTTGAGCAATGCC
TCGGTACATGACTTTGCGATTATAGAATACCGCGATACTATCGGTGGTCGAGCCTGGCAC
AAGCCTTTTGGCAAAGACCCGCATGGAAAGCCCTATACTATTGAGATGGGTGCCAACTGG
GTCCAAGGACTTGGAAATCCTGGCGGCCCACAAAACCCTATCTGGACTCTTGCACAAAAA
TACAACCTCAAGACTCATTACTCCAATTATGATAATATTTCAACCTATAATGAGAATGGC
TACTCTGACTATAGCCATCTTCTTGACGATTACGACAAGGCCTATGACATTGCGAACAAA
AAGGCGGGCGAAATCTTGACCAGAAATCTGCAGGATCAAACTGCCCAGACAGGTCTTGCT
TTGGCTGGTTGGAACCCTCAGAAGCATGATATGGAAGCCCAGGCCGTTGACTGGTGGAAA
TGGGATTTCGAGGACAACTTCACCCCGTTGGAAAGCTCTCTTGTCTACGGGTGTGCTGGA
GACAACCTGACTTCCAATGTCTTCAGCGATCACGATAATCTCGTTATTGATCCTCGTGGT
TTCAATACTATCATCAAGGGAATGGCATCCGATTTTCTGAAAGGAGATAATGATCCTCGT
CTTCATCTCAACACGGAGATCACTGAGATCGAATATCATAAAGATGGAGTCACTATCCAC
AATAAGGATGGTAGCTGTATCACAGCAGCATATGCAATTTGCACATTTTCCCTGGGCGTC
CTGCAAAGCGACGCTGTGAAATTCACCCCCTCCCTTCCAGAATGGAAGCAGACCGCAATC
CAGAAGTTCACCATGGGAACCTACACCAAGATCTTCATGCAATTCAACGAAACCTTCTGG
CCAACCGATACTCAGTACTTCCTCTATGCTGACCCCACTATGCGCGGCTGGTATCCAGTC
TTCCAATCCCTCTCGATGCCTGAGTTCCTTCCTGGATCGAATATCCTCTTCGTGACAGTC
ACCAACGAGCTAGCCTGGCGCGCCGAGAGACAATCCGACGAGCAAACCAAGAGCGAAATC
ATGGCCGTTCTACGCAAAATGTTCCCAGAGAAGGACATTCCGGAGCCGACCTCGTTCCTC
TACCCACGCTGGAGCCAAGAGCCCTGGTCTCGTGGCAGCTACTCCAACTGGCCACCCTCT
ACAACGCTCGAGATGCACCAGAATCTGCGTGCTAATGCTGACCGACTTTGGTTTGCTGGT
GAGGCTACCAGCCCTACTTACTTTGGATTCTTGCACGGAGCTTGGTTTGAGGGTCGGGAT
GCAGGTAGAAATATTGCGGCAATCATGAAAGATCACTGCGTTCACCCTCACTCGGCGAAA
TTGAAGGAGTGCGGTCAGCGTCGTCATTATGAAACGCTTCATGGCACTTCTCCTTTTGCA
GATTATAGTGCGGTCAATGGTTGGACGGCGAATAGCTTCTATGATAGCAATACCGACTAG
>g367.t1 g367   scaffold_1:975139-976933(-)
ATGCACGGCATACGGATTGGTCTTACCTTGCTTCTCAGCTTGGCAACAACGTCTTTAGCA
TCCGTCTTTCACCACGATGACTCTTTTCAACCGGATCATATCCTTCGAGTAACAGCAGAG
GATTATAACGAAGCATGTCACAACAGATATTCAACCCTAGTCAATGGATCATCTCCGGGT
CCGGAGTTACGTCTTAAGGAGGGTCAAGTCAATTGGATCCGTGTTTATAATGACATGAAG
GATGAGAACACCACGATACACTGGCATGGCCTAACTGCGTTTACAGCCCCGTTCTCTGAT
GGCGCTCCAGCCGCAAGCCAATGGCCTATTCCCGCCGGTCATTTTTTTGACTACGAAGTC
AAACCTGAAATTGGTACTGCAGGGACCTACTTCTACCATTCCCATGTTGGATTCCAAGCC
GTCACTGCCAAGGGTCCTCTTATCGTGGAGTCATGCGACCCTCCACCATTCTCATACGAC
GAAGAGCGCACTATCATGCTGTCTGATTTCTTCAATGAGACTGACAAGCACATTATCGAA
GGGCTAACATCAACCGACTTCACATGGAGTGGAGAGACTGGTGCCATCCTGGTTAATGGA
CATAGTCGTCAGGCGACCAATGAAACAGGCTCATGCAAATTGGCTTCTATCTCTATTGAG
CCAGGCCTGACGTATCGTTTGAGATTCATCGGAGCCACCGCTCTTTCATTCCTCTCTCTA
GCCATTGAGAGTCATGATGTGTCCATTATCGAAGCAGACGGTCACTATACTAAGCCTCTG
GACACTAGCTTCTTGCAAATCGGAAGTGGGCAGAGATACAGTGTTCTTTTGAAGGCAAAG
TCAGAGGAAGAGTTGAAGAAAGTCAACAAACGACATTTCTATATCCAACTTACAACCCTA
GCAAGACCGACAACTTTGACCAATTTCGCTGTCCTGCAATATTCAGGAGGAACTGATGCG
AATTTGAAGTCCGTCCCATCACCGCCACCACTCCCTGTAGCGGAGATTGTACAAGGGTGG
CTGGATTACGAATTAGAATCTTTGCACCCAGATCATGACTTCCCAAAACTGGAAGAGGTC
ACACGCAGAATCATCATCGATGTTCATCAAAATGTCAGCGGCCATACTATCTGGTTGCAA
AACGGATATGATTGGGTGCAAAACTTCCCGCAATCGCCATACTTGATCGATGTCTACAAC
AAAAAGCTCGATACCGATGCTACTTATCAGCGCGCAATTTCCCGTGGAAACGGCTTCGAT
AATATCACTCGAACATTCCCCGCCAAGATAGGGGAAGTCCTCGAAATCGTTTGGCAAAAC
CAAGGTACTGTCGATAACGGCGGTGTTGATGCCCATCCATTCCACGCTCACGGTAGACAT
TACTACGATATCGGAGGAGGAGATGGAAAATACAATGCCACCGCAAACGAAATTCGCCTT
GAATCACACCGTCCGGTTCAACGTGATAGCTCAGTTCTATACCGATACCGGGAAAAAACG
AAGCCTCGCGCCCCGTCTGGATGGCGAGCTTGGCGAATTAGGGTTACGGATGCGGGTGTG
TGGATGTATCATTGCCATGCCCTTCAGCATATGGTTATGGGTATGCAGACTGTGTTCATG
TTCGGAGATCGAGATGATGTCTTGTCGCAATCGGGACCTGTTGAGCCTGGGTATCTGATT
TACGGGGGCTCAGCGTATGGAAATTCGACGCATTCGCCAGTTGTACGACACTTTTACGAA
TAG
>g299.t1 g299   scaffold_1:782003-783295(-)
ATGCCATACTCTCTATCTGGACGTAATGTCCTCATCACTGGTGGTTCAAGAGGACTTGGA
GCTCTTGTTGCACACAAGTTCGCCGCTGAGGGAAGTCATATCGCCATTAACTACATGTCG
AACAAAGCTGCTGCCGACAAGGTTGCTTCGGAGGTTGCGAGCACGTATAATGTGAAGACT
ATCGTGATTCAGGGTGATGCTGGGAGCCAGACTGATTGCGCCAATGCTGTCAAGACTACA
ATTGAGCAACTCGGAGGCTTGGATATCATCGTGTCCAATGCTGGCTGGACAAAGATGACC
AACTTCGCTGATCTCGATGCTATGGATGATGCGGACTGGGATAAGTGCTGGAACATGAAT
GTTAAGAGCAGCTTCTACCTTTTCAAGGCAGCTCTTCCTACCTTCAATGCGAACCCTGAT
GGTGGTGCTTTCATAATCACCTCGTCGATTGCGGGAATTTCTGCAACTGGAAGCAGTCTT
CCATACGCTGTGTCTAAGGCGGCCCGCCCAGTCATCCATCTCATGAAATGTCTTGCACAA
ACACAGGGCTCAAAGGTCCGCGTTAATGCAGTGCTGCCAGGCCTTCTTCTCACAGAATGG
GGCCAGCAATTTCCCGCTGAGAAAATTGAGGCTTGGACCAATAGGACGGTCCTCCAGCGT
GTGCCCGAGGTCGAGGATACCGCGGATATGTATGTGACGATAGCAAAGAATTCGTCTATG
ACCGGACAATCCATCACAATCGATTCTGGATTCTCAAAGTGA
>g775.t1 g775   scaffold_1:2092232-2095144(+)
ATGGGATCAAGTGGTAGAACCATCAAACTTCCCCTCGTTCCTCTGGCCAAGGGCTCTGTT
CTTCTCCCGGGGGTAACACTCCGTATTCCCGTCTCCAATCGACCTGACTTGACCAATCTA
TTGTCGTCCCTGGTCGATCGACCTCAGAAGCGCGACGGCAGCTCTATCACCTTCGGATGT
ATTCCACTTAGCTCGCCATTCCTGAGTCGCGATGGCCAGCAGCTCCTCGAGGGTGATGAA
TCTGACGATGACCGGAGGGAAGATTACGATTCGATTGATGCCGGTCAAGCGCGCAAGGAT
GATCTATTCCGCTACGGTACCATGGGCAAAGTAATCGGCGTTCAGCGCCGCGCTTATGCG
GAGCCTTTTCTCTTGGTTCAGGGCTCCCAACGGTTTACTGTGAAGAAGATTCTGAAAGAC
CGACCGTTCTTTGAGGCCGAAGTATATCTTCATGATGAAACCACTTCATCCATCCACGGT
GACTCGGAGGCCGCTGAACTCTTCCAGCAGCTCAGACAACTATCTCGTGAACTTCTCACT
CTTCTGCGTCTCTCTTCACTGCTGTCATCAGCCTCGACCCGTCTGTCGCCGCTTGTCGCA
CGAAAGTTTGAGCTGTACATCTCCAAGACGGAGATCGGGCAAGCCGGAAAATTAGCCGAT
TTCATGGCAGATGTGTCCGATGGTAGCTTTGAAGAAAAACTGCGAATCTTGGCTTCGTTT
GATGTTAAGGAGCGTTTAGAACGGGTAGTTGAGATTCTGACCCGCCAGGCTCAGCACATC
AAGAGTAGCGTTAAGGTCACTTCTATCACAACTACTTCGTTCCCTCCGAATTCGGATATG
AGCCAGATCGACCCTCGTGAGCGTGAGCTACTTGCAAGGCGGGCGATGGCTGGACTGTCG
GGCATGAACCCTCCCGGCCCGGCGGGTGCACGTGGTGGCGGCGACAACGAGGAGAAAGAG
CCAAACGAGGTCGATGAGCTGCAGCAACGCATCAAAAATGCTGAGTTGAGCCCCGAAGCC
CAGAAGGTCGCTGATAAGGAGCTGAAGCGCCTGCGCAAGATGAACCCGGCCAATGCAGAA
TACGGAGTTTGCCGTACCTACCTTGAAAATCTGGCAGAAATACCCTGGACAAAGGTGACT
GCGGATCAACTAGGCCCCGATACACTCAAGCGTGCAAGACAGCAGCTAGATGAGGATCAC
TACGGGCTCGAGAGGATCAAGAAGAGACTTTTGGAGTACCTGGCAGTTCTGCGCCTGAAA
CAATCCACTAACGAGGATGTCGAGCGTCAGATCACTGGACTTTCAAATGAGCTGGATGCC
TCGTCAACTGGTGATCTTGAGAAAGATGTACCACTACTCTCGGAGGCTGACCGAGTCGCG
TTGGAGACCCGATTGGATATTCTCAAATCTAAGCGTATGACTGATAAGTCTCCGATTTTA
CTACTTGTTGGTCCCCCTGGAACTGGTAAGACCAGCCTCGCAAGATCGGTGGCCGCCTCA
CTGGGCCGTAAGTTTCACCGGATCTCCCTTGGTGGAGTCCGGGACGAGGCCGAGATTCGT
GGCCACCGAAGGACTTATGTTGCCGCCATGCCTGGTCTGGTCGTCAATGGCTTGAAGAAG
GTCGGCGTCGCCAACCCAGTCTTCTTGCTTGACGAGATTGACAAGGTTGGAGGTGCTAAC
TTCCAAGGTGATCCTTCTGCCGCAATGCTCGAGGTTTTGGATCCTGAACAAAACAACTCG
TTTACTGACCACTATATCAACATCCCCATCGACCTCAGTAAGATTCTATTCATTGCTACG
GCAAATTCTTTGGATACTATCCCGGCACCATTGCTGGACCGCATGGAGACCATCTCTTTG
TCTGGGTACACTACAGTCGAAAAGCGGCACATTGCCAAGCGGCATCTGATTCCCAAACAG
ATTCGTTCTAACGGTCTGTCTGATGGACAAGTCAATCTTTCAGACGATGTCATTGACAAG
ACCATCACCTCCTATACTCGTGAATCTGGTGTTCGTAACCTTGAACGTGAGATCGGGTCA
ATCTGCCGGCACAAAGCTGTTCAATTTGCTGATGCCGGCGATGCTGATCGTTTGTCTGAA
TACAATCCCACTGTTTCACTTGAGGATCTAGAAGATATTCTGGGAATCGAACGGTTCGAA
GAGGAGATTGCCGAGAAGACTGGCCGACCTGGTGTGGTAACTGGTCTAGTTGCCTATTCC
ACCGGTGGACAAGGAAGTATCCTTTTCATTGAAGTTGCCGATATGCCTGGAAATGGCCGT
GTCCAGCTCACTGGAAAACTCGGTGATGTCCTTAAGGAGTCTGTTGAAGTTGCTCTCACG
TGGGTCAAGGCACACTCCTTCGAGCTGGGGCTCACTCACGATCCAAATGAGGATGTTATG
AAGAGCCGCAGTCTCCACGTCCACTGTCCTTCTGGGGCCATTCCAAAGGACGGCCCTTCA
GCTGGATTGGCACACACTATCGCGCTGATATCTCTATTCTCCAATAAGGCCGTTCCGCCT
CAGATTGCTATGACTGGCGAGGTTTCACTACGGGGCCGCGTTATGCCTGTCGGTGGGATC
AAGGAGAAACTCATAGGCGCTCTCCGTGCGGGTGTGAAAACAGTGCTATTGCCGTACCCT
AATCGTAAAGACGTCAAGGACGTACCCCAGGAGGTGACTGATGGCCTGGATATTATCTAT
GTTCAGCATATCTGGGAAGCACTTCGTCAAATTTGGCCAGATGCTCACTGGCCTGGCCAG
CACCACATGAACTTCGTCGAGAGTCGTCTTTAG
>g264.t1 g264   scaffold_1:694510-695376(+)
ATGCAATTCAAACAGCTGGGAGGTCAAATTGGCTCAGATCTTACCCATTGCCATCAACTT
CATTCGGGAGACTTCGATAATGCAAAAGTATCAAAGCATAGTTCGAAACTGCAAGACTTG
ATCCGAGTCATCAATGACACCCTATTGGTTTTCAACCAGTACCCTGAGATGTTTGAAATG
ATCTACAACGCTCTCGAGGATGCAGGCATCACGACGCTCAAGCCAATCAAAGGCAAAATG
GATGACGTCTTTGAGGAATTCAAGAAAGGAGCGACCATGAATTTTTGGAATGGAAAGAAA
AAGCGAGAACCGCCAGGGAGGAGATCTGAGAGAAGAAACATTTCCAAGGAGACTCCGGGT
GCCACCCAGCCCCATGTCATCACGATTCCTCTTGATAAGGCCGACTTTACAGAGGAGAAT
GTAAAGGCGGAAACATGGAGTACAACCTACTACCAAATGTTCCTGAGCGAGGAACCCTAC
AATCGATTTCTCGGTGCTAAACGCGACCTGACATGCACGTCGGTGAAAAAAGTCAAGATG
GAACTCCTGCTTGGAGCCAACACGAGCACGCTTCCAACTACAGACGCCTTGAAGGGGATC
ACAGAAGCACATATAGACCGACTGTTGAAGCGCATCTGTATCTTTGATGACTTTGAGACT
CTCTTTCAAAATGTGAGAGCTATGCATGGCTCGCTGTACACCATGGAAGGTCCGACTGGC
ACATAG
>g784.t1 g784   scaffold_1:2123396-2124639(-)
ATGGTCGTAGCTTATCTGCCCCAGACCGAGCTTGAGGGCGATCATCCGTACCTGGAGCCG
GCAATTCCTCCCTTTGCCGGTCGTTTGGGGGGTAATCAGGACTTCATCGTTGACCGGAAT
GACCCTAAGAATGTCGATGTCTTGGAAAAGGTGCCCGACGCTGCACCGTGCATGACATTG
GCCGAGATCTTCGATTTACGGGGATTTCTCAGTGCAGATCTATGGAAGTTCGCCATGTTG
GAATGTATCGCAAGCTTAATGAACGTCTTCATTTCGTCCTGGGTAACGACGCACCCACTG
TCCAAGACGACTTCGCCGCAGACCCAGGCCGGCGTCTACGATACTGTCACCTTCTTCTCC
CCACTCTTCGGCGGTATCACCAATCTCCTTCTGACTCCGCTGTTGATCTATACCTTCTCC
CCCTCCAGTGGAGGCCATATTAGCCCAACTATTACACTAGCAACTTTCTTCGCACGCATC
ATATCTTTCCCGCGAATGATTCTTTACATGGCTGGCCAGACTCTTGGTGGTGCGTTGGCT
GGATTTGCTCTGAACTCTGCCTATGGCACTCGGGAATTCACCGTTGGAGGATGTCACATT
GATACCTCCATGGTTCCCGCCAAGGATGGTTTAGTCATTGAATTTGTCGCCTGTTTGATC
TTGATATTCCTGGCCTTTGGTGTTGCGTTGGACCCCCGGCAAGCTAAGGTATTCGGTCCA
GCTACTGGGCCATGGTTCGTTGGTGTGGTCCTTGGTATAACTAGTTGGGGAACTGCCTTC
ACCCGCGAGGGATACATCGGTGCCAGCCTTAATCCCGCACGGTGCTTCGGGGCCTATGTG
GCGTCGGAGTTTCCCACCTATCATTGGATCCACTGGGTTGGACCACTGGCTGCTTCTATC
GCACACGGGCTGGTTTACTACATTGACCCACTTTGGACCGAGACGCGGAGTTCGCCGTAG
>g912.t1 g912   scaffold_1:2451283-2453231(-)
ATGGACGTCGAACTGTATGTCTACGATCTTTCGCAGGGTCTTGCGCGTATGTACTCGCAA
ACCTTAACGGGCACTCAGATAGATGCAATCTATCATACATCACTCGTCCTGAGTGGTGTC
GAGTACTTTTTTGGTCAGGGTATTCAGACCGCCAATCCCGGCAGCACTCACCATGGCCAG
CCCATGGAAAAGGTGCACATGGGACAGACAGAGCTCCCAAGCGAAGTCATCGAAGAGTAT
CTAGGCTCTTTGGCCACAATATATACACCCGAGTCCTATGATCTATTTCTTCATAACTGC
AACAACTTCACTCAAGATTTCGCCATGTTTCTCGTTGGGAAAAGCATCCCAGAACACATT
CGCAATCTTCCCCGCACATTTTTAGATACTCCATTTGGGCAAATGATGAAGCCACAGATT
GAGAACGCCCTGCGGGGCGTCACGCAGGGCAGTGGCCCCGGCACCGCTCCTGGACCCAGC
TTTCAGCCACAAGCAGCACAACAGCCAAGGACTGCACAACATCCAGTACCTGCTTCGGTC
CGCAATGTCAGCAGTCTATCTCAATTGGAAGGTGAATTAGCCGCAGCATCAGATTCATGT
GCCGTGATCTTCTTCACTTCCTCGACATGTCCACCCTGCAAGGTTGTCTATCCAACCTAT
GATGAGCTTGCAGAGGAGGCAGGAGACCGAGCGAGACTCATCAAGGTTGATATAGGCGCA
GCCTACGATGTGAGCATGAAGTATGGTGTCCGTGCGACCCCAACATTCATGACGTTTTTG
AAAGGACAGAAACTGGATGAGTGGAGCGGTGCCAACCCAGGCCAACTCTCAGAGAATGTC
CGCATGCTATTACAGATGGCACATCCAACCCATCCCCATCGTCAGCTGCGATTACCTAGT
TTGCAGCGACCCATTTCCAACTTTGTCACATATAAGAAAATCCCGCCACTAGACAAGCTT
GTGCAAAAGCTCCCTGCTTCCTTTAGAGAATTGCCGGAGGTCGCTTCAATCATCGATTTT
GTGAAGCAACTTCACAGCTCTAGCAATGGAAATACCCCGGCTGCTGATATCAGAGTGCCG
GATCTACACACTTTCGCGGCATCATTGCACTCGACCTATAACAGCCTCCCTAGTGACAGT
CACTTTGCAGTGGTCGATCTTGTCCGTCTCCTCTTCCTCGACCCTCGTGTGAGCGGGTAC
TTCGCTGAAGAAACTCATCACAAAACTCTACTCACTCTACTATCCCCTCTATCCACCGAG
GATCTTTCCAATTGCCCATACAATTTGCGTATCGTTGCTCTCCAACTAGCCTGCAACCTC
TTCAGCACGCCTTTATACCCCGATCAACTGACATCTCCGACCTCTTTACTGCGCGAAACT
ACTCTTCGCTTGGCAATTAACAGTCTCTTAGACTCACACTCTAATCTCCGTGTCGTCGCA
GCCTCCTTTGCCTACAACGTTGCAGCTTACAACCATAACGCCCGTTTTGATGGAAAACCC
GATCCTCTCACAGAAGAGGATCAAGTTGAACTCACGGCGTCATTACTCGAGGCTGTCTCC
CGTGAAGACCAAAGTATCGATGCCCTACACGGTCTCCTCTTCGCATTGGGTTTATTTGTC
TACGAAGCCCCGACAGACGGGGCACTGATTGATCTTTGTCGGGCTATGGGTGTGGCTGAC
ACCGTGCGGGCCAAATCCCAGATTTCTGCGTTGAAAAAGGAGCCTCTTCTGAAAGAGGTT
GGTGCAGAATTATTTGGCAAGGGGCTATAA
>g442.t1 g442   scaffold_1:1177554-1180333(+)
ATGTCTTCCCTCAAGCAATTCATTCGAAATGTCCGCTCGGCAAAGACAATTGCCGATGAG
CGGGCTGTTATCCAGAAAGAGAGCGCCGCTATTCGTGCCTCCTTTCGAGAAGAGAGTCAC
GACTCTGGCATTCGGAGGAACAATGTCGCCAAGCTGCTCTACCTTTTCACACTCGGAGAG
CGGACTCACTTTGGTCAGATCGAATGTCTGAAGCTACTCGCCTCGCACCGATTCGCCGAC
AAACGACTGGGTTATTTGGGTACGATGCTACTGCTGGATGAGAACCAGGAAGTGTTAACA
CTTGTCACGAATTCTTTGAAGAATGATCTCGGTCACTCAAACCAGTATATCGTCGGTCTC
GCCCTCTGCGCACTCGGCAACATCGCTTCCATCGAGATGTCTCGTGATCTTTTCCTCGAA
GTCGAAAACCTCATGTCCACTGCGAATCCCTATATTCGACGGAAGGCGGCCATCTGTGCG
ATGCGGATATGTCGCAAGGTCCCAGATTTATACGAGCACTTCCTTGAAAAGGCCAAGACC
CTCCTTGGTGACCGTAACCATGGTGTCCTGATTTGCGGCTTGACCTTTGCGACGGATCTT
TGCGAGGCCGAAGAGGAGGAGGAGGGCCCAGAGGGTGTGATCGAGATGTTCAGGCCACTT
GCTGGAGGCCTCGTGCGCGCCCTGAAGGGGCTGACAACATCAGGTTATGCCCCAGAACAC
GATGTGTCCGGTATCACAGACCCTTTCCTTCAAGTCAAGATTCTCCGTTTCTTGCGCGTA
CTCGGTCGAGGAGATGCGGCCACCAGTGAAATGATCAACGATATTTTGGCCCAGGTGGCG
ACGAATACCGACTCTTCAAAGAACGTTGGAAACTCTATCTTATACGAGGCTGTTCTCACC
ATCTTGGATATTGAAGCCGACTCGGGATTGCGGGTGTTGGGTGTCAACATCCTGGGTAAG
TTCTTGGCGAACAAGGATAACAACATCCGTTACGTTGCTTTGAATACCCTGAACAAGGTC
GTTGCTATTGAACCCAATGCGGTACAAAGACACCGCAACACTATTCTGGAATGTCTGCGT
GATCCTGATATCAGCATTCGCCGGCGAGCGCTCGATCTCAGCTTCATGCTGATTAACGAA
AGCAACGTGCGCGTACTTGTTCGGGAACTTCTTGCTTTCCTGGAAGTTGCCGATAACGAA
TTTAAGCCGGTTATGACAACTCAAATCGGGATAGCCGCGGACCGATTCGCACCCAACAAG
CGCTGGCACATGGACACTATCCTCCGAGTTCTCAAGCTGGCTGGGAACTATGTCAAGGAG
CAGATTCTGTCATCTTTTGTTCGTCTAATTGCGACTACGCCCGAGCTACAGACATACGCC
GTACAGAAGCTCTATTCTTCTTTGAAGGAGGATATCTCTCAAGAAGGTCTAACTCTCGCT
GCAACTTGGTCAATTGGTGAATATGCCGATAGCCTTTTGCAGGGTGGCCAGTACGAAGAG
GAAGAGCTGGTCAAGGAAGTTCGGGAAAGCGATATTGTCGACCTGTTCACAAACATCCTC
AACAGCACCTACGCCTCTCAGATCGTTATTGAATATATCATTACTGCATCCATGAAGCTC
ACCGTTCGCATGTCAGACCCTGCCCAGATTGAGCGTCTCCGTCGTTTCCTGAGTAGCCGA
ACTGCGGACTTGAGTGTTGAGATTCAGCAGCGTGCTGTCGAATACACCAATTTGTTCGGT
TATGATCAGATTCGACGTGGTGTCTTGGAACGTATGCCTGCTCCTGAGATTCGCGAGGAA
CAGCGTGTTCTCGGTGCGCCGACAGCAAAGAAGCGCCAGAGCAAGATTGTTCGCGGCAAG
TCTACCAAGACGGCCAAGCCTGCTGACCACGACCTGCTCCTTGACCTGATGGGTGGCGAT
GCCCCTGTTACCAGCCCGACATCTAACGGCTCGAACACCGCCGATCTGCTGGCAGATATT
CTTGGCGGAGACTCGGGTCTGTCCTCGCCTGCCCCAACACCTGCTCCCCAAGATAGCTCA
AGCAAGAATGATATCATGGGTCTCTTTGGGTCAAATGGCCCCTCGCCCTCTCCCCAGCCA
GCCCAGCAAGCCTCTTCTGGGCTTGATCTGCTAGGAGGTGGAATGGGTGCTTCCGCGCCC
TCTCCTTCCGCCTCGCCTGCTCCCGTCTCCGCTTCGACTCCTGCCCACACTGCCTACAAC
AAGGACGGTCTTGTGCTCGCTTTGCAAGTCCAACGTAGCGGTGCTACTGCCCAAATTGTG
GCGAAGTTCCGCAACGAATCCAACTTCGACTCTTTCTCGAACGTTGGTCTACAGGCCGCC
GTGCCAAAGAGCCAAAAGCTGCAGCTGAGCGCTATCAGCAAGGCTGATCTGGAAGCCGGT
GACGAAGGTGTGCAAACTTTACGTGTGACAGCACTGAATGGGGCTCTACCTGCCAAGCTA
CGCATCCGTCTACGAGTGACTTCCTCCAAAGACGGCGGAGACCCTGCCACCGACCAAGTG
GACTGGTCCGAGCCATAA
>g1170.t1 g1170   scaffold_1:3154868-3156112(+)
ATGACGGGCAAGCTGACACTTCAATCCACCCATAGACTGCTATCGGGTTATGATATCCCG
GCTATTGGATACGGGGTGTATATGATCAATCCATCTTCCACCGAAAAGGCTACTGCAGAG
GCTCTTAGGGTGGGATTTCGACATGTTGACTCAGCTATCATGTATCGCAACGAGAAAGGT
TGTGGTCGTGCGATTCAGAACTCAGGACTTGATCGATCTGAGATATTTCTGACCACGAAG
ATTCCTCCCGGGTCAATGGGATATGAACAGACGAAGAGAGCTGTGAATTCTAGTCTTCAG
GAGGCAGGACAGACATATTTCGATTTGATTCTCATTCACGCACCCTATGGCGGGAAATCT
GCCCGTCTCGGTGCATGGAAGGCTCTCGCCGAGGCCCAGAAATCTGGCAAAGTGAGATCC
ATTGGAGTTTCTAACTATGGAATCCACCATCTCGAGGAGCTGGAGGAGTACATTCAGAAC
GGAGGTGGAGGCGAAATTTCCGTCGGCCAGTATGAGCTGCACTCTTGGTTGGACCATTCA
GACATTATTGCATGGCTACAAAAGCGCAATATCATCGTGGAGGCATATTCGCCTCTTGCA
CATGGAGAACGACTTGATGAGCCTGTACTGCAGGCAATTGGGAAGAGATACAACAAATCG
CCCGCTCAGGTAATGATTCGATGGAGCTTACAGATGGGTTTGCTGCCATTGCCCAAATCA
GTGACGCCTCAACGTATCCGGGAAAATACAGAGGTCTTTGATTTTGAATTATCAGCAGAA
GACATGAAGTTATTGGATACGGGAGAATATTGCCCAACAGACTGGGATCCGACGGTAGAT
GAGGATTAG
>g598.t1 g598   scaffold_1:1605840-1608190(+)
ATGGCCGAGTCTGAAGCCCCAGCAATGGATGAATCCTTTGCTGCTTCCGAAGTAGCAGAT
GATCAGGCCCACGGTGCGACAGCCAGCGCGACGGTCGGTACGAGACGCCAGGCAAATGGC
ACGATTGGGTCCGTCTACTCCGGAAACAAGATTCGACATTTGAAAAAAGAGGATGGCATC
CCCCTATGGCGCAAGGATATTCAATACCAATTTCTCAAACTCGTTTTCGAGGACAAGACC
GCTGCCTTCACGCGCTACCCCGACGGAGAGAAGAAGTTGGACTTCGCTGACATCTACATC
GACGCGATGGCGAGGAGCAGCAAGACCAGCAAGATCTTGAAGGACAAACTGCAGAATGAT
AAACCCGCGGCTATCAGCATGGCGATGGTCTGCCTCCTAGTGAATTTTGGTCGCATGAAC
ACAACCCTCAACTTCTTTCCCGAAATGCGTGCTCAACTACGAACCTACCATTCTATCCCT
TCCCTCCAGGCCCATCAAGACTCCAATGCCTATAAACAACTACAGGATGCCCCACGCCTA
AAGTCCATCCTCAAGGGTGCATCCGAAGATGTTGACCAGCCGAATACCTTGGAGAAGATC
AAGCAACTGAGTATCCCCAGAACGAATCCCGTCAACCTTATTTTTGTTCTGGCACAATAT
GCCCCAAAGGTCTCAGAAACACACTTCTTTCCGCCACGCGATTTCTTTGACCTAGTCATG
CGATCCACACTGAGTAGCCAGAGTCGGGCAAGAGCTTTTCTGTGGTTGATGTGGTGGTAT
CTGGAGAGTGATTTCAGCCACGAAGCCGCTCTAAACAATCCGTTCGGTCCCGGCCTGGAA
GGTGAAGGTGCTGAGGGCTTGCCTTTGAAGGTTCCCGCGTTTGAGAGCTTAACAGAGGAG
CAGGCGAATGAGGAAAATATCGATACCCCGGATGAATTGGAGTATGGAGAGTCAAAAAGA
CTCGAGCGAAAGCGTATTTTGGAAGACGAAGAACCAATTCCCCGGATACCAAAACGTCAA
AAGAAGGATTACGGTCTGGATGAAGACTCCTTTGCGGGAGATTACTCCGGTTTAGGAGGA
CGAGGCTCGGCCATGTCCACCCCTCTTCACCCTTCTGCCAAGCGCAGTCTGGACGACGAT
GATGATGAGCTGACTCCAGGAAACTCTTCTCGGCCACGCAATAAGCAGGCAAAGCGGGAT
TCATCACTCAACCGCGCTGTTGGCCAGCAACGACTTATTTTGAAGACAAGGATGGATCAT
ACTCCAGATGCTTCTCCAGCCCCTCCGGGCTCCAACCATCCAGTGCTTAATCGATTTATT
GCCGAGCCATCCCTCTCAACGGCCCCAGGTCGTCGACCCCGTCCACTTACACAACATCAA
ATCGCCGTCGAACAAAATCGTCGCCAACGCATTGAATATTTGTTAGCCAAACGGAGGACA
ACCGCATACCGCATGCTTCGCTCTAAGCGTAATGCGGAAACTCCATTTGTTCGATATGGG
CGCCTGGTACAAGGGCTACCTGATGGTTACGATACGGAAGATGAGGATACTTCTTGGGGC
AAGGGTGGTCTCCTCCCAAACCCCAACGAGGAAGATGACTTTGGCGAGTGTGCCAGTTTT
TTCCTCTCCGTGGTTCGAAAAGCTGCTCGACGACTTGATCGTTGGGACTACGAGGACGCC
AACGGACCAAAGAAGGACCGCCAGAAAGAGCGCGAGGAGCGACAAAGAGCCAAAGCTGCC
ATGGAAGCGGATGTCCGAGCTGCGAATAACCGAACTCGTGCTCGCCCTGCTCGTGGAGGT
GCCGCTGCTTCCAAGCGCAAATCTACTGGGCCTGGAGCTACCCCCGGAACTGCCAAAAAG
TCTGCCGCGTCACGCTTGAAGAGTGGTCGTAGTCGTCCTTCTGATGCTCCTGGCTCGACT
TCTGCTGTGGGTACCCCGTCTTGGTACCCGGACAATGGAGAGGAAATTGAAGGAGAGCTA
GATGATCTGGACCGTGAGCTTCTAGGCGAGGGGTCTGGCGATGAGGATGGTGCTCCACGC
GCTGGAGAGGACGGTGAATCCTCTGATGATTCTGCTGACGATGATGCGGACGAGGATGAG
AACATGTCTACCTACGACGGGCCTAATGGCTACACACGGCATGAGAGCTCGTCACCCGTG
CCATCGGGGGCAGTTGAACGACACGAAGATGGAGATGAGGTGATGGAAGAATAA
>g881.t1 g881   scaffold_1:2359862-2361571(+)
ATGCGTTTCTCTGCTGTTACCGTACCCCTGGCCGGTGCCATTGGCACGGTCGCGGCCAAC
TCGACGCCGTCGGTTAGTGCTGGTTGTCATGCGCTAGCTAAACCCTTGGGAGATGCGGTG
CACTTCCGCAACACTGAGGTGTACAAATATGAATCGAAGAACTTCTGGTCCAACACTGAG
ATCCTGTCTCCGGGATGTGTCTTTCGTCCGCAATCTAGCAGCCAACTGGCCGAAGGACTA
GAGGCACTTGTTGATGCCAAGGCTGAGTTTGCTGTGCGCGGTGGCGGCCACATGGGAATC
AAGGGTTCAAACAATATCAACGGAGGTGTGCTCGTTGTCATGTCGAACCTTACCACGCTT
CAGTTGAACGAGGATAAGTCTATTCTCTCAGTTGGTCCGGCATACCGATGGCAAGATGTT
TATTCTTTCCTCGGCAAACACGACCTCACTGCTGCAGGTGGCCGTCTGGGTCCTGTTGGT
GTCCCTGGTCTGCTTCTCGCCGGAGGTGTCAACTTCTACGGTAATCAAGTGGGCTTTGGA
TGTGACACCGTTGTGAACTACGAGGTTGTCCTGGCCGATGGTTCTATTGTCGAAGCAAAC
AAATCCAGCAACCCCGATCTCTTCTGGGCTTTGAAAGGTGGAAGTAGCAACTTTGGTCTG
GTTACCCGTTTCGATCTGGAGACCATCAAGTCGCGCAAGGTCTGGGCCGGTGCCCACACC
GTTGCGGCTCAATACGTCGATCGCTTCCTGGCTGCTGCCGCAAAGTATGCGTCCGACATC
TCCGACCCTAAAACCCACATTGTCCCGGCGCTGGTACCCGGTGACTCGACTCTGGCCTCT
GTAATCCTCTTCTACGACAGTGATACTACCAGCTACCCTGAGATTTTCAAGCCTTTTACC
GACATCCCGTCTATCAGTAGCACGGTCGGCTTCAAGACGGTTTCCGAGTTTGCAGCGGAG
ACTGGCGAGATGGTTGTGGATGGCATCAATGATGTTTTTGTTGCAGGAACAGTCACGGGT
AACACCTACGAAGAGCTTCACCAGGGCATCATTATTATCAACACAACCTTCTTCAACCAG
CTTCCCAAGCTATACAAACAGGTACCTTCTGCCAATATTTCTACAATTCAGCTGGATTGG
CAGCCTATTGGTGCAGACTGGATGAAAGCATCTGAGGCTCGTGGGGGCAATGCTCTTGGC
CTTGATTCCTCTAAGATCTATCTCTGCTATGCTGAGGTTGTCGAGTGGATTGGCTCCGCC
TACGATGATGTCGTTGCTGCGTGGGTAGAAGAAACAACCTATGCGATCAACAATGCCACT
CAGAAAGCTGGTCTCTATGATCCCTTCAACTATATGGGTGACTCTGCTGGATTCCAGTCG
ATCTTCCCTGGCTATGGCGAGAAGAACCACCAGAAGCTAGTTTCGATCGCGCAGAAGTAC
GACCCACACAGTGTCTTCCAGACGCTGATGCCCGGAGGATTTAAGATCTACTAA
>g198.t1 g198   scaffold_1:517494-519530(+)
ATGCCTTACGTTGCTCGGACTAACGAGCTTCCCGAGATAGCCCAGCGAGGTGGCCTTGTT
GACCCTCGGGCTGATCATCAGCATTCTTTCAACAAGCGCATCTCATGTCGCGACGTGACC
GACTTCATTTCCAACACTGCCGAGGTCTCGCCGCTGGAACTGAGAGACAAGAAAGCTGCC
GCTAGACACTCCATCGACAACAAGACCAGACTCTACAAGATCCTTGCTCGCACCAATGAG
CTCAACCGACCATTCTCTGTCCGAGGAGCTGAGCAGCCCATCTCTGACTTGCTACCTGGC
TTAGTCGTCAGCGGTGGTCTCAGTCGCTCGCCAGCTTTCGATTGCATCCCTGTTGTATCT
CACTGGGGTGATCGAACCGACGAATTCTCCGCTGAAGACCCCAACGCCACTGTCCGCCTC
ACTTCCACTTGGAACACCGTTCATGTCCGCGGAGAGGGTGCTACTCGAGAGTCCCCCCAT
GGGGCTGCTTGTTGGGCGCTGAAGACCCACGGAATCAGCCCAATCGAGCCTGGCTCTCCC
AAGTTCTCTCAGCAATATGACTCCGAAGCCGATACCCTGACAACAACTGTCAACTTGGCT
CGTCGTGCTGACACCAAGTTGACTCAAGGTGTTCTCGGCGCCGCATCAAGCATCTCTTGG
CTACGTAACGCACGCGTTGCTGATGCCGTTGACTGTGCAGTCGGATTGCTCGCTGATGCT
GCAACCCTCCTGGAAGCCCGTGACAAGGTCGTCACCACTGGAAAGAATGAGCGTCTCGAC
TTCGCAGAGGTGCGCCAGGTTGAAATGCCCACCTGGGCCAAAGCCCGCAAGCCTCTGGCC
CCCAAGCTGAGTGGTGTCGCCGACTCTCCCGACCAAGTCACCGATGACCTTTTCGCCGCT
GAGATGTGTCAGGGTCCCATCATCAACACCAGTATCTTCTCCATGTCTGTGGGTTATAAC
CGTGGTGTTTATGGCGGATCTATCTCTGGTCTGTGGTCTATCATGGACTCCGCTTTCGTT
CTTGACTATTCGATTGGTATTCACAACTCTGCTGTCTCGGACCGACTTTCTTTTGCTTTC
GCTGAAGTGACTGCATCCGCTGAGGCTTCTGCTTCTGCTGGTCCCCATATCGATGATATT
CGAATTGTCAAGGGTTGCAACTATGGTTGCTTGCGCCAGAAGACTATCATTGAGGATGAG
GACCCCGTCGATTCAGCTCCTTGTATGGTTGTTTGGAATGACCTTGATCGCCTTGCCCGC
TACAAGCTTGCTGATGCTGTGTTCTGCCACGTCTACTACGACTCTGGTGGTGGTGAGCAG
ATGGCCGCCATTGCTGGTCTAGGATGTGTTGCTCATGACTGGATCGACCTTGGACCTGAC
ATGATGTGCGGTGAAGTTAGCAACATCATTCCTTCGTTGACTCGTGGCTCTTTGGAGGAA
GGCCCTCTGGCCGAGGTCTACGCACGCTTGATCGGTGCTATGATCTGGTACCGAAACAAC
GACCCCTACAACCCGGCAGCTCTCTGCCTCCTCTTCACTCACTGGTGGCAACTGTCGAAC
TGCCGCCACCGCCCCGTCACCCTGCTCGGCCGAACTGACTTCGACGAGAATGCGGCCATT
GCTCCTATCATGCCTGAGGGAAGACCTGAGCTGGAGCACTTCCGAGCGAGCGGCACTAGA
GTCGAGCGCGGCAATGGTCCCCTATCCAGCGCTGAAGCACGTCTTAAGGACCTTCTTGCC
ACTGATATCCTGCCTGAGACTCGGGCTGTTGTTGAGCACTTGGTCAACCCTGTTCTCGCT
TACGTGAAGGGAGCTGACTCCCTGCCCGCTGAGAGCGAATTTGTTGGAACCGTTCTCGCC
GCTGAGCTGGCCTATCCCCACGGACGAAAGATCATGGAGCTCTGGGATCTTGCTATTGTT
ATGTGGGAGTGCGGAGCAATGTGGGCAGCTGGTGTCGCTGGTCTTTGCTACTCTCACGTT
GGCAAGGCCAACTGTGATCGCGCTCGTCACGATTTGGCTGACCACACCTGGAGTTAA
>g1218.t1 g1218   scaffold_1:3271145-3274035(-)
ATGTCCTCTCAAAGTGCCCCGGTTGTCCCCCCTCGACCGGCTCGATCTCCACAGCCACCC
TCATCTATAGACATGCCGAAAATTCCCCCACGTCCCTCAAACCGTCGTGTAGACCGGTCG
ATTTCCCCAATGCGGGACAGCTATGCCCCATCTCCACTTAACGAGTGGAATGGTCCGGCT
ATGAGCCGCACGATCTCAAATGATGTTCCCCAACGGCCACCGAGCGTGACGATACCGTCT
TTAGGCGAGGAAGGCATTGAATACGCTGATCTTGATGTGGGCAATGTATCCGATAATCAC
CATTTGGCCCCGACAGAGACCCGCAACGTTAGCAGTGACCTTAAGATTCATGCACCAAGA
CCTTCATTGCCTACATCAAGTGCTAAAGCTCAAGTGCAGGTGGTTACCCGCACAGACTCC
CGGCAAGCTGCAGCGGCAGGATTAGGTCGGGACCATTCTCCGACTCGCGACGACTCAGAA
CGTCCTAGCCGTTCGCTGCACTCCCGTGCAAGTGGTACCCGAGCCGAGTCATCTACTGCT
TCATCTGAACGTCGAAACTCCGCACAGATCACGGAAGAAGCCGGTTTTCGAGTTCCCATG
TACCCAAATGCGGGTGATGTCCAGGCGCCATCTCCGAGTCCCTATCTCGAGCAAGGCTCT
CAAAGGCCAGGCCGTAACCACAATCGCAGTCGTAGTGGCCGAGACTCGTCCCTCCCCCCG
GGAAGCTATGGACTACATGGGCATGGTGTGCAGCATACTGATAAATTTGAAAAGGCCTGG
TATGAAAAACACCCAGACGAACTTGTTAAGGAGGAAGGGCAGTATGGCCCTGGCGTGGGT
ACTCCTCGTCCCGATTGGGCCATGAGTAGGGATGATTTGAATAAAATTGTCCGGAGCTCC
GACCCTACTCCCCCTGGAAGTGGCGATGTCCCTGGTGTTGTAGGAACCCCAGAGGAGGAG
GTTGGCTATCTCGCATCAGATGAATACATGCACCGTATGGCGTCACCCCCACCTGACGCA
CGGAATGAAAATCAGCCTAGCGTGGAATCCCCTCTACGTCAAATGAGCTTCCCAGCCTCA
GAGACTGAGCCCACGCAGGCCCCCAAGACCCCCCTACGCCATGCTCGGTCTAGCTCCCGT
GGAAACCATGCTGATGGTGATGTAATCCATGTCGATGATCCTAAGCATCCGTTGCATCAT
CCAGATGGATTCGCTCCTACTCAGGTAGATGAGGATGAAAACATTGAAATGGAAGAGCAC
GAAGATGAGGAGCCTATTCTGGCGGCTGATCAAGTGCGTCCTGGGTCGGCATTTCTGCAC
CCCGCAGTCTCACCATCTTTTGAACATCGAGGAAGTTTTGATGAAGATTACCATAGTCGA
CCGCCCAGTGTTTCGCATAGTCGCTCTAATAGCAGATCGGCAAGTGCTCAAGGTGCACCT
GTGTTAACCCGCTTCGACTCGCGCGAGATACACGAAGACACGCATACCCCCCTAGAGGAC
GTTGAAGAGTATGAGCCACTATTTCCCGAGGAAGATGCCAAAAAAGACAAGCCCCTATCA
GCAACGGATCGATTTAAGAAGCGACCGGATGCACTTAAGCACCGATTTCCCAGCCAGGAT
ATTTGGGAAGATACTCCAAACAGTCTACAATTGCATGCAACTGTGACTACCCCGGATGTT
CCTCGAAGCGACTCTGAAACCTTTGAAACCCCGGAACAAGAAGCCCTGCGAAGAATGCAA
ACCTCAAAGATCGACTCGCATCAGGTTGCATCACAAATCCTCGAGGGTGAAGGAAGCCGC
GAAAAGGAAAAGACTCCGGCTCGGCCAGACACCCTTAAGCAGCGGTTTCCCAGTCGGGAT
ATTTGGGAAGACGCTCCTGACAGCCAGCAGCTTGTGACAACAGTCGAGCCTTCAAAGGAA
GAAGTACAGAGCCCCGACGTACCATCGAAGCCCGCAATTCCTCCTCGCCCACAAAGACAG
AACCAGGCAACATCTCCCACGGAGAAGCGACAAGCACCCGTCATTCCGGATAGACCGAAA
CCTCAGATCCCCGCTCGCCCGGTTAAAGCTACCCCCCAGGCCCCAAAAGAACATTCAACA
GATGGCTTGGCCACAGCCAAGCCGAAGCCCGCAGTCCCTGCTCGCCCGACTGGGAACAAA
ATCGCAGCTTTGAAGGCAGGCTTTTTAACAGATCTCAATTCTCGTTTGCAGCTCGGCCCC
CAACAAGCCAAAGCCCAGGAGAAAGAAACTGAGCCACCGGCCGAAAAGAAACCACTAAAT
GATGCCCGCAAGGGAAGAGCTCGTGGACCTGCCAGGCGAAAGCCTGCGGCAGAGAAGGCC
AACGTCAAATTGCCCACCATCCCTGAAATCAAGATTACCGATACATGGAATGTCTGGCAG
CTTGGTCAGGATGGCAGTTTGATCGTTGGTGATGTCAAGCCGCTTGTGTCTTCCGCTGTT
CCTTCAGAGCTTGCCCCCGAGCCCGAGGACGACAAGCCGTCGGGTTATGAAAAGATAGGC
GAAACGACGAGTGAACCTGTCGATTCGGTTTCAGAGGCGCCAGACGCAGGTGAGGTCGTT
TCACCAAGTACTGTAGAAGCCCCTAGGAGTGAGCCGGTCGAAGCCGAATCTTCACCAACC
GTTTCGAAACCTGCCGAAAGTCCTGAGTTCACCGTTGAGGGTTCAGCCAAACCAAACACT
GAGCCGGTTCCTCTTGCGGATGTTGTGCCATCTCCCACAAAGATGGACAATGACCTGGAG
GATATGGCCGCTTTCGCCGATGGCAAGAAGACCTCTGATGGAGATATTCATCCCCTGCAG
TCGTCTTCTTAG
>g652.t1 g652   scaffold_1:1745817-1747186(+)
ATGGCCAAGGTGATATTTACCGCTTGGAAAGACAAATCGCAATTACTTGGTGTGCGAAGC
GAGTTCTACCCATCGGCTTCATATGAAGGCCCAGACTTGCGCTCTCACGCCTGCGCCACG
GTTGAAGCATGGAAGCTACGTGGCAATGTGCCACATCATGTTGAAGCAACTGCACTCCTG
ACAGATGCCATCCTTCATGACGATGCGCAGCACAACTCGATCTTCTCTATTCGGGCCACT
TACTCGGCGGCTTTCTGTCGATTTGTGACAGGTCTTGTGGATTCGAAGATCCATGGCCAA
CGCAAGACCATGTTTCAACGGGCCGTTGACCTCGGCCTGCCTGCATCATTTGTCGAGCTA
CGCCATGAAGCGACTCACCGTGAGCCTCCGTCACTAGTTGTGCTGCGTAAAGCTTCCCAG
CGGTCTCTGGAGTGGCTTTGGGATAACTACTGGGTCACAATTGATGAGCAAAGCGGCGCG
TCGACAATTGAACGCAATGACATTGCCTCCATCAGGTCTGCTCTAAGTGATACGTTGCGA
AGTTTTTCAACTGGCTCGGAACCATTGCAGAAGAAGCGAAAGCGTGATCACGACGAGGTA
GTTGCAAGCCAGCTCATCTCGATATGCGCTGCATCGGATGAAGGAATACAACTGCTGCCT
ATTGCCTTGCTGGAAGATTCTGCATTGATTGACCCAGAACGAAAACTCGGAGAACCGTTG
CATAATAAGTTCAAGGACTGGGATCCTGTTCTTTTGAAAATCACCGAAAGTAGTTCTTCT
TTCCTCGTCCATTTTGCTGAAGAACTGGTCAACAAATTGGTCTTCAATTCCTCAAATGAC
ACACCGAGCAACATATATGCAGAATCCCTCTACCTATGGCTAAGCCATCTGTCGACCTCG
TCTCCCTGGAGAATTTATCAGCCATTTTTCCCTCGCAATTACATTATAAGTGCTTGCGAA
CAAAGCGCAAGTCACTGGGCCAAGATGCTTAAAAAGGACTTGGAAACAAAAGGTGTCACT
AAAGTGGCCCCAACTACTATTGGGATTGCTTCTAGAAAGAAAGCTTCCTCCAAAAGCGAC
AACCATCACGAAGACAGCATCAATACGAGGTTTGGTGGACAAGGATGGAAACCTCTTCAA
AAATGGGACAGTCGGCCTTTGGGAATATCTTCGATTAATTAG
>g1158.t1 g1158   scaffold_1:3124791-3125849(-)
ATGACTTCTTCACAGACCGCACGATTGGCCACCAAGCCTCCCAATCCTCAAGCCGACACG
GCACCTAACTTCACCGATCCAAACTTCGACCCCGCCGAGTTCCTCAATGAATCTCTTTCG
CCTTTGACGGTTGCATCATTGCAACCAAATGCATCTCGAGTTCCGGGCTCTGTGCCCCTA
[truncated: 19,924,284 more chars]
