# Supplementary material for: A novel Penicilliumsumatraense isolate reveals an arsenal of degrading enzymes exploitable in algal bio-refinery processes
Source: Biotechnol Biofuels. 2021 Sep 13;14:180. doi: 10.1186/s13068-021-02030-9 (PMC8438893; doi:10.1186/s13068-021-02030-9)
Supplement: Supplementary file 2 — Additionalfile2:Data S1–S3. Sequences of predicted genes (Data S1), CDSs (Data S2) and proteins (Data S3) as obtained from the annotated genome of the unknown fungal isolate (FASTA format). Data S4. GTF (Gene Transfer format) obtained by BRAKER annotation with gene structure and coordinates. Data S5. Functional annotations of predicted proteins (TXT format). Data S6. Phylogenetic markers used for the classification of the unknown fungal isolate. [file 13068_2021_2030_MOESM2_ESM.zip › Data_S4.gtf]

scaffold_1	AUGUSTUS	CDS	3464	3617	0.88	+	0	transcript_id "g1.t1"; gene_id "g1";
scaffold_1	AUGUSTUS	exon	3464	3617	.	+	.	transcript_id "g1.t1"; gene_id "g1";
scaffold_1	AUGUSTUS	CDS	3677	3987	0.95	+	2	transcript_id "g1.t1"; gene_id "g1";
scaffold_1	AUGUSTUS	exon	3677	3987	.	+	.	transcript_id "g1.t1"; gene_id "g1";
scaffold_1	AUGUSTUS	CDS	4525	4863	1	-	0	transcript_id "g2.t1"; gene_id "g2";
scaffold_1	AUGUSTUS	exon	4525	4863	.	-	.	transcript_id "g2.t1"; gene_id "g2";
scaffold_1	AUGUSTUS	CDS	4930	5163	1	-	0	transcript_id "g2.t1"; gene_id "g2";
scaffold_1	AUGUSTUS	exon	4930	5163	.	-	.	transcript_id "g2.t1"; gene_id "g2";
scaffold_1	AUGUSTUS	CDS	5225	5321	1	-	1	transcript_id "g2.t1"; gene_id "g2";
scaffold_1	AUGUSTUS	exon	5225	5321	.	-	.	transcript_id "g2.t1"; gene_id "g2";
scaffold_1	AUGUSTUS	CDS	5385	5510	1	-	1	transcript_id "g2.t1"; gene_id "g2";
scaffold_1	AUGUSTUS	exon	5385	5510	.	-	.	transcript_id "g2.t1"; gene_id "g2";
scaffold_1	AUGUSTUS	CDS	5563	5706	1	-	1	transcript_id "g2.t1"; gene_id "g2";
scaffold_1	AUGUSTUS	exon	5563	5706	.	-	.	transcript_id "g2.t1"; gene_id "g2";
scaffold_1	AUGUSTUS	CDS	5765	5964	1	-	0	transcript_id "g2.t1"; gene_id "g2";
scaffold_1	AUGUSTUS	exon	5765	5964	.	-	.	transcript_id "g2.t1"; gene_id "g2";
scaffold_1	AUGUSTUS	CDS	7022	7058	1	+	0	transcript_id "g3.t1"; gene_id "g3";
scaffold_1	AUGUSTUS	exon	7022	7058	.	+	.	transcript_id "g3.t1"; gene_id "g3";
scaffold_1	AUGUSTUS	CDS	7127	7219	1	+	2	transcript_id "g3.t1"; gene_id "g3";
scaffold_1	AUGUSTUS	exon	7127	7219	.	+	.	transcript_id "g3.t1"; gene_id "g3";
scaffold_1	AUGUSTUS	CDS	7283	7479	1	+	2	transcript_id "g3.t1"; gene_id "g3";
scaffold_1	AUGUSTUS	exon	7283	7479	.	+	.	transcript_id "g3.t1"; gene_id "g3";
scaffold_1	AUGUSTUS	CDS	9431	9483	0.66	+	0	transcript_id "g4.t1"; gene_id "g4";
scaffold_1	AUGUSTUS	exon	9431	9483	.	+	.	transcript_id "g4.t1"; gene_id "g4";
scaffold_1	AUGUSTUS	CDS	9590	10626	0.67	+	1	transcript_id "g4.t1"; gene_id "g4";
scaffold_1	AUGUSTUS	exon	9590	10626	.	+	.	transcript_id "g4.t1"; gene_id "g4";
scaffold_1	AUGUSTUS	CDS	10678	10860	1	+	2	transcript_id "g4.t1"; gene_id "g4";
scaffold_1	AUGUSTUS	exon	10678	10860	.	+	.	transcript_id "g4.t1"; gene_id "g4";
scaffold_1	AUGUSTUS	CDS	10911	11038	1	+	2	transcript_id "g4.t1"; gene_id "g4";
scaffold_1	AUGUSTUS	exon	10911	11038	.	+	.	transcript_id "g4.t1"; gene_id "g4";
scaffold_1	AUGUSTUS	CDS	11891	12827	1	+	0	transcript_id "g5.t1"; gene_id "g5";
scaffold_1	AUGUSTUS	exon	11891	12827	.	+	.	transcript_id "g5.t1"; gene_id "g5";
scaffold_1	AUGUSTUS	CDS	12884	13488	1	+	2	transcript_id "g5.t1"; gene_id "g5";
scaffold_1	AUGUSTUS	exon	12884	13488	.	+	.	transcript_id "g5.t1"; gene_id "g5";
scaffold_1	AUGUSTUS	CDS	13793	15034	1	-	0	transcript_id "g6.t1"; gene_id "g6";
scaffold_1	AUGUSTUS	exon	13793	15034	.	-	.	transcript_id "g6.t1"; gene_id "g6";
scaffold_1	AUGUSTUS	CDS	15108	15167	1	-	0	transcript_id "g6.t1"; gene_id "g6";
scaffold_1	AUGUSTUS	exon	15108	15167	.	-	.	transcript_id "g6.t1"; gene_id "g6";
scaffold_1	AUGUSTUS	CDS	16370	16440	1	+	0	transcript_id "g7.t1"; gene_id "g7";
scaffold_1	AUGUSTUS	exon	16370	16440	.	+	.	transcript_id "g7.t1"; gene_id "g7";
scaffold_1	AUGUSTUS	CDS	16510	16569	1	+	1	transcript_id "g7.t1"; gene_id "g7";
scaffold_1	AUGUSTUS	exon	16510	16569	.	+	.	transcript_id "g7.t1"; gene_id "g7";
scaffold_1	AUGUSTUS	CDS	16633	16995	1	+	1	transcript_id "g7.t1"; gene_id "g7";
scaffold_1	AUGUSTUS	exon	16633	16995	.	+	.	transcript_id "g7.t1"; gene_id "g7";
scaffold_1	AUGUSTUS	CDS	17054	17135	1	+	1	transcript_id "g7.t1"; gene_id "g7";
scaffold_1	AUGUSTUS	exon	17054	17135	.	+	.	transcript_id "g7.t1"; gene_id "g7";
scaffold_1	AUGUSTUS	CDS	17731	19116	1	-	0	transcript_id "g8.t1"; gene_id "g8";
scaffold_1	AUGUSTUS	exon	17731	19116	.	-	.	transcript_id "g8.t1"; gene_id "g8";
scaffold_1	AUGUSTUS	CDS	19816	21066	1	-	0	transcript_id "g9.t1"; gene_id "g9";
scaffold_1	AUGUSTUS	exon	19816	21066	.	-	.	transcript_id "g9.t1"; gene_id "g9";
scaffold_1	AUGUSTUS	CDS	21122	21391	1	-	0	transcript_id "g9.t1"; gene_id "g9";
scaffold_1	AUGUSTUS	exon	21122	21391	.	-	.	transcript_id "g9.t1"; gene_id "g9";
scaffold_1	AUGUSTUS	CDS	21454	22962	1	-	0	transcript_id "g9.t1"; gene_id "g9";
scaffold_1	AUGUSTUS	exon	21454	22962	.	-	.	transcript_id "g9.t1"; gene_id "g9";
scaffold_1	AUGUSTUS	CDS	23069	23191	1	-	0	transcript_id "g9.t1"; gene_id "g9";
scaffold_1	AUGUSTUS	exon	23069	23191	.	-	.	transcript_id "g9.t1"; gene_id "g9";
scaffold_1	AUGUSTUS	CDS	24478	24636	0.84	-	0	transcript_id "g10.t1"; gene_id "g10";
scaffold_1	AUGUSTUS	exon	24478	24636	.	-	.	transcript_id "g10.t1"; gene_id "g10";
scaffold_1	AUGUSTUS	CDS	24704	24817	1	-	0	transcript_id "g10.t1"; gene_id "g10";
scaffold_1	AUGUSTUS	exon	24704	24817	.	-	.	transcript_id "g10.t1"; gene_id "g10";
scaffold_1	AUGUSTUS	CDS	24886	24951	1	-	0	transcript_id "g10.t1"; gene_id "g10";
scaffold_1	AUGUSTUS	exon	24886	24951	.	-	.	transcript_id "g10.t1"; gene_id "g10";
scaffold_1	AUGUSTUS	CDS	25298	26035	1	+	0	transcript_id "g11.t1"; gene_id "g11";
scaffold_1	AUGUSTUS	exon	25298	26035	.	+	.	transcript_id "g11.t1"; gene_id "g11";
scaffold_1	AUGUSTUS	CDS	27175	29587	1	+	0	transcript_id "g12.t1"; gene_id "g12";
scaffold_1	AUGUSTUS	exon	27175	29587	.	+	.	transcript_id "g12.t1"; gene_id "g12";
scaffold_1	AUGUSTUS	CDS	29651	31004	1	+	2	transcript_id "g12.t1"; gene_id "g12";
scaffold_1	AUGUSTUS	exon	29651	31004	.	+	.	transcript_id "g12.t1"; gene_id "g12";
scaffold_1	AUGUSTUS	CDS	31096	31174	1	+	1	transcript_id "g12.t1"; gene_id "g12";
scaffold_1	AUGUSTUS	exon	31096	31174	.	+	.	transcript_id "g12.t1"; gene_id "g12";
scaffold_1	AUGUSTUS	CDS	31521	32948	1	+	0	transcript_id "g13.t1"; gene_id "g13";
scaffold_1	AUGUSTUS	exon	31521	32948	.	+	.	transcript_id "g13.t1"; gene_id "g13";
scaffold_1	AUGUSTUS	CDS	33204	33403	1	+	0	transcript_id "g14.t1"; gene_id "g14";
scaffold_1	AUGUSTUS	exon	33204	33403	.	+	.	transcript_id "g14.t1"; gene_id "g14";
scaffold_1	AUGUSTUS	CDS	33557	36569	1	+	1	transcript_id "g14.t1"; gene_id "g14";
scaffold_1	AUGUSTUS	exon	33557	36569	.	+	.	transcript_id "g14.t1"; gene_id "g14";
scaffold_1	AUGUSTUS	CDS	36658	37354	1	-	1	transcript_id "g15.t1"; gene_id "g15";
scaffold_1	AUGUSTUS	exon	36658	37354	.	-	.	transcript_id "g15.t1"; gene_id "g15";
scaffold_1	AUGUSTUS	CDS	37435	37649	1	-	0	transcript_id "g15.t1"; gene_id "g15";
scaffold_1	AUGUSTUS	exon	37435	37649	.	-	.	transcript_id "g15.t1"; gene_id "g15";
scaffold_1	AUGUSTUS	CDS	38039	38059	1	+	0	transcript_id "g16.t1"; gene_id "g16";
scaffold_1	AUGUSTUS	exon	38039	38059	.	+	.	transcript_id "g16.t1"; gene_id "g16";
scaffold_1	AUGUSTUS	CDS	38112	38157	1	+	0	transcript_id "g16.t1"; gene_id "g16";
scaffold_1	AUGUSTUS	exon	38112	38157	.	+	.	transcript_id "g16.t1"; gene_id "g16";
scaffold_1	AUGUSTUS	CDS	38210	38313	1	+	2	transcript_id "g16.t1"; gene_id "g16";
scaffold_1	AUGUSTUS	exon	38210	38313	.	+	.	transcript_id "g16.t1"; gene_id "g16";
scaffold_1	AUGUSTUS	CDS	38368	38481	1	+	0	transcript_id "g16.t1"; gene_id "g16";
scaffold_1	AUGUSTUS	exon	38368	38481	.	+	.	transcript_id "g16.t1"; gene_id "g16";
scaffold_1	AUGUSTUS	CDS	38535	39335	1	+	0	transcript_id "g16.t1"; gene_id "g16";
scaffold_1	AUGUSTUS	exon	38535	39335	.	+	.	transcript_id "g16.t1"; gene_id "g16";
scaffold_1	AUGUSTUS	CDS	38039	38059	1	+	0	transcript_id "g16.t2"; gene_id "g16";
scaffold_1	AUGUSTUS	exon	38039	38059	.	+	.	transcript_id "g16.t2"; gene_id "g16";
scaffold_1	AUGUSTUS	CDS	38112	38157	1	+	0	transcript_id "g16.t2"; gene_id "g16";
scaffold_1	AUGUSTUS	exon	38112	38157	.	+	.	transcript_id "g16.t2"; gene_id "g16";
scaffold_1	AUGUSTUS	CDS	38210	38313	1	+	2	transcript_id "g16.t2"; gene_id "g16";
scaffold_1	AUGUSTUS	exon	38210	38313	.	+	.	transcript_id "g16.t2"; gene_id "g16";
scaffold_1	AUGUSTUS	CDS	38362	38481	1	+	0	transcript_id "g16.t2"; gene_id "g16";
scaffold_1	AUGUSTUS	exon	38362	38481	.	+	.	transcript_id "g16.t2"; gene_id "g16";
scaffold_1	AUGUSTUS	CDS	38535	39335	1	+	0	transcript_id "g16.t2"; gene_id "g16";
scaffold_1	AUGUSTUS	exon	38535	39335	.	+	.	transcript_id "g16.t2"; gene_id "g16";
scaffold_1	AUGUSTUS	CDS	40248	40711	1	+	0	transcript_id "g17.t1"; gene_id "g17";
scaffold_1	AUGUSTUS	exon	40248	40711	.	+	.	transcript_id "g17.t1"; gene_id "g17";
scaffold_1	AUGUSTUS	CDS	40770	40828	1	+	1	transcript_id "g17.t1"; gene_id "g17";
scaffold_1	AUGUSTUS	exon	40770	40828	.	+	.	transcript_id "g17.t1"; gene_id "g17";
scaffold_1	AUGUSTUS	CDS	40889	41244	1	+	2	transcript_id "g17.t1"; gene_id "g17";
scaffold_1	AUGUSTUS	exon	40889	41244	.	+	.	transcript_id "g17.t1"; gene_id "g17";
scaffold_1	AUGUSTUS	CDS	41320	41679	1	+	0	transcript_id "g17.t1"; gene_id "g17";
scaffold_1	AUGUSTUS	exon	41320	41679	.	+	.	transcript_id "g17.t1"; gene_id "g17";
scaffold_1	AUGUSTUS	CDS	41741	41894	1	+	0	transcript_id "g17.t1"; gene_id "g17";
scaffold_1	AUGUSTUS	exon	41741	41894	.	+	.	transcript_id "g17.t1"; gene_id "g17";
scaffold_1	AUGUSTUS	CDS	41955	42468	1	+	2	transcript_id "g17.t1"; gene_id "g17";
scaffold_1	AUGUSTUS	exon	41955	42468	.	+	.	transcript_id "g17.t1"; gene_id "g17";
scaffold_1	AUGUSTUS	CDS	42537	43428	1	+	1	transcript_id "g17.t1"; gene_id "g17";
scaffold_1	AUGUSTUS	exon	42537	43428	.	+	.	transcript_id "g17.t1"; gene_id "g17";
scaffold_1	AUGUSTUS	CDS	43815	45197	1	+	0	transcript_id "g18.t1"; gene_id "g18";
scaffold_1	AUGUSTUS	exon	43815	45197	.	+	.	transcript_id "g18.t1"; gene_id "g18";
scaffold_1	AUGUSTUS	CDS	45263	45758	1	+	0	transcript_id "g18.t1"; gene_id "g18";
scaffold_1	AUGUSTUS	exon	45263	45758	.	+	.	transcript_id "g18.t1"; gene_id "g18";
scaffold_1	AUGUSTUS	CDS	45853	46079	1	+	2	transcript_id "g18.t1"; gene_id "g18";
scaffold_1	AUGUSTUS	exon	45853	46079	.	+	.	transcript_id "g18.t1"; gene_id "g18";
scaffold_1	AUGUSTUS	CDS	47018	53269	1	-	0	transcript_id "g19.t1"; gene_id "g19";
scaffold_1	AUGUSTUS	exon	47018	53269	.	-	.	transcript_id "g19.t1"; gene_id "g19";
scaffold_1	AUGUSTUS	CDS	54275	54791	1	+	0	transcript_id "g20.t1"; gene_id "g20";
scaffold_1	AUGUSTUS	exon	54275	54791	.	+	.	transcript_id "g20.t1"; gene_id "g20";
scaffold_1	AUGUSTUS	CDS	54859	59774	1	+	2	transcript_id "g20.t1"; gene_id "g20";
scaffold_1	AUGUSTUS	exon	54859	59774	.	+	.	transcript_id "g20.t1"; gene_id "g20";
scaffold_1	AUGUSTUS	CDS	59893	60003	1	+	0	transcript_id "g20.t1"; gene_id "g20";
scaffold_1	AUGUSTUS	exon	59893	60003	.	+	.	transcript_id "g20.t1"; gene_id "g20";
scaffold_1	AUGUSTUS	CDS	60763	62967	1	-	0	transcript_id "g21.t1"; gene_id "g21";
scaffold_1	AUGUSTUS	exon	60763	62967	.	-	.	transcript_id "g21.t1"; gene_id "g21";
scaffold_1	AUGUSTUS	CDS	63293	64095	1	-	2	transcript_id "g22.t1"; gene_id "g22";
scaffold_1	AUGUSTUS	exon	63293	64095	.	-	.	transcript_id "g22.t1"; gene_id "g22";
scaffold_1	AUGUSTUS	CDS	64178	64379	1	-	0	transcript_id "g22.t1"; gene_id "g22";
scaffold_1	AUGUSTUS	exon	64178	64379	.	-	.	transcript_id "g22.t1"; gene_id "g22";
scaffold_1	AUGUSTUS	CDS	64717	64725	1	+	0	transcript_id "g23.t1"; gene_id "g23";
scaffold_1	AUGUSTUS	exon	64717	64725	.	+	.	transcript_id "g23.t1"; gene_id "g23";
scaffold_1	AUGUSTUS	CDS	64778	64804	1	+	0	transcript_id "g23.t1"; gene_id "g23";
scaffold_1	AUGUSTUS	exon	64778	64804	.	+	.	transcript_id "g23.t1"; gene_id "g23";
scaffold_1	AUGUSTUS	CDS	64872	65319	0.87	+	0	transcript_id "g23.t1"; gene_id "g23";
scaffold_1	AUGUSTUS	exon	64872	65319	.	+	.	transcript_id "g23.t1"; gene_id "g23";
scaffold_1	AUGUSTUS	CDS	65368	65477	0.87	+	2	transcript_id "g23.t1"; gene_id "g23";
scaffold_1	AUGUSTUS	exon	65368	65477	.	+	.	transcript_id "g23.t1"; gene_id "g23";
scaffold_1	AUGUSTUS	CDS	64717	64725	1	+	0	transcript_id "g23.t2"; gene_id "g23";
scaffold_1	AUGUSTUS	exon	64717	64725	.	+	.	transcript_id "g23.t2"; gene_id "g23";
scaffold_1	AUGUSTUS	CDS	64778	64804	1	+	0	transcript_id "g23.t2"; gene_id "g23";
scaffold_1	AUGUSTUS	exon	64778	64804	.	+	.	transcript_id "g23.t2"; gene_id "g23";
scaffold_1	AUGUSTUS	CDS	64872	65477	0.99	+	0	transcript_id "g23.t2"; gene_id "g23";
scaffold_1	AUGUSTUS	exon	64872	65477	.	+	.	transcript_id "g23.t2"; gene_id "g23";
scaffold_1	AUGUSTUS	CDS	65841	66312	1	-	1	transcript_id "g24.t1"; gene_id "g24";
scaffold_1	AUGUSTUS	exon	65841	66312	.	-	.	transcript_id "g24.t1"; gene_id "g24";
scaffold_1	AUGUSTUS	CDS	66465	66751	1	-	0	transcript_id "g24.t1"; gene_id "g24";
scaffold_1	AUGUSTUS	exon	66465	66751	.	-	.	transcript_id "g24.t1"; gene_id "g24";
scaffold_1	AUGUSTUS	CDS	66834	66957	1	-	1	transcript_id "g24.t1"; gene_id "g24";
scaffold_1	AUGUSTUS	exon	66834	66957	.	-	.	transcript_id "g24.t1"; gene_id "g24";
scaffold_1	AUGUSTUS	CDS	67048	67298	1	-	0	transcript_id "g24.t1"; gene_id "g24";
scaffold_1	AUGUSTUS	exon	67048	67298	.	-	.	transcript_id "g24.t1"; gene_id "g24";
scaffold_1	AUGUSTUS	CDS	67738	67895	1	+	0	transcript_id "g25.t1"; gene_id "g25";
scaffold_1	AUGUSTUS	exon	67738	67895	.	+	.	transcript_id "g25.t1"; gene_id "g25";
scaffold_1	AUGUSTUS	CDS	67969	69679	1	+	1	transcript_id "g25.t1"; gene_id "g25";
scaffold_1	AUGUSTUS	exon	67969	69679	.	+	.	transcript_id "g25.t1"; gene_id "g25";
scaffold_1	AUGUSTUS	CDS	69814	70855	1	-	1	transcript_id "g26.t1"; gene_id "g26";
scaffold_1	AUGUSTUS	exon	69814	70855	.	-	.	transcript_id "g26.t1"; gene_id "g26";
scaffold_1	AUGUSTUS	CDS	70938	71155	1	-	0	transcript_id "g26.t1"; gene_id "g26";
scaffold_1	AUGUSTUS	exon	70938	71155	.	-	.	transcript_id "g26.t1"; gene_id "g26";
scaffold_1	AUGUSTUS	CDS	71666	72973	1	-	0	transcript_id "g27.t1"; gene_id "g27";
scaffold_1	AUGUSTUS	exon	71666	72973	.	-	.	transcript_id "g27.t1"; gene_id "g27";
scaffold_1	AUGUSTUS	CDS	73968	74624	0.97	+	0	transcript_id "g28.t1"; gene_id "g28";
scaffold_1	AUGUSTUS	exon	73968	74624	.	+	.	transcript_id "g28.t1"; gene_id "g28";
scaffold_1	AUGUSTUS	CDS	75765	76055	1	+	0	transcript_id "g29.t1"; gene_id "g29";
scaffold_1	AUGUSTUS	exon	75765	76055	.	+	.	transcript_id "g29.t1"; gene_id "g29";
scaffold_1	AUGUSTUS	CDS	76343	78049	1	-	0	transcript_id "g30.t1"; gene_id "g30";
scaffold_1	AUGUSTUS	exon	76343	78049	.	-	.	transcript_id "g30.t1"; gene_id "g30";
scaffold_1	AUGUSTUS	CDS	78772	78900	1	-	0	transcript_id "g31.t1"; gene_id "g31";
scaffold_1	AUGUSTUS	exon	78772	78900	.	-	.	transcript_id "g31.t1"; gene_id "g31";
scaffold_1	AUGUSTUS	CDS	78967	79789	0.98	-	1	transcript_id "g31.t1"; gene_id "g31";
scaffold_1	AUGUSTUS	exon	78967	79789	.	-	.	transcript_id "g31.t1"; gene_id "g31";
scaffold_1	AUGUSTUS	CDS	79891	80120	1	-	0	transcript_id "g31.t1"; gene_id "g31";
scaffold_1	AUGUSTUS	exon	79891	80120	.	-	.	transcript_id "g31.t1"; gene_id "g31";
scaffold_1	AUGUSTUS	CDS	81867	83979	1	+	0	transcript_id "g32.t1"; gene_id "g32";
scaffold_1	AUGUSTUS	exon	81867	83979	.	+	.	transcript_id "g32.t1"; gene_id "g32";
scaffold_1	AUGUSTUS	CDS	84033	84763	1	+	2	transcript_id "g32.t1"; gene_id "g32";
scaffold_1	AUGUSTUS	exon	84033	84763	.	+	.	transcript_id "g32.t1"; gene_id "g32";
scaffold_1	AUGUSTUS	CDS	84818	85813	1	+	0	transcript_id "g32.t1"; gene_id "g32";
scaffold_1	AUGUSTUS	exon	84818	85813	.	+	.	transcript_id "g32.t1"; gene_id "g32";
scaffold_1	AUGUSTUS	CDS	81867	82749	0.96	+	0	transcript_id "g32.t2"; gene_id "g32";
scaffold_1	AUGUSTUS	exon	81867	82749	.	+	.	transcript_id "g32.t2"; gene_id "g32";
scaffold_1	AUGUSTUS	CDS	82822	83979	0.96	+	2	transcript_id "g32.t2"; gene_id "g32";
scaffold_1	AUGUSTUS	exon	82822	83979	.	+	.	transcript_id "g32.t2"; gene_id "g32";
scaffold_1	AUGUSTUS	CDS	84033	84763	1	+	2	transcript_id "g32.t2"; gene_id "g32";
scaffold_1	AUGUSTUS	exon	84033	84763	.	+	.	transcript_id "g32.t2"; gene_id "g32";
scaffold_1	AUGUSTUS	CDS	84818	85813	1	+	0	transcript_id "g32.t2"; gene_id "g32";
scaffold_1	AUGUSTUS	exon	84818	85813	.	+	.	transcript_id "g32.t2"; gene_id "g32";
scaffold_1	AUGUSTUS	CDS	86343	86478	1	+	0	transcript_id "g33.t1"; gene_id "g33";
scaffold_1	AUGUSTUS	exon	86343	86478	.	+	.	transcript_id "g33.t1"; gene_id "g33";
scaffold_1	AUGUSTUS	CDS	86540	86861	1	+	2	transcript_id "g33.t1"; gene_id "g33";
scaffold_1	AUGUSTUS	exon	86540	86861	.	+	.	transcript_id "g33.t1"; gene_id "g33";
scaffold_1	AUGUSTUS	CDS	86933	87108	1	+	1	transcript_id "g33.t1"; gene_id "g33";
scaffold_1	AUGUSTUS	exon	86933	87108	.	+	.	transcript_id "g33.t1"; gene_id "g33";
scaffold_1	AUGUSTUS	CDS	87174	88042	1	+	2	transcript_id "g33.t1"; gene_id "g33";
scaffold_1	AUGUSTUS	exon	87174	88042	.	+	.	transcript_id "g33.t1"; gene_id "g33";
scaffold_1	AUGUSTUS	CDS	88322	90178	1	-	0	transcript_id "g34.t1"; gene_id "g34";
scaffold_1	AUGUSTUS	exon	88322	90178	.	-	.	transcript_id "g34.t1"; gene_id "g34";
scaffold_1	AUGUSTUS	CDS	90553	90927	1	+	0	transcript_id "g35.t1"; gene_id "g35";
scaffold_1	AUGUSTUS	exon	90553	90927	.	+	.	transcript_id "g35.t1"; gene_id "g35";
scaffold_1	AUGUSTUS	CDS	90993	91243	1	+	0	transcript_id "g35.t1"; gene_id "g35";
scaffold_1	AUGUSTUS	exon	90993	91243	.	+	.	transcript_id "g35.t1"; gene_id "g35";
scaffold_1	AUGUSTUS	CDS	91311	92169	1	+	1	transcript_id "g35.t1"; gene_id "g35";
scaffold_1	AUGUSTUS	exon	91311	92169	.	+	.	transcript_id "g35.t1"; gene_id "g35";
scaffold_1	AUGUSTUS	CDS	92468	94982	1	-	1	transcript_id "g36.t1"; gene_id "g36";
scaffold_1	AUGUSTUS	exon	92468	94982	.	-	.	transcript_id "g36.t1"; gene_id "g36";
scaffold_1	AUGUSTUS	CDS	95046	95612	1	-	1	transcript_id "g36.t1"; gene_id "g36";
scaffold_1	AUGUSTUS	exon	95046	95612	.	-	.	transcript_id "g36.t1"; gene_id "g36";
scaffold_1	AUGUSTUS	CDS	95672	95696	1	-	2	transcript_id "g36.t1"; gene_id "g36";
scaffold_1	AUGUSTUS	exon	95672	95696	.	-	.	transcript_id "g36.t1"; gene_id "g36";
scaffold_1	AUGUSTUS	CDS	95750	95917	1	-	2	transcript_id "g36.t1"; gene_id "g36";
scaffold_1	AUGUSTUS	exon	95750	95917	.	-	.	transcript_id "g36.t1"; gene_id "g36";
scaffold_1	AUGUSTUS	CDS	95975	96084	1	-	1	transcript_id "g36.t1"; gene_id "g36";
scaffold_1	AUGUSTUS	exon	95975	96084	.	-	.	transcript_id "g36.t1"; gene_id "g36";
scaffold_1	AUGUSTUS	CDS	96141	96562	1	-	0	transcript_id "g36.t1"; gene_id "g36";
scaffold_1	AUGUSTUS	exon	96141	96562	.	-	.	transcript_id "g36.t1"; gene_id "g36";
scaffold_1	AUGUSTUS	CDS	99145	99261	1	+	0	transcript_id "g37.t1"; gene_id "g37";
scaffold_1	AUGUSTUS	exon	99145	99261	.	+	.	transcript_id "g37.t1"; gene_id "g37";
scaffold_1	AUGUSTUS	CDS	99383	99733	1	+	0	transcript_id "g37.t1"; gene_id "g37";
scaffold_1	AUGUSTUS	exon	99383	99733	.	+	.	transcript_id "g37.t1"; gene_id "g37";
scaffold_1	AUGUSTUS	CDS	107656	107682	0.5	+	0	transcript_id "g38.t1"; gene_id "g38";
scaffold_1	AUGUSTUS	exon	107656	107682	.	+	.	transcript_id "g38.t1"; gene_id "g38";
scaffold_1	AUGUSTUS	CDS	107844	108437	0.62	+	0	transcript_id "g38.t1"; gene_id "g38";
scaffold_1	AUGUSTUS	exon	107844	108437	.	+	.	transcript_id "g38.t1"; gene_id "g38";
scaffold_1	AUGUSTUS	CDS	108956	109099	1	+	0	transcript_id "g39.t1"; gene_id "g39";
scaffold_1	AUGUSTUS	exon	108956	109099	.	+	.	transcript_id "g39.t1"; gene_id "g39";
scaffold_1	AUGUSTUS	CDS	109166	109306	1	+	0	transcript_id "g39.t1"; gene_id "g39";
scaffold_1	AUGUSTUS	exon	109166	109306	.	+	.	transcript_id "g39.t1"; gene_id "g39";
scaffold_1	AUGUSTUS	CDS	114581	114777	1	+	0	transcript_id "g40.t1"; gene_id "g40";
scaffold_1	AUGUSTUS	exon	114581	114777	.	+	.	transcript_id "g40.t1"; gene_id "g40";
scaffold_1	AUGUSTUS	CDS	114834	115318	1	+	1	transcript_id "g40.t1"; gene_id "g40";
scaffold_1	AUGUSTUS	exon	114834	115318	.	+	.	transcript_id "g40.t1"; gene_id "g40";
scaffold_1	AUGUSTUS	CDS	115360	115703	1	+	2	transcript_id "g40.t1"; gene_id "g40";
scaffold_1	AUGUSTUS	exon	115360	115703	.	+	.	transcript_id "g40.t1"; gene_id "g40";
scaffold_1	AUGUSTUS	CDS	116397	116441	1	+	0	transcript_id "g41.t1"; gene_id "g41";
scaffold_1	AUGUSTUS	exon	116397	116441	.	+	.	transcript_id "g41.t1"; gene_id "g41";
scaffold_1	AUGUSTUS	CDS	116538	117140	1	+	0	transcript_id "g41.t1"; gene_id "g41";
scaffold_1	AUGUSTUS	exon	116538	117140	.	+	.	transcript_id "g41.t1"; gene_id "g41";
scaffold_1	AUGUSTUS	CDS	118866	120188	1	+	0	transcript_id "g42.t1"; gene_id "g42";
scaffold_1	AUGUSTUS	exon	118866	120188	.	+	.	transcript_id "g42.t1"; gene_id "g42";
scaffold_1	AUGUSTUS	CDS	121173	121342	1	+	0	transcript_id "g43.t1"; gene_id "g43";
scaffold_1	AUGUSTUS	exon	121173	121342	.	+	.	transcript_id "g43.t1"; gene_id "g43";
scaffold_1	AUGUSTUS	CDS	121411	121968	1	+	1	transcript_id "g43.t1"; gene_id "g43";
scaffold_1	AUGUSTUS	exon	121411	121968	.	+	.	transcript_id "g43.t1"; gene_id "g43";
scaffold_1	AUGUSTUS	CDS	122027	122548	1	+	1	transcript_id "g43.t1"; gene_id "g43";
scaffold_1	AUGUSTUS	exon	122027	122548	.	+	.	transcript_id "g43.t1"; gene_id "g43";
scaffold_1	AUGUSTUS	CDS	122603	122741	1	+	1	transcript_id "g43.t1"; gene_id "g43";
scaffold_1	AUGUSTUS	exon	122603	122741	.	+	.	transcript_id "g43.t1"; gene_id "g43";
scaffold_1	AUGUSTUS	CDS	122794	122870	1	+	0	transcript_id "g43.t1"; gene_id "g43";
scaffold_1	AUGUSTUS	exon	122794	122870	.	+	.	transcript_id "g43.t1"; gene_id "g43";
scaffold_1	AUGUSTUS	CDS	122922	122995	1	+	1	transcript_id "g43.t1"; gene_id "g43";
scaffold_1	AUGUSTUS	exon	122922	122995	.	+	.	transcript_id "g43.t1"; gene_id "g43";
scaffold_1	AUGUSTUS	CDS	123078	123847	1	+	2	transcript_id "g43.t1"; gene_id "g43";
scaffold_1	AUGUSTUS	exon	123078	123847	.	+	.	transcript_id "g43.t1"; gene_id "g43";
scaffold_1	AUGUSTUS	CDS	121173	121342	1	+	0	transcript_id "g43.t2"; gene_id "g43";
scaffold_1	AUGUSTUS	exon	121173	121342	.	+	.	transcript_id "g43.t2"; gene_id "g43";
scaffold_1	AUGUSTUS	CDS	121411	121968	1	+	1	transcript_id "g43.t2"; gene_id "g43";
scaffold_1	AUGUSTUS	exon	121411	121968	.	+	.	transcript_id "g43.t2"; gene_id "g43";
scaffold_1	AUGUSTUS	CDS	122027	122530	1	+	1	transcript_id "g43.t2"; gene_id "g43";
scaffold_1	AUGUSTUS	exon	122027	122530	.	+	.	transcript_id "g43.t2"; gene_id "g43";
scaffold_1	AUGUSTUS	CDS	122603	122741	1	+	1	transcript_id "g43.t2"; gene_id "g43";
scaffold_1	AUGUSTUS	exon	122603	122741	.	+	.	transcript_id "g43.t2"; gene_id "g43";
scaffold_1	AUGUSTUS	CDS	122794	122870	1	+	0	transcript_id "g43.t2"; gene_id "g43";
scaffold_1	AUGUSTUS	exon	122794	122870	.	+	.	transcript_id "g43.t2"; gene_id "g43";
scaffold_1	AUGUSTUS	CDS	122922	122995	1	+	1	transcript_id "g43.t2"; gene_id "g43";
scaffold_1	AUGUSTUS	exon	122922	122995	.	+	.	transcript_id "g43.t2"; gene_id "g43";
scaffold_1	AUGUSTUS	CDS	123078	123847	1	+	2	transcript_id "g43.t2"; gene_id "g43";
scaffold_1	AUGUSTUS	exon	123078	123847	.	+	.	transcript_id "g43.t2"; gene_id "g43";
scaffold_1	AUGUSTUS	CDS	124305	124718	0.99	+	0	transcript_id "g44.t1"; gene_id "g44";
scaffold_1	AUGUSTUS	exon	124305	124718	.	+	.	transcript_id "g44.t1"; gene_id "g44";
scaffold_1	AUGUSTUS	CDS	125122	125826	1	-	0	transcript_id "g45.t1"; gene_id "g45";
scaffold_1	AUGUSTUS	exon	125122	125826	.	-	.	transcript_id "g45.t1"; gene_id "g45";
scaffold_1	AUGUSTUS	CDS	125910	126068	1	-	0	transcript_id "g45.t1"; gene_id "g45";
scaffold_1	AUGUSTUS	exon	125910	126068	.	-	.	transcript_id "g45.t1"; gene_id "g45";
scaffold_1	AUGUSTUS	CDS	126543	126664	1	+	0	transcript_id "g46.t1"; gene_id "g46";
scaffold_1	AUGUSTUS	exon	126543	126664	.	+	.	transcript_id "g46.t1"; gene_id "g46";
scaffold_1	AUGUSTUS	CDS	126739	126894	1	+	1	transcript_id "g46.t1"; gene_id "g46";
scaffold_1	AUGUSTUS	exon	126739	126894	.	+	.	transcript_id "g46.t1"; gene_id "g46";
scaffold_1	AUGUSTUS	CDS	126999	127173	1	+	1	transcript_id "g46.t1"; gene_id "g46";
scaffold_1	AUGUSTUS	exon	126999	127173	.	+	.	transcript_id "g46.t1"; gene_id "g46";
scaffold_1	AUGUSTUS	CDS	127254	127347	1	+	0	transcript_id "g46.t1"; gene_id "g46";
scaffold_1	AUGUSTUS	exon	127254	127347	.	+	.	transcript_id "g46.t1"; gene_id "g46";
scaffold_1	AUGUSTUS	CDS	127416	127501	1	+	2	transcript_id "g46.t1"; gene_id "g46";
scaffold_1	AUGUSTUS	exon	127416	127501	.	+	.	transcript_id "g46.t1"; gene_id "g46";
scaffold_1	AUGUSTUS	CDS	127550	127680	1	+	0	transcript_id "g46.t1"; gene_id "g46";
scaffold_1	AUGUSTUS	exon	127550	127680	.	+	.	transcript_id "g46.t1"; gene_id "g46";
scaffold_1	AUGUSTUS	CDS	127743	127872	1	+	1	transcript_id "g46.t1"; gene_id "g46";
scaffold_1	AUGUSTUS	exon	127743	127872	.	+	.	transcript_id "g46.t1"; gene_id "g46";
scaffold_1	AUGUSTUS	CDS	127932	128028	1	+	0	transcript_id "g46.t1"; gene_id "g46";
scaffold_1	AUGUSTUS	exon	127932	128028	.	+	.	transcript_id "g46.t1"; gene_id "g46";
scaffold_1	AUGUSTUS	CDS	128090	128359	1	+	2	transcript_id "g46.t1"; gene_id "g46";
scaffold_1	AUGUSTUS	exon	128090	128359	.	+	.	transcript_id "g46.t1"; gene_id "g46";
scaffold_1	AUGUSTUS	CDS	128414	128498	1	+	2	transcript_id "g46.t1"; gene_id "g46";
scaffold_1	AUGUSTUS	exon	128414	128498	.	+	.	transcript_id "g46.t1"; gene_id "g46";
scaffold_1	AUGUSTUS	CDS	128565	128682	1	+	1	transcript_id "g46.t1"; gene_id "g46";
scaffold_1	AUGUSTUS	exon	128565	128682	.	+	.	transcript_id "g46.t1"; gene_id "g46";
scaffold_1	AUGUSTUS	CDS	128908	129946	1	-	1	transcript_id "g47.t1"; gene_id "g47";
scaffold_1	AUGUSTUS	exon	128908	129946	.	-	.	transcript_id "g47.t1"; gene_id "g47";
scaffold_1	AUGUSTUS	CDS	130047	130246	1	-	0	transcript_id "g47.t1"; gene_id "g47";
scaffold_1	AUGUSTUS	exon	130047	130246	.	-	.	transcript_id "g47.t1"; gene_id "g47";
scaffold_1	AUGUSTUS	CDS	131521	132573	1	+	0	transcript_id "g48.t1"; gene_id "g48";
scaffold_1	AUGUSTUS	exon	131521	132573	.	+	.	transcript_id "g48.t1"; gene_id "g48";
scaffold_1	AUGUSTUS	CDS	132754	133285	1	-	1	transcript_id "g49.t1"; gene_id "g49";
scaffold_1	AUGUSTUS	exon	132754	133285	.	-	.	transcript_id "g49.t1"; gene_id "g49";
scaffold_1	AUGUSTUS	CDS	133351	133445	1	-	0	transcript_id "g49.t1"; gene_id "g49";
scaffold_1	AUGUSTUS	exon	133351	133445	.	-	.	transcript_id "g49.t1"; gene_id "g49";
scaffold_1	AUGUSTUS	CDS	133511	133714	1	-	0	transcript_id "g49.t1"; gene_id "g49";
scaffold_1	AUGUSTUS	exon	133511	133714	.	-	.	transcript_id "g49.t1"; gene_id "g49";
scaffold_1	AUGUSTUS	CDS	134128	136047	1	+	0	transcript_id "g50.t1"; gene_id "g50";
scaffold_1	AUGUSTUS	exon	134128	136047	.	+	.	transcript_id "g50.t1"; gene_id "g50";
scaffold_1	AUGUSTUS	CDS	136259	136944	1	-	2	transcript_id "g51.t1"; gene_id "g51";
scaffold_1	AUGUSTUS	exon	136259	136944	.	-	.	transcript_id "g51.t1"; gene_id "g51";
scaffold_1	AUGUSTUS	CDS	137021	137857	1	-	2	transcript_id "g51.t1"; gene_id "g51";
scaffold_1	AUGUSTUS	exon	137021	137857	.	-	.	transcript_id "g51.t1"; gene_id "g51";
scaffold_1	AUGUSTUS	CDS	137922	138054	1	-	0	transcript_id "g51.t1"; gene_id "g51";
scaffold_1	AUGUSTUS	exon	137922	138054	.	-	.	transcript_id "g51.t1"; gene_id "g51";
scaffold_1	AUGUSTUS	CDS	138991	139120	1	+	0	transcript_id "g52.t1"; gene_id "g52";
scaffold_1	AUGUSTUS	exon	138991	139120	.	+	.	transcript_id "g52.t1"; gene_id "g52";
scaffold_1	AUGUSTUS	CDS	139177	140462	1	+	2	transcript_id "g52.t1"; gene_id "g52";
scaffold_1	AUGUSTUS	exon	139177	140462	.	+	.	transcript_id "g52.t1"; gene_id "g52";
scaffold_1	AUGUSTUS	CDS	141267	141947	1	-	0	transcript_id "g53.t1"; gene_id "g53";
scaffold_1	AUGUSTUS	exon	141267	141947	.	-	.	transcript_id "g53.t1"; gene_id "g53";
scaffold_1	AUGUSTUS	CDS	142001	142815	0.78	-	2	transcript_id "g53.t1"; gene_id "g53";
scaffold_1	AUGUSTUS	exon	142001	142815	.	-	.	transcript_id "g53.t1"; gene_id "g53";
scaffold_1	AUGUSTUS	CDS	142869	143016	0.98	-	0	transcript_id "g53.t1"; gene_id "g53";
scaffold_1	AUGUSTUS	exon	142869	143016	.	-	.	transcript_id "g53.t1"; gene_id "g53";
scaffold_1	AUGUSTUS	CDS	143865	143973	1	+	0	transcript_id "g54.t1"; gene_id "g54";
scaffold_1	AUGUSTUS	exon	143865	143973	.	+	.	transcript_id "g54.t1"; gene_id "g54";
scaffold_1	AUGUSTUS	CDS	144055	145331	1	+	2	transcript_id "g54.t1"; gene_id "g54";
scaffold_1	AUGUSTUS	exon	144055	145331	.	+	.	transcript_id "g54.t1"; gene_id "g54";
scaffold_1	AUGUSTUS	CDS	146284	146343	0.82	+	0	transcript_id "g55.t1"; gene_id "g55";
scaffold_1	AUGUSTUS	exon	146284	146343	.	+	.	transcript_id "g55.t1"; gene_id "g55";
scaffold_1	AUGUSTUS	CDS	146505	146543	1	+	0	transcript_id "g55.t1"; gene_id "g55";
scaffold_1	AUGUSTUS	exon	146505	146543	.	+	.	transcript_id "g55.t1"; gene_id "g55";
scaffold_1	AUGUSTUS	CDS	146611	146781	1	+	0	transcript_id "g55.t1"; gene_id "g55";
scaffold_1	AUGUSTUS	exon	146611	146781	.	+	.	transcript_id "g55.t1"; gene_id "g55";
scaffold_1	AUGUSTUS	CDS	146847	146996	1	+	0	transcript_id "g55.t1"; gene_id "g55";
scaffold_1	AUGUSTUS	exon	146847	146996	.	+	.	transcript_id "g55.t1"; gene_id "g55";
scaffold_1	AUGUSTUS	CDS	147302	147733	1	-	0	transcript_id "g56.t1"; gene_id "g56";
scaffold_1	AUGUSTUS	exon	147302	147733	.	-	.	transcript_id "g56.t1"; gene_id "g56";
scaffold_1	AUGUSTUS	CDS	147805	148336	1	-	1	transcript_id "g56.t1"; gene_id "g56";
scaffold_1	AUGUSTUS	exon	147805	148336	.	-	.	transcript_id "g56.t1"; gene_id "g56";
scaffold_1	AUGUSTUS	CDS	148391	149583	1	-	0	transcript_id "g56.t1"; gene_id "g56";
scaffold_1	AUGUSTUS	exon	148391	149583	.	-	.	transcript_id "g56.t1"; gene_id "g56";
scaffold_1	AUGUSTUS	CDS	149639	149692	1	-	0	transcript_id "g56.t1"; gene_id "g56";
scaffold_1	AUGUSTUS	exon	149639	149692	.	-	.	transcript_id "g56.t1"; gene_id "g56";
scaffold_1	AUGUSTUS	CDS	150121	150355	1	+	0	transcript_id "g57.t1"; gene_id "g57";
scaffold_1	AUGUSTUS	exon	150121	150355	.	+	.	transcript_id "g57.t1"; gene_id "g57";
scaffold_1	AUGUSTUS	CDS	150413	150556	1	+	2	transcript_id "g57.t1"; gene_id "g57";
scaffold_1	AUGUSTUS	exon	150413	150556	.	+	.	transcript_id "g57.t1"; gene_id "g57";
scaffold_1	AUGUSTUS	CDS	150606	150712	1	+	2	transcript_id "g57.t1"; gene_id "g57";
scaffold_1	AUGUSTUS	exon	150606	150712	.	+	.	transcript_id "g57.t1"; gene_id "g57";
scaffold_1	AUGUSTUS	CDS	150763	150897	1	+	0	transcript_id "g57.t1"; gene_id "g57";
scaffold_1	AUGUSTUS	exon	150763	150897	.	+	.	transcript_id "g57.t1"; gene_id "g57";
scaffold_1	AUGUSTUS	CDS	150951	151850	1	+	0	transcript_id "g57.t1"; gene_id "g57";
scaffold_1	AUGUSTUS	exon	150951	151850	.	+	.	transcript_id "g57.t1"; gene_id "g57";
scaffold_1	AUGUSTUS	CDS	153759	154394	1	-	0	transcript_id "g58.t1"; gene_id "g58";
scaffold_1	AUGUSTUS	exon	153759	154394	.	-	.	transcript_id "g58.t1"; gene_id "g58";
scaffold_1	AUGUSTUS	CDS	156702	157202	1	+	0	transcript_id "g59.t1"; gene_id "g59";
scaffold_1	AUGUSTUS	exon	156702	157202	.	+	.	transcript_id "g59.t1"; gene_id "g59";
scaffold_1	AUGUSTUS	CDS	158368	158508	1	+	0	transcript_id "g60.t1"; gene_id "g60";
scaffold_1	AUGUSTUS	exon	158368	158508	.	+	.	transcript_id "g60.t1"; gene_id "g60";
scaffold_1	AUGUSTUS	CDS	158559	158682	1	+	0	transcript_id "g60.t1"; gene_id "g60";
scaffold_1	AUGUSTUS	exon	158559	158682	.	+	.	transcript_id "g60.t1"; gene_id "g60";
scaffold_1	AUGUSTUS	CDS	158745	158868	1	+	2	transcript_id "g60.t1"; gene_id "g60";
scaffold_1	AUGUSTUS	exon	158745	158868	.	+	.	transcript_id "g60.t1"; gene_id "g60";
scaffold_1	AUGUSTUS	CDS	158936	159375	1	+	1	transcript_id "g60.t1"; gene_id "g60";
scaffold_1	AUGUSTUS	exon	158936	159375	.	+	.	transcript_id "g60.t1"; gene_id "g60";
scaffold_1	AUGUSTUS	CDS	159460	159770	1	+	2	transcript_id "g60.t1"; gene_id "g60";
scaffold_1	AUGUSTUS	exon	159460	159770	.	+	.	transcript_id "g60.t1"; gene_id "g60";
scaffold_1	AUGUSTUS	CDS	160022	163421	1	-	1	transcript_id "g61.t1"; gene_id "g61";
scaffold_1	AUGUSTUS	exon	160022	163421	.	-	.	transcript_id "g61.t1"; gene_id "g61";
scaffold_1	AUGUSTUS	CDS	163501	164731	1	-	2	transcript_id "g61.t1"; gene_id "g61";
scaffold_1	AUGUSTUS	exon	163501	164731	.	-	.	transcript_id "g61.t1"; gene_id "g61";
scaffold_1	AUGUSTUS	CDS	164783	165467	1	-	0	transcript_id "g61.t1"; gene_id "g61";
scaffold_1	AUGUSTUS	exon	164783	165467	.	-	.	transcript_id "g61.t1"; gene_id "g61";
scaffold_1	AUGUSTUS	CDS	166392	166666	0.99	-	2	transcript_id "g62.t1"; gene_id "g62";
scaffold_1	AUGUSTUS	exon	166392	166666	.	-	.	transcript_id "g62.t1"; gene_id "g62";
scaffold_1	AUGUSTUS	CDS	166749	166824	0.98	-	0	transcript_id "g62.t1"; gene_id "g62";
scaffold_1	AUGUSTUS	exon	166749	166824	.	-	.	transcript_id "g62.t1"; gene_id "g62";
scaffold_1	AUGUSTUS	CDS	168998	169789	1	+	0	transcript_id "g63.t1"; gene_id "g63";
scaffold_1	AUGUSTUS	exon	168998	169789	.	+	.	transcript_id "g63.t1"; gene_id "g63";
scaffold_1	AUGUSTUS	CDS	172839	173557	1	-	2	transcript_id "g64.t1"; gene_id "g64";
scaffold_1	AUGUSTUS	exon	172839	173557	.	-	.	transcript_id "g64.t1"; gene_id "g64";
scaffold_1	AUGUSTUS	CDS	173628	173787	1	-	0	transcript_id "g64.t1"; gene_id "g64";
scaffold_1	AUGUSTUS	exon	173628	173787	.	-	.	transcript_id "g64.t1"; gene_id "g64";
scaffold_1	AUGUSTUS	CDS	174540	175520	1	-	0	transcript_id "g65.t1"; gene_id "g65";
scaffold_1	AUGUSTUS	exon	174540	175520	.	-	.	transcript_id "g65.t1"; gene_id "g65";
scaffold_1	AUGUSTUS	CDS	176810	177232	0.92	-	0	transcript_id "g66.t1"; gene_id "g66";
scaffold_1	AUGUSTUS	exon	176810	177232	.	-	.	transcript_id "g66.t1"; gene_id "g66";
scaffold_1	AUGUSTUS	CDS	180643	181053	0.71	-	0	transcript_id "g67.t1"; gene_id "g67";
scaffold_1	AUGUSTUS	exon	180643	181053	.	-	.	transcript_id "g67.t1"; gene_id "g67";
scaffold_1	AUGUSTUS	CDS	181102	181165	0.84	-	1	transcript_id "g67.t1"; gene_id "g67";
scaffold_1	AUGUSTUS	exon	181102	181165	.	-	.	transcript_id "g67.t1"; gene_id "g67";
scaffold_1	AUGUSTUS	CDS	181318	181589	0.92	-	0	transcript_id "g67.t1"; gene_id "g67";
scaffold_1	AUGUSTUS	exon	181318	181589	.	-	.	transcript_id "g67.t1"; gene_id "g67";
scaffold_1	AUGUSTUS	CDS	182313	182996	1	+	0	transcript_id "g68.t1"; gene_id "g68";
scaffold_1	AUGUSTUS	exon	182313	182996	.	+	.	transcript_id "g68.t1"; gene_id "g68";
scaffold_1	AUGUSTUS	CDS	183053	183282	1	+	0	transcript_id "g68.t1"; gene_id "g68";
scaffold_1	AUGUSTUS	exon	183053	183282	.	+	.	transcript_id "g68.t1"; gene_id "g68";
scaffold_1	AUGUSTUS	CDS	183341	183776	1	+	1	transcript_id "g68.t1"; gene_id "g68";
scaffold_1	AUGUSTUS	exon	183341	183776	.	+	.	transcript_id "g68.t1"; gene_id "g68";
scaffold_1	AUGUSTUS	CDS	183893	183982	1	+	0	transcript_id "g68.t1"; gene_id "g68";
scaffold_1	AUGUSTUS	exon	183893	183982	.	+	.	transcript_id "g68.t1"; gene_id "g68";
scaffold_1	AUGUSTUS	CDS	184044	184136	1	+	0	transcript_id "g68.t1"; gene_id "g68";
scaffold_1	AUGUSTUS	exon	184044	184136	.	+	.	transcript_id "g68.t1"; gene_id "g68";
scaffold_1	AUGUSTUS	CDS	184817	184928	1	+	0	transcript_id "g69.t1"; gene_id "g69";
scaffold_1	AUGUSTUS	exon	184817	184928	.	+	.	transcript_id "g69.t1"; gene_id "g69";
scaffold_1	AUGUSTUS	CDS	184988	185242	1	+	2	transcript_id "g69.t1"; gene_id "g69";
scaffold_1	AUGUSTUS	exon	184988	185242	.	+	.	transcript_id "g69.t1"; gene_id "g69";
scaffold_1	AUGUSTUS	CDS	185299	186097	1	+	2	transcript_id "g69.t1"; gene_id "g69";
scaffold_1	AUGUSTUS	exon	185299	186097	.	+	.	transcript_id "g69.t1"; gene_id "g69";
scaffold_1	AUGUSTUS	CDS	186176	186575	1	+	1	transcript_id "g69.t1"; gene_id "g69";
scaffold_1	AUGUSTUS	exon	186176	186575	.	+	.	transcript_id "g69.t1"; gene_id "g69";
scaffold_1	AUGUSTUS	CDS	187556	187604	1	+	0	transcript_id "g70.t1"; gene_id "g70";
scaffold_1	AUGUSTUS	exon	187556	187604	.	+	.	transcript_id "g70.t1"; gene_id "g70";
scaffold_1	AUGUSTUS	CDS	187658	188970	1	+	2	transcript_id "g70.t1"; gene_id "g70";
scaffold_1	AUGUSTUS	exon	187658	188970	.	+	.	transcript_id "g70.t1"; gene_id "g70";
scaffold_1	AUGUSTUS	CDS	189676	190449	1	-	0	transcript_id "g71.t1"; gene_id "g71";
scaffold_1	AUGUSTUS	exon	189676	190449	.	-	.	transcript_id "g71.t1"; gene_id "g71";
scaffold_1	AUGUSTUS	CDS	193116	193547	1	-	0	transcript_id "g72.t1"; gene_id "g72";
scaffold_1	AUGUSTUS	exon	193116	193547	.	-	.	transcript_id "g72.t1"; gene_id "g72";
scaffold_1	AUGUSTUS	CDS	195008	196738	1	+	0	transcript_id "g73.t1"; gene_id "g73";
scaffold_1	AUGUSTUS	exon	195008	196738	.	+	.	transcript_id "g73.t1"; gene_id "g73";
scaffold_1	AUGUSTUS	CDS	197757	198107	1	+	0	transcript_id "g74.t1"; gene_id "g74";
scaffold_1	AUGUSTUS	exon	197757	198107	.	+	.	transcript_id "g74.t1"; gene_id "g74";
scaffold_1	AUGUSTUS	CDS	199735	199861	1	+	0	transcript_id "g75.t1"; gene_id "g75";
scaffold_1	AUGUSTUS	exon	199735	199861	.	+	.	transcript_id "g75.t1"; gene_id "g75";
scaffold_1	AUGUSTUS	CDS	199915	200628	1	+	2	transcript_id "g75.t1"; gene_id "g75";
scaffold_1	AUGUSTUS	exon	199915	200628	.	+	.	transcript_id "g75.t1"; gene_id "g75";
scaffold_1	AUGUSTUS	CDS	200686	201326	1	+	2	transcript_id "g75.t1"; gene_id "g75";
scaffold_1	AUGUSTUS	exon	200686	201326	.	+	.	transcript_id "g75.t1"; gene_id "g75";
scaffold_1	AUGUSTUS	CDS	201979	202779	1	+	0	transcript_id "g76.t1"; gene_id "g76";
scaffold_1	AUGUSTUS	exon	201979	202779	.	+	.	transcript_id "g76.t1"; gene_id "g76";
scaffold_1	AUGUSTUS	CDS	205624	205831	1	+	0	transcript_id "g77.t1"; gene_id "g77";
scaffold_1	AUGUSTUS	exon	205624	205831	.	+	.	transcript_id "g77.t1"; gene_id "g77";
scaffold_1	AUGUSTUS	CDS	205905	207265	1	+	2	transcript_id "g77.t1"; gene_id "g77";
scaffold_1	AUGUSTUS	exon	205905	207265	.	+	.	transcript_id "g77.t1"; gene_id "g77";
scaffold_1	AUGUSTUS	CDS	207900	207936	1	+	0	transcript_id "g78.t1"; gene_id "g78";
scaffold_1	AUGUSTUS	exon	207900	207936	.	+	.	transcript_id "g78.t1"; gene_id "g78";
scaffold_1	AUGUSTUS	CDS	207999	208184	1	+	2	transcript_id "g78.t1"; gene_id "g78";
scaffold_1	AUGUSTUS	exon	207999	208184	.	+	.	transcript_id "g78.t1"; gene_id "g78";
scaffold_1	AUGUSTUS	CDS	208252	208626	1	+	2	transcript_id "g78.t1"; gene_id "g78";
scaffold_1	AUGUSTUS	exon	208252	208626	.	+	.	transcript_id "g78.t1"; gene_id "g78";
scaffold_1	AUGUSTUS	CDS	208684	209117	1	+	2	transcript_id "g78.t1"; gene_id "g78";
scaffold_1	AUGUSTUS	exon	208684	209117	.	+	.	transcript_id "g78.t1"; gene_id "g78";
scaffold_1	AUGUSTUS	CDS	209256	209744	1	-	0	transcript_id "g79.t1"; gene_id "g79";
scaffold_1	AUGUSTUS	exon	209256	209744	.	-	.	transcript_id "g79.t1"; gene_id "g79";
scaffold_1	AUGUSTUS	CDS	209802	209867	1	-	0	transcript_id "g79.t1"; gene_id "g79";
scaffold_1	AUGUSTUS	exon	209802	209867	.	-	.	transcript_id "g79.t1"; gene_id "g79";
scaffold_1	AUGUSTUS	CDS	209927	210165	1	-	2	transcript_id "g79.t1"; gene_id "g79";
scaffold_1	AUGUSTUS	exon	209927	210165	.	-	.	transcript_id "g79.t1"; gene_id "g79";
scaffold_1	AUGUSTUS	CDS	210225	210710	1	-	2	transcript_id "g79.t1"; gene_id "g79";
scaffold_1	AUGUSTUS	exon	210225	210710	.	-	.	transcript_id "g79.t1"; gene_id "g79";
scaffold_1	AUGUSTUS	CDS	210770	210827	1	-	0	transcript_id "g79.t1"; gene_id "g79";
scaffold_1	AUGUSTUS	exon	210770	210827	.	-	.	transcript_id "g79.t1"; gene_id "g79";
scaffold_1	AUGUSTUS	CDS	210883	211590	0.99	-	0	transcript_id "g79.t1"; gene_id "g79";
scaffold_1	AUGUSTUS	exon	210883	211590	.	-	.	transcript_id "g79.t1"; gene_id "g79";
scaffold_1	AUGUSTUS	CDS	212880	212923	1	+	0	transcript_id "g80.t1"; gene_id "g80";
scaffold_1	AUGUSTUS	exon	212880	212923	.	+	.	transcript_id "g80.t1"; gene_id "g80";
scaffold_1	AUGUSTUS	CDS	212973	213708	1	+	1	transcript_id "g80.t1"; gene_id "g80";
scaffold_1	AUGUSTUS	exon	212973	213708	.	+	.	transcript_id "g80.t1"; gene_id "g80";
scaffold_1	AUGUSTUS	CDS	213987	214027	1	-	2	transcript_id "g81.t1"; gene_id "g81";
scaffold_1	AUGUSTUS	exon	213987	214027	.	-	.	transcript_id "g81.t1"; gene_id "g81";
scaffold_1	AUGUSTUS	CDS	214077	214192	1	-	1	transcript_id "g81.t1"; gene_id "g81";
scaffold_1	AUGUSTUS	exon	214077	214192	.	-	.	transcript_id "g81.t1"; gene_id "g81";
scaffold_1	AUGUSTUS	CDS	214246	214463	1	-	0	transcript_id "g81.t1"; gene_id "g81";
scaffold_1	AUGUSTUS	exon	214246	214463	.	-	.	transcript_id "g81.t1"; gene_id "g81";
scaffold_1	AUGUSTUS	CDS	216989	217112	1	+	0	transcript_id "g82.t1"; gene_id "g82";
scaffold_1	AUGUSTUS	exon	216989	217112	.	+	.	transcript_id "g82.t1"; gene_id "g82";
scaffold_1	AUGUSTUS	CDS	217172	217225	1	+	2	transcript_id "g82.t1"; gene_id "g82";
scaffold_1	AUGUSTUS	exon	217172	217225	.	+	.	transcript_id "g82.t1"; gene_id "g82";
scaffold_1	AUGUSTUS	CDS	217286	217521	1	+	2	transcript_id "g82.t1"; gene_id "g82";
scaffold_1	AUGUSTUS	exon	217286	217521	.	+	.	transcript_id "g82.t1"; gene_id "g82";
scaffold_1	AUGUSTUS	CDS	217583	217700	1	+	0	transcript_id "g82.t1"; gene_id "g82";
scaffold_1	AUGUSTUS	exon	217583	217700	.	+	.	transcript_id "g82.t1"; gene_id "g82";
scaffold_1	AUGUSTUS	CDS	217754	217844	1	+	2	transcript_id "g82.t1"; gene_id "g82";
scaffold_1	AUGUSTUS	exon	217754	217844	.	+	.	transcript_id "g82.t1"; gene_id "g82";
scaffold_1	AUGUSTUS	CDS	217915	218200	1	+	1	transcript_id "g82.t1"; gene_id "g82";
scaffold_1	AUGUSTUS	exon	217915	218200	.	+	.	transcript_id "g82.t1"; gene_id "g82";
scaffold_1	AUGUSTUS	CDS	218256	218915	1	+	0	transcript_id "g82.t1"; gene_id "g82";
scaffold_1	AUGUSTUS	exon	218256	218915	.	+	.	transcript_id "g82.t1"; gene_id "g82";
scaffold_1	AUGUSTUS	CDS	220202	220612	0.93	+	0	transcript_id "g83.t1"; gene_id "g83";
scaffold_1	AUGUSTUS	exon	220202	220612	.	+	.	transcript_id "g83.t1"; gene_id "g83";
scaffold_1	AUGUSTUS	CDS	221658	222317	1	-	0	transcript_id "g84.t1"; gene_id "g84";
scaffold_1	AUGUSTUS	exon	221658	222317	.	-	.	transcript_id "g84.t1"; gene_id "g84";
scaffold_1	AUGUSTUS	CDS	225245	225841	0.99	-	0	transcript_id "g85.t1"; gene_id "g85";
scaffold_1	AUGUSTUS	exon	225245	225841	.	-	.	transcript_id "g85.t1"; gene_id "g85";
scaffold_1	AUGUSTUS	CDS	225898	225975	1	-	0	transcript_id "g85.t1"; gene_id "g85";
scaffold_1	AUGUSTUS	exon	225898	225975	.	-	.	transcript_id "g85.t1"; gene_id "g85";
scaffold_1	AUGUSTUS	CDS	226035	226246	0.34	-	2	transcript_id "g85.t1"; gene_id "g85";
scaffold_1	AUGUSTUS	exon	226035	226246	.	-	.	transcript_id "g85.t1"; gene_id "g85";
scaffold_1	AUGUSTUS	CDS	226313	226326	0.69	-	1	transcript_id "g85.t1"; gene_id "g85";
scaffold_1	AUGUSTUS	exon	226313	226326	.	-	.	transcript_id "g85.t1"; gene_id "g85";
scaffold_1	AUGUSTUS	CDS	226388	226498	1	-	1	transcript_id "g85.t1"; gene_id "g85";
scaffold_1	AUGUSTUS	exon	226388	226498	.	-	.	transcript_id "g85.t1"; gene_id "g85";
scaffold_1	AUGUSTUS	CDS	226569	227059	0.99	-	0	transcript_id "g85.t1"; gene_id "g85";
scaffold_1	AUGUSTUS	exon	226569	227059	.	-	.	transcript_id "g85.t1"; gene_id "g85";
scaffold_1	AUGUSTUS	CDS	227580	228320	1	-	0	transcript_id "g86.t1"; gene_id "g86";
scaffold_1	AUGUSTUS	exon	227580	228320	.	-	.	transcript_id "g86.t1"; gene_id "g86";
scaffold_1	AUGUSTUS	CDS	228832	228915	1	-	0	transcript_id "g87.t1"; gene_id "g87";
scaffold_1	AUGUSTUS	exon	228832	228915	.	-	.	transcript_id "g87.t1"; gene_id "g87";
scaffold_1	AUGUSTUS	CDS	228969	229057	1	-	2	transcript_id "g87.t1"; gene_id "g87";
scaffold_1	AUGUSTUS	exon	228969	229057	.	-	.	transcript_id "g87.t1"; gene_id "g87";
scaffold_1	AUGUSTUS	CDS	229111	229741	1	-	0	transcript_id "g87.t1"; gene_id "g87";
scaffold_1	AUGUSTUS	exon	229111	229741	.	-	.	transcript_id "g87.t1"; gene_id "g87";
scaffold_1	AUGUSTUS	CDS	230150	230199	1	+	0	transcript_id "g88.t1"; gene_id "g88";
scaffold_1	AUGUSTUS	exon	230150	230199	.	+	.	transcript_id "g88.t1"; gene_id "g88";
scaffold_1	AUGUSTUS	CDS	230281	230483	1	+	1	transcript_id "g88.t1"; gene_id "g88";
scaffold_1	AUGUSTUS	exon	230281	230483	.	+	.	transcript_id "g88.t1"; gene_id "g88";
scaffold_1	AUGUSTUS	CDS	230560	231534	1	+	2	transcript_id "g88.t1"; gene_id "g88";
scaffold_1	AUGUSTUS	exon	230560	231534	.	+	.	transcript_id "g88.t1"; gene_id "g88";
scaffold_1	AUGUSTUS	CDS	231605	232374	0.99	+	2	transcript_id "g88.t1"; gene_id "g88";
scaffold_1	AUGUSTUS	exon	231605	232374	.	+	.	transcript_id "g88.t1"; gene_id "g88";
scaffold_1	AUGUSTUS	CDS	232926	233143	1	+	0	transcript_id "g89.t1"; gene_id "g89";
scaffold_1	AUGUSTUS	exon	232926	233143	.	+	.	transcript_id "g89.t1"; gene_id "g89";
scaffold_1	AUGUSTUS	CDS	233251	233410	1	+	1	transcript_id "g89.t1"; gene_id "g89";
scaffold_1	AUGUSTUS	exon	233251	233410	.	+	.	transcript_id "g89.t1"; gene_id "g89";
scaffold_1	AUGUSTUS	CDS	233635	234876	0.62	+	0	transcript_id "g90.t1"; gene_id "g90";
scaffold_1	AUGUSTUS	exon	233635	234876	.	+	.	transcript_id "g90.t1"; gene_id "g90";
scaffold_1	AUGUSTUS	CDS	235185	235288	1	-	2	transcript_id "g91.t1"; gene_id "g91";
scaffold_1	AUGUSTUS	exon	235185	235288	.	-	.	transcript_id "g91.t1"; gene_id "g91";
scaffold_1	AUGUSTUS	CDS	235355	235749	1	-	1	transcript_id "g91.t1"; gene_id "g91";
scaffold_1	AUGUSTUS	exon	235355	235749	.	-	.	transcript_id "g91.t1"; gene_id "g91";
scaffold_1	AUGUSTUS	CDS	235810	236000	0.94	-	0	transcript_id "g91.t1"; gene_id "g91";
scaffold_1	AUGUSTUS	exon	235810	236000	.	-	.	transcript_id "g91.t1"; gene_id "g91";
scaffold_1	AUGUSTUS	CDS	236056	236252	1	-	2	transcript_id "g91.t1"; gene_id "g91";
scaffold_1	AUGUSTUS	exon	236056	236252	.	-	.	transcript_id "g91.t1"; gene_id "g91";
scaffold_1	AUGUSTUS	CDS	236326	236704	1	-	0	transcript_id "g91.t1"; gene_id "g91";
scaffold_1	AUGUSTUS	exon	236326	236704	.	-	.	transcript_id "g91.t1"; gene_id "g91";
scaffold_1	AUGUSTUS	CDS	236759	237376	0.98	-	0	transcript_id "g91.t1"; gene_id "g91";
scaffold_1	AUGUSTUS	exon	236759	237376	.	-	.	transcript_id "g91.t1"; gene_id "g91";
scaffold_1	AUGUSTUS	CDS	237432	237486	0.82	-	1	transcript_id "g91.t1"; gene_id "g91";
scaffold_1	AUGUSTUS	exon	237432	237486	.	-	.	transcript_id "g91.t1"; gene_id "g91";
scaffold_1	AUGUSTUS	CDS	237562	237704	0.98	-	0	transcript_id "g91.t1"; gene_id "g91";
scaffold_1	AUGUSTUS	exon	237562	237704	.	-	.	transcript_id "g91.t1"; gene_id "g91";
scaffold_1	AUGUSTUS	CDS	239575	239659	0.99	+	0	transcript_id "g92.t1"; gene_id "g92";
scaffold_1	AUGUSTUS	exon	239575	239659	.	+	.	transcript_id "g92.t1"; gene_id "g92";
scaffold_1	AUGUSTUS	CDS	239716	239916	0.97	+	2	transcript_id "g92.t1"; gene_id "g92";
scaffold_1	AUGUSTUS	exon	239716	239916	.	+	.	transcript_id "g92.t1"; gene_id "g92";
scaffold_1	AUGUSTUS	CDS	239980	240044	1	+	2	transcript_id "g92.t1"; gene_id "g92";
scaffold_1	AUGUSTUS	exon	239980	240044	.	+	.	transcript_id "g92.t1"; gene_id "g92";
scaffold_1	AUGUSTUS	CDS	240116	240535	1	+	0	transcript_id "g92.t1"; gene_id "g92";
scaffold_1	AUGUSTUS	exon	240116	240535	.	+	.	transcript_id "g92.t1"; gene_id "g92";
scaffold_1	AUGUSTUS	CDS	240601	240745	1	+	0	transcript_id "g92.t1"; gene_id "g92";
scaffold_1	AUGUSTUS	exon	240601	240745	.	+	.	transcript_id "g92.t1"; gene_id "g92";
scaffold_1	AUGUSTUS	CDS	240838	240902	0.99	+	2	transcript_id "g92.t1"; gene_id "g92";
scaffold_1	AUGUSTUS	exon	240838	240902	.	+	.	transcript_id "g92.t1"; gene_id "g92";
scaffold_1	AUGUSTUS	CDS	241254	241765	0.99	+	0	transcript_id "g93.t1"; gene_id "g93";
scaffold_1	AUGUSTUS	exon	241254	241765	.	+	.	transcript_id "g93.t1"; gene_id "g93";
scaffold_1	AUGUSTUS	CDS	241811	242306	1	+	1	transcript_id "g93.t1"; gene_id "g93";
scaffold_1	AUGUSTUS	exon	241811	242306	.	+	.	transcript_id "g93.t1"; gene_id "g93";
scaffold_1	AUGUSTUS	CDS	243442	243700	0.99	+	0	transcript_id "g94.t1"; gene_id "g94";
scaffold_1	AUGUSTUS	exon	243442	243700	.	+	.	transcript_id "g94.t1"; gene_id "g94";
scaffold_1	AUGUSTUS	CDS	243760	243837	0.77	+	2	transcript_id "g94.t1"; gene_id "g94";
scaffold_1	AUGUSTUS	exon	243760	243837	.	+	.	transcript_id "g94.t1"; gene_id "g94";
scaffold_1	AUGUSTUS	CDS	243910	244376	0.92	+	2	transcript_id "g94.t1"; gene_id "g94";
scaffold_1	AUGUSTUS	exon	243910	244376	.	+	.	transcript_id "g94.t1"; gene_id "g94";
scaffold_1	AUGUSTUS	CDS	246154	246945	0.95	-	0	transcript_id "g95.t1"; gene_id "g95";
scaffold_1	AUGUSTUS	exon	246154	246945	.	-	.	transcript_id "g95.t1"; gene_id "g95";
scaffold_1	AUGUSTUS	CDS	247041	247711	1	-	2	transcript_id "g95.t1"; gene_id "g95";
scaffold_1	AUGUSTUS	exon	247041	247711	.	-	.	transcript_id "g95.t1"; gene_id "g95";
scaffold_1	AUGUSTUS	CDS	247759	247896	1	-	2	transcript_id "g95.t1"; gene_id "g95";
scaffold_1	AUGUSTUS	exon	247759	247896	.	-	.	transcript_id "g95.t1"; gene_id "g95";
scaffold_1	AUGUSTUS	CDS	247956	248064	1	-	0	transcript_id "g95.t1"; gene_id "g95";
scaffold_1	AUGUSTUS	exon	247956	248064	.	-	.	transcript_id "g95.t1"; gene_id "g95";
scaffold_1	AUGUSTUS	CDS	248908	249600	1	-	0	transcript_id "g96.t1"; gene_id "g96";
scaffold_1	AUGUSTUS	exon	248908	249600	.	-	.	transcript_id "g96.t1"; gene_id "g96";
scaffold_1	AUGUSTUS	CDS	250418	250442	1	+	0	transcript_id "g97.t1"; gene_id "g97";
scaffold_1	AUGUSTUS	exon	250418	250442	.	+	.	transcript_id "g97.t1"; gene_id "g97";
scaffold_1	AUGUSTUS	CDS	250508	250518	0.99	+	2	transcript_id "g97.t1"; gene_id "g97";
scaffold_1	AUGUSTUS	exon	250508	250518	.	+	.	transcript_id "g97.t1"; gene_id "g97";
scaffold_1	AUGUSTUS	CDS	250607	250627	1	+	0	transcript_id "g97.t1"; gene_id "g97";
scaffold_1	AUGUSTUS	exon	250607	250627	.	+	.	transcript_id "g97.t1"; gene_id "g97";
scaffold_1	AUGUSTUS	CDS	250685	250699	1	+	0	transcript_id "g97.t1"; gene_id "g97";
scaffold_1	AUGUSTUS	exon	250685	250699	.	+	.	transcript_id "g97.t1"; gene_id "g97";
scaffold_1	AUGUSTUS	CDS	250783	250930	1	+	0	transcript_id "g97.t1"; gene_id "g97";
scaffold_1	AUGUSTUS	exon	250783	250930	.	+	.	transcript_id "g97.t1"; gene_id "g97";
scaffold_1	AUGUSTUS	CDS	250994	251788	1	+	2	transcript_id "g97.t1"; gene_id "g97";
scaffold_1	AUGUSTUS	exon	250994	251788	.	+	.	transcript_id "g97.t1"; gene_id "g97";
scaffold_1	AUGUSTUS	CDS	251858	251997	1	+	2	transcript_id "g97.t1"; gene_id "g97";
scaffold_1	AUGUSTUS	exon	251858	251997	.	+	.	transcript_id "g97.t1"; gene_id "g97";
scaffold_1	AUGUSTUS	CDS	252064	252162	1	+	0	transcript_id "g97.t1"; gene_id "g97";
scaffold_1	AUGUSTUS	exon	252064	252162	.	+	.	transcript_id "g97.t1"; gene_id "g97";
scaffold_1	AUGUSTUS	CDS	252950	254101	1	-	0	transcript_id "g98.t1"; gene_id "g98";
scaffold_1	AUGUSTUS	exon	252950	254101	.	-	.	transcript_id "g98.t1"; gene_id "g98";
scaffold_1	AUGUSTUS	CDS	254157	254618	1	-	0	transcript_id "g98.t1"; gene_id "g98";
scaffold_1	AUGUSTUS	exon	254157	254618	.	-	.	transcript_id "g98.t1"; gene_id "g98";
scaffold_1	AUGUSTUS	CDS	254697	255434	1	-	0	transcript_id "g98.t1"; gene_id "g98";
scaffold_1	AUGUSTUS	exon	254697	255434	.	-	.	transcript_id "g98.t1"; gene_id "g98";
scaffold_1	AUGUSTUS	CDS	252695	252750	1	-	2	transcript_id "g98.t2"; gene_id "g98";
scaffold_1	AUGUSTUS	exon	252695	252750	.	-	.	transcript_id "g98.t2"; gene_id "g98";
scaffold_1	AUGUSTUS	CDS	252958	254101	1	-	0	transcript_id "g98.t2"; gene_id "g98";
scaffold_1	AUGUSTUS	exon	252958	254101	.	-	.	transcript_id "g98.t2"; gene_id "g98";
scaffold_1	AUGUSTUS	CDS	254157	254618	1	-	0	transcript_id "g98.t2"; gene_id "g98";
scaffold_1	AUGUSTUS	exon	254157	254618	.	-	.	transcript_id "g98.t2"; gene_id "g98";
scaffold_1	AUGUSTUS	CDS	254697	255434	1	-	0	transcript_id "g98.t2"; gene_id "g98";
scaffold_1	AUGUSTUS	exon	254697	255434	.	-	.	transcript_id "g98.t2"; gene_id "g98";
scaffold_1	AUGUSTUS	CDS	256129	256304	1	-	2	transcript_id "g99.t1"; gene_id "g99";
scaffold_1	AUGUSTUS	exon	256129	256304	.	-	.	transcript_id "g99.t1"; gene_id "g99";
scaffold_1	AUGUSTUS	CDS	256384	256613	1	-	1	transcript_id "g99.t1"; gene_id "g99";
scaffold_1	AUGUSTUS	exon	256384	256613	.	-	.	transcript_id "g99.t1"; gene_id "g99";
scaffold_1	AUGUSTUS	CDS	256690	257036	1	-	0	transcript_id "g99.t1"; gene_id "g99";
scaffold_1	AUGUSTUS	exon	256690	257036	.	-	.	transcript_id "g99.t1"; gene_id "g99";
scaffold_1	AUGUSTUS	CDS	257915	258279	1	-	2	transcript_id "g100.t1"; gene_id "g100";
scaffold_1	AUGUSTUS	exon	257915	258279	.	-	.	transcript_id "g100.t1"; gene_id "g100";
scaffold_1	AUGUSTUS	CDS	258339	258373	1	-	1	transcript_id "g100.t1"; gene_id "g100";
scaffold_1	AUGUSTUS	exon	258339	258373	.	-	.	transcript_id "g100.t1"; gene_id "g100";
scaffold_1	AUGUSTUS	CDS	258435	258691	1	-	0	transcript_id "g100.t1"; gene_id "g100";
scaffold_1	AUGUSTUS	exon	258435	258691	.	-	.	transcript_id "g100.t1"; gene_id "g100";
scaffold_1	AUGUSTUS	CDS	260103	260649	1	-	1	transcript_id "g101.t1"; gene_id "g101";
scaffold_1	AUGUSTUS	exon	260103	260649	.	-	.	transcript_id "g101.t1"; gene_id "g101";
scaffold_1	AUGUSTUS	CDS	260711	261108	1	-	0	transcript_id "g101.t1"; gene_id "g101";
scaffold_1	AUGUSTUS	exon	260711	261108	.	-	.	transcript_id "g101.t1"; gene_id "g101";
scaffold_1	AUGUSTUS	CDS	262271	262391	1	+	0	transcript_id "g102.t1"; gene_id "g102";
scaffold_1	AUGUSTUS	exon	262271	262391	.	+	.	transcript_id "g102.t1"; gene_id "g102";
scaffold_1	AUGUSTUS	CDS	262463	262753	1	+	2	transcript_id "g102.t1"; gene_id "g102";
scaffold_1	AUGUSTUS	exon	262463	262753	.	+	.	transcript_id "g102.t1"; gene_id "g102";
scaffold_1	AUGUSTUS	CDS	262810	263501	1	+	2	transcript_id "g102.t1"; gene_id "g102";
scaffold_1	AUGUSTUS	exon	262810	263501	.	+	.	transcript_id "g102.t1"; gene_id "g102";
scaffold_1	AUGUSTUS	CDS	265122	265198	1	+	0	transcript_id "g103.t1"; gene_id "g103";
scaffold_1	AUGUSTUS	exon	265122	265198	.	+	.	transcript_id "g103.t1"; gene_id "g103";
scaffold_1	AUGUSTUS	CDS	265271	265785	1	+	1	transcript_id "g103.t1"; gene_id "g103";
scaffold_1	AUGUSTUS	exon	265271	265785	.	+	.	transcript_id "g103.t1"; gene_id "g103";
scaffold_1	AUGUSTUS	CDS	265862	266409	0.97	+	2	transcript_id "g103.t1"; gene_id "g103";
scaffold_1	AUGUSTUS	exon	265862	266409	.	+	.	transcript_id "g103.t1"; gene_id "g103";
scaffold_1	AUGUSTUS	CDS	266785	267235	1	-	1	transcript_id "g104.t1"; gene_id "g104";
scaffold_1	AUGUSTUS	exon	266785	267235	.	-	.	transcript_id "g104.t1"; gene_id "g104";
scaffold_1	AUGUSTUS	CDS	267299	267477	1	-	0	transcript_id "g104.t1"; gene_id "g104";
scaffold_1	AUGUSTUS	exon	267299	267477	.	-	.	transcript_id "g104.t1"; gene_id "g104";
scaffold_1	AUGUSTUS	CDS	267773	267918	1	+	0	transcript_id "g105.t1"; gene_id "g105";
scaffold_1	AUGUSTUS	exon	267773	267918	.	+	.	transcript_id "g105.t1"; gene_id "g105";
scaffold_1	AUGUSTUS	CDS	267967	268743	1	+	1	transcript_id "g105.t1"; gene_id "g105";
scaffold_1	AUGUSTUS	exon	267967	268743	.	+	.	transcript_id "g105.t1"; gene_id "g105";
scaffold_1	AUGUSTUS	CDS	268797	268863	1	+	1	transcript_id "g105.t1"; gene_id "g105";
scaffold_1	AUGUSTUS	exon	268797	268863	.	+	.	transcript_id "g105.t1"; gene_id "g105";
scaffold_1	AUGUSTUS	CDS	268921	269110	1	+	0	transcript_id "g105.t1"; gene_id "g105";
scaffold_1	AUGUSTUS	exon	268921	269110	.	+	.	transcript_id "g105.t1"; gene_id "g105";
scaffold_1	AUGUSTUS	CDS	269167	269326	1	+	2	transcript_id "g105.t1"; gene_id "g105";
scaffold_1	AUGUSTUS	exon	269167	269326	.	+	.	transcript_id "g105.t1"; gene_id "g105";
scaffold_1	AUGUSTUS	CDS	269379	269528	1	+	1	transcript_id "g105.t1"; gene_id "g105";
scaffold_1	AUGUSTUS	exon	269379	269528	.	+	.	transcript_id "g105.t1"; gene_id "g105";
scaffold_1	AUGUSTUS	CDS	269588	270002	1	+	1	transcript_id "g105.t1"; gene_id "g105";
scaffold_1	AUGUSTUS	exon	269588	270002	.	+	.	transcript_id "g105.t1"; gene_id "g105";
scaffold_1	AUGUSTUS	CDS	270631	272034	0.94	+	0	transcript_id "g106.t1"; gene_id "g106";
scaffold_1	AUGUSTUS	exon	270631	272034	.	+	.	transcript_id "g106.t1"; gene_id "g106";
scaffold_1	AUGUSTUS	CDS	272683	272993	1	+	0	transcript_id "g107.t1"; gene_id "g107";
scaffold_1	AUGUSTUS	exon	272683	272993	.	+	.	transcript_id "g107.t1"; gene_id "g107";
scaffold_1	AUGUSTUS	CDS	273059	273166	1	+	1	transcript_id "g107.t1"; gene_id "g107";
scaffold_1	AUGUSTUS	exon	273059	273166	.	+	.	transcript_id "g107.t1"; gene_id "g107";
scaffold_1	AUGUSTUS	CDS	273234	273390	1	+	1	transcript_id "g107.t1"; gene_id "g107";
scaffold_1	AUGUSTUS	exon	273234	273390	.	+	.	transcript_id "g107.t1"; gene_id "g107";
scaffold_1	AUGUSTUS	CDS	273456	273641	1	+	0	transcript_id "g107.t1"; gene_id "g107";
scaffold_1	AUGUSTUS	exon	273456	273641	.	+	.	transcript_id "g107.t1"; gene_id "g107";
scaffold_1	AUGUSTUS	CDS	273864	274036	1	-	2	transcript_id "g108.t1"; gene_id "g108";
scaffold_1	AUGUSTUS	exon	273864	274036	.	-	.	transcript_id "g108.t1"; gene_id "g108";
scaffold_1	AUGUSTUS	CDS	274097	274211	1	-	0	transcript_id "g108.t1"; gene_id "g108";
scaffold_1	AUGUSTUS	exon	274097	274211	.	-	.	transcript_id "g108.t1"; gene_id "g108";
scaffold_1	AUGUSTUS	CDS	275108	275129	1	+	0	transcript_id "g109.t1"; gene_id "g109";
scaffold_1	AUGUSTUS	exon	275108	275129	.	+	.	transcript_id "g109.t1"; gene_id "g109";
scaffold_1	AUGUSTUS	CDS	275196	275740	1	+	2	transcript_id "g109.t1"; gene_id "g109";
scaffold_1	AUGUSTUS	exon	275196	275740	.	+	.	transcript_id "g109.t1"; gene_id "g109";
scaffold_1	AUGUSTUS	CDS	275820	276707	1	+	0	transcript_id "g109.t1"; gene_id "g109";
scaffold_1	AUGUSTUS	exon	275820	276707	.	+	.	transcript_id "g109.t1"; gene_id "g109";
scaffold_1	AUGUSTUS	CDS	277463	278745	1	-	2	transcript_id "g110.t1"; gene_id "g110";
scaffold_1	AUGUSTUS	exon	277463	278745	.	-	.	transcript_id "g110.t1"; gene_id "g110";
scaffold_1	AUGUSTUS	CDS	278807	279192	1	-	1	transcript_id "g110.t1"; gene_id "g110";
scaffold_1	AUGUSTUS	exon	278807	279192	.	-	.	transcript_id "g110.t1"; gene_id "g110";
scaffold_1	AUGUSTUS	CDS	279266	279537	1	-	0	transcript_id "g110.t1"; gene_id "g110";
scaffold_1	AUGUSTUS	exon	279266	279537	.	-	.	transcript_id "g110.t1"; gene_id "g110";
scaffold_1	AUGUSTUS	CDS	279856	280102	1	-	1	transcript_id "g111.t1"; gene_id "g111";
scaffold_1	AUGUSTUS	exon	279856	280102	.	-	.	transcript_id "g111.t1"; gene_id "g111";
scaffold_1	AUGUSTUS	CDS	280159	280297	1	-	2	transcript_id "g111.t1"; gene_id "g111";
scaffold_1	AUGUSTUS	exon	280159	280297	.	-	.	transcript_id "g111.t1"; gene_id "g111";
scaffold_1	AUGUSTUS	CDS	280349	280960	1	-	2	transcript_id "g111.t1"; gene_id "g111";
scaffold_1	AUGUSTUS	exon	280349	280960	.	-	.	transcript_id "g111.t1"; gene_id "g111";
scaffold_1	AUGUSTUS	CDS	281028	281511	1	-	0	transcript_id "g111.t1"; gene_id "g111";
scaffold_1	AUGUSTUS	exon	281028	281511	.	-	.	transcript_id "g111.t1"; gene_id "g111";
scaffold_1	AUGUSTUS	CDS	281578	281785	1	-	1	transcript_id "g111.t1"; gene_id "g111";
scaffold_1	AUGUSTUS	exon	281578	281785	.	-	.	transcript_id "g111.t1"; gene_id "g111";
scaffold_1	AUGUSTUS	CDS	281834	282000	1	-	0	transcript_id "g111.t1"; gene_id "g111";
scaffold_1	AUGUSTUS	exon	281834	282000	.	-	.	transcript_id "g111.t1"; gene_id "g111";
scaffold_1	AUGUSTUS	CDS	282729	283298	1	-	0	transcript_id "g112.t1"; gene_id "g112";
scaffold_1	AUGUSTUS	exon	282729	283298	.	-	.	transcript_id "g112.t1"; gene_id "g112";
scaffold_1	AUGUSTUS	CDS	283351	284054	1	-	2	transcript_id "g112.t1"; gene_id "g112";
scaffold_1	AUGUSTUS	exon	283351	284054	.	-	.	transcript_id "g112.t1"; gene_id "g112";
scaffold_1	AUGUSTUS	CDS	284110	284212	1	-	0	transcript_id "g112.t1"; gene_id "g112";
scaffold_1	AUGUSTUS	exon	284110	284212	.	-	.	transcript_id "g112.t1"; gene_id "g112";
scaffold_1	AUGUSTUS	CDS	286042	287322	1	+	0	transcript_id "g113.t1"; gene_id "g113";
scaffold_1	AUGUSTUS	exon	286042	287322	.	+	.	transcript_id "g113.t1"; gene_id "g113";
scaffold_1	AUGUSTUS	CDS	287376	288779	1	+	0	transcript_id "g113.t1"; gene_id "g113";
scaffold_1	AUGUSTUS	exon	287376	288779	.	+	.	transcript_id "g113.t1"; gene_id "g113";
scaffold_1	AUGUSTUS	CDS	289263	289401	1	+	0	transcript_id "g114.t1"; gene_id "g114";
scaffold_1	AUGUSTUS	exon	289263	289401	.	+	.	transcript_id "g114.t1"; gene_id "g114";
scaffold_1	AUGUSTUS	CDS	289469	290169	1	+	2	transcript_id "g114.t1"; gene_id "g114";
scaffold_1	AUGUSTUS	exon	289469	290169	.	+	.	transcript_id "g114.t1"; gene_id "g114";
scaffold_1	AUGUSTUS	CDS	290348	290447	1	-	1	transcript_id "g115.t1"; gene_id "g115";
scaffold_1	AUGUSTUS	exon	290348	290447	.	-	.	transcript_id "g115.t1"; gene_id "g115";
scaffold_1	AUGUSTUS	CDS	290498	290926	1	-	1	transcript_id "g115.t1"; gene_id "g115";
scaffold_1	AUGUSTUS	exon	290498	290926	.	-	.	transcript_id "g115.t1"; gene_id "g115";
scaffold_1	AUGUSTUS	CDS	290985	291171	1	-	2	transcript_id "g115.t1"; gene_id "g115";
scaffold_1	AUGUSTUS	exon	290985	291171	.	-	.	transcript_id "g115.t1"; gene_id "g115";
scaffold_1	AUGUSTUS	CDS	291225	291250	1	-	1	transcript_id "g115.t1"; gene_id "g115";
scaffold_1	AUGUSTUS	exon	291225	291250	.	-	.	transcript_id "g115.t1"; gene_id "g115";
scaffold_1	AUGUSTUS	CDS	291311	291351	1	-	0	transcript_id "g115.t1"; gene_id "g115";
scaffold_1	AUGUSTUS	exon	291311	291351	.	-	.	transcript_id "g115.t1"; gene_id "g115";
scaffold_1	AUGUSTUS	CDS	291406	291481	1	-	1	transcript_id "g115.t1"; gene_id "g115";
scaffold_1	AUGUSTUS	exon	291406	291481	.	-	.	transcript_id "g115.t1"; gene_id "g115";
scaffold_1	AUGUSTUS	CDS	291533	291574	1	-	1	transcript_id "g115.t1"; gene_id "g115";
scaffold_1	AUGUSTUS	exon	291533	291574	.	-	.	transcript_id "g115.t1"; gene_id "g115";
scaffold_1	AUGUSTUS	CDS	291634	291663	1	-	1	transcript_id "g115.t1"; gene_id "g115";
scaffold_1	AUGUSTUS	exon	291634	291663	.	-	.	transcript_id "g115.t1"; gene_id "g115";
scaffold_1	AUGUSTUS	CDS	291719	291775	1	-	1	transcript_id "g115.t1"; gene_id "g115";
scaffold_1	AUGUSTUS	exon	291719	291775	.	-	.	transcript_id "g115.t1"; gene_id "g115";
scaffold_1	AUGUSTUS	CDS	291829	291881	1	-	0	transcript_id "g115.t1"; gene_id "g115";
scaffold_1	AUGUSTUS	exon	291829	291881	.	-	.	transcript_id "g115.t1"; gene_id "g115";
scaffold_1	AUGUSTUS	CDS	291941	291961	1	-	0	transcript_id "g115.t1"; gene_id "g115";
scaffold_1	AUGUSTUS	exon	291941	291961	.	-	.	transcript_id "g115.t1"; gene_id "g115";
scaffold_1	AUGUSTUS	CDS	292671	293849	1	-	0	transcript_id "g116.t1"; gene_id "g116";
scaffold_1	AUGUSTUS	exon	292671	293849	.	-	.	transcript_id "g116.t1"; gene_id "g116";
scaffold_1	AUGUSTUS	CDS	294369	295742	1	-	0	transcript_id "g117.t1"; gene_id "g117";
scaffold_1	AUGUSTUS	exon	294369	295742	.	-	.	transcript_id "g117.t1"; gene_id "g117";
scaffold_1	AUGUSTUS	CDS	295832	296096	1	-	1	transcript_id "g117.t1"; gene_id "g117";
scaffold_1	AUGUSTUS	exon	295832	296096	.	-	.	transcript_id "g117.t1"; gene_id "g117";
scaffold_1	AUGUSTUS	CDS	296323	296789	0.76	-	0	transcript_id "g117.t1"; gene_id "g117";
scaffold_1	AUGUSTUS	exon	296323	296789	.	-	.	transcript_id "g117.t1"; gene_id "g117";
scaffold_1	AUGUSTUS	CDS	296858	296962	1	-	0	transcript_id "g117.t1"; gene_id "g117";
scaffold_1	AUGUSTUS	exon	296858	296962	.	-	.	transcript_id "g117.t1"; gene_id "g117";
scaffold_1	AUGUSTUS	CDS	297435	297506	1	-	0	transcript_id "g118.t1"; gene_id "g118";
scaffold_1	AUGUSTUS	exon	297435	297506	.	-	.	transcript_id "g118.t1"; gene_id "g118";
scaffold_1	AUGUSTUS	CDS	297570	297848	1	-	0	transcript_id "g118.t1"; gene_id "g118";
scaffold_1	AUGUSTUS	exon	297570	297848	.	-	.	transcript_id "g118.t1"; gene_id "g118";
scaffold_1	AUGUSTUS	CDS	298637	299263	1	-	0	transcript_id "g119.t1"; gene_id "g119";
scaffold_1	AUGUSTUS	exon	298637	299263	.	-	.	transcript_id "g119.t1"; gene_id "g119";
scaffold_1	AUGUSTUS	CDS	299319	300104	1	-	0	transcript_id "g119.t1"; gene_id "g119";
scaffold_1	AUGUSTUS	exon	299319	300104	.	-	.	transcript_id "g119.t1"; gene_id "g119";
scaffold_1	AUGUSTUS	CDS	300156	300188	1	-	0	transcript_id "g119.t1"; gene_id "g119";
scaffold_1	AUGUSTUS	exon	300156	300188	.	-	.	transcript_id "g119.t1"; gene_id "g119";
scaffold_1	AUGUSTUS	CDS	300941	301712	1	-	1	transcript_id "g120.t1"; gene_id "g120";
scaffold_1	AUGUSTUS	exon	300941	301712	.	-	.	transcript_id "g120.t1"; gene_id "g120";
scaffold_1	AUGUSTUS	CDS	301769	302013	1	-	0	transcript_id "g120.t1"; gene_id "g120";
scaffold_1	AUGUSTUS	exon	301769	302013	.	-	.	transcript_id "g120.t1"; gene_id "g120";
scaffold_1	AUGUSTUS	CDS	302065	302436	1	-	0	transcript_id "g120.t1"; gene_id "g120";
scaffold_1	AUGUSTUS	exon	302065	302436	.	-	.	transcript_id "g120.t1"; gene_id "g120";
scaffold_1	AUGUSTUS	CDS	302939	304039	1	-	0	transcript_id "g121.t1"; gene_id "g121";
scaffold_1	AUGUSTUS	exon	302939	304039	.	-	.	transcript_id "g121.t1"; gene_id "g121";
scaffold_1	AUGUSTUS	CDS	304780	305181	1	+	0	transcript_id "g122.t1"; gene_id "g122";
scaffold_1	AUGUSTUS	exon	304780	305181	.	+	.	transcript_id "g122.t1"; gene_id "g122";
scaffold_1	AUGUSTUS	CDS	305242	305519	1	+	0	transcript_id "g122.t1"; gene_id "g122";
scaffold_1	AUGUSTUS	exon	305242	305519	.	+	.	transcript_id "g122.t1"; gene_id "g122";
scaffold_1	AUGUSTUS	CDS	305574	306546	1	+	1	transcript_id "g122.t1"; gene_id "g122";
scaffold_1	AUGUSTUS	exon	305574	306546	.	+	.	transcript_id "g122.t1"; gene_id "g122";
scaffold_1	AUGUSTUS	CDS	306714	306771	1	-	1	transcript_id "g123.t1"; gene_id "g123";
scaffold_1	AUGUSTUS	exon	306714	306771	.	-	.	transcript_id "g123.t1"; gene_id "g123";
scaffold_1	AUGUSTUS	CDS	306818	307103	1	-	2	transcript_id "g123.t1"; gene_id "g123";
scaffold_1	AUGUSTUS	exon	306818	307103	.	-	.	transcript_id "g123.t1"; gene_id "g123";
scaffold_1	AUGUSTUS	CDS	307173	307312	1	-	1	transcript_id "g123.t1"; gene_id "g123";
scaffold_1	AUGUSTUS	exon	307173	307312	.	-	.	transcript_id "g123.t1"; gene_id "g123";
scaffold_1	AUGUSTUS	CDS	307380	307541	1	-	1	transcript_id "g123.t1"; gene_id "g123";
scaffold_1	AUGUSTUS	exon	307380	307541	.	-	.	transcript_id "g123.t1"; gene_id "g123";
scaffold_1	AUGUSTUS	CDS	307599	307761	0.99	-	2	transcript_id "g123.t1"; gene_id "g123";
scaffold_1	AUGUSTUS	exon	307599	307761	.	-	.	transcript_id "g123.t1"; gene_id "g123";
scaffold_1	AUGUSTUS	CDS	307804	308158	1	-	0	transcript_id "g123.t1"; gene_id "g123";
scaffold_1	AUGUSTUS	exon	307804	308158	.	-	.	transcript_id "g123.t1"; gene_id "g123";
scaffold_1	AUGUSTUS	CDS	308246	308458	1	-	0	transcript_id "g123.t1"; gene_id "g123";
scaffold_1	AUGUSTUS	exon	308246	308458	.	-	.	transcript_id "g123.t1"; gene_id "g123";
scaffold_1	AUGUSTUS	CDS	308521	308553	1	-	0	transcript_id "g123.t1"; gene_id "g123";
scaffold_1	AUGUSTUS	exon	308521	308553	.	-	.	transcript_id "g123.t1"; gene_id "g123";
scaffold_1	AUGUSTUS	CDS	306714	306771	1	-	1	transcript_id "g123.t2"; gene_id "g123";
scaffold_1	AUGUSTUS	exon	306714	306771	.	-	.	transcript_id "g123.t2"; gene_id "g123";
scaffold_1	AUGUSTUS	CDS	306818	307103	1	-	2	transcript_id "g123.t2"; gene_id "g123";
scaffold_1	AUGUSTUS	exon	306818	307103	.	-	.	transcript_id "g123.t2"; gene_id "g123";
scaffold_1	AUGUSTUS	CDS	307173	307312	1	-	1	transcript_id "g123.t2"; gene_id "g123";
scaffold_1	AUGUSTUS	exon	307173	307312	.	-	.	transcript_id "g123.t2"; gene_id "g123";
scaffold_1	AUGUSTUS	CDS	307380	307541	1	-	1	transcript_id "g123.t2"; gene_id "g123";
scaffold_1	AUGUSTUS	exon	307380	307541	.	-	.	transcript_id "g123.t2"; gene_id "g123";
scaffold_1	AUGUSTUS	CDS	307599	307755	1	-	2	transcript_id "g123.t2"; gene_id "g123";
scaffold_1	AUGUSTUS	exon	307599	307755	.	-	.	transcript_id "g123.t2"; gene_id "g123";
scaffold_1	AUGUSTUS	CDS	307804	308158	1	-	0	transcript_id "g123.t2"; gene_id "g123";
scaffold_1	AUGUSTUS	exon	307804	308158	.	-	.	transcript_id "g123.t2"; gene_id "g123";
scaffold_1	AUGUSTUS	CDS	308246	308458	1	-	0	transcript_id "g123.t2"; gene_id "g123";
scaffold_1	AUGUSTUS	exon	308246	308458	.	-	.	transcript_id "g123.t2"; gene_id "g123";
scaffold_1	AUGUSTUS	CDS	308521	308553	1	-	0	transcript_id "g123.t2"; gene_id "g123";
scaffold_1	AUGUSTUS	exon	308521	308553	.	-	.	transcript_id "g123.t2"; gene_id "g123";
scaffold_1	AUGUSTUS	CDS	309366	309515	1	+	0	transcript_id "g124.t1"; gene_id "g124";
scaffold_1	AUGUSTUS	exon	309366	309515	.	+	.	transcript_id "g124.t1"; gene_id "g124";
scaffold_1	AUGUSTUS	CDS	309590	309965	1	+	0	transcript_id "g124.t1"; gene_id "g124";
scaffold_1	AUGUSTUS	exon	309590	309965	.	+	.	transcript_id "g124.t1"; gene_id "g124";
scaffold_1	AUGUSTUS	CDS	310027	310144	1	+	2	transcript_id "g124.t1"; gene_id "g124";
scaffold_1	AUGUSTUS	exon	310027	310144	.	+	.	transcript_id "g124.t1"; gene_id "g124";
scaffold_1	AUGUSTUS	CDS	310195	310265	1	+	1	transcript_id "g124.t1"; gene_id "g124";
scaffold_1	AUGUSTUS	exon	310195	310265	.	+	.	transcript_id "g124.t1"; gene_id "g124";
scaffold_1	AUGUSTUS	CDS	310317	310711	1	+	2	transcript_id "g124.t1"; gene_id "g124";
scaffold_1	AUGUSTUS	exon	310317	310711	.	+	.	transcript_id "g124.t1"; gene_id "g124";
scaffold_1	AUGUSTUS	CDS	311711	311833	0.98	+	0	transcript_id "g125.t1"; gene_id "g125";
scaffold_1	AUGUSTUS	exon	311711	311833	.	+	.	transcript_id "g125.t1"; gene_id "g125";
scaffold_1	AUGUSTUS	CDS	311888	311916	1	+	0	transcript_id "g125.t1"; gene_id "g125";
scaffold_1	AUGUSTUS	exon	311888	311916	.	+	.	transcript_id "g125.t1"; gene_id "g125";
scaffold_1	AUGUSTUS	CDS	311986	312284	1	+	1	transcript_id "g125.t1"; gene_id "g125";
scaffold_1	AUGUSTUS	exon	311986	312284	.	+	.	transcript_id "g125.t1"; gene_id "g125";
scaffold_1	AUGUSTUS	CDS	312353	313565	1	+	2	transcript_id "g125.t1"; gene_id "g125";
scaffold_1	AUGUSTUS	exon	312353	313565	.	+	.	transcript_id "g125.t1"; gene_id "g125";
scaffold_1	AUGUSTUS	CDS	313621	316180	1	+	1	transcript_id "g125.t1"; gene_id "g125";
scaffold_1	AUGUSTUS	exon	313621	316180	.	+	.	transcript_id "g125.t1"; gene_id "g125";
scaffold_1	AUGUSTUS	CDS	316513	317497	0.99	-	1	transcript_id "g126.t1"; gene_id "g126";
scaffold_1	AUGUSTUS	exon	316513	317497	.	-	.	transcript_id "g126.t1"; gene_id "g126";
scaffold_1	AUGUSTUS	CDS	317641	317876	1	-	0	transcript_id "g126.t1"; gene_id "g126";
scaffold_1	AUGUSTUS	exon	317641	317876	.	-	.	transcript_id "g126.t1"; gene_id "g126";
scaffold_1	AUGUSTUS	CDS	317929	317952	1	-	0	transcript_id "g126.t1"; gene_id "g126";
scaffold_1	AUGUSTUS	exon	317929	317952	.	-	.	transcript_id "g126.t1"; gene_id "g126";
scaffold_1	AUGUSTUS	CDS	319225	320571	1	+	0	transcript_id "g127.t1"; gene_id "g127";
scaffold_1	AUGUSTUS	exon	319225	320571	.	+	.	transcript_id "g127.t1"; gene_id "g127";
scaffold_1	AUGUSTUS	CDS	321179	324079	1	-	0	transcript_id "g128.t1"; gene_id "g128";
scaffold_1	AUGUSTUS	exon	321179	324079	.	-	.	transcript_id "g128.t1"; gene_id "g128";
scaffold_1	AUGUSTUS	CDS	325404	326276	1	+	0	transcript_id "g129.t1"; gene_id "g129";
scaffold_1	AUGUSTUS	exon	325404	326276	.	+	.	transcript_id "g129.t1"; gene_id "g129";
scaffold_1	AUGUSTUS	CDS	326972	328430	1	-	1	transcript_id "g130.t1"; gene_id "g130";
scaffold_1	AUGUSTUS	exon	326972	328430	.	-	.	transcript_id "g130.t1"; gene_id "g130";
scaffold_1	AUGUSTUS	CDS	328495	328517	1	-	0	transcript_id "g130.t1"; gene_id "g130";
scaffold_1	AUGUSTUS	exon	328495	328517	.	-	.	transcript_id "g130.t1"; gene_id "g130";
scaffold_1	AUGUSTUS	CDS	331310	331864	1	+	0	transcript_id "g131.t1"; gene_id "g131";
scaffold_1	AUGUSTUS	exon	331310	331864	.	+	.	transcript_id "g131.t1"; gene_id "g131";
scaffold_1	AUGUSTUS	CDS	331928	335350	1	+	0	transcript_id "g131.t1"; gene_id "g131";
scaffold_1	AUGUSTUS	exon	331928	335350	.	+	.	transcript_id "g131.t1"; gene_id "g131";
scaffold_1	AUGUSTUS	CDS	335408	335716	1	+	0	transcript_id "g131.t1"; gene_id "g131";
scaffold_1	AUGUSTUS	exon	335408	335716	.	+	.	transcript_id "g131.t1"; gene_id "g131";
scaffold_1	AUGUSTUS	CDS	336612	336812	1	-	0	transcript_id "g132.t1"; gene_id "g132";
scaffold_1	AUGUSTUS	exon	336612	336812	.	-	.	transcript_id "g132.t1"; gene_id "g132";
scaffold_1	AUGUSTUS	CDS	336890	337297	0.85	-	0	transcript_id "g132.t1"; gene_id "g132";
scaffold_1	AUGUSTUS	exon	336890	337297	.	-	.	transcript_id "g132.t1"; gene_id "g132";
scaffold_1	AUGUSTUS	CDS	337365	337734	1	-	1	transcript_id "g132.t1"; gene_id "g132";
scaffold_1	AUGUSTUS	exon	337365	337734	.	-	.	transcript_id "g132.t1"; gene_id "g132";
scaffold_1	AUGUSTUS	CDS	337808	337969	1	-	1	transcript_id "g132.t1"; gene_id "g132";
scaffold_1	AUGUSTUS	exon	337808	337969	.	-	.	transcript_id "g132.t1"; gene_id "g132";
scaffold_1	AUGUSTUS	CDS	338019	338143	1	-	0	transcript_id "g132.t1"; gene_id "g132";
scaffold_1	AUGUSTUS	exon	338019	338143	.	-	.	transcript_id "g132.t1"; gene_id "g132";
scaffold_1	AUGUSTUS	CDS	338201	338294	1	-	1	transcript_id "g132.t1"; gene_id "g132";
scaffold_1	AUGUSTUS	exon	338201	338294	.	-	.	transcript_id "g132.t1"; gene_id "g132";
scaffold_1	AUGUSTUS	CDS	338360	338487	1	-	0	transcript_id "g132.t1"; gene_id "g132";
scaffold_1	AUGUSTUS	exon	338360	338487	.	-	.	transcript_id "g132.t1"; gene_id "g132";
scaffold_1	AUGUSTUS	CDS	339351	339974	1	-	0	transcript_id "g133.t1"; gene_id "g133";
scaffold_1	AUGUSTUS	exon	339351	339974	.	-	.	transcript_id "g133.t1"; gene_id "g133";
scaffold_1	AUGUSTUS	CDS	340739	340999	1	-	0	transcript_id "g134.t1"; gene_id "g134";
scaffold_1	AUGUSTUS	exon	340739	340999	.	-	.	transcript_id "g134.t1"; gene_id "g134";
scaffold_1	AUGUSTUS	CDS	341050	341154	1	-	0	transcript_id "g134.t1"; gene_id "g134";
scaffold_1	AUGUSTUS	exon	341050	341154	.	-	.	transcript_id "g134.t1"; gene_id "g134";
scaffold_1	AUGUSTUS	CDS	341222	342367	1	-	0	transcript_id "g134.t1"; gene_id "g134";
scaffold_1	AUGUSTUS	exon	341222	342367	.	-	.	transcript_id "g134.t1"; gene_id "g134";
scaffold_1	AUGUSTUS	CDS	342432	342499	1	-	2	transcript_id "g134.t1"; gene_id "g134";
scaffold_1	AUGUSTUS	exon	342432	342499	.	-	.	transcript_id "g134.t1"; gene_id "g134";
scaffold_1	AUGUSTUS	CDS	342550	342604	1	-	0	transcript_id "g134.t1"; gene_id "g134";
scaffold_1	AUGUSTUS	exon	342550	342604	.	-	.	transcript_id "g134.t1"; gene_id "g134";
scaffold_1	AUGUSTUS	CDS	344648	345649	1	-	0	transcript_id "g135.t1"; gene_id "g135";
scaffold_1	AUGUSTUS	exon	344648	345649	.	-	.	transcript_id "g135.t1"; gene_id "g135";
scaffold_1	AUGUSTUS	CDS	346269	346620	0.48	+	0	transcript_id "g136.t1"; gene_id "g136";
scaffold_1	AUGUSTUS	exon	346269	346620	.	+	.	transcript_id "g136.t1"; gene_id "g136";
scaffold_1	AUGUSTUS	CDS	346724	347097	1	+	2	transcript_id "g136.t1"; gene_id "g136";
scaffold_1	AUGUSTUS	exon	346724	347097	.	+	.	transcript_id "g136.t1"; gene_id "g136";
scaffold_1	AUGUSTUS	CDS	347203	347254	1	+	0	transcript_id "g137.t1"; gene_id "g137";
scaffold_1	AUGUSTUS	exon	347203	347254	.	+	.	transcript_id "g137.t1"; gene_id "g137";
scaffold_1	AUGUSTUS	CDS	347313	347489	1	+	2	transcript_id "g137.t1"; gene_id "g137";
scaffold_1	AUGUSTUS	exon	347313	347489	.	+	.	transcript_id "g137.t1"; gene_id "g137";
scaffold_1	AUGUSTUS	CDS	347564	347736	1	+	2	transcript_id "g137.t1"; gene_id "g137";
scaffold_1	AUGUSTUS	exon	347564	347736	.	+	.	transcript_id "g137.t1"; gene_id "g137";
scaffold_1	AUGUSTUS	CDS	347861	349044	1	-	2	transcript_id "g138.t1"; gene_id "g138";
scaffold_1	AUGUSTUS	exon	347861	349044	.	-	.	transcript_id "g138.t1"; gene_id "g138";
scaffold_1	AUGUSTUS	CDS	349103	349269	1	-	1	transcript_id "g138.t1"; gene_id "g138";
scaffold_1	AUGUSTUS	exon	349103	349269	.	-	.	transcript_id "g138.t1"; gene_id "g138";
scaffold_1	AUGUSTUS	CDS	349324	349811	0.85	-	0	transcript_id "g138.t1"; gene_id "g138";
scaffold_1	AUGUSTUS	exon	349324	349811	.	-	.	transcript_id "g138.t1"; gene_id "g138";
scaffold_1	AUGUSTUS	CDS	347861	349026	0.97	-	2	transcript_id "g138.t2"; gene_id "g138";
scaffold_1	AUGUSTUS	exon	347861	349026	.	-	.	transcript_id "g138.t2"; gene_id "g138";
scaffold_1	AUGUSTUS	CDS	349073	349269	0.97	-	1	transcript_id "g138.t2"; gene_id "g138";
scaffold_1	AUGUSTUS	exon	349073	349269	.	-	.	transcript_id "g138.t2"; gene_id "g138";
scaffold_1	AUGUSTUS	CDS	349324	349403	0.83	-	0	transcript_id "g138.t2"; gene_id "g138";
scaffold_1	AUGUSTUS	exon	349324	349403	.	-	.	transcript_id "g138.t2"; gene_id "g138";
scaffold_1	AUGUSTUS	CDS	351783	352150	1	+	0	transcript_id "g139.t1"; gene_id "g139";
scaffold_1	AUGUSTUS	exon	351783	352150	.	+	.	transcript_id "g139.t1"; gene_id "g139";
scaffold_1	AUGUSTUS	CDS	352200	352644	1	+	1	transcript_id "g139.t1"; gene_id "g139";
scaffold_1	AUGUSTUS	exon	352200	352644	.	+	.	transcript_id "g139.t1"; gene_id "g139";
scaffold_1	AUGUSTUS	CDS	353347	354861	1	-	0	transcript_id "g140.t1"; gene_id "g140";
scaffold_1	AUGUSTUS	exon	353347	354861	.	-	.	transcript_id "g140.t1"; gene_id "g140";
scaffold_1	AUGUSTUS	CDS	355575	356342	1	-	0	transcript_id "g141.t1"; gene_id "g141";
scaffold_1	AUGUSTUS	exon	355575	356342	.	-	.	transcript_id "g141.t1"; gene_id "g141";
scaffold_1	AUGUSTUS	CDS	356393	356630	0.99	-	1	transcript_id "g141.t1"; gene_id "g141";
scaffold_1	AUGUSTUS	exon	356393	356630	.	-	.	transcript_id "g141.t1"; gene_id "g141";
scaffold_1	AUGUSTUS	CDS	356683	356711	0.96	-	0	transcript_id "g141.t1"; gene_id "g141";
scaffold_1	AUGUSTUS	exon	356683	356711	.	-	.	transcript_id "g141.t1"; gene_id "g141";
scaffold_1	AUGUSTUS	CDS	358040	358588	1	-	0	transcript_id "g142.t1"; gene_id "g142";
scaffold_1	AUGUSTUS	exon	358040	358588	.	-	.	transcript_id "g142.t1"; gene_id "g142";
scaffold_1	AUGUSTUS	CDS	359206	359643	0.98	-	0	transcript_id "g143.t1"; gene_id "g143";
scaffold_1	AUGUSTUS	exon	359206	359643	.	-	.	transcript_id "g143.t1"; gene_id "g143";
scaffold_1	AUGUSTUS	CDS	360311	360652	0.69	-	0	transcript_id "g144.t1"; gene_id "g144";
scaffold_1	AUGUSTUS	exon	360311	360652	.	-	.	transcript_id "g144.t1"; gene_id "g144";
scaffold_1	AUGUSTUS	CDS	360863	363206	0.81	-	1	transcript_id "g145.t1"; gene_id "g145";
scaffold_1	AUGUSTUS	exon	360863	363206	.	-	.	transcript_id "g145.t1"; gene_id "g145";
scaffold_1	AUGUSTUS	CDS	363275	364076	1	-	2	transcript_id "g145.t1"; gene_id "g145";
scaffold_1	AUGUSTUS	exon	363275	364076	.	-	.	transcript_id "g145.t1"; gene_id "g145";
scaffold_1	AUGUSTUS	CDS	364124	365126	1	-	0	transcript_id "g145.t1"; gene_id "g145";
scaffold_1	AUGUSTUS	exon	364124	365126	.	-	.	transcript_id "g145.t1"; gene_id "g145";
scaffold_1	AUGUSTUS	CDS	366800	367426	1	-	0	transcript_id "g146.t1"; gene_id "g146";
scaffold_1	AUGUSTUS	exon	366800	367426	.	-	.	transcript_id "g146.t1"; gene_id "g146";
scaffold_1	AUGUSTUS	CDS	367686	368708	1	-	0	transcript_id "g147.t1"; gene_id "g147";
scaffold_1	AUGUSTUS	exon	367686	368708	.	-	.	transcript_id "g147.t1"; gene_id "g147";
scaffold_1	AUGUSTUS	CDS	368944	370006	1	-	1	transcript_id "g148.t1"; gene_id "g148";
scaffold_1	AUGUSTUS	exon	368944	370006	.	-	.	transcript_id "g148.t1"; gene_id "g148";
scaffold_1	AUGUSTUS	CDS	370121	371175	1	-	0	transcript_id "g148.t1"; gene_id "g148";
scaffold_1	AUGUSTUS	exon	370121	371175	.	-	.	transcript_id "g148.t1"; gene_id "g148";
scaffold_1	AUGUSTUS	CDS	371715	371746	1	+	0	transcript_id "g149.t1"; gene_id "g149";
scaffold_1	AUGUSTUS	exon	371715	371746	.	+	.	transcript_id "g149.t1"; gene_id "g149";
scaffold_1	AUGUSTUS	CDS	371804	372038	1	+	1	transcript_id "g149.t1"; gene_id "g149";
scaffold_1	AUGUSTUS	exon	371804	372038	.	+	.	transcript_id "g149.t1"; gene_id "g149";
scaffold_1	AUGUSTUS	CDS	372093	372923	1	+	0	transcript_id "g149.t1"; gene_id "g149";
scaffold_1	AUGUSTUS	exon	372093	372923	.	+	.	transcript_id "g149.t1"; gene_id "g149";
scaffold_1	AUGUSTUS	CDS	372978	373075	1	+	0	transcript_id "g149.t1"; gene_id "g149";
scaffold_1	AUGUSTUS	exon	372978	373075	.	+	.	transcript_id "g149.t1"; gene_id "g149";
scaffold_1	AUGUSTUS	CDS	373127	373280	1	+	1	transcript_id "g149.t1"; gene_id "g149";
scaffold_1	AUGUSTUS	exon	373127	373280	.	+	.	transcript_id "g149.t1"; gene_id "g149";
scaffold_1	AUGUSTUS	CDS	376524	376643	0.99	+	0	transcript_id "g150.t1"; gene_id "g150";
scaffold_1	AUGUSTUS	exon	376524	376643	.	+	.	transcript_id "g150.t1"; gene_id "g150";
scaffold_1	AUGUSTUS	CDS	376709	376757	1	+	0	transcript_id "g150.t1"; gene_id "g150";
scaffold_1	AUGUSTUS	exon	376709	376757	.	+	.	transcript_id "g150.t1"; gene_id "g150";
scaffold_1	AUGUSTUS	CDS	376817	378315	1	+	2	transcript_id "g150.t1"; gene_id "g150";
scaffold_1	AUGUSTUS	exon	376817	378315	.	+	.	transcript_id "g150.t1"; gene_id "g150";
scaffold_1	AUGUSTUS	CDS	378793	379064	0.52	-	2	transcript_id "g151.t1"; gene_id "g151";
scaffold_1	AUGUSTUS	exon	378793	379064	.	-	.	transcript_id "g151.t1"; gene_id "g151";
scaffold_1	AUGUSTUS	CDS	379151	379403	0.56	-	0	transcript_id "g151.t1"; gene_id "g151";
scaffold_1	AUGUSTUS	exon	379151	379403	.	-	.	transcript_id "g151.t1"; gene_id "g151";
scaffold_1	AUGUSTUS	CDS	384431	384603	1	-	2	transcript_id "g152.t1"; gene_id "g152";
scaffold_1	AUGUSTUS	exon	384431	384603	.	-	.	transcript_id "g152.t1"; gene_id "g152";
scaffold_1	AUGUSTUS	CDS	384694	386077	1	-	0	transcript_id "g152.t1"; gene_id "g152";
scaffold_1	AUGUSTUS	exon	384694	386077	.	-	.	transcript_id "g152.t1"; gene_id "g152";
scaffold_1	AUGUSTUS	CDS	397041	397296	1	+	0	transcript_id "g153.t1"; gene_id "g153";
scaffold_1	AUGUSTUS	exon	397041	397296	.	+	.	transcript_id "g153.t1"; gene_id "g153";
scaffold_1	AUGUSTUS	CDS	397349	397450	1	+	2	transcript_id "g153.t1"; gene_id "g153";
scaffold_1	AUGUSTUS	exon	397349	397450	.	+	.	transcript_id "g153.t1"; gene_id "g153";
scaffold_1	AUGUSTUS	CDS	397508	397629	1	+	2	transcript_id "g153.t1"; gene_id "g153";
scaffold_1	AUGUSTUS	exon	397508	397629	.	+	.	transcript_id "g153.t1"; gene_id "g153";
scaffold_1	AUGUSTUS	CDS	397678	397747	1	+	0	transcript_id "g153.t1"; gene_id "g153";
scaffold_1	AUGUSTUS	exon	397678	397747	.	+	.	transcript_id "g153.t1"; gene_id "g153";
scaffold_1	AUGUSTUS	CDS	397800	397875	1	+	2	transcript_id "g153.t1"; gene_id "g153";
scaffold_1	AUGUSTUS	exon	397800	397875	.	+	.	transcript_id "g153.t1"; gene_id "g153";
scaffold_1	AUGUSTUS	CDS	397924	397975	1	+	1	transcript_id "g153.t1"; gene_id "g153";
scaffold_1	AUGUSTUS	exon	397924	397975	.	+	.	transcript_id "g153.t1"; gene_id "g153";
scaffold_1	AUGUSTUS	CDS	398025	398458	1	+	0	transcript_id "g153.t1"; gene_id "g153";
scaffold_1	AUGUSTUS	exon	398025	398458	.	+	.	transcript_id "g153.t1"; gene_id "g153";
scaffold_1	AUGUSTUS	CDS	398506	398752	1	+	1	transcript_id "g153.t1"; gene_id "g153";
scaffold_1	AUGUSTUS	exon	398506	398752	.	+	.	transcript_id "g153.t1"; gene_id "g153";
scaffold_1	AUGUSTUS	CDS	398814	398954	1	+	0	transcript_id "g153.t1"; gene_id "g153";
scaffold_1	AUGUSTUS	exon	398814	398954	.	+	.	transcript_id "g153.t1"; gene_id "g153";
scaffold_1	AUGUSTUS	CDS	399010	399066	1	+	0	transcript_id "g153.t1"; gene_id "g153";
scaffold_1	AUGUSTUS	exon	399010	399066	.	+	.	transcript_id "g153.t1"; gene_id "g153";
scaffold_1	AUGUSTUS	CDS	399125	399154	1	+	0	transcript_id "g153.t1"; gene_id "g153";
scaffold_1	AUGUSTUS	exon	399125	399154	.	+	.	transcript_id "g153.t1"; gene_id "g153";
scaffold_1	AUGUSTUS	CDS	399389	399739	1	-	0	transcript_id "g154.t1"; gene_id "g154";
scaffold_1	AUGUSTUS	exon	399389	399739	.	-	.	transcript_id "g154.t1"; gene_id "g154";
scaffold_1	AUGUSTUS	CDS	399795	400208	1	-	0	transcript_id "g154.t1"; gene_id "g154";
scaffold_1	AUGUSTUS	exon	399795	400208	.	-	.	transcript_id "g154.t1"; gene_id "g154";
scaffold_1	AUGUSTUS	CDS	401403	402230	1	+	0	transcript_id "g155.t1"; gene_id "g155";
scaffold_1	AUGUSTUS	exon	401403	402230	.	+	.	transcript_id "g155.t1"; gene_id "g155";
scaffold_1	AUGUSTUS	CDS	403008	403904	1	+	0	transcript_id "g156.t1"; gene_id "g156";
scaffold_1	AUGUSTUS	exon	403008	403904	.	+	.	transcript_id "g156.t1"; gene_id "g156";
scaffold_1	AUGUSTUS	CDS	404666	404878	0.67	-	0	transcript_id "g157.t1"; gene_id "g157";
scaffold_1	AUGUSTUS	exon	404666	404878	.	-	.	transcript_id "g157.t1"; gene_id "g157";
scaffold_1	AUGUSTUS	CDS	407616	408599	1	-	0	transcript_id "g158.t1"; gene_id "g158";
scaffold_1	AUGUSTUS	exon	407616	408599	.	-	.	transcript_id "g158.t1"; gene_id "g158";
scaffold_1	AUGUSTUS	CDS	408650	408655	1	-	0	transcript_id "g158.t1"; gene_id "g158";
scaffold_1	AUGUSTUS	exon	408650	408655	.	-	.	transcript_id "g158.t1"; gene_id "g158";
scaffold_1	AUGUSTUS	CDS	409593	410417	0.26	+	0	transcript_id "g159.t1"; gene_id "g159";
scaffold_1	AUGUSTUS	exon	409593	410417	.	+	.	transcript_id "g159.t1"; gene_id "g159";
scaffold_1	AUGUSTUS	CDS	412828	413055	0.92	+	0	transcript_id "g160.t1"; gene_id "g160";
scaffold_1	AUGUSTUS	exon	412828	413055	.	+	.	transcript_id "g160.t1"; gene_id "g160";
scaffold_1	AUGUSTUS	CDS	418132	418315	0.41	+	0	transcript_id "g161.t1"; gene_id "g161";
scaffold_1	AUGUSTUS	exon	418132	418315	.	+	.	transcript_id "g161.t1"; gene_id "g161";
scaffold_1	AUGUSTUS	CDS	418504	418645	0.29	+	2	transcript_id "g161.t1"; gene_id "g161";
scaffold_1	AUGUSTUS	exon	418504	418645	.	+	.	transcript_id "g161.t1"; gene_id "g161";
scaffold_1	AUGUSTUS	CDS	419023	419551	0.72	+	1	transcript_id "g161.t1"; gene_id "g161";
scaffold_1	AUGUSTUS	exon	419023	419551	.	+	.	transcript_id "g161.t1"; gene_id "g161";
scaffold_1	AUGUSTUS	CDS	423149	423337	1	+	0	transcript_id "g162.t1"; gene_id "g162";
scaffold_1	AUGUSTUS	exon	423149	423337	.	+	.	transcript_id "g162.t1"; gene_id "g162";
scaffold_1	AUGUSTUS	CDS	423390	423528	1	+	0	transcript_id "g162.t1"; gene_id "g162";
scaffold_1	AUGUSTUS	exon	423390	423528	.	+	.	transcript_id "g162.t1"; gene_id "g162";
scaffold_1	AUGUSTUS	CDS	423581	423689	1	+	2	transcript_id "g162.t1"; gene_id "g162";
scaffold_1	AUGUSTUS	exon	423581	423689	.	+	.	transcript_id "g162.t1"; gene_id "g162";
scaffold_1	AUGUSTUS	CDS	423739	424546	1	+	1	transcript_id "g162.t1"; gene_id "g162";
scaffold_1	AUGUSTUS	exon	423739	424546	.	+	.	transcript_id "g162.t1"; gene_id "g162";
scaffold_1	AUGUSTUS	CDS	425172	425967	1	-	1	transcript_id "g163.t1"; gene_id "g163";
scaffold_1	AUGUSTUS	exon	425172	425967	.	-	.	transcript_id "g163.t1"; gene_id "g163";
scaffold_1	AUGUSTUS	CDS	426029	426279	1	-	0	transcript_id "g163.t1"; gene_id "g163";
scaffold_1	AUGUSTUS	exon	426029	426279	.	-	.	transcript_id "g163.t1"; gene_id "g163";
scaffold_1	AUGUSTUS	CDS	426833	428133	1	-	2	transcript_id "g164.t1"; gene_id "g164";
scaffold_1	AUGUSTUS	exon	426833	428133	.	-	.	transcript_id "g164.t1"; gene_id "g164";
scaffold_1	AUGUSTUS	CDS	428205	428526	1	-	0	transcript_id "g164.t1"; gene_id "g164";
scaffold_1	AUGUSTUS	exon	428205	428526	.	-	.	transcript_id "g164.t1"; gene_id "g164";
scaffold_1	AUGUSTUS	CDS	431382	431437	1	-	2	transcript_id "g165.t1"; gene_id "g165";
scaffold_1	AUGUSTUS	exon	431382	431437	.	-	.	transcript_id "g165.t1"; gene_id "g165";
scaffold_1	AUGUSTUS	CDS	431503	434635	1	-	0	transcript_id "g165.t1"; gene_id "g165";
scaffold_1	AUGUSTUS	exon	431503	434635	.	-	.	transcript_id "g165.t1"; gene_id "g165";
scaffold_1	AUGUSTUS	CDS	435202	435325	1	-	1	transcript_id "g166.t1"; gene_id "g166";
scaffold_1	AUGUSTUS	exon	435202	435325	.	-	.	transcript_id "g166.t1"; gene_id "g166";
scaffold_1	AUGUSTUS	CDS	435395	435856	1	-	1	transcript_id "g166.t1"; gene_id "g166";
scaffold_1	AUGUSTUS	exon	435395	435856	.	-	.	transcript_id "g166.t1"; gene_id "g166";
scaffold_1	AUGUSTUS	CDS	435922	436139	1	-	0	transcript_id "g166.t1"; gene_id "g166";
scaffold_1	AUGUSTUS	exon	435922	436139	.	-	.	transcript_id "g166.t1"; gene_id "g166";
scaffold_1	AUGUSTUS	CDS	436210	436355	1	-	2	transcript_id "g166.t1"; gene_id "g166";
scaffold_1	AUGUSTUS	exon	436210	436355	.	-	.	transcript_id "g166.t1"; gene_id "g166";
scaffold_1	AUGUSTUS	CDS	436414	436531	1	-	0	transcript_id "g166.t1"; gene_id "g166";
scaffold_1	AUGUSTUS	exon	436414	436531	.	-	.	transcript_id "g166.t1"; gene_id "g166";
scaffold_1	AUGUSTUS	CDS	436589	436717	1	-	0	transcript_id "g166.t1"; gene_id "g166";
scaffold_1	AUGUSTUS	exon	436589	436717	.	-	.	transcript_id "g166.t1"; gene_id "g166";
scaffold_1	AUGUSTUS	CDS	436776	436815	1	-	1	transcript_id "g166.t1"; gene_id "g166";
scaffold_1	AUGUSTUS	exon	436776	436815	.	-	.	transcript_id "g166.t1"; gene_id "g166";
scaffold_1	AUGUSTUS	CDS	436879	437093	1	-	0	transcript_id "g166.t1"; gene_id "g166";
scaffold_1	AUGUSTUS	exon	436879	437093	.	-	.	transcript_id "g166.t1"; gene_id "g166";
scaffold_1	AUGUSTUS	CDS	440359	441837	1	+	0	transcript_id "g167.t1"; gene_id "g167";
scaffold_1	AUGUSTUS	exon	440359	441837	.	+	.	transcript_id "g167.t1"; gene_id "g167";
scaffold_1	AUGUSTUS	CDS	441902	442315	1	+	0	transcript_id "g167.t1"; gene_id "g167";
scaffold_1	AUGUSTUS	exon	441902	442315	.	+	.	transcript_id "g167.t1"; gene_id "g167";
scaffold_1	AUGUSTUS	CDS	443664	444122	0.59	-	0	transcript_id "g168.t1"; gene_id "g168";
scaffold_1	AUGUSTUS	exon	443664	444122	.	-	.	transcript_id "g168.t1"; gene_id "g168";
scaffold_1	AUGUSTUS	CDS	444336	444368	0.89	-	0	transcript_id "g168.t1"; gene_id "g168";
scaffold_1	AUGUSTUS	exon	444336	444368	.	-	.	transcript_id "g168.t1"; gene_id "g168";
scaffold_1	AUGUSTUS	CDS	445686	445857	0.57	-	1	transcript_id "g169.t1"; gene_id "g169";
scaffold_1	AUGUSTUS	exon	445686	445857	.	-	.	transcript_id "g169.t1"; gene_id "g169";
scaffold_1	AUGUSTUS	CDS	445919	445971	0.71	-	0	transcript_id "g169.t1"; gene_id "g169";
scaffold_1	AUGUSTUS	exon	445919	445971	.	-	.	transcript_id "g169.t1"; gene_id "g169";
scaffold_1	AUGUSTUS	CDS	449976	451139	0.49	+	0	transcript_id "g170.t1"; gene_id "g170";
scaffold_1	AUGUSTUS	exon	449976	451139	.	+	.	transcript_id "g170.t1"; gene_id "g170";
scaffold_1	AUGUSTUS	CDS	451907	452153	1	+	0	transcript_id "g171.t1"; gene_id "g171";
scaffold_1	AUGUSTUS	exon	451907	452153	.	+	.	transcript_id "g171.t1"; gene_id "g171";
scaffold_1	AUGUSTUS	CDS	452211	452648	1	+	2	transcript_id "g171.t1"; gene_id "g171";
scaffold_1	AUGUSTUS	exon	452211	452648	.	+	.	transcript_id "g171.t1"; gene_id "g171";
scaffold_1	AUGUSTUS	CDS	452721	453577	0.99	+	2	transcript_id "g171.t1"; gene_id "g171";
scaffold_1	AUGUSTUS	exon	452721	453577	.	+	.	transcript_id "g171.t1"; gene_id "g171";
scaffold_1	AUGUSTUS	CDS	454099	454923	1	+	0	transcript_id "g172.t1"; gene_id "g172";
scaffold_1	AUGUSTUS	exon	454099	454923	.	+	.	transcript_id "g172.t1"; gene_id "g172";
scaffold_1	AUGUSTUS	CDS	455181	455425	1	-	2	transcript_id "g173.t1"; gene_id "g173";
scaffold_1	AUGUSTUS	exon	455181	455425	.	-	.	transcript_id "g173.t1"; gene_id "g173";
scaffold_1	AUGUSTUS	CDS	455482	455917	1	-	0	transcript_id "g173.t1"; gene_id "g173";
scaffold_1	AUGUSTUS	exon	455482	455917	.	-	.	transcript_id "g173.t1"; gene_id "g173";
scaffold_1	AUGUSTUS	CDS	457084	457306	1	+	0	transcript_id "g174.t1"; gene_id "g174";
scaffold_1	AUGUSTUS	exon	457084	457306	.	+	.	transcript_id "g174.t1"; gene_id "g174";
scaffold_1	AUGUSTUS	CDS	457372	457598	1	+	2	transcript_id "g174.t1"; gene_id "g174";
scaffold_1	AUGUSTUS	exon	457372	457598	.	+	.	transcript_id "g174.t1"; gene_id "g174";
scaffold_1	AUGUSTUS	CDS	457661	457960	1	+	0	transcript_id "g174.t1"; gene_id "g174";
scaffold_1	AUGUSTUS	exon	457661	457960	.	+	.	transcript_id "g174.t1"; gene_id "g174";
scaffold_1	AUGUSTUS	CDS	458437	458838	1	+	0	transcript_id "g175.t1"; gene_id "g175";
scaffold_1	AUGUSTUS	exon	458437	458838	.	+	.	transcript_id "g175.t1"; gene_id "g175";
scaffold_1	AUGUSTUS	CDS	458913	459385	1	+	0	transcript_id "g175.t1"; gene_id "g175";
scaffold_1	AUGUSTUS	exon	458913	459385	.	+	.	transcript_id "g175.t1"; gene_id "g175";
scaffold_1	AUGUSTUS	CDS	459447	459864	1	+	1	transcript_id "g175.t1"; gene_id "g175";
scaffold_1	AUGUSTUS	exon	459447	459864	.	+	.	transcript_id "g175.t1"; gene_id "g175";
scaffold_1	AUGUSTUS	CDS	459917	460024	1	+	0	transcript_id "g175.t1"; gene_id "g175";
scaffold_1	AUGUSTUS	exon	459917	460024	.	+	.	transcript_id "g175.t1"; gene_id "g175";
scaffold_1	AUGUSTUS	CDS	460817	460866	1	+	0	transcript_id "g176.t1"; gene_id "g176";
scaffold_1	AUGUSTUS	exon	460817	460866	.	+	.	transcript_id "g176.t1"; gene_id "g176";
scaffold_1	AUGUSTUS	CDS	460945	461456	1	+	1	transcript_id "g176.t1"; gene_id "g176";
scaffold_1	AUGUSTUS	exon	460945	461456	.	+	.	transcript_id "g176.t1"; gene_id "g176";
scaffold_1	AUGUSTUS	CDS	461515	461795	1	+	2	transcript_id "g176.t1"; gene_id "g176";
scaffold_1	AUGUSTUS	exon	461515	461795	.	+	.	transcript_id "g176.t1"; gene_id "g176";
scaffold_1	AUGUSTUS	CDS	461842	462669	1	-	0	transcript_id "g177.t1"; gene_id "g177";
scaffold_1	AUGUSTUS	exon	461842	462669	.	-	.	transcript_id "g177.t1"; gene_id "g177";
scaffold_1	AUGUSTUS	CDS	462730	463533	1	-	0	transcript_id "g177.t1"; gene_id "g177";
scaffold_1	AUGUSTUS	exon	462730	463533	.	-	.	transcript_id "g177.t1"; gene_id "g177";
scaffold_1	AUGUSTUS	CDS	464035	465543	1	-	0	transcript_id "g178.t1"; gene_id "g178";
scaffold_1	AUGUSTUS	exon	464035	465543	.	-	.	transcript_id "g178.t1"; gene_id "g178";
scaffold_1	AUGUSTUS	CDS	465976	466181	1	-	2	transcript_id "g179.t1"; gene_id "g179";
scaffold_1	AUGUSTUS	exon	465976	466181	.	-	.	transcript_id "g179.t1"; gene_id "g179";
scaffold_1	AUGUSTUS	CDS	466235	466921	1	-	2	transcript_id "g179.t1"; gene_id "g179";
scaffold_1	AUGUSTUS	exon	466235	466921	.	-	.	transcript_id "g179.t1"; gene_id "g179";
scaffold_1	AUGUSTUS	CDS	466987	467564	1	-	1	transcript_id "g179.t1"; gene_id "g179";
scaffold_1	AUGUSTUS	exon	466987	467564	.	-	.	transcript_id "g179.t1"; gene_id "g179";
scaffold_1	AUGUSTUS	CDS	467632	468011	1	-	0	transcript_id "g179.t1"; gene_id "g179";
scaffold_1	AUGUSTUS	exon	467632	468011	.	-	.	transcript_id "g179.t1"; gene_id "g179";
scaffold_1	AUGUSTUS	CDS	469923	470094	0.56	+	0	transcript_id "g180.t1"; gene_id "g180";
scaffold_1	AUGUSTUS	exon	469923	470094	.	+	.	transcript_id "g180.t1"; gene_id "g180";
scaffold_1	AUGUSTUS	CDS	470173	470569	0.56	+	2	transcript_id "g180.t1"; gene_id "g180";
scaffold_1	AUGUSTUS	exon	470173	470569	.	+	.	transcript_id "g180.t1"; gene_id "g180";
scaffold_1	AUGUSTUS	CDS	470705	470900	1	+	1	transcript_id "g180.t1"; gene_id "g180";
scaffold_1	AUGUSTUS	exon	470705	470900	.	+	.	transcript_id "g180.t1"; gene_id "g180";
scaffold_1	AUGUSTUS	CDS	470960	471864	1	+	0	transcript_id "g180.t1"; gene_id "g180";
scaffold_1	AUGUSTUS	exon	470960	471864	.	+	.	transcript_id "g180.t1"; gene_id "g180";
scaffold_1	AUGUSTUS	CDS	471920	471950	1	+	1	transcript_id "g180.t1"; gene_id "g180";
scaffold_1	AUGUSTUS	exon	471920	471950	.	+	.	transcript_id "g180.t1"; gene_id "g180";
scaffold_1	AUGUSTUS	CDS	472582	472650	1	+	0	transcript_id "g181.t1"; gene_id "g181";
scaffold_1	AUGUSTUS	exon	472582	472650	.	+	.	transcript_id "g181.t1"; gene_id "g181";
scaffold_1	AUGUSTUS	CDS	472705	472781	1	+	0	transcript_id "g181.t1"; gene_id "g181";
scaffold_1	AUGUSTUS	exon	472705	472781	.	+	.	transcript_id "g181.t1"; gene_id "g181";
scaffold_1	AUGUSTUS	CDS	472852	472930	1	+	1	transcript_id "g181.t1"; gene_id "g181";
scaffold_1	AUGUSTUS	exon	472852	472930	.	+	.	transcript_id "g181.t1"; gene_id "g181";
scaffold_1	AUGUSTUS	CDS	472984	473946	1	+	0	transcript_id "g181.t1"; gene_id "g181";
scaffold_1	AUGUSTUS	exon	472984	473946	.	+	.	transcript_id "g181.t1"; gene_id "g181";
scaffold_1	AUGUSTUS	CDS	474013	474612	1	+	0	transcript_id "g181.t1"; gene_id "g181";
scaffold_1	AUGUSTUS	exon	474013	474612	.	+	.	transcript_id "g181.t1"; gene_id "g181";
scaffold_1	AUGUSTUS	CDS	475481	475947	0.99	+	0	transcript_id "g182.t1"; gene_id "g182";
scaffold_1	AUGUSTUS	exon	475481	475947	.	+	.	transcript_id "g182.t1"; gene_id "g182";
scaffold_1	AUGUSTUS	CDS	476012	476654	1	+	1	transcript_id "g182.t1"; gene_id "g182";
scaffold_1	AUGUSTUS	exon	476012	476654	.	+	.	transcript_id "g182.t1"; gene_id "g182";
scaffold_1	AUGUSTUS	CDS	477364	477763	1	+	0	transcript_id "g183.t1"; gene_id "g183";
scaffold_1	AUGUSTUS	exon	477364	477763	.	+	.	transcript_id "g183.t1"; gene_id "g183";
scaffold_1	AUGUSTUS	CDS	477827	478047	1	+	2	transcript_id "g183.t1"; gene_id "g183";
scaffold_1	AUGUSTUS	exon	477827	478047	.	+	.	transcript_id "g183.t1"; gene_id "g183";
scaffold_1	AUGUSTUS	CDS	481485	481790	1	+	0	transcript_id "g184.t1"; gene_id "g184";
scaffold_1	AUGUSTUS	exon	481485	481790	.	+	.	transcript_id "g184.t1"; gene_id "g184";
scaffold_1	AUGUSTUS	CDS	481856	482081	1	+	0	transcript_id "g184.t1"; gene_id "g184";
scaffold_1	AUGUSTUS	exon	481856	482081	.	+	.	transcript_id "g184.t1"; gene_id "g184";
scaffold_1	AUGUSTUS	CDS	482138	482553	1	+	2	transcript_id "g184.t1"; gene_id "g184";
scaffold_1	AUGUSTUS	exon	482138	482553	.	+	.	transcript_id "g184.t1"; gene_id "g184";
scaffold_1	AUGUSTUS	CDS	482625	482789	1	+	0	transcript_id "g184.t1"; gene_id "g184";
scaffold_1	AUGUSTUS	exon	482625	482789	.	+	.	transcript_id "g184.t1"; gene_id "g184";
scaffold_1	AUGUSTUS	CDS	482843	483928	1	+	0	transcript_id "g184.t1"; gene_id "g184";
scaffold_1	AUGUSTUS	exon	482843	483928	.	+	.	transcript_id "g184.t1"; gene_id "g184";
scaffold_1	AUGUSTUS	CDS	484131	485333	1	-	0	transcript_id "g185.t1"; gene_id "g185";
scaffold_1	AUGUSTUS	exon	484131	485333	.	-	.	transcript_id "g185.t1"; gene_id "g185";
scaffold_1	AUGUSTUS	CDS	485385	485672	1	-	0	transcript_id "g185.t1"; gene_id "g185";
scaffold_1	AUGUSTUS	exon	485385	485672	.	-	.	transcript_id "g185.t1"; gene_id "g185";
scaffold_1	AUGUSTUS	CDS	485737	487473	1	-	0	transcript_id "g185.t1"; gene_id "g185";
scaffold_1	AUGUSTUS	exon	485737	487473	.	-	.	transcript_id "g185.t1"; gene_id "g185";
scaffold_1	AUGUSTUS	CDS	487582	487593	1	-	0	transcript_id "g185.t1"; gene_id "g185";
scaffold_1	AUGUSTUS	exon	487582	487593	.	-	.	transcript_id "g185.t1"; gene_id "g185";
scaffold_1	AUGUSTUS	CDS	490925	491029	0.98	+	0	transcript_id "g186.t1"; gene_id "g186";
scaffold_1	AUGUSTUS	exon	490925	491029	.	+	.	transcript_id "g186.t1"; gene_id "g186";
scaffold_1	AUGUSTUS	CDS	491082	491237	0.99	+	0	transcript_id "g186.t1"; gene_id "g186";
scaffold_1	AUGUSTUS	exon	491082	491237	.	+	.	transcript_id "g186.t1"; gene_id "g186";
scaffold_1	AUGUSTUS	CDS	491294	491391	0.83	+	0	transcript_id "g186.t1"; gene_id "g186";
scaffold_1	AUGUSTUS	exon	491294	491391	.	+	.	transcript_id "g186.t1"; gene_id "g186";
scaffold_1	AUGUSTUS	CDS	491556	491677	0.71	+	1	transcript_id "g186.t1"; gene_id "g186";
scaffold_1	AUGUSTUS	exon	491556	491677	.	+	.	transcript_id "g186.t1"; gene_id "g186";
scaffold_1	AUGUSTUS	CDS	491753	492174	0.81	+	2	transcript_id "g186.t1"; gene_id "g186";
scaffold_1	AUGUSTUS	exon	491753	492174	.	+	.	transcript_id "g186.t1"; gene_id "g186";
scaffold_1	AUGUSTUS	CDS	494106	494453	0.36	+	0	transcript_id "g187.t1"; gene_id "g187";
scaffold_1	AUGUSTUS	exon	494106	494453	.	+	.	transcript_id "g187.t1"; gene_id "g187";
scaffold_1	AUGUSTUS	CDS	494635	495076	1	+	0	transcript_id "g188.t1"; gene_id "g188";
scaffold_1	AUGUSTUS	exon	494635	495076	.	+	.	transcript_id "g188.t1"; gene_id "g188";
scaffold_1	AUGUSTUS	CDS	495156	496507	1	+	2	transcript_id "g188.t1"; gene_id "g188";
scaffold_1	AUGUSTUS	exon	495156	496507	.	+	.	transcript_id "g188.t1"; gene_id "g188";
scaffold_1	AUGUSTUS	CDS	496585	496957	1	-	1	transcript_id "g189.t1"; gene_id "g189";
scaffold_1	AUGUSTUS	exon	496585	496957	.	-	.	transcript_id "g189.t1"; gene_id "g189";
scaffold_1	AUGUSTUS	CDS	497009	497088	1	-	0	transcript_id "g189.t1"; gene_id "g189";
scaffold_1	AUGUSTUS	exon	497009	497088	.	-	.	transcript_id "g189.t1"; gene_id "g189";
scaffold_1	AUGUSTUS	CDS	497143	497659	1	-	1	transcript_id "g189.t1"; gene_id "g189";
scaffold_1	AUGUSTUS	exon	497143	497659	.	-	.	transcript_id "g189.t1"; gene_id "g189";
scaffold_1	AUGUSTUS	CDS	497727	498148	1	-	0	transcript_id "g189.t1"; gene_id "g189";
scaffold_1	AUGUSTUS	exon	497727	498148	.	-	.	transcript_id "g189.t1"; gene_id "g189";
scaffold_1	AUGUSTUS	CDS	498200	498323	0.96	-	1	transcript_id "g189.t1"; gene_id "g189";
scaffold_1	AUGUSTUS	exon	498200	498323	.	-	.	transcript_id "g189.t1"; gene_id "g189";
scaffold_1	AUGUSTUS	CDS	498381	499063	0.86	-	0	transcript_id "g189.t1"; gene_id "g189";
scaffold_1	AUGUSTUS	exon	498381	499063	.	-	.	transcript_id "g189.t1"; gene_id "g189";
scaffold_1	AUGUSTUS	CDS	499158	499183	0.86	-	2	transcript_id "g189.t1"; gene_id "g189";
scaffold_1	AUGUSTUS	exon	499158	499183	.	-	.	transcript_id "g189.t1"; gene_id "g189";
scaffold_1	AUGUSTUS	CDS	499246	499273	0.86	-	0	transcript_id "g189.t1"; gene_id "g189";
scaffold_1	AUGUSTUS	exon	499246	499273	.	-	.	transcript_id "g189.t1"; gene_id "g189";
scaffold_1	AUGUSTUS	CDS	500061	500321	1	-	0	transcript_id "g190.t1"; gene_id "g190";
scaffold_1	AUGUSTUS	exon	500061	500321	.	-	.	transcript_id "g190.t1"; gene_id "g190";
scaffold_1	AUGUSTUS	CDS	500396	501027	1	-	2	transcript_id "g190.t1"; gene_id "g190";
scaffold_1	AUGUSTUS	exon	500396	501027	.	-	.	transcript_id "g190.t1"; gene_id "g190";
scaffold_1	AUGUSTUS	CDS	501098	501209	1	-	0	transcript_id "g190.t1"; gene_id "g190";
scaffold_1	AUGUSTUS	exon	501098	501209	.	-	.	transcript_id "g190.t1"; gene_id "g190";
scaffold_1	AUGUSTUS	CDS	502374	502702	1	-	2	transcript_id "g191.t1"; gene_id "g191";
scaffold_1	AUGUSTUS	exon	502374	502702	.	-	.	transcript_id "g191.t1"; gene_id "g191";
scaffold_1	AUGUSTUS	CDS	502809	503109	1	-	0	transcript_id "g191.t1"; gene_id "g191";
scaffold_1	AUGUSTUS	exon	502809	503109	.	-	.	transcript_id "g191.t1"; gene_id "g191";
scaffold_1	AUGUSTUS	CDS	503963	503999	1	+	0	transcript_id "g192.t1"; gene_id "g192";
scaffold_1	AUGUSTUS	exon	503963	503999	.	+	.	transcript_id "g192.t1"; gene_id "g192";
scaffold_1	AUGUSTUS	CDS	504052	504365	1	+	2	transcript_id "g192.t1"; gene_id "g192";
scaffold_1	AUGUSTUS	exon	504052	504365	.	+	.	transcript_id "g192.t1"; gene_id "g192";
scaffold_1	AUGUSTUS	CDS	504465	504835	1	+	0	transcript_id "g192.t1"; gene_id "g192";
scaffold_1	AUGUSTUS	exon	504465	504835	.	+	.	transcript_id "g192.t1"; gene_id "g192";
scaffold_1	AUGUSTUS	CDS	504954	504990	1	+	1	transcript_id "g192.t1"; gene_id "g192";
scaffold_1	AUGUSTUS	exon	504954	504990	.	+	.	transcript_id "g192.t1"; gene_id "g192";
scaffold_1	AUGUSTUS	CDS	505938	505959	1	+	0	transcript_id "g193.t1"; gene_id "g193";
scaffold_1	AUGUSTUS	exon	505938	505959	.	+	.	transcript_id "g193.t1"; gene_id "g193";
scaffold_1	AUGUSTUS	CDS	506039	506065	1	+	2	transcript_id "g193.t1"; gene_id "g193";
scaffold_1	AUGUSTUS	exon	506039	506065	.	+	.	transcript_id "g193.t1"; gene_id "g193";
scaffold_1	AUGUSTUS	CDS	506168	506427	1	+	2	transcript_id "g193.t1"; gene_id "g193";
scaffold_1	AUGUSTUS	exon	506168	506427	.	+	.	transcript_id "g193.t1"; gene_id "g193";
scaffold_1	AUGUSTUS	CDS	506513	506632	1	+	0	transcript_id "g193.t1"; gene_id "g193";
scaffold_1	AUGUSTUS	exon	506513	506632	.	+	.	transcript_id "g193.t1"; gene_id "g193";
scaffold_1	AUGUSTUS	CDS	507422	507451	1	+	0	transcript_id "g194.t1"; gene_id "g194";
scaffold_1	AUGUSTUS	exon	507422	507451	.	+	.	transcript_id "g194.t1"; gene_id "g194";
scaffold_1	AUGUSTUS	CDS	507529	508882	1	+	0	transcript_id "g194.t1"; gene_id "g194";
scaffold_1	AUGUSTUS	exon	507529	508882	.	+	.	transcript_id "g194.t1"; gene_id "g194";
scaffold_1	AUGUSTUS	CDS	508951	509513	1	+	2	transcript_id "g194.t1"; gene_id "g194";
scaffold_1	AUGUSTUS	exon	508951	509513	.	+	.	transcript_id "g194.t1"; gene_id "g194";
scaffold_1	AUGUSTUS	CDS	510157	510230	1	+	0	transcript_id "g195.t1"; gene_id "g195";
scaffold_1	AUGUSTUS	exon	510157	510230	.	+	.	transcript_id "g195.t1"; gene_id "g195";
scaffold_1	AUGUSTUS	CDS	510376	510590	1	+	1	transcript_id "g195.t1"; gene_id "g195";
scaffold_1	AUGUSTUS	exon	510376	510590	.	+	.	transcript_id "g195.t1"; gene_id "g195";
scaffold_1	AUGUSTUS	CDS	510698	511467	1	+	2	transcript_id "g195.t1"; gene_id "g195";
scaffold_1	AUGUSTUS	exon	510698	511467	.	+	.	transcript_id "g195.t1"; gene_id "g195";
scaffold_1	AUGUSTUS	CDS	511687	512586	1	-	0	transcript_id "g196.t1"; gene_id "g196";
scaffold_1	AUGUSTUS	exon	511687	512586	.	-	.	transcript_id "g196.t1"; gene_id "g196";
scaffold_1	AUGUSTUS	CDS	512671	513503	1	-	2	transcript_id "g196.t1"; gene_id "g196";
scaffold_1	AUGUSTUS	exon	512671	513503	.	-	.	transcript_id "g196.t1"; gene_id "g196";
scaffold_1	AUGUSTUS	CDS	513586	513667	1	-	0	transcript_id "g196.t1"; gene_id "g196";
scaffold_1	AUGUSTUS	exon	513586	513667	.	-	.	transcript_id "g196.t1"; gene_id "g196";
scaffold_1	AUGUSTUS	CDS	513726	513881	1	-	0	transcript_id "g196.t1"; gene_id "g196";
scaffold_1	AUGUSTUS	exon	513726	513881	.	-	.	transcript_id "g196.t1"; gene_id "g196";
scaffold_1	AUGUSTUS	CDS	515160	515182	0.97	+	0	transcript_id "g197.t1"; gene_id "g197";
scaffold_1	AUGUSTUS	exon	515160	515182	.	+	.	transcript_id "g197.t1"; gene_id "g197";
scaffold_1	AUGUSTUS	CDS	515238	515664	0.97	+	1	transcript_id "g197.t1"; gene_id "g197";
scaffold_1	AUGUSTUS	exon	515238	515664	.	+	.	transcript_id "g197.t1"; gene_id "g197";
scaffold_1	AUGUSTUS	CDS	517494	519530	1	+	0	transcript_id "g198.t1"; gene_id "g198";
scaffold_1	AUGUSTUS	exon	517494	519530	.	+	.	transcript_id "g198.t1"; gene_id "g198";
scaffold_1	AUGUSTUS	CDS	520196	521983	1	-	0	transcript_id "g199.t1"; gene_id "g199";
scaffold_1	AUGUSTUS	exon	520196	521983	.	-	.	transcript_id "g199.t1"; gene_id "g199";
scaffold_1	AUGUSTUS	CDS	522071	524088	1	-	2	transcript_id "g199.t1"; gene_id "g199";
scaffold_1	AUGUSTUS	exon	522071	524088	.	-	.	transcript_id "g199.t1"; gene_id "g199";
scaffold_1	AUGUSTUS	CDS	524147	524810	1	-	0	transcript_id "g199.t1"; gene_id "g199";
scaffold_1	AUGUSTUS	exon	524147	524810	.	-	.	transcript_id "g199.t1"; gene_id "g199";
scaffold_1	AUGUSTUS	CDS	526061	526204	0.9	+	0	transcript_id "g200.t1"; gene_id "g200";
scaffold_1	AUGUSTUS	exon	526061	526204	.	+	.	transcript_id "g200.t1"; gene_id "g200";
scaffold_1	AUGUSTUS	CDS	526255	526382	1	+	0	transcript_id "g200.t1"; gene_id "g200";
scaffold_1	AUGUSTUS	exon	526255	526382	.	+	.	transcript_id "g200.t1"; gene_id "g200";
scaffold_1	AUGUSTUS	CDS	526439	527270	1	+	1	transcript_id "g200.t1"; gene_id "g200";
scaffold_1	AUGUSTUS	exon	526439	527270	.	+	.	transcript_id "g200.t1"; gene_id "g200";
scaffold_1	AUGUSTUS	CDS	527324	527499	1	+	0	transcript_id "g200.t1"; gene_id "g200";
scaffold_1	AUGUSTUS	exon	527324	527499	.	+	.	transcript_id "g200.t1"; gene_id "g200";
scaffold_1	AUGUSTUS	CDS	527551	528111	1	+	1	transcript_id "g200.t1"; gene_id "g200";
scaffold_1	AUGUSTUS	exon	527551	528111	.	+	.	transcript_id "g200.t1"; gene_id "g200";
scaffold_1	AUGUSTUS	CDS	528179	528431	1	+	1	transcript_id "g200.t1"; gene_id "g200";
scaffold_1	AUGUSTUS	exon	528179	528431	.	+	.	transcript_id "g200.t1"; gene_id "g200";
scaffold_1	AUGUSTUS	CDS	529308	530242	1	-	2	transcript_id "g201.t1"; gene_id "g201";
scaffold_1	AUGUSTUS	exon	529308	530242	.	-	.	transcript_id "g201.t1"; gene_id "g201";
scaffold_1	AUGUSTUS	CDS	530318	530429	1	-	0	transcript_id "g201.t1"; gene_id "g201";
scaffold_1	AUGUSTUS	exon	530318	530429	.	-	.	transcript_id "g201.t1"; gene_id "g201";
scaffold_1	AUGUSTUS	CDS	532131	532340	1	+	0	transcript_id "g202.t1"; gene_id "g202";
scaffold_1	AUGUSTUS	exon	532131	532340	.	+	.	transcript_id "g202.t1"; gene_id "g202";
scaffold_1	AUGUSTUS	CDS	532404	532548	1	+	0	transcript_id "g202.t1"; gene_id "g202";
scaffold_1	AUGUSTUS	exon	532404	532548	.	+	.	transcript_id "g202.t1"; gene_id "g202";
scaffold_1	AUGUSTUS	CDS	532608	532876	1	+	2	transcript_id "g202.t1"; gene_id "g202";
scaffold_1	AUGUSTUS	exon	532608	532876	.	+	.	transcript_id "g202.t1"; gene_id "g202";
scaffold_1	AUGUSTUS	CDS	532937	533299	1	+	0	transcript_id "g202.t1"; gene_id "g202";
scaffold_1	AUGUSTUS	exon	532937	533299	.	+	.	transcript_id "g202.t1"; gene_id "g202";
scaffold_1	AUGUSTUS	CDS	533367	538631	1	+	0	transcript_id "g202.t1"; gene_id "g202";
scaffold_1	AUGUSTUS	exon	533367	538631	.	+	.	transcript_id "g202.t1"; gene_id "g202";
scaffold_1	AUGUSTUS	CDS	538689	539358	1	+	0	transcript_id "g202.t1"; gene_id "g202";
scaffold_1	AUGUSTUS	exon	538689	539358	.	+	.	transcript_id "g202.t1"; gene_id "g202";
scaffold_1	AUGUSTUS	CDS	539420	539571	1	+	2	transcript_id "g202.t1"; gene_id "g202";
scaffold_1	AUGUSTUS	exon	539420	539571	.	+	.	transcript_id "g202.t1"; gene_id "g202";
scaffold_1	AUGUSTUS	CDS	541440	543014	1	+	0	transcript_id "g203.t1"; gene_id "g203";
scaffold_1	AUGUSTUS	exon	541440	543014	.	+	.	transcript_id "g203.t1"; gene_id "g203";
scaffold_1	AUGUSTUS	CDS	544554	544836	1	+	0	transcript_id "g204.t1"; gene_id "g204";
scaffold_1	AUGUSTUS	exon	544554	544836	.	+	.	transcript_id "g204.t1"; gene_id "g204";
scaffold_1	AUGUSTUS	CDS	544906	546080	1	+	2	transcript_id "g204.t1"; gene_id "g204";
scaffold_1	AUGUSTUS	exon	544906	546080	.	+	.	transcript_id "g204.t1"; gene_id "g204";
scaffold_1	AUGUSTUS	CDS	546208	547073	1	-	2	transcript_id "g205.t1"; gene_id "g205";
scaffold_1	AUGUSTUS	exon	546208	547073	.	-	.	transcript_id "g205.t1"; gene_id "g205";
scaffold_1	AUGUSTUS	CDS	547140	547887	1	-	0	transcript_id "g205.t1"; gene_id "g205";
scaffold_1	AUGUSTUS	exon	547140	547887	.	-	.	transcript_id "g205.t1"; gene_id "g205";
scaffold_1	AUGUSTUS	CDS	548643	549212	0.98	-	0	transcript_id "g206.t1"; gene_id "g206";
scaffold_1	AUGUSTUS	exon	548643	549212	.	-	.	transcript_id "g206.t1"; gene_id "g206";
scaffold_1	AUGUSTUS	CDS	550644	550724	1	+	0	transcript_id "g207.t1"; gene_id "g207";
scaffold_1	AUGUSTUS	exon	550644	550724	.	+	.	transcript_id "g207.t1"; gene_id "g207";
scaffold_1	AUGUSTUS	CDS	550797	550938	1	+	0	transcript_id "g207.t1"; gene_id "g207";
scaffold_1	AUGUSTUS	exon	550797	550938	.	+	.	transcript_id "g207.t1"; gene_id "g207";
scaffold_1	AUGUSTUS	CDS	551023	551408	1	+	2	transcript_id "g207.t1"; gene_id "g207";
scaffold_1	AUGUSTUS	exon	551023	551408	.	+	.	transcript_id "g207.t1"; gene_id "g207";
scaffold_1	AUGUSTUS	CDS	551465	552081	1	+	0	transcript_id "g207.t1"; gene_id "g207";
scaffold_1	AUGUSTUS	exon	551465	552081	.	+	.	transcript_id "g207.t1"; gene_id "g207";
scaffold_1	AUGUSTUS	CDS	552133	552209	1	+	1	transcript_id "g207.t1"; gene_id "g207";
scaffold_1	AUGUSTUS	exon	552133	552209	.	+	.	transcript_id "g207.t1"; gene_id "g207";
scaffold_1	AUGUSTUS	CDS	552275	552450	1	+	2	transcript_id "g207.t1"; gene_id "g207";
scaffold_1	AUGUSTUS	exon	552275	552450	.	+	.	transcript_id "g207.t1"; gene_id "g207";
scaffold_1	AUGUSTUS	CDS	552842	553853	1	-	1	transcript_id "g208.t1"; gene_id "g208";
scaffold_1	AUGUSTUS	exon	552842	553853	.	-	.	transcript_id "g208.t1"; gene_id "g208";
scaffold_1	AUGUSTUS	CDS	553912	554048	1	-	0	transcript_id "g208.t1"; gene_id "g208";
scaffold_1	AUGUSTUS	exon	553912	554048	.	-	.	transcript_id "g208.t1"; gene_id "g208";
scaffold_1	AUGUSTUS	CDS	554301	554495	1	-	0	transcript_id "g209.t1"; gene_id "g209";
scaffold_1	AUGUSTUS	exon	554301	554495	.	-	.	transcript_id "g209.t1"; gene_id "g209";
scaffold_1	AUGUSTUS	CDS	554547	555140	1	-	0	transcript_id "g209.t1"; gene_id "g209";
scaffold_1	AUGUSTUS	exon	554547	555140	.	-	.	transcript_id "g209.t1"; gene_id "g209";
scaffold_1	AUGUSTUS	CDS	557988	559223	1	-	0	transcript_id "g210.t1"; gene_id "g210";
scaffold_1	AUGUSTUS	exon	557988	559223	.	-	.	transcript_id "g210.t1"; gene_id "g210";
scaffold_1	AUGUSTUS	CDS	560272	563092	1	-	1	transcript_id "g211.t1"; gene_id "g211";
scaffold_1	AUGUSTUS	exon	560272	563092	.	-	.	transcript_id "g211.t1"; gene_id "g211";
scaffold_1	AUGUSTUS	CDS	563145	563566	1	-	0	transcript_id "g211.t1"; gene_id "g211";
scaffold_1	AUGUSTUS	exon	563145	563566	.	-	.	transcript_id "g211.t1"; gene_id "g211";
scaffold_1	AUGUSTUS	CDS	564687	564746	1	+	0	transcript_id "g212.t1"; gene_id "g212";
scaffold_1	AUGUSTUS	exon	564687	564746	.	+	.	transcript_id "g212.t1"; gene_id "g212";
scaffold_1	AUGUSTUS	CDS	564801	565295	1	+	0	transcript_id "g212.t1"; gene_id "g212";
scaffold_1	AUGUSTUS	exon	564801	565295	.	+	.	transcript_id "g212.t1"; gene_id "g212";
scaffold_1	AUGUSTUS	CDS	565354	565494	1	+	0	transcript_id "g212.t1"; gene_id "g212";
scaffold_1	AUGUSTUS	exon	565354	565494	.	+	.	transcript_id "g212.t1"; gene_id "g212";
scaffold_1	AUGUSTUS	CDS	565554	566462	1	+	0	transcript_id "g212.t1"; gene_id "g212";
scaffold_1	AUGUSTUS	exon	565554	566462	.	+	.	transcript_id "g212.t1"; gene_id "g212";
scaffold_1	AUGUSTUS	CDS	566509	567115	1	-	1	transcript_id "g213.t1"; gene_id "g213";
scaffold_1	AUGUSTUS	exon	566509	567115	.	-	.	transcript_id "g213.t1"; gene_id "g213";
scaffold_1	AUGUSTUS	CDS	567178	567317	1	-	0	transcript_id "g213.t1"; gene_id "g213";
scaffold_1	AUGUSTUS	exon	567178	567317	.	-	.	transcript_id "g213.t1"; gene_id "g213";
scaffold_1	AUGUSTUS	CDS	568937	569182	1	+	0	transcript_id "g214.t1"; gene_id "g214";
scaffold_1	AUGUSTUS	exon	568937	569182	.	+	.	transcript_id "g214.t1"; gene_id "g214";
scaffold_1	AUGUSTUS	CDS	569245	569442	1	+	0	transcript_id "g214.t1"; gene_id "g214";
scaffold_1	AUGUSTUS	exon	569245	569442	.	+	.	transcript_id "g214.t1"; gene_id "g214";
scaffold_1	AUGUSTUS	CDS	570206	570250	0.97	+	0	transcript_id "g215.t1"; gene_id "g215";
scaffold_1	AUGUSTUS	exon	570206	570250	.	+	.	transcript_id "g215.t1"; gene_id "g215";
scaffold_1	AUGUSTUS	CDS	570360	570904	1	+	0	transcript_id "g215.t1"; gene_id "g215";
scaffold_1	AUGUSTUS	exon	570360	570904	.	+	.	transcript_id "g215.t1"; gene_id "g215";
scaffold_1	AUGUSTUS	CDS	570953	571013	1	+	1	transcript_id "g215.t1"; gene_id "g215";
scaffold_1	AUGUSTUS	exon	570953	571013	.	+	.	transcript_id "g215.t1"; gene_id "g215";
scaffold_1	AUGUSTUS	CDS	571066	571374	1	+	0	transcript_id "g215.t1"; gene_id "g215";
scaffold_1	AUGUSTUS	exon	571066	571374	.	+	.	transcript_id "g215.t1"; gene_id "g215";
scaffold_1	AUGUSTUS	CDS	574080	574130	1	+	0	transcript_id "g216.t1"; gene_id "g216";
scaffold_1	AUGUSTUS	exon	574080	574130	.	+	.	transcript_id "g216.t1"; gene_id "g216";
scaffold_1	AUGUSTUS	CDS	574209	575207	1	+	0	transcript_id "g216.t1"; gene_id "g216";
scaffold_1	AUGUSTUS	exon	574209	575207	.	+	.	transcript_id "g216.t1"; gene_id "g216";
scaffold_1	AUGUSTUS	CDS	576271	576339	1	+	0	transcript_id "g217.t1"; gene_id "g217";
scaffold_1	AUGUSTUS	exon	576271	576339	.	+	.	transcript_id "g217.t1"; gene_id "g217";
scaffold_1	AUGUSTUS	CDS	576401	576644	1	+	0	transcript_id "g217.t1"; gene_id "g217";
scaffold_1	AUGUSTUS	exon	576401	576644	.	+	.	transcript_id "g217.t1"; gene_id "g217";
scaffold_1	AUGUSTUS	CDS	576711	577330	1	+	2	transcript_id "g217.t1"; gene_id "g217";
scaffold_1	AUGUSTUS	exon	576711	577330	.	+	.	transcript_id "g217.t1"; gene_id "g217";
scaffold_1	AUGUSTUS	CDS	577576	578412	1	-	0	transcript_id "g218.t1"; gene_id "g218";
scaffold_1	AUGUSTUS	exon	577576	578412	.	-	.	transcript_id "g218.t1"; gene_id "g218";
scaffold_1	AUGUSTUS	CDS	578470	578887	1	-	1	transcript_id "g218.t1"; gene_id "g218";
scaffold_1	AUGUSTUS	exon	578470	578887	.	-	.	transcript_id "g218.t1"; gene_id "g218";
scaffold_1	AUGUSTUS	CDS	578988	579157	1	-	0	transcript_id "g218.t1"; gene_id "g218";
scaffold_1	AUGUSTUS	exon	578988	579157	.	-	.	transcript_id "g218.t1"; gene_id "g218";
scaffold_1	AUGUSTUS	CDS	581275	581703	1	+	0	transcript_id "g219.t1"; gene_id "g219";
scaffold_1	AUGUSTUS	exon	581275	581703	.	+	.	transcript_id "g219.t1"; gene_id "g219";
scaffold_1	AUGUSTUS	CDS	581766	582020	0.43	+	0	transcript_id "g219.t1"; gene_id "g219";
scaffold_1	AUGUSTUS	exon	581766	582020	.	+	.	transcript_id "g219.t1"; gene_id "g219";
scaffold_1	AUGUSTUS	CDS	582075	582182	0.97	+	0	transcript_id "g219.t1"; gene_id "g219";
scaffold_1	AUGUSTUS	exon	582075	582182	.	+	.	transcript_id "g219.t1"; gene_id "g219";
scaffold_1	AUGUSTUS	CDS	582231	582269	1	+	0	transcript_id "g219.t1"; gene_id "g219";
scaffold_1	AUGUSTUS	exon	582231	582269	.	+	.	transcript_id "g219.t1"; gene_id "g219";
scaffold_1	AUGUSTUS	CDS	582903	583928	0.54	-	0	transcript_id "g220.t1"; gene_id "g220";
scaffold_1	AUGUSTUS	exon	582903	583928	.	-	.	transcript_id "g220.t1"; gene_id "g220";
scaffold_1	AUGUSTUS	CDS	584609	584703	1	-	2	transcript_id "g221.t1"; gene_id "g221";
scaffold_1	AUGUSTUS	exon	584609	584703	.	-	.	transcript_id "g221.t1"; gene_id "g221";
scaffold_1	AUGUSTUS	CDS	584789	585144	1	-	1	transcript_id "g221.t1"; gene_id "g221";
scaffold_1	AUGUSTUS	exon	584789	585144	.	-	.	transcript_id "g221.t1"; gene_id "g221";
scaffold_1	AUGUSTUS	CDS	585213	585363	1	-	2	transcript_id "g221.t1"; gene_id "g221";
scaffold_1	AUGUSTUS	exon	585213	585363	.	-	.	transcript_id "g221.t1"; gene_id "g221";
scaffold_1	AUGUSTUS	CDS	585442	585463	1	-	0	transcript_id "g221.t1"; gene_id "g221";
scaffold_1	AUGUSTUS	exon	585442	585463	.	-	.	transcript_id "g221.t1"; gene_id "g221";
scaffold_1	AUGUSTUS	CDS	591435	591471	1	+	0	transcript_id "g222.t1"; gene_id "g222";
scaffold_1	AUGUSTUS	exon	591435	591471	.	+	.	transcript_id "g222.t1"; gene_id "g222";
scaffold_1	AUGUSTUS	CDS	591617	592354	1	+	2	transcript_id "g222.t1"; gene_id "g222";
scaffold_1	AUGUSTUS	exon	591617	592354	.	+	.	transcript_id "g222.t1"; gene_id "g222";
scaffold_1	AUGUSTUS	CDS	592416	593374	1	+	2	transcript_id "g222.t1"; gene_id "g222";
scaffold_1	AUGUSTUS	exon	592416	593374	.	+	.	transcript_id "g222.t1"; gene_id "g222";
scaffold_1	AUGUSTUS	CDS	593774	594268	1	-	0	transcript_id "g223.t1"; gene_id "g223";
scaffold_1	AUGUSTUS	exon	593774	594268	.	-	.	transcript_id "g223.t1"; gene_id "g223";
scaffold_1	AUGUSTUS	CDS	594344	594615	1	-	2	transcript_id "g223.t1"; gene_id "g223";
scaffold_1	AUGUSTUS	exon	594344	594615	.	-	.	transcript_id "g223.t1"; gene_id "g223";
scaffold_1	AUGUSTUS	CDS	594813	594828	1	-	0	transcript_id "g223.t1"; gene_id "g223";
scaffold_1	AUGUSTUS	exon	594813	594828	.	-	.	transcript_id "g223.t1"; gene_id "g223";
scaffold_1	AUGUSTUS	CDS	595042	595092	1	-	0	transcript_id "g223.t1"; gene_id "g223";
scaffold_1	AUGUSTUS	exon	595042	595092	.	-	.	transcript_id "g223.t1"; gene_id "g223";
scaffold_1	AUGUSTUS	CDS	596186	596700	1	-	2	transcript_id "g224.t1"; gene_id "g224";
scaffold_1	AUGUSTUS	exon	596186	596700	.	-	.	transcript_id "g224.t1"; gene_id "g224";
scaffold_1	AUGUSTUS	CDS	596769	596988	1	-	0	transcript_id "g224.t1"; gene_id "g224";
scaffold_1	AUGUSTUS	exon	596769	596988	.	-	.	transcript_id "g224.t1"; gene_id "g224";
scaffold_1	AUGUSTUS	CDS	597807	600020	0.99	-	0	transcript_id "g225.t1"; gene_id "g225";
scaffold_1	AUGUSTUS	exon	597807	600020	.	-	.	transcript_id "g225.t1"; gene_id "g225";
scaffold_1	AUGUSTUS	CDS	600096	600191	1	-	0	transcript_id "g225.t1"; gene_id "g225";
scaffold_1	AUGUSTUS	exon	600096	600191	.	-	.	transcript_id "g225.t1"; gene_id "g225";
scaffold_1	AUGUSTUS	CDS	600253	600646	1	-	1	transcript_id "g225.t1"; gene_id "g225";
scaffold_1	AUGUSTUS	exon	600253	600646	.	-	.	transcript_id "g225.t1"; gene_id "g225";
scaffold_1	AUGUSTUS	CDS	600711	600907	1	-	0	transcript_id "g225.t1"; gene_id "g225";
scaffold_1	AUGUSTUS	exon	600711	600907	.	-	.	transcript_id "g225.t1"; gene_id "g225";
scaffold_1	AUGUSTUS	CDS	597807	600020	0.98	-	0	transcript_id "g225.t2"; gene_id "g225";
scaffold_1	AUGUSTUS	exon	597807	600020	.	-	.	transcript_id "g225.t2"; gene_id "g225";
scaffold_1	AUGUSTUS	CDS	600253	600646	1	-	1	transcript_id "g225.t2"; gene_id "g225";
scaffold_1	AUGUSTUS	exon	600253	600646	.	-	.	transcript_id "g225.t2"; gene_id "g225";
scaffold_1	AUGUSTUS	CDS	600711	600907	1	-	0	transcript_id "g225.t2"; gene_id "g225";
scaffold_1	AUGUSTUS	exon	600711	600907	.	-	.	transcript_id "g225.t2"; gene_id "g225";
scaffold_1	AUGUSTUS	CDS	601765	602249	1	-	2	transcript_id "g226.t1"; gene_id "g226";
scaffold_1	AUGUSTUS	exon	601765	602249	.	-	.	transcript_id "g226.t1"; gene_id "g226";
scaffold_1	AUGUSTUS	CDS	602321	602357	1	-	0	transcript_id "g226.t1"; gene_id "g226";
scaffold_1	AUGUSTUS	exon	602321	602357	.	-	.	transcript_id "g226.t1"; gene_id "g226";
scaffold_1	AUGUSTUS	CDS	602944	602986	1	-	1	transcript_id "g227.t1"; gene_id "g227";
scaffold_1	AUGUSTUS	exon	602944	602986	.	-	.	transcript_id "g227.t1"; gene_id "g227";
scaffold_1	AUGUSTUS	CDS	603045	606072	1	-	2	transcript_id "g227.t1"; gene_id "g227";
scaffold_1	AUGUSTUS	exon	603045	606072	.	-	.	transcript_id "g227.t1"; gene_id "g227";
scaffold_1	AUGUSTUS	CDS	606142	606664	1	-	0	transcript_id "g227.t1"; gene_id "g227";
scaffold_1	AUGUSTUS	exon	606142	606664	.	-	.	transcript_id "g227.t1"; gene_id "g227";
scaffold_1	AUGUSTUS	CDS	606799	606807	1	-	0	transcript_id "g227.t1"; gene_id "g227";
scaffold_1	AUGUSTUS	exon	606799	606807	.	-	.	transcript_id "g227.t1"; gene_id "g227";
scaffold_1	AUGUSTUS	CDS	608170	608459	1	+	0	transcript_id "g228.t1"; gene_id "g228";
scaffold_1	AUGUSTUS	exon	608170	608459	.	+	.	transcript_id "g228.t1"; gene_id "g228";
scaffold_1	AUGUSTUS	CDS	608525	612749	1	+	1	transcript_id "g228.t1"; gene_id "g228";
scaffold_1	AUGUSTUS	exon	608525	612749	.	+	.	transcript_id "g228.t1"; gene_id "g228";
scaffold_1	AUGUSTUS	CDS	613426	613615	1	+	0	transcript_id "g229.t1"; gene_id "g229";
scaffold_1	AUGUSTUS	exon	613426	613615	.	+	.	transcript_id "g229.t1"; gene_id "g229";
scaffold_1	AUGUSTUS	CDS	613688	613968	1	+	2	transcript_id "g229.t1"; gene_id "g229";
scaffold_1	AUGUSTUS	exon	613688	613968	.	+	.	transcript_id "g229.t1"; gene_id "g229";
scaffold_1	AUGUSTUS	CDS	614159	614680	1	-	0	transcript_id "g230.t1"; gene_id "g230";
scaffold_1	AUGUSTUS	exon	614159	614680	.	-	.	transcript_id "g230.t1"; gene_id "g230";
scaffold_1	AUGUSTUS	CDS	614747	615128	1	-	1	transcript_id "g230.t1"; gene_id "g230";
scaffold_1	AUGUSTUS	exon	614747	615128	.	-	.	transcript_id "g230.t1"; gene_id "g230";
scaffold_1	AUGUSTUS	CDS	615183	615512	1	-	1	transcript_id "g230.t1"; gene_id "g230";
scaffold_1	AUGUSTUS	exon	615183	615512	.	-	.	transcript_id "g230.t1"; gene_id "g230";
scaffold_1	AUGUSTUS	CDS	615579	615861	1	-	2	transcript_id "g230.t1"; gene_id "g230";
scaffold_1	AUGUSTUS	exon	615579	615861	.	-	.	transcript_id "g230.t1"; gene_id "g230";
scaffold_1	AUGUSTUS	CDS	615918	616206	1	-	0	transcript_id "g230.t1"; gene_id "g230";
scaffold_1	AUGUSTUS	exon	615918	616206	.	-	.	transcript_id "g230.t1"; gene_id "g230";
scaffold_1	AUGUSTUS	CDS	616818	617315	1	-	0	transcript_id "g231.t1"; gene_id "g231";
scaffold_1	AUGUSTUS	exon	616818	617315	.	-	.	transcript_id "g231.t1"; gene_id "g231";
scaffold_1	AUGUSTUS	CDS	617591	617674	1	+	0	transcript_id "g232.t1"; gene_id "g232";
scaffold_1	AUGUSTUS	exon	617591	617674	.	+	.	transcript_id "g232.t1"; gene_id "g232";
scaffold_1	AUGUSTUS	CDS	617743	617963	0.98	+	0	transcript_id "g232.t1"; gene_id "g232";
scaffold_1	AUGUSTUS	exon	617743	617963	.	+	.	transcript_id "g232.t1"; gene_id "g232";
scaffold_1	AUGUSTUS	CDS	618023	618156	1	+	1	transcript_id "g232.t1"; gene_id "g232";
scaffold_1	AUGUSTUS	exon	618023	618156	.	+	.	transcript_id "g232.t1"; gene_id "g232";
scaffold_1	AUGUSTUS	CDS	618217	618272	1	+	2	transcript_id "g232.t1"; gene_id "g232";
scaffold_1	AUGUSTUS	exon	618217	618272	.	+	.	transcript_id "g232.t1"; gene_id "g232";
scaffold_1	AUGUSTUS	CDS	618949	619607	1	-	2	transcript_id "g233.t1"; gene_id "g233";
scaffold_1	AUGUSTUS	exon	618949	619607	.	-	.	transcript_id "g233.t1"; gene_id "g233";
scaffold_1	AUGUSTUS	CDS	619663	619737	0.98	-	2	transcript_id "g233.t1"; gene_id "g233";
scaffold_1	AUGUSTUS	exon	619663	619737	.	-	.	transcript_id "g233.t1"; gene_id "g233";
scaffold_1	AUGUSTUS	CDS	619805	619979	0.98	-	0	transcript_id "g233.t1"; gene_id "g233";
scaffold_1	AUGUSTUS	exon	619805	619979	.	-	.	transcript_id "g233.t1"; gene_id "g233";
scaffold_1	AUGUSTUS	CDS	620035	620069	1	-	2	transcript_id "g233.t1"; gene_id "g233";
scaffold_1	AUGUSTUS	exon	620035	620069	.	-	.	transcript_id "g233.t1"; gene_id "g233";
scaffold_1	AUGUSTUS	CDS	620139	620333	1	-	2	transcript_id "g233.t1"; gene_id "g233";
scaffold_1	AUGUSTUS	exon	620139	620333	.	-	.	transcript_id "g233.t1"; gene_id "g233";
scaffold_1	AUGUSTUS	CDS	620390	620454	1	-	1	transcript_id "g233.t1"; gene_id "g233";
scaffold_1	AUGUSTUS	exon	620390	620454	.	-	.	transcript_id "g233.t1"; gene_id "g233";
scaffold_1	AUGUSTUS	CDS	620503	620690	1	-	0	transcript_id "g233.t1"; gene_id "g233";
scaffold_1	AUGUSTUS	exon	620503	620690	.	-	.	transcript_id "g233.t1"; gene_id "g233";
scaffold_1	AUGUSTUS	CDS	620756	620953	1	-	0	transcript_id "g233.t1"; gene_id "g233";
scaffold_1	AUGUSTUS	exon	620756	620953	.	-	.	transcript_id "g233.t1"; gene_id "g233";
scaffold_1	AUGUSTUS	CDS	621014	621088	0.99	-	0	transcript_id "g233.t1"; gene_id "g233";
scaffold_1	AUGUSTUS	exon	621014	621088	.	-	.	transcript_id "g233.t1"; gene_id "g233";
scaffold_1	AUGUSTUS	CDS	621143	621268	1	-	0	transcript_id "g233.t1"; gene_id "g233";
scaffold_1	AUGUSTUS	exon	621143	621268	.	-	.	transcript_id "g233.t1"; gene_id "g233";
scaffold_1	AUGUSTUS	CDS	621330	621437	1	-	0	transcript_id "g233.t1"; gene_id "g233";
scaffold_1	AUGUSTUS	exon	621330	621437	.	-	.	transcript_id "g233.t1"; gene_id "g233";
scaffold_1	AUGUSTUS	CDS	622176	623217	1	-	1	transcript_id "g234.t1"; gene_id "g234";
scaffold_1	AUGUSTUS	exon	622176	623217	.	-	.	transcript_id "g234.t1"; gene_id "g234";
scaffold_1	AUGUSTUS	CDS	623287	623414	1	-	0	transcript_id "g234.t1"; gene_id "g234";
scaffold_1	AUGUSTUS	exon	623287	623414	.	-	.	transcript_id "g234.t1"; gene_id "g234";
scaffold_1	AUGUSTUS	CDS	623468	623602	1	-	0	transcript_id "g234.t1"; gene_id "g234";
scaffold_1	AUGUSTUS	exon	623468	623602	.	-	.	transcript_id "g234.t1"; gene_id "g234";
scaffold_1	AUGUSTUS	CDS	623653	624712	1	-	1	transcript_id "g234.t1"; gene_id "g234";
scaffold_1	AUGUSTUS	exon	623653	624712	.	-	.	transcript_id "g234.t1"; gene_id "g234";
scaffold_1	AUGUSTUS	CDS	624784	624838	1	-	2	transcript_id "g234.t1"; gene_id "g234";
scaffold_1	AUGUSTUS	exon	624784	624838	.	-	.	transcript_id "g234.t1"; gene_id "g234";
scaffold_1	AUGUSTUS	CDS	624895	625042	1	-	0	transcript_id "g234.t1"; gene_id "g234";
scaffold_1	AUGUSTUS	exon	624895	625042	.	-	.	transcript_id "g234.t1"; gene_id "g234";
scaffold_1	AUGUSTUS	CDS	625301	625441	1	+	0	transcript_id "g235.t1"; gene_id "g235";
scaffold_1	AUGUSTUS	exon	625301	625441	.	+	.	transcript_id "g235.t1"; gene_id "g235";
scaffold_1	AUGUSTUS	CDS	625510	626232	1	+	0	transcript_id "g235.t1"; gene_id "g235";
scaffold_1	AUGUSTUS	exon	625510	626232	.	+	.	transcript_id "g235.t1"; gene_id "g235";
scaffold_1	AUGUSTUS	CDS	626762	628522	1	-	0	transcript_id "g236.t1"; gene_id "g236";
scaffold_1	AUGUSTUS	exon	626762	628522	.	-	.	transcript_id "g236.t1"; gene_id "g236";
scaffold_1	AUGUSTUS	CDS	629032	629312	1	+	0	transcript_id "g237.t1"; gene_id "g237";
scaffold_1	AUGUSTUS	exon	629032	629312	.	+	.	transcript_id "g237.t1"; gene_id "g237";
scaffold_1	AUGUSTUS	CDS	629376	630063	1	+	1	transcript_id "g237.t1"; gene_id "g237";
scaffold_1	AUGUSTUS	exon	629376	630063	.	+	.	transcript_id "g237.t1"; gene_id "g237";
scaffold_1	AUGUSTUS	CDS	630343	630790	1	-	1	transcript_id "g238.t1"; gene_id "g238";
scaffold_1	AUGUSTUS	exon	630343	630790	.	-	.	transcript_id "g238.t1"; gene_id "g238";
scaffold_1	AUGUSTUS	CDS	630856	631347	1	-	1	transcript_id "g238.t1"; gene_id "g238";
scaffold_1	AUGUSTUS	exon	630856	631347	.	-	.	transcript_id "g238.t1"; gene_id "g238";
scaffold_1	AUGUSTUS	CDS	631415	631827	1	-	0	transcript_id "g238.t1"; gene_id "g238";
scaffold_1	AUGUSTUS	exon	631415	631827	.	-	.	transcript_id "g238.t1"; gene_id "g238";
scaffold_1	AUGUSTUS	CDS	631889	632318	1	-	1	transcript_id "g238.t1"; gene_id "g238";
scaffold_1	AUGUSTUS	exon	631889	632318	.	-	.	transcript_id "g238.t1"; gene_id "g238";
scaffold_1	AUGUSTUS	CDS	632398	632561	1	-	0	transcript_id "g238.t1"; gene_id "g238";
scaffold_1	AUGUSTUS	exon	632398	632561	.	-	.	transcript_id "g238.t1"; gene_id "g238";
scaffold_1	AUGUSTUS	CDS	632917	633070	1	+	0	transcript_id "g239.t1"; gene_id "g239";
scaffold_1	AUGUSTUS	exon	632917	633070	.	+	.	transcript_id "g239.t1"; gene_id "g239";
scaffold_1	AUGUSTUS	CDS	633132	633188	1	+	2	transcript_id "g239.t1"; gene_id "g239";
scaffold_1	AUGUSTUS	exon	633132	633188	.	+	.	transcript_id "g239.t1"; gene_id "g239";
scaffold_1	AUGUSTUS	CDS	633262	633578	1	+	2	transcript_id "g239.t1"; gene_id "g239";
scaffold_1	AUGUSTUS	exon	633262	633578	.	+	.	transcript_id "g239.t1"; gene_id "g239";
scaffold_1	AUGUSTUS	CDS	633632	633851	1	+	0	transcript_id "g239.t1"; gene_id "g239";
scaffold_1	AUGUSTUS	exon	633632	633851	.	+	.	transcript_id "g239.t1"; gene_id "g239";
scaffold_1	AUGUSTUS	CDS	633919	634331	1	+	2	transcript_id "g239.t1"; gene_id "g239";
scaffold_1	AUGUSTUS	exon	633919	634331	.	+	.	transcript_id "g239.t1"; gene_id "g239";
scaffold_1	AUGUSTUS	CDS	634389	634617	1	+	0	transcript_id "g239.t1"; gene_id "g239";
scaffold_1	AUGUSTUS	exon	634389	634617	.	+	.	transcript_id "g239.t1"; gene_id "g239";
scaffold_1	AUGUSTUS	CDS	634674	634858	1	+	2	transcript_id "g239.t1"; gene_id "g239";
scaffold_1	AUGUSTUS	exon	634674	634858	.	+	.	transcript_id "g239.t1"; gene_id "g239";
scaffold_1	AUGUSTUS	CDS	635527	635876	0.95	-	2	transcript_id "g240.t1"; gene_id "g240";
scaffold_1	AUGUSTUS	exon	635527	635876	.	-	.	transcript_id "g240.t1"; gene_id "g240";
scaffold_1	AUGUSTUS	CDS	635962	636074	1	-	1	transcript_id "g240.t1"; gene_id "g240";
scaffold_1	AUGUSTUS	exon	635962	636074	.	-	.	transcript_id "g240.t1"; gene_id "g240";
scaffold_1	AUGUSTUS	CDS	636122	636217	1	-	1	transcript_id "g240.t1"; gene_id "g240";
scaffold_1	AUGUSTUS	exon	636122	636217	.	-	.	transcript_id "g240.t1"; gene_id "g240";
scaffold_1	AUGUSTUS	CDS	636278	636753	1	-	0	transcript_id "g240.t1"; gene_id "g240";
scaffold_1	AUGUSTUS	exon	636278	636753	.	-	.	transcript_id "g240.t1"; gene_id "g240";
scaffold_1	AUGUSTUS	CDS	636821	637225	0.98	-	0	transcript_id "g240.t1"; gene_id "g240";
scaffold_1	AUGUSTUS	exon	636821	637225	.	-	.	transcript_id "g240.t1"; gene_id "g240";
scaffold_1	AUGUSTUS	CDS	637560	637829	0.88	+	0	transcript_id "g241.t1"; gene_id "g241";
scaffold_1	AUGUSTUS	exon	637560	637829	.	+	.	transcript_id "g241.t1"; gene_id "g241";
scaffold_1	AUGUSTUS	CDS	637902	637982	0.79	+	0	transcript_id "g241.t1"; gene_id "g241";
scaffold_1	AUGUSTUS	exon	637902	637982	.	+	.	transcript_id "g241.t1"; gene_id "g241";
scaffold_1	AUGUSTUS	CDS	638359	638555	1	+	0	transcript_id "g242.t1"; gene_id "g242";
scaffold_1	AUGUSTUS	exon	638359	638555	.	+	.	transcript_id "g242.t1"; gene_id "g242";
scaffold_1	AUGUSTUS	CDS	638622	638884	1	+	1	transcript_id "g242.t1"; gene_id "g242";
scaffold_1	AUGUSTUS	exon	638622	638884	.	+	.	transcript_id "g242.t1"; gene_id "g242";
scaffold_1	AUGUSTUS	CDS	638964	640209	1	+	2	transcript_id "g242.t1"; gene_id "g242";
scaffold_1	AUGUSTUS	exon	638964	640209	.	+	.	transcript_id "g242.t1"; gene_id "g242";
scaffold_1	AUGUSTUS	CDS	640267	640354	1	+	1	transcript_id "g242.t1"; gene_id "g242";
scaffold_1	AUGUSTUS	exon	640267	640354	.	+	.	transcript_id "g242.t1"; gene_id "g242";
scaffold_1	AUGUSTUS	CDS	640500	640943	0.99	-	0	transcript_id "g243.t1"; gene_id "g243";
scaffold_1	AUGUSTUS	exon	640500	640943	.	-	.	transcript_id "g243.t1"; gene_id "g243";
scaffold_1	AUGUSTUS	CDS	641003	641382	1	-	2	transcript_id "g243.t1"; gene_id "g243";
scaffold_1	AUGUSTUS	exon	641003	641382	.	-	.	transcript_id "g243.t1"; gene_id "g243";
scaffold_1	AUGUSTUS	CDS	641444	641712	1	-	1	transcript_id "g243.t1"; gene_id "g243";
scaffold_1	AUGUSTUS	exon	641444	641712	.	-	.	transcript_id "g243.t1"; gene_id "g243";
scaffold_1	AUGUSTUS	CDS	641769	642076	1	-	0	transcript_id "g243.t1"; gene_id "g243";
scaffold_1	AUGUSTUS	exon	641769	642076	.	-	.	transcript_id "g243.t1"; gene_id "g243";
scaffold_1	AUGUSTUS	CDS	643638	643754	1	+	0	transcript_id "g244.t1"; gene_id "g244";
scaffold_1	AUGUSTUS	exon	643638	643754	.	+	.	transcript_id "g244.t1"; gene_id "g244";
scaffold_1	AUGUSTUS	CDS	643814	643879	1	+	0	transcript_id "g244.t1"; gene_id "g244";
scaffold_1	AUGUSTUS	exon	643814	643879	.	+	.	transcript_id "g244.t1"; gene_id "g244";
scaffold_1	AUGUSTUS	CDS	643944	644048	1	+	0	transcript_id "g244.t1"; gene_id "g244";
scaffold_1	AUGUSTUS	exon	643944	644048	.	+	.	transcript_id "g244.t1"; gene_id "g244";
scaffold_1	AUGUSTUS	CDS	644108	644198	1	+	0	transcript_id "g244.t1"; gene_id "g244";
scaffold_1	AUGUSTUS	exon	644108	644198	.	+	.	transcript_id "g244.t1"; gene_id "g244";
scaffold_1	AUGUSTUS	CDS	644266	644362	1	+	2	transcript_id "g244.t1"; gene_id "g244";
scaffold_1	AUGUSTUS	exon	644266	644362	.	+	.	transcript_id "g244.t1"; gene_id "g244";
scaffold_1	AUGUSTUS	CDS	644414	644500	1	+	1	transcript_id "g244.t1"; gene_id "g244";
scaffold_1	AUGUSTUS	exon	644414	644500	.	+	.	transcript_id "g244.t1"; gene_id "g244";
scaffold_1	AUGUSTUS	CDS	644571	644605	1	+	1	transcript_id "g244.t1"; gene_id "g244";
scaffold_1	AUGUSTUS	exon	644571	644605	.	+	.	transcript_id "g244.t1"; gene_id "g244";
scaffold_1	AUGUSTUS	CDS	644657	644734	1	+	2	transcript_id "g244.t1"; gene_id "g244";
scaffold_1	AUGUSTUS	exon	644657	644734	.	+	.	transcript_id "g244.t1"; gene_id "g244";
scaffold_1	AUGUSTUS	CDS	644794	645131	1	+	2	transcript_id "g244.t1"; gene_id "g244";
scaffold_1	AUGUSTUS	exon	644794	645131	.	+	.	transcript_id "g244.t1"; gene_id "g244";
scaffold_1	AUGUSTUS	CDS	643638	643754	1	+	0	transcript_id "g244.t2"; gene_id "g244";
scaffold_1	AUGUSTUS	exon	643638	643754	.	+	.	transcript_id "g244.t2"; gene_id "g244";
scaffold_1	AUGUSTUS	CDS	643814	643879	1	+	0	transcript_id "g244.t2"; gene_id "g244";
scaffold_1	AUGUSTUS	exon	643814	643879	.	+	.	transcript_id "g244.t2"; gene_id "g244";
scaffold_1	AUGUSTUS	CDS	643944	644048	1	+	0	transcript_id "g244.t2"; gene_id "g244";
scaffold_1	AUGUSTUS	exon	643944	644048	.	+	.	transcript_id "g244.t2"; gene_id "g244";
scaffold_1	AUGUSTUS	CDS	644108	644198	1	+	0	transcript_id "g244.t2"; gene_id "g244";
scaffold_1	AUGUSTUS	exon	644108	644198	.	+	.	transcript_id "g244.t2"; gene_id "g244";
scaffold_1	AUGUSTUS	CDS	644266	644289	0.83	+	2	transcript_id "g244.t2"; gene_id "g244";
scaffold_1	AUGUSTUS	exon	644266	644289	.	+	.	transcript_id "g244.t2"; gene_id "g244";
scaffold_1	AUGUSTUS	CDS	644341	644362	0.83	+	2	transcript_id "g244.t2"; gene_id "g244";
scaffold_1	AUGUSTUS	exon	644341	644362	.	+	.	transcript_id "g244.t2"; gene_id "g244";
scaffold_1	AUGUSTUS	CDS	644414	644500	1	+	1	transcript_id "g244.t2"; gene_id "g244";
scaffold_1	AUGUSTUS	exon	644414	644500	.	+	.	transcript_id "g244.t2"; gene_id "g244";
scaffold_1	AUGUSTUS	CDS	644571	644605	1	+	1	transcript_id "g244.t2"; gene_id "g244";
scaffold_1	AUGUSTUS	exon	644571	644605	.	+	.	transcript_id "g244.t2"; gene_id "g244";
scaffold_1	AUGUSTUS	CDS	644657	644734	1	+	2	transcript_id "g244.t2"; gene_id "g244";
scaffold_1	AUGUSTUS	exon	644657	644734	.	+	.	transcript_id "g244.t2"; gene_id "g244";
scaffold_1	AUGUSTUS	CDS	644794	645131	1	+	2	transcript_id "g244.t2"; gene_id "g244";
scaffold_1	AUGUSTUS	exon	644794	645131	.	+	.	transcript_id "g244.t2"; gene_id "g244";
scaffold_1	AUGUSTUS	CDS	645982	646135	1	-	1	transcript_id "g245.t1"; gene_id "g245";
scaffold_1	AUGUSTUS	exon	645982	646135	.	-	.	transcript_id "g245.t1"; gene_id "g245";
scaffold_1	AUGUSTUS	CDS	646277	646399	1	-	1	transcript_id "g245.t1"; gene_id "g245";
scaffold_1	AUGUSTUS	exon	646277	646399	.	-	.	transcript_id "g245.t1"; gene_id "g245";
scaffold_1	AUGUSTUS	CDS	646468	646571	1	-	0	transcript_id "g245.t1"; gene_id "g245";
scaffold_1	AUGUSTUS	exon	646468	646571	.	-	.	transcript_id "g245.t1"; gene_id "g245";
scaffold_1	AUGUSTUS	CDS	646630	646776	1	-	0	transcript_id "g245.t1"; gene_id "g245";
scaffold_1	AUGUSTUS	exon	646630	646776	.	-	.	transcript_id "g245.t1"; gene_id "g245";
scaffold_1	AUGUSTUS	CDS	649188	649217	1	-	0	transcript_id "g246.t1"; gene_id "g246";
scaffold_1	AUGUSTUS	exon	649188	649217	.	-	.	transcript_id "g246.t1"; gene_id "g246";
scaffold_1	AUGUSTUS	CDS	649280	650062	1	-	0	transcript_id "g246.t1"; gene_id "g246";
scaffold_1	AUGUSTUS	exon	649280	650062	.	-	.	transcript_id "g246.t1"; gene_id "g246";
scaffold_1	AUGUSTUS	CDS	650128	651065	1	-	2	transcript_id "g246.t1"; gene_id "g246";
scaffold_1	AUGUSTUS	exon	650128	651065	.	-	.	transcript_id "g246.t1"; gene_id "g246";
scaffold_1	AUGUSTUS	CDS	651131	651451	1	-	2	transcript_id "g246.t1"; gene_id "g246";
scaffold_1	AUGUSTUS	exon	651131	651451	.	-	.	transcript_id "g246.t1"; gene_id "g246";
scaffold_1	AUGUSTUS	CDS	651531	651723	1	-	0	transcript_id "g246.t1"; gene_id "g246";
scaffold_1	AUGUSTUS	exon	651531	651723	.	-	.	transcript_id "g246.t1"; gene_id "g246";
scaffold_1	AUGUSTUS	CDS	652135	652163	1	-	2	transcript_id "g247.t1"; gene_id "g247";
scaffold_1	AUGUSTUS	exon	652135	652163	.	-	.	transcript_id "g247.t1"; gene_id "g247";
scaffold_1	AUGUSTUS	CDS	652235	652319	1	-	0	transcript_id "g247.t1"; gene_id "g247";
scaffold_1	AUGUSTUS	exon	652235	652319	.	-	.	transcript_id "g247.t1"; gene_id "g247";
scaffold_1	AUGUSTUS	CDS	652400	652444	1	-	0	transcript_id "g247.t1"; gene_id "g247";
scaffold_1	AUGUSTUS	exon	652400	652444	.	-	.	transcript_id "g247.t1"; gene_id "g247";
scaffold_1	AUGUSTUS	CDS	652506	652562	1	-	0	transcript_id "g247.t1"; gene_id "g247";
scaffold_1	AUGUSTUS	exon	652506	652562	.	-	.	transcript_id "g247.t1"; gene_id "g247";
scaffold_1	AUGUSTUS	CDS	652635	652637	1	-	0	transcript_id "g247.t1"; gene_id "g247";
scaffold_1	AUGUSTUS	exon	652635	652637	.	-	.	transcript_id "g247.t1"; gene_id "g247";
scaffold_1	AUGUSTUS	CDS	652860	653438	1	+	0	transcript_id "g248.t1"; gene_id "g248";
scaffold_1	AUGUSTUS	exon	652860	653438	.	+	.	transcript_id "g248.t1"; gene_id "g248";
scaffold_1	AUGUSTUS	CDS	654291	654321	1	+	0	transcript_id "g249.t1"; gene_id "g249";
scaffold_1	AUGUSTUS	exon	654291	654321	.	+	.	transcript_id "g249.t1"; gene_id "g249";
scaffold_1	AUGUSTUS	CDS	654441	654467	1	+	2	transcript_id "g249.t1"; gene_id "g249";
scaffold_1	AUGUSTUS	exon	654441	654467	.	+	.	transcript_id "g249.t1"; gene_id "g249";
scaffold_1	AUGUSTUS	CDS	654535	654583	1	+	2	transcript_id "g249.t1"; gene_id "g249";
scaffold_1	AUGUSTUS	exon	654535	654583	.	+	.	transcript_id "g249.t1"; gene_id "g249";
scaffold_1	AUGUSTUS	CDS	654654	654669	1	+	1	transcript_id "g249.t1"; gene_id "g249";
scaffold_1	AUGUSTUS	exon	654654	654669	.	+	.	transcript_id "g249.t1"; gene_id "g249";
scaffold_1	AUGUSTUS	CDS	654727	655023	1	+	0	transcript_id "g249.t1"; gene_id "g249";
scaffold_1	AUGUSTUS	exon	654727	655023	.	+	.	transcript_id "g249.t1"; gene_id "g249";
scaffold_1	AUGUSTUS	CDS	655762	655893	1	-	0	transcript_id "g250.t1"; gene_id "g250";
scaffold_1	AUGUSTUS	exon	655762	655893	.	-	.	transcript_id "g250.t1"; gene_id "g250";
scaffold_1	AUGUSTUS	CDS	656017	656151	1	-	0	transcript_id "g250.t1"; gene_id "g250";
scaffold_1	AUGUSTUS	exon	656017	656151	.	-	.	transcript_id "g250.t1"; gene_id "g250";
scaffold_1	AUGUSTUS	CDS	656253	656337	1	-	1	transcript_id "g250.t1"; gene_id "g250";
scaffold_1	AUGUSTUS	exon	656253	656337	.	-	.	transcript_id "g250.t1"; gene_id "g250";
scaffold_1	AUGUSTUS	CDS	656491	656506	1	-	2	transcript_id "g250.t1"; gene_id "g250";
scaffold_1	AUGUSTUS	exon	656491	656506	.	-	.	transcript_id "g250.t1"; gene_id "g250";
scaffold_1	AUGUSTUS	CDS	656572	656599	1	-	0	transcript_id "g250.t1"; gene_id "g250";
scaffold_1	AUGUSTUS	exon	656572	656599	.	-	.	transcript_id "g250.t1"; gene_id "g250";
scaffold_1	AUGUSTUS	CDS	657172	657575	1	-	2	transcript_id "g251.t1"; gene_id "g251";
scaffold_1	AUGUSTUS	exon	657172	657575	.	-	.	transcript_id "g251.t1"; gene_id "g251";
scaffold_1	AUGUSTUS	CDS	657756	658177	1	-	1	transcript_id "g251.t1"; gene_id "g251";
scaffold_1	AUGUSTUS	exon	657756	658177	.	-	.	transcript_id "g251.t1"; gene_id "g251";
scaffold_1	AUGUSTUS	CDS	658285	658436	1	-	0	transcript_id "g251.t1"; gene_id "g251";
scaffold_1	AUGUSTUS	exon	658285	658436	.	-	.	transcript_id "g251.t1"; gene_id "g251";
scaffold_1	AUGUSTUS	CDS	660757	661596	1	+	0	transcript_id "g252.t1"; gene_id "g252";
scaffold_1	AUGUSTUS	exon	660757	661596	.	+	.	transcript_id "g252.t1"; gene_id "g252";
scaffold_1	AUGUSTUS	CDS	661672	662706	1	+	0	transcript_id "g252.t1"; gene_id "g252";
scaffold_1	AUGUSTUS	exon	661672	662706	.	+	.	transcript_id "g252.t1"; gene_id "g252";
scaffold_1	AUGUSTUS	CDS	663159	664901	1	+	0	transcript_id "g253.t1"; gene_id "g253";
scaffold_1	AUGUSTUS	exon	663159	664901	.	+	.	transcript_id "g253.t1"; gene_id "g253";
scaffold_1	AUGUSTUS	CDS	668162	668223	1	+	0	transcript_id "g254.t1"; gene_id "g254";
scaffold_1	AUGUSTUS	exon	668162	668223	.	+	.	transcript_id "g254.t1"; gene_id "g254";
scaffold_1	AUGUSTUS	CDS	668276	668398	1	+	1	transcript_id "g254.t1"; gene_id "g254";
scaffold_1	AUGUSTUS	exon	668276	668398	.	+	.	transcript_id "g254.t1"; gene_id "g254";
scaffold_1	AUGUSTUS	CDS	668465	668619	1	+	1	transcript_id "g254.t1"; gene_id "g254";
scaffold_1	AUGUSTUS	exon	668465	668619	.	+	.	transcript_id "g254.t1"; gene_id "g254";
scaffold_1	AUGUSTUS	CDS	668683	669251	1	+	2	transcript_id "g254.t1"; gene_id "g254";
scaffold_1	AUGUSTUS	exon	668683	669251	.	+	.	transcript_id "g254.t1"; gene_id "g254";
scaffold_1	AUGUSTUS	CDS	669297	669746	1	+	0	transcript_id "g254.t1"; gene_id "g254";
scaffold_1	AUGUSTUS	exon	669297	669746	.	+	.	transcript_id "g254.t1"; gene_id "g254";
scaffold_1	AUGUSTUS	CDS	669801	669975	1	+	0	transcript_id "g254.t1"; gene_id "g254";
scaffold_1	AUGUSTUS	exon	669801	669975	.	+	.	transcript_id "g254.t1"; gene_id "g254";
scaffold_1	AUGUSTUS	CDS	670025	670593	1	+	2	transcript_id "g254.t1"; gene_id "g254";
scaffold_1	AUGUSTUS	exon	670025	670593	.	+	.	transcript_id "g254.t1"; gene_id "g254";
scaffold_1	AUGUSTUS	CDS	671039	671433	1	+	0	transcript_id "g255.t1"; gene_id "g255";
scaffold_1	AUGUSTUS	exon	671039	671433	.	+	.	transcript_id "g255.t1"; gene_id "g255";
scaffold_1	AUGUSTUS	CDS	671501	672059	1	+	1	transcript_id "g255.t1"; gene_id "g255";
scaffold_1	AUGUSTUS	exon	671501	672059	.	+	.	transcript_id "g255.t1"; gene_id "g255";
scaffold_1	AUGUSTUS	CDS	672274	672639	1	+	0	transcript_id "g256.t1"; gene_id "g256";
scaffold_1	AUGUSTUS	exon	672274	672639	.	+	.	transcript_id "g256.t1"; gene_id "g256";
scaffold_1	AUGUSTUS	CDS	672700	672772	1	+	0	transcript_id "g256.t1"; gene_id "g256";
scaffold_1	AUGUSTUS	exon	672700	672772	.	+	.	transcript_id "g256.t1"; gene_id "g256";
scaffold_1	AUGUSTUS	CDS	672828	673264	1	+	2	transcript_id "g256.t1"; gene_id "g256";
scaffold_1	AUGUSTUS	exon	672828	673264	.	+	.	transcript_id "g256.t1"; gene_id "g256";
scaffold_1	AUGUSTUS	CDS	673338	679367	1	-	0	transcript_id "g257.t1"; gene_id "g257";
scaffold_1	AUGUSTUS	exon	673338	679367	.	-	.	transcript_id "g257.t1"; gene_id "g257";
scaffold_1	AUGUSTUS	CDS	679730	679750	1	+	0	transcript_id "g258.t1"; gene_id "g258";
scaffold_1	AUGUSTUS	exon	679730	679750	.	+	.	transcript_id "g258.t1"; gene_id "g258";
scaffold_1	AUGUSTUS	CDS	679826	679884	1	+	0	transcript_id "g258.t1"; gene_id "g258";
scaffold_1	AUGUSTUS	exon	679826	679884	.	+	.	transcript_id "g258.t1"; gene_id "g258";
scaffold_1	AUGUSTUS	CDS	679959	679982	1	+	1	transcript_id "g258.t1"; gene_id "g258";
scaffold_1	AUGUSTUS	exon	679959	679982	.	+	.	transcript_id "g258.t1"; gene_id "g258";
scaffold_1	AUGUSTUS	CDS	680046	680415	1	+	1	transcript_id "g258.t1"; gene_id "g258";
scaffold_1	AUGUSTUS	exon	680046	680415	.	+	.	transcript_id "g258.t1"; gene_id "g258";
scaffold_1	AUGUSTUS	CDS	680497	680589	1	+	0	transcript_id "g258.t1"; gene_id "g258";
scaffold_1	AUGUSTUS	exon	680497	680589	.	+	.	transcript_id "g258.t1"; gene_id "g258";
scaffold_1	AUGUSTUS	CDS	680643	680678	1	+	0	transcript_id "g258.t1"; gene_id "g258";
scaffold_1	AUGUSTUS	exon	680643	680678	.	+	.	transcript_id "g258.t1"; gene_id "g258";
scaffold_1	AUGUSTUS	CDS	683586	683738	1	-	0	transcript_id "g259.t1"; gene_id "g259";
scaffold_1	AUGUSTUS	exon	683586	683738	.	-	.	transcript_id "g259.t1"; gene_id "g259";
scaffold_1	AUGUSTUS	CDS	683792	684024	1	-	2	transcript_id "g259.t1"; gene_id "g259";
scaffold_1	AUGUSTUS	exon	683792	684024	.	-	.	transcript_id "g259.t1"; gene_id "g259";
scaffold_1	AUGUSTUS	CDS	684087	684246	1	-	0	transcript_id "g259.t1"; gene_id "g259";
scaffold_1	AUGUSTUS	exon	684087	684246	.	-	.	transcript_id "g259.t1"; gene_id "g259";
scaffold_1	AUGUSTUS	CDS	685680	685989	1	+	0	transcript_id "g260.t1"; gene_id "g260";
scaffold_1	AUGUSTUS	exon	685680	685989	.	+	.	transcript_id "g260.t1"; gene_id "g260";
scaffold_1	AUGUSTUS	CDS	686060	686279	1	+	2	transcript_id "g260.t1"; gene_id "g260";
scaffold_1	AUGUSTUS	exon	686060	686279	.	+	.	transcript_id "g260.t1"; gene_id "g260";
scaffold_1	AUGUSTUS	CDS	686351	686426	1	+	1	transcript_id "g260.t1"; gene_id "g260";
scaffold_1	AUGUSTUS	exon	686351	686426	.	+	.	transcript_id "g260.t1"; gene_id "g260";
scaffold_1	AUGUSTUS	CDS	686486	687388	1	+	0	transcript_id "g260.t1"; gene_id "g260";
scaffold_1	AUGUSTUS	exon	686486	687388	.	+	.	transcript_id "g260.t1"; gene_id "g260";
scaffold_1	AUGUSTUS	CDS	687467	687640	1	+	0	transcript_id "g260.t1"; gene_id "g260";
scaffold_1	AUGUSTUS	exon	687467	687640	.	+	.	transcript_id "g260.t1"; gene_id "g260";
scaffold_1	AUGUSTUS	CDS	688546	688594	0.99	-	1	transcript_id "g261.t1"; gene_id "g261";
scaffold_1	AUGUSTUS	exon	688546	688594	.	-	.	transcript_id "g261.t1"; gene_id "g261";
scaffold_1	AUGUSTUS	CDS	688654	688860	0.49	-	1	transcript_id "g261.t1"; gene_id "g261";
scaffold_1	AUGUSTUS	exon	688654	688860	.	-	.	transcript_id "g261.t1"; gene_id "g261";
scaffold_1	AUGUSTUS	CDS	688964	689244	0.5	-	0	transcript_id "g261.t1"; gene_id "g261";
scaffold_1	AUGUSTUS	exon	688964	689244	.	-	.	transcript_id "g261.t1"; gene_id "g261";
scaffold_1	AUGUSTUS	CDS	690235	690287	1	+	0	transcript_id "g262.t1"; gene_id "g262";
scaffold_1	AUGUSTUS	exon	690235	690287	.	+	.	transcript_id "g262.t1"; gene_id "g262";
scaffold_1	AUGUSTUS	CDS	690343	690715	1	+	1	transcript_id "g262.t1"; gene_id "g262";
scaffold_1	AUGUSTUS	exon	690343	690715	.	+	.	transcript_id "g262.t1"; gene_id "g262";
scaffold_1	AUGUSTUS	CDS	693049	693118	1	+	0	transcript_id "g263.t1"; gene_id "g263";
scaffold_1	AUGUSTUS	exon	693049	693118	.	+	.	transcript_id "g263.t1"; gene_id "g263";
scaffold_1	AUGUSTUS	CDS	693177	693859	1	+	2	transcript_id "g263.t1"; gene_id "g263";
scaffold_1	AUGUSTUS	exon	693177	693859	.	+	.	transcript_id "g263.t1"; gene_id "g263";
scaffold_1	AUGUSTUS	CDS	694510	694836	0.41	+	0	transcript_id "g264.t1"; gene_id "g264";
scaffold_1	AUGUSTUS	exon	694510	694836	.	+	.	transcript_id "g264.t1"; gene_id "g264";
scaffold_1	AUGUSTUS	CDS	694978	695376	0.52	+	0	transcript_id "g264.t1"; gene_id "g264";
scaffold_1	AUGUSTUS	exon	694978	695376	.	+	.	transcript_id "g264.t1"; gene_id "g264";
scaffold_1	AUGUSTUS	CDS	696631	697137	0.79	+	0	transcript_id "g265.t1"; gene_id "g265";
scaffold_1	AUGUSTUS	exon	696631	697137	.	+	.	transcript_id "g265.t1"; gene_id "g265";
scaffold_1	AUGUSTUS	CDS	697203	697478	0.97	+	0	transcript_id "g265.t1"; gene_id "g265";
scaffold_1	AUGUSTUS	exon	697203	697478	.	+	.	transcript_id "g265.t1"; gene_id "g265";
scaffold_1	AUGUSTUS	CDS	697974	698385	1	-	1	transcript_id "g266.t1"; gene_id "g266";
scaffold_1	AUGUSTUS	exon	697974	698385	.	-	.	transcript_id "g266.t1"; gene_id "g266";
scaffold_1	AUGUSTUS	CDS	698439	699407	1	-	1	transcript_id "g266.t1"; gene_id "g266";
scaffold_1	AUGUSTUS	exon	698439	699407	.	-	.	transcript_id "g266.t1"; gene_id "g266";
scaffold_1	AUGUSTUS	CDS	699474	699688	1	-	0	transcript_id "g266.t1"; gene_id "g266";
scaffold_1	AUGUSTUS	exon	699474	699688	.	-	.	transcript_id "g266.t1"; gene_id "g266";
scaffold_1	AUGUSTUS	CDS	700324	701781	1	-	0	transcript_id "g267.t1"; gene_id "g267";
scaffold_1	AUGUSTUS	exon	700324	701781	.	-	.	transcript_id "g267.t1"; gene_id "g267";
scaffold_1	AUGUSTUS	CDS	702270	703761	1	-	1	transcript_id "g268.t1"; gene_id "g268";
scaffold_1	AUGUSTUS	exon	702270	703761	.	-	.	transcript_id "g268.t1"; gene_id "g268";
scaffold_1	AUGUSTUS	CDS	703900	703944	1	-	1	transcript_id "g268.t1"; gene_id "g268";
scaffold_1	AUGUSTUS	exon	703900	703944	.	-	.	transcript_id "g268.t1"; gene_id "g268";
scaffold_1	AUGUSTUS	CDS	703998	704053	1	-	0	transcript_id "g268.t1"; gene_id "g268";
scaffold_1	AUGUSTUS	exon	703998	704053	.	-	.	transcript_id "g268.t1"; gene_id "g268";
scaffold_1	AUGUSTUS	CDS	704904	705125	0.54	-	0	transcript_id "g269.t1"; gene_id "g269";
scaffold_1	AUGUSTUS	exon	704904	705125	.	-	.	transcript_id "g269.t1"; gene_id "g269";
scaffold_1	AUGUSTUS	CDS	705254	705593	1	+	0	transcript_id "g270.t1"; gene_id "g270";
scaffold_1	AUGUSTUS	exon	705254	705593	.	+	.	transcript_id "g270.t1"; gene_id "g270";
scaffold_1	AUGUSTUS	CDS	705643	706340	1	+	2	transcript_id "g270.t1"; gene_id "g270";
scaffold_1	AUGUSTUS	exon	705643	706340	.	+	.	transcript_id "g270.t1"; gene_id "g270";
scaffold_1	AUGUSTUS	CDS	707045	707183	1	+	0	transcript_id "g271.t1"; gene_id "g271";
scaffold_1	AUGUSTUS	exon	707045	707183	.	+	.	transcript_id "g271.t1"; gene_id "g271";
scaffold_1	AUGUSTUS	CDS	707243	708600	1	+	2	transcript_id "g271.t1"; gene_id "g271";
scaffold_1	AUGUSTUS	exon	707243	708600	.	+	.	transcript_id "g271.t1"; gene_id "g271";
scaffold_1	AUGUSTUS	CDS	710617	711095	1	-	2	transcript_id "g272.t1"; gene_id "g272";
scaffold_1	AUGUSTUS	exon	710617	711095	.	-	.	transcript_id "g272.t1"; gene_id "g272";
scaffold_1	AUGUSTUS	CDS	711158	711289	1	-	2	transcript_id "g272.t1"; gene_id "g272";
scaffold_1	AUGUSTUS	exon	711158	711289	.	-	.	transcript_id "g272.t1"; gene_id "g272";
scaffold_1	AUGUSTUS	CDS	711354	711640	1	-	1	transcript_id "g272.t1"; gene_id "g272";
scaffold_1	AUGUSTUS	exon	711354	711640	.	-	.	transcript_id "g272.t1"; gene_id "g272";
scaffold_1	AUGUSTUS	CDS	711699	711874	1	-	0	transcript_id "g272.t1"; gene_id "g272";
scaffold_1	AUGUSTUS	exon	711699	711874	.	-	.	transcript_id "g272.t1"; gene_id "g272";
scaffold_1	AUGUSTUS	CDS	712512	712922	1	-	0	transcript_id "g273.t1"; gene_id "g273";
scaffold_1	AUGUSTUS	exon	712512	712922	.	-	.	transcript_id "g273.t1"; gene_id "g273";
scaffold_1	AUGUSTUS	CDS	715915	716520	1	+	0	transcript_id "g274.t1"; gene_id "g274";
scaffold_1	AUGUSTUS	exon	715915	716520	.	+	.	transcript_id "g274.t1"; gene_id "g274";
scaffold_1	AUGUSTUS	CDS	716575	717036	1	+	0	transcript_id "g274.t1"; gene_id "g274";
scaffold_1	AUGUSTUS	exon	716575	717036	.	+	.	transcript_id "g274.t1"; gene_id "g274";
scaffold_1	AUGUSTUS	CDS	717546	717629	1	-	0	transcript_id "g275.t1"; gene_id "g275";
scaffold_1	AUGUSTUS	exon	717546	717629	.	-	.	transcript_id "g275.t1"; gene_id "g275";
scaffold_1	AUGUSTUS	CDS	717698	717895	1	-	0	transcript_id "g275.t1"; gene_id "g275";
scaffold_1	AUGUSTUS	exon	717698	717895	.	-	.	transcript_id "g275.t1"; gene_id "g275";
scaffold_1	AUGUSTUS	CDS	717973	718347	1	-	0	transcript_id "g275.t1"; gene_id "g275";
scaffold_1	AUGUSTUS	exon	717973	718347	.	-	.	transcript_id "g275.t1"; gene_id "g275";
scaffold_1	AUGUSTUS	CDS	718407	718465	1	-	2	transcript_id "g275.t1"; gene_id "g275";
scaffold_1	AUGUSTUS	exon	718407	718465	.	-	.	transcript_id "g275.t1"; gene_id "g275";
scaffold_1	AUGUSTUS	CDS	718516	718591	1	-	0	transcript_id "g275.t1"; gene_id "g275";
scaffold_1	AUGUSTUS	exon	718516	718591	.	-	.	transcript_id "g275.t1"; gene_id "g275";
scaffold_1	AUGUSTUS	CDS	719100	719807	1	+	0	transcript_id "g276.t1"; gene_id "g276";
scaffold_1	AUGUSTUS	exon	719100	719807	.	+	.	transcript_id "g276.t1"; gene_id "g276";
scaffold_1	AUGUSTUS	CDS	719883	720923	1	+	0	transcript_id "g276.t1"; gene_id "g276";
scaffold_1	AUGUSTUS	exon	719883	720923	.	+	.	transcript_id "g276.t1"; gene_id "g276";
scaffold_1	AUGUSTUS	CDS	721492	721606	1	+	0	transcript_id "g277.t1"; gene_id "g277";
scaffold_1	AUGUSTUS	exon	721492	721606	.	+	.	transcript_id "g277.t1"; gene_id "g277";
scaffold_1	AUGUSTUS	CDS	721663	722493	1	+	2	transcript_id "g277.t1"; gene_id "g277";
scaffold_1	AUGUSTUS	exon	721663	722493	.	+	.	transcript_id "g277.t1"; gene_id "g277";
scaffold_1	AUGUSTUS	CDS	722545	722923	1	+	2	transcript_id "g277.t1"; gene_id "g277";
scaffold_1	AUGUSTUS	exon	722545	722923	.	+	.	transcript_id "g277.t1"; gene_id "g277";
scaffold_1	AUGUSTUS	CDS	722976	723070	1	+	1	transcript_id "g277.t1"; gene_id "g277";
scaffold_1	AUGUSTUS	exon	722976	723070	.	+	.	transcript_id "g277.t1"; gene_id "g277";
scaffold_1	AUGUSTUS	CDS	723135	723358	1	+	2	transcript_id "g277.t1"; gene_id "g277";
scaffold_1	AUGUSTUS	exon	723135	723358	.	+	.	transcript_id "g277.t1"; gene_id "g277";
scaffold_1	AUGUSTUS	CDS	721492	721606	1	+	0	transcript_id "g277.t2"; gene_id "g277";
scaffold_1	AUGUSTUS	exon	721492	721606	.	+	.	transcript_id "g277.t2"; gene_id "g277";
scaffold_1	AUGUSTUS	CDS	721663	722493	1	+	2	transcript_id "g277.t2"; gene_id "g277";
scaffold_1	AUGUSTUS	exon	721663	722493	.	+	.	transcript_id "g277.t2"; gene_id "g277";
scaffold_1	AUGUSTUS	CDS	722596	722923	1	+	2	transcript_id "g277.t2"; gene_id "g277";
scaffold_1	AUGUSTUS	exon	722596	722923	.	+	.	transcript_id "g277.t2"; gene_id "g277";
scaffold_1	AUGUSTUS	CDS	722976	723070	1	+	1	transcript_id "g277.t2"; gene_id "g277";
scaffold_1	AUGUSTUS	exon	722976	723070	.	+	.	transcript_id "g277.t2"; gene_id "g277";
scaffold_1	AUGUSTUS	CDS	723135	723358	1	+	2	transcript_id "g277.t2"; gene_id "g277";
scaffold_1	AUGUSTUS	exon	723135	723358	.	+	.	transcript_id "g277.t2"; gene_id "g277";
scaffold_1	AUGUSTUS	CDS	724149	724493	0.98	-	0	transcript_id "g278.t1"; gene_id "g278";
scaffold_1	AUGUSTUS	exon	724149	724493	.	-	.	transcript_id "g278.t1"; gene_id "g278";
scaffold_1	AUGUSTUS	CDS	724547	724968	1	-	2	transcript_id "g278.t1"; gene_id "g278";
scaffold_1	AUGUSTUS	exon	724547	724968	.	-	.	transcript_id "g278.t1"; gene_id "g278";
scaffold_1	AUGUSTUS	CDS	725033	725126	1	-	0	transcript_id "g278.t1"; gene_id "g278";
scaffold_1	AUGUSTUS	exon	725033	725126	.	-	.	transcript_id "g278.t1"; gene_id "g278";
scaffold_1	AUGUSTUS	CDS	725613	725962	1	+	0	transcript_id "g279.t1"; gene_id "g279";
scaffold_1	AUGUSTUS	exon	725613	725962	.	+	.	transcript_id "g279.t1"; gene_id "g279";
scaffold_1	AUGUSTUS	CDS	726033	726495	1	+	1	transcript_id "g279.t1"; gene_id "g279";
scaffold_1	AUGUSTUS	exon	726033	726495	.	+	.	transcript_id "g279.t1"; gene_id "g279";
scaffold_1	AUGUSTUS	CDS	726816	727086	1	-	1	transcript_id "g280.t1"; gene_id "g280";
scaffold_1	AUGUSTUS	exon	726816	727086	.	-	.	transcript_id "g280.t1"; gene_id "g280";
scaffold_1	AUGUSTUS	CDS	727142	727728	1	-	0	transcript_id "g280.t1"; gene_id "g280";
scaffold_1	AUGUSTUS	exon	727142	727728	.	-	.	transcript_id "g280.t1"; gene_id "g280";
scaffold_1	AUGUSTUS	CDS	728106	728791	1	+	0	transcript_id "g281.t1"; gene_id "g281";
scaffold_1	AUGUSTUS	exon	728106	728791	.	+	.	transcript_id "g281.t1"; gene_id "g281";
scaffold_1	AUGUSTUS	CDS	728869	729175	1	+	1	transcript_id "g281.t1"; gene_id "g281";
scaffold_1	AUGUSTUS	exon	728869	729175	.	+	.	transcript_id "g281.t1"; gene_id "g281";
scaffold_1	AUGUSTUS	CDS	729239	729420	1	-	2	transcript_id "g282.t1"; gene_id "g282";
scaffold_1	AUGUSTUS	exon	729239	729420	.	-	.	transcript_id "g282.t1"; gene_id "g282";
scaffold_1	AUGUSTUS	CDS	729472	729660	1	-	2	transcript_id "g282.t1"; gene_id "g282";
scaffold_1	AUGUSTUS	exon	729472	729660	.	-	.	transcript_id "g282.t1"; gene_id "g282";
scaffold_1	AUGUSTUS	CDS	729727	730384	1	-	0	transcript_id "g282.t1"; gene_id "g282";
scaffold_1	AUGUSTUS	exon	729727	730384	.	-	.	transcript_id "g282.t1"; gene_id "g282";
scaffold_1	AUGUSTUS	CDS	730453	730506	1	-	0	transcript_id "g282.t1"; gene_id "g282";
scaffold_1	AUGUSTUS	exon	730453	730506	.	-	.	transcript_id "g282.t1"; gene_id "g282";
scaffold_1	AUGUSTUS	CDS	730570	731317	1	-	1	transcript_id "g282.t1"; gene_id "g282";
scaffold_1	AUGUSTUS	exon	730570	731317	.	-	.	transcript_id "g282.t1"; gene_id "g282";
scaffold_1	AUGUSTUS	CDS	731377	731519	1	-	0	transcript_id "g282.t1"; gene_id "g282";
scaffold_1	AUGUSTUS	exon	731377	731519	.	-	.	transcript_id "g282.t1"; gene_id "g282";
scaffold_1	AUGUSTUS	CDS	732042	732146	1	+	0	transcript_id "g283.t1"; gene_id "g283";
scaffold_1	AUGUSTUS	exon	732042	732146	.	+	.	transcript_id "g283.t1"; gene_id "g283";
scaffold_1	AUGUSTUS	CDS	732211	732487	1	+	0	transcript_id "g283.t1"; gene_id "g283";
scaffold_1	AUGUSTUS	exon	732211	732487	.	+	.	transcript_id "g283.t1"; gene_id "g283";
scaffold_1	AUGUSTUS	CDS	732549	732786	1	+	2	transcript_id "g283.t1"; gene_id "g283";
scaffold_1	AUGUSTUS	exon	732549	732786	.	+	.	transcript_id "g283.t1"; gene_id "g283";
scaffold_1	AUGUSTUS	CDS	732848	733428	1	+	1	transcript_id "g283.t1"; gene_id "g283";
scaffold_1	AUGUSTUS	exon	732848	733428	.	+	.	transcript_id "g283.t1"; gene_id "g283";
scaffold_1	AUGUSTUS	CDS	733489	733883	1	+	2	transcript_id "g283.t1"; gene_id "g283";
scaffold_1	AUGUSTUS	exon	733489	733883	.	+	.	transcript_id "g283.t1"; gene_id "g283";
scaffold_1	AUGUSTUS	CDS	734571	734619	1	+	0	transcript_id "g284.t1"; gene_id "g284";
scaffold_1	AUGUSTUS	exon	734571	734619	.	+	.	transcript_id "g284.t1"; gene_id "g284";
scaffold_1	AUGUSTUS	CDS	734696	734766	1	+	2	transcript_id "g284.t1"; gene_id "g284";
scaffold_1	AUGUSTUS	exon	734696	734766	.	+	.	transcript_id "g284.t1"; gene_id "g284";
scaffold_1	AUGUSTUS	CDS	734870	734938	1	+	0	transcript_id "g284.t1"; gene_id "g284";
scaffold_1	AUGUSTUS	exon	734870	734938	.	+	.	transcript_id "g284.t1"; gene_id "g284";
scaffold_1	AUGUSTUS	CDS	735030	735783	1	+	0	transcript_id "g284.t1"; gene_id "g284";
scaffold_1	AUGUSTUS	exon	735030	735783	.	+	.	transcript_id "g284.t1"; gene_id "g284";
scaffold_1	AUGUSTUS	CDS	735865	735986	1	+	2	transcript_id "g284.t1"; gene_id "g284";
scaffold_1	AUGUSTUS	exon	735865	735986	.	+	.	transcript_id "g284.t1"; gene_id "g284";
scaffold_1	AUGUSTUS	CDS	736103	736267	1	-	0	transcript_id "g285.t1"; gene_id "g285";
scaffold_1	AUGUSTUS	exon	736103	736267	.	-	.	transcript_id "g285.t1"; gene_id "g285";
scaffold_1	AUGUSTUS	CDS	736318	736469	1	-	2	transcript_id "g285.t1"; gene_id "g285";
scaffold_1	AUGUSTUS	exon	736318	736469	.	-	.	transcript_id "g285.t1"; gene_id "g285";
scaffold_1	AUGUSTUS	CDS	736529	736589	1	-	0	transcript_id "g285.t1"; gene_id "g285";
scaffold_1	AUGUSTUS	exon	736529	736589	.	-	.	transcript_id "g285.t1"; gene_id "g285";
scaffold_1	AUGUSTUS	CDS	736646	736776	1	-	2	transcript_id "g285.t1"; gene_id "g285";
scaffold_1	AUGUSTUS	exon	736646	736776	.	-	.	transcript_id "g285.t1"; gene_id "g285";
scaffold_1	AUGUSTUS	CDS	736844	736968	1	-	1	transcript_id "g285.t1"; gene_id "g285";
scaffold_1	AUGUSTUS	exon	736844	736968	.	-	.	transcript_id "g285.t1"; gene_id "g285";
scaffold_1	AUGUSTUS	CDS	737042	737338	1	-	1	transcript_id "g285.t1"; gene_id "g285";
scaffold_1	AUGUSTUS	exon	737042	737338	.	-	.	transcript_id "g285.t1"; gene_id "g285";
scaffold_1	AUGUSTUS	CDS	737412	737524	1	-	0	transcript_id "g285.t1"; gene_id "g285";
scaffold_1	AUGUSTUS	exon	737412	737524	.	-	.	transcript_id "g285.t1"; gene_id "g285";
scaffold_1	AUGUSTUS	CDS	737600	737766	1	-	2	transcript_id "g285.t1"; gene_id "g285";
scaffold_1	AUGUSTUS	exon	737600	737766	.	-	.	transcript_id "g285.t1"; gene_id "g285";
scaffold_1	AUGUSTUS	CDS	737876	737966	1	-	0	transcript_id "g285.t1"; gene_id "g285";
scaffold_1	AUGUSTUS	exon	737876	737966	.	-	.	transcript_id "g285.t1"; gene_id "g285";
scaffold_1	AUGUSTUS	CDS	738393	738714	1	-	1	transcript_id "g286.t1"; gene_id "g286";
scaffold_1	AUGUSTUS	exon	738393	738714	.	-	.	transcript_id "g286.t1"; gene_id "g286";
scaffold_1	AUGUSTUS	CDS	738831	739411	1	-	0	transcript_id "g286.t1"; gene_id "g286";
scaffold_1	AUGUSTUS	exon	738831	739411	.	-	.	transcript_id "g286.t1"; gene_id "g286";
scaffold_1	AUGUSTUS	CDS	740602	740677	1	+	0	transcript_id "g287.t1"; gene_id "g287";
scaffold_1	AUGUSTUS	exon	740602	740677	.	+	.	transcript_id "g287.t1"; gene_id "g287";
scaffold_1	AUGUSTUS	CDS	740757	741043	1	+	2	transcript_id "g287.t1"; gene_id "g287";
scaffold_1	AUGUSTUS	exon	740757	741043	.	+	.	transcript_id "g287.t1"; gene_id "g287";
scaffold_1	AUGUSTUS	CDS	742113	742232	1	+	0	transcript_id "g288.t1"; gene_id "g288";
scaffold_1	AUGUSTUS	exon	742113	742232	.	+	.	transcript_id "g288.t1"; gene_id "g288";
scaffold_1	AUGUSTUS	CDS	742601	742710	1	+	0	transcript_id "g288.t1"; gene_id "g288";
scaffold_1	AUGUSTUS	exon	742601	742710	.	+	.	transcript_id "g288.t1"; gene_id "g288";
scaffold_1	AUGUSTUS	CDS	742766	742778	0.98	+	1	transcript_id "g288.t1"; gene_id "g288";
scaffold_1	AUGUSTUS	exon	742766	742778	.	+	.	transcript_id "g288.t1"; gene_id "g288";
scaffold_1	AUGUSTUS	CDS	742846	742909	0.98	+	0	transcript_id "g288.t1"; gene_id "g288";
scaffold_1	AUGUSTUS	exon	742846	742909	.	+	.	transcript_id "g288.t1"; gene_id "g288";
scaffold_1	AUGUSTUS	CDS	742958	743298	1	+	2	transcript_id "g288.t1"; gene_id "g288";
scaffold_1	AUGUSTUS	exon	742958	743298	.	+	.	transcript_id "g288.t1"; gene_id "g288";
scaffold_1	AUGUSTUS	CDS	743361	743405	1	+	0	transcript_id "g288.t1"; gene_id "g288";
scaffold_1	AUGUSTUS	exon	743361	743405	.	+	.	transcript_id "g288.t1"; gene_id "g288";
scaffold_1	AUGUSTUS	CDS	743462	744523	1	+	0	transcript_id "g288.t1"; gene_id "g288";
scaffold_1	AUGUSTUS	exon	743462	744523	.	+	.	transcript_id "g288.t1"; gene_id "g288";
scaffold_1	AUGUSTUS	CDS	745598	746659	1	-	0	transcript_id "g289.t1"; gene_id "g289";
scaffold_1	AUGUSTUS	exon	745598	746659	.	-	.	transcript_id "g289.t1"; gene_id "g289";
scaffold_1	AUGUSTUS	CDS	752813	752988	1	-	2	transcript_id "g290.t1"; gene_id "g290";
scaffold_1	AUGUSTUS	exon	752813	752988	.	-	.	transcript_id "g290.t1"; gene_id "g290";
scaffold_1	AUGUSTUS	CDS	753067	753181	1	-	0	transcript_id "g290.t1"; gene_id "g290";
scaffold_1	AUGUSTUS	exon	753067	753181	.	-	.	transcript_id "g290.t1"; gene_id "g290";
scaffold_1	AUGUSTUS	CDS	753246	753416	1	-	0	transcript_id "g290.t1"; gene_id "g290";
scaffold_1	AUGUSTUS	exon	753246	753416	.	-	.	transcript_id "g290.t1"; gene_id "g290";
scaffold_1	AUGUSTUS	CDS	760029	760615	1	-	2	transcript_id "g291.t1"; gene_id "g291";
scaffold_1	AUGUSTUS	exon	760029	760615	.	-	.	transcript_id "g291.t1"; gene_id "g291";
scaffold_1	AUGUSTUS	CDS	760683	761088	1	-	0	transcript_id "g291.t1"; gene_id "g291";
scaffold_1	AUGUSTUS	exon	760683	761088	.	-	.	transcript_id "g291.t1"; gene_id "g291";
scaffold_1	AUGUSTUS	CDS	761147	761295	1	-	2	transcript_id "g291.t1"; gene_id "g291";
scaffold_1	AUGUSTUS	exon	761147	761295	.	-	.	transcript_id "g291.t1"; gene_id "g291";
scaffold_1	AUGUSTUS	CDS	761364	761433	1	-	0	transcript_id "g291.t1"; gene_id "g291";
scaffold_1	AUGUSTUS	exon	761364	761433	.	-	.	transcript_id "g291.t1"; gene_id "g291";
scaffold_1	AUGUSTUS	CDS	761496	761624	1	-	0	transcript_id "g291.t1"; gene_id "g291";
scaffold_1	AUGUSTUS	exon	761496	761624	.	-	.	transcript_id "g291.t1"; gene_id "g291";
scaffold_1	AUGUSTUS	CDS	763801	764381	1	-	2	transcript_id "g292.t1"; gene_id "g292";
scaffold_1	AUGUSTUS	exon	763801	764381	.	-	.	transcript_id "g292.t1"; gene_id "g292";
scaffold_1	AUGUSTUS	CDS	764521	764877	1	-	2	transcript_id "g292.t1"; gene_id "g292";
scaffold_1	AUGUSTUS	exon	764521	764877	.	-	.	transcript_id "g292.t1"; gene_id "g292";
scaffold_1	AUGUSTUS	CDS	764942	765307	1	-	2	transcript_id "g292.t1"; gene_id "g292";
scaffold_1	AUGUSTUS	exon	764942	765307	.	-	.	transcript_id "g292.t1"; gene_id "g292";
scaffold_1	AUGUSTUS	CDS	765435	765546	1	-	0	transcript_id "g292.t1"; gene_id "g292";
scaffold_1	AUGUSTUS	exon	765435	765546	.	-	.	transcript_id "g292.t1"; gene_id "g292";
scaffold_1	AUGUSTUS	CDS	765924	766613	1	-	0	transcript_id "g293.t1"; gene_id "g293";
scaffold_1	AUGUSTUS	exon	765924	766613	.	-	.	transcript_id "g293.t1"; gene_id "g293";
scaffold_1	AUGUSTUS	CDS	766725	767141	1	-	0	transcript_id "g293.t1"; gene_id "g293";
scaffold_1	AUGUSTUS	exon	766725	767141	.	-	.	transcript_id "g293.t1"; gene_id "g293";
scaffold_1	AUGUSTUS	CDS	767881	768280	1	-	1	transcript_id "g294.t1"; gene_id "g294";
scaffold_1	AUGUSTUS	exon	767881	768280	.	-	.	transcript_id "g294.t1"; gene_id "g294";
scaffold_1	AUGUSTUS	CDS	768340	769640	1	-	0	transcript_id "g294.t1"; gene_id "g294";
scaffold_1	AUGUSTUS	exon	768340	769640	.	-	.	transcript_id "g294.t1"; gene_id "g294";
scaffold_1	AUGUSTUS	CDS	770731	771069	1	-	0	transcript_id "g295.t1"; gene_id "g295";
scaffold_1	AUGUSTUS	exon	770731	771069	.	-	.	transcript_id "g295.t1"; gene_id "g295";
scaffold_1	AUGUSTUS	CDS	775261	775328	1	+	0	transcript_id "g296.t1"; gene_id "g296";
scaffold_1	AUGUSTUS	exon	775261	775328	.	+	.	transcript_id "g296.t1"; gene_id "g296";
scaffold_1	AUGUSTUS	CDS	775430	775457	1	+	1	transcript_id "g296.t1"; gene_id "g296";
scaffold_1	AUGUSTUS	exon	775430	775457	.	+	.	transcript_id "g296.t1"; gene_id "g296";
scaffold_1	AUGUSTUS	CDS	775616	775813	1	+	0	transcript_id "g296.t1"; gene_id "g296";
scaffold_1	AUGUSTUS	exon	775616	775813	.	+	.	transcript_id "g296.t1"; gene_id "g296";
scaffold_1	AUGUSTUS	CDS	775939	776073	1	+	0	transcript_id "g296.t1"; gene_id "g296";
scaffold_1	AUGUSTUS	exon	775939	776073	.	+	.	transcript_id "g296.t1"; gene_id "g296";
scaffold_1	AUGUSTUS	CDS	776152	776322	1	+	0	transcript_id "g296.t1"; gene_id "g296";
scaffold_1	AUGUSTUS	exon	776152	776322	.	+	.	transcript_id "g296.t1"; gene_id "g296";
scaffold_1	AUGUSTUS	CDS	777617	778435	1	-	0	transcript_id "g297.t1"; gene_id "g297";
scaffold_1	AUGUSTUS	exon	777617	778435	.	-	.	transcript_id "g297.t1"; gene_id "g297";
scaffold_1	AUGUSTUS	CDS	778493	779728	1	-	0	transcript_id "g297.t1"; gene_id "g297";
scaffold_1	AUGUSTUS	exon	778493	779728	.	-	.	transcript_id "g297.t1"; gene_id "g297";
scaffold_1	AUGUSTUS	CDS	779796	779889	1	-	1	transcript_id "g297.t1"; gene_id "g297";
scaffold_1	AUGUSTUS	exon	779796	779889	.	-	.	transcript_id "g297.t1"; gene_id "g297";
scaffold_1	AUGUSTUS	CDS	779948	780192	1	-	0	transcript_id "g297.t1"; gene_id "g297";
scaffold_1	AUGUSTUS	exon	779948	780192	.	-	.	transcript_id "g297.t1"; gene_id "g297";
scaffold_1	AUGUSTUS	CDS	780419	780677	1	+	0	transcript_id "g298.t1"; gene_id "g298";
scaffold_1	AUGUSTUS	exon	780419	780677	.	+	.	transcript_id "g298.t1"; gene_id "g298";
scaffold_1	AUGUSTUS	CDS	780751	780821	1	+	2	transcript_id "g298.t1"; gene_id "g298";
scaffold_1	AUGUSTUS	exon	780751	780821	.	+	.	transcript_id "g298.t1"; gene_id "g298";
scaffold_1	AUGUSTUS	CDS	780875	781002	1	+	0	transcript_id "g298.t1"; gene_id "g298";
scaffold_1	AUGUSTUS	exon	780875	781002	.	+	.	transcript_id "g298.t1"; gene_id "g298";
scaffold_1	AUGUSTUS	CDS	781059	781809	1	+	1	transcript_id "g298.t1"; gene_id "g298";
scaffold_1	AUGUSTUS	exon	781059	781809	.	+	.	transcript_id "g298.t1"; gene_id "g298";
scaffold_1	AUGUSTUS	CDS	782003	782022	0.95	-	2	transcript_id "g299.t1"; gene_id "g299";
scaffold_1	AUGUSTUS	exon	782003	782022	.	-	.	transcript_id "g299.t1"; gene_id "g299";
scaffold_1	AUGUSTUS	CDS	782078	782156	0.95	-	0	transcript_id "g299.t1"; gene_id "g299";
scaffold_1	AUGUSTUS	exon	782078	782156	.	-	.	transcript_id "g299.t1"; gene_id "g299";
scaffold_1	AUGUSTUS	CDS	782213	782275	1	-	0	transcript_id "g299.t1"; gene_id "g299";
scaffold_1	AUGUSTUS	exon	782213	782275	.	-	.	transcript_id "g299.t1"; gene_id "g299";
scaffold_1	AUGUSTUS	CDS	782332	782426	1	-	2	transcript_id "g299.t1"; gene_id "g299";
scaffold_1	AUGUSTUS	exon	782332	782426	.	-	.	transcript_id "g299.t1"; gene_id "g299";
scaffold_1	AUGUSTUS	CDS	782469	782520	1	-	0	transcript_id "g299.t1"; gene_id "g299";
scaffold_1	AUGUSTUS	exon	782469	782520	.	-	.	transcript_id "g299.t1"; gene_id "g299";
scaffold_1	AUGUSTUS	CDS	782585	782692	1	-	0	transcript_id "g299.t1"; gene_id "g299";
scaffold_1	AUGUSTUS	exon	782585	782692	.	-	.	transcript_id "g299.t1"; gene_id "g299";
scaffold_1	AUGUSTUS	CDS	782747	782809	1	-	0	transcript_id "g299.t1"; gene_id "g299";
scaffold_1	AUGUSTUS	exon	782747	782809	.	-	.	transcript_id "g299.t1"; gene_id "g299";
scaffold_1	AUGUSTUS	CDS	782866	782952	1	-	0	transcript_id "g299.t1"; gene_id "g299";
scaffold_1	AUGUSTUS	exon	782866	782952	.	-	.	transcript_id "g299.t1"; gene_id "g299";
scaffold_1	AUGUSTUS	CDS	783023	783167	1	-	1	transcript_id "g299.t1"; gene_id "g299";
scaffold_1	AUGUSTUS	exon	783023	783167	.	-	.	transcript_id "g299.t1"; gene_id "g299";
scaffold_1	AUGUSTUS	CDS	783246	783295	1	-	0	transcript_id "g299.t1"; gene_id "g299";
scaffold_1	AUGUSTUS	exon	783246	783295	.	-	.	transcript_id "g299.t1"; gene_id "g299";
scaffold_1	AUGUSTUS	CDS	783854	784702	1	-	0	transcript_id "g300.t1"; gene_id "g300";
scaffold_1	AUGUSTUS	exon	783854	784702	.	-	.	transcript_id "g300.t1"; gene_id "g300";
scaffold_1	AUGUSTUS	CDS	784780	784863	1	-	0	transcript_id "g300.t1"; gene_id "g300";
scaffold_1	AUGUSTUS	exon	784780	784863	.	-	.	transcript_id "g300.t1"; gene_id "g300";
scaffold_1	AUGUSTUS	CDS	785268	785399	1	+	0	transcript_id "g301.t1"; gene_id "g301";
scaffold_1	AUGUSTUS	exon	785268	785399	.	+	.	transcript_id "g301.t1"; gene_id "g301";
scaffold_1	AUGUSTUS	CDS	785468	786307	1	+	0	transcript_id "g301.t1"; gene_id "g301";
scaffold_1	AUGUSTUS	exon	785468	786307	.	+	.	transcript_id "g301.t1"; gene_id "g301";
scaffold_1	AUGUSTUS	CDS	786356	788053	1	+	0	transcript_id "g301.t1"; gene_id "g301";
scaffold_1	AUGUSTUS	exon	786356	788053	.	+	.	transcript_id "g301.t1"; gene_id "g301";
scaffold_1	AUGUSTUS	CDS	788482	789606	1	-	0	transcript_id "g302.t1"; gene_id "g302";
scaffold_1	AUGUSTUS	exon	788482	789606	.	-	.	transcript_id "g302.t1"; gene_id "g302";
scaffold_1	AUGUSTUS	CDS	790005	790103	1	+	0	transcript_id "g303.t1"; gene_id "g303";
scaffold_1	AUGUSTUS	exon	790005	790103	.	+	.	transcript_id "g303.t1"; gene_id "g303";
scaffold_1	AUGUSTUS	CDS	790164	790469	1	+	0	transcript_id "g303.t1"; gene_id "g303";
scaffold_1	AUGUSTUS	exon	790164	790469	.	+	.	transcript_id "g303.t1"; gene_id "g303";
scaffold_1	AUGUSTUS	CDS	790538	791320	1	+	0	transcript_id "g303.t1"; gene_id "g303";
scaffold_1	AUGUSTUS	exon	790538	791320	.	+	.	transcript_id "g303.t1"; gene_id "g303";
scaffold_1	AUGUSTUS	CDS	791520	791822	0.99	-	0	transcript_id "g304.t1"; gene_id "g304";
scaffold_1	AUGUSTUS	exon	791520	791822	.	-	.	transcript_id "g304.t1"; gene_id "g304";
scaffold_1	AUGUSTUS	CDS	791884	792247	1	-	1	transcript_id "g304.t1"; gene_id "g304";
scaffold_1	AUGUSTUS	exon	791884	792247	.	-	.	transcript_id "g304.t1"; gene_id "g304";
scaffold_1	AUGUSTUS	CDS	792419	792972	0.94	-	0	transcript_id "g304.t1"; gene_id "g304";
scaffold_1	AUGUSTUS	exon	792419	792972	.	-	.	transcript_id "g304.t1"; gene_id "g304";
scaffold_1	AUGUSTUS	CDS	801635	801819	0.98	-	2	transcript_id "g305.t1"; gene_id "g305";
scaffold_1	AUGUSTUS	exon	801635	801819	.	-	.	transcript_id "g305.t1"; gene_id "g305";
scaffold_1	AUGUSTUS	CDS	801878	801951	1	-	1	transcript_id "g305.t1"; gene_id "g305";
scaffold_1	AUGUSTUS	exon	801878	801951	.	-	.	transcript_id "g305.t1"; gene_id "g305";
scaffold_1	AUGUSTUS	CDS	802024	802454	1	-	0	transcript_id "g305.t1"; gene_id "g305";
scaffold_1	AUGUSTUS	exon	802024	802454	.	-	.	transcript_id "g305.t1"; gene_id "g305";
scaffold_1	AUGUSTUS	CDS	802519	802526	1	-	2	transcript_id "g305.t1"; gene_id "g305";
scaffold_1	AUGUSTUS	exon	802519	802526	.	-	.	transcript_id "g305.t1"; gene_id "g305";
scaffold_1	AUGUSTUS	CDS	802604	803148	1	-	1	transcript_id "g305.t1"; gene_id "g305";
scaffold_1	AUGUSTUS	exon	802604	803148	.	-	.	transcript_id "g305.t1"; gene_id "g305";
scaffold_1	AUGUSTUS	CDS	803203	803427	1	-	1	transcript_id "g305.t1"; gene_id "g305";
scaffold_1	AUGUSTUS	exon	803203	803427	.	-	.	transcript_id "g305.t1"; gene_id "g305";
scaffold_1	AUGUSTUS	CDS	803478	803554	1	-	0	transcript_id "g305.t1"; gene_id "g305";
scaffold_1	AUGUSTUS	exon	803478	803554	.	-	.	transcript_id "g305.t1"; gene_id "g305";
scaffold_1	AUGUSTUS	CDS	803627	803722	1	-	0	transcript_id "g305.t1"; gene_id "g305";
scaffold_1	AUGUSTUS	exon	803627	803722	.	-	.	transcript_id "g305.t1"; gene_id "g305";
scaffold_1	AUGUSTUS	CDS	805117	805368	1	-	0	transcript_id "g306.t1"; gene_id "g306";
scaffold_1	AUGUSTUS	exon	805117	805368	.	-	.	transcript_id "g306.t1"; gene_id "g306";
scaffold_1	AUGUSTUS	CDS	805425	805532	1	-	0	transcript_id "g306.t1"; gene_id "g306";
scaffold_1	AUGUSTUS	exon	805425	805532	.	-	.	transcript_id "g306.t1"; gene_id "g306";
scaffold_1	AUGUSTUS	CDS	805607	806587	1	-	0	transcript_id "g306.t1"; gene_id "g306";
scaffold_1	AUGUSTUS	exon	805607	806587	.	-	.	transcript_id "g306.t1"; gene_id "g306";
scaffold_1	AUGUSTUS	CDS	806888	806922	1	+	0	transcript_id "g307.t1"; gene_id "g307";
scaffold_1	AUGUSTUS	exon	806888	806922	.	+	.	transcript_id "g307.t1"; gene_id "g307";
scaffold_1	AUGUSTUS	CDS	806982	807343	1	+	1	transcript_id "g307.t1"; gene_id "g307";
scaffold_1	AUGUSTUS	exon	806982	807343	.	+	.	transcript_id "g307.t1"; gene_id "g307";
scaffold_1	AUGUSTUS	CDS	807440	808260	1	+	2	transcript_id "g307.t1"; gene_id "g307";
scaffold_1	AUGUSTUS	exon	807440	808260	.	+	.	transcript_id "g307.t1"; gene_id "g307";
scaffold_1	AUGUSTUS	CDS	809066	811960	1	-	0	transcript_id "g308.t1"; gene_id "g308";
scaffold_1	AUGUSTUS	exon	809066	811960	.	-	.	transcript_id "g308.t1"; gene_id "g308";
scaffold_1	AUGUSTUS	CDS	813497	815377	1	+	0	transcript_id "g309.t1"; gene_id "g309";
scaffold_1	AUGUSTUS	exon	813497	815377	.	+	.	transcript_id "g309.t1"; gene_id "g309";
scaffold_1	AUGUSTUS	CDS	815538	816627	1	-	1	transcript_id "g310.t1"; gene_id "g310";
scaffold_1	AUGUSTUS	exon	815538	816627	.	-	.	transcript_id "g310.t1"; gene_id "g310";
scaffold_1	AUGUSTUS	CDS	816693	816922	1	-	0	transcript_id "g310.t1"; gene_id "g310";
scaffold_1	AUGUSTUS	exon	816693	816922	.	-	.	transcript_id "g310.t1"; gene_id "g310";
scaffold_1	AUGUSTUS	CDS	816986	817048	1	-	0	transcript_id "g310.t1"; gene_id "g310";
scaffold_1	AUGUSTUS	exon	816986	817048	.	-	.	transcript_id "g310.t1"; gene_id "g310";
scaffold_1	AUGUSTUS	CDS	817549	817770	0.81	+	0	transcript_id "g311.t1"; gene_id "g311";
scaffold_1	AUGUSTUS	exon	817549	817770	.	+	.	transcript_id "g311.t1"; gene_id "g311";
scaffold_1	AUGUSTUS	CDS	817826	818072	1	+	0	transcript_id "g311.t1"; gene_id "g311";
scaffold_1	AUGUSTUS	exon	817826	818072	.	+	.	transcript_id "g311.t1"; gene_id "g311";
scaffold_1	AUGUSTUS	CDS	818122	818485	0.86	+	2	transcript_id "g311.t1"; gene_id "g311";
scaffold_1	AUGUSTUS	exon	818122	818485	.	+	.	transcript_id "g311.t1"; gene_id "g311";
scaffold_1	AUGUSTUS	CDS	818539	819000	1	+	1	transcript_id "g311.t1"; gene_id "g311";
scaffold_1	AUGUSTUS	exon	818539	819000	.	+	.	transcript_id "g311.t1"; gene_id "g311";
[truncated: 81,000 more rows]
